# Supplementary material for: Stochasticity, determinism, and contingency shape genome evolution of endosymbiotic bacteria
Source: Nat Commun. 2024 May 29;15:4571. doi: 10.1038/s41467-024-48784-2 (PMC11137140; doi:10.1038/s41467-024-48784-2)
Supplement: Supplementary file 3 — Supplementary Data 1 [file 41467_2024_48784_MOESM3_ESM.xlsx]

## Sheet: SodalisMetagenomeAssemblyInfo
Endosymbiont	Host louse	Louse isolate	Louse sex	Avian host	Avian host deposition	Avian host code	Collection date	Collection locality	Sample code	NCBI BioProject	NCBI BioSample associated with louse	NCBI SRA study	NCBI SRA sample	NCBI BioSample associated with endosymbiont whole genome sequence	Number of endosymbiont contigs	Total endosymbiont genome length	DNA extraction date	Tissue type extracted	DNA yield	Mean fragment size	Fragment size range	Library preparation	Sequencing platform	Sequencing kit	Sequencing cycles	Barcode	Sequencing pool	Fastq file generation	Read length	Number of raw reads	Read duplicaiton overall	Louse - closest mt sequence in NCBI
Sodalis sp.	Columbicola adamsi	11-3,1	female	Patagioenas speciosa	KUMNH	MBR4506	1998-03-14	Mexico: Campeche	Coada	PRJNA296666	SAMN04103756	SRP069898	SRS1284177	SAMN40763094	14	18292	2015-02-09	whole louse	12.54ng	400nt	80-700nt	Kapa Biosystems	Illlumina HiSeq 2500	TruSeq SBS Rapid Kit V2	161	GGCTAC	1	Casava1.8.2	160nt	49614856	0.0229	gi|224611831|gb|FJ656470.1|
Sodalis sp.	Columbicola bacillus 1	12-9,7	female	Streptopelia decaocto	n/a	I	4-Nov-1999	Netherlands	Cobcs	PRJNA296666	SAMN04103794	SRP069898	SRS1284137	SAMN40763095	16	1201790	2015-06-08	whole louse	14.11ng	650nt	80-1200nt	Kapa Biosystems	Illlumina HiSeq 2500	HiSeq SBS Sequence Kit V4	161	GCCAAT	11	Casava 1.8.4	160nt	80459368	0.2474	gi|30313506|gb|AY151012.1|
Sodalis sp.	Columbicola bacillus 2	6-1,17	female	Streptopelia decipiens	n/a	n/a	2000-10-12	Uganda: Mweya	Cobcs2	PRJNA296666	SAMN04103811	SRP069898	SRS1284122	SAMN40763096	12	1302560	2015-08-10	whole louse	19.34ng	400nt	80-800nt	Kapa Biosystems	Illlumina HiSeq 2500	HiSeq SBS Sequence Kit V4	161	CAGATC	15	Casava 1.8.4	160nt	95238924	0.204	gi|15748759|gb|EF678962.1|
Sodalis sp.	Columbicola beccarii	50-6,8	female	Gallicolumba beccarii	KUMNH	RGM753	3-Dec-2006	Solomon Islands: Makira Island, 17.5km S Kira Kira	Cobec	PRJNA296666	SAMN04103785	SRP069898	SRS1284148	SAMN40763097	3	2876077	2015-05-19	whole louse	18.24ng	650nt	80-1200nt	Kapa Biosystems	Illlumina HiSeq 2500	HiSeq SBS Sequence Kit V4	161	CGATGT	8	Casava 1.8.4	160nt	64780282	unk	gi|157487479|gb|EF678906.1|
Sodalis sp.	Columbicola clayae	30-6,6	female	Treron waalia	LSUMZ	KPJ108	2003-03-09	Ghana: Buipe	Cocla	PRJNA296666	SAMN04103778	SRP069898	SRS1284157	SAMN40763098	19	2020347	2015-05-11	whole louse	11.4ng	400nt	80-700nt	Kapa Biosystems	Illlumina HiSeq 2500	HiSeq SBS Sequence Kit V4	161	CAGATC	6	Casava1.8.2	160nt	45906372	0.2038	gi|157487627|gb|EF678980.1|
Sodalis sp.	Columbicola claytoni	18-5,7	female	Ducula rufigaster	KUMNH	SEA302	2002-08-02	Papua New Guinea: Gulf Province	Cocln	PRJNA296666	SAMN04103760	SRP069898	SRS1284173	SAMN40763099	17	2950398	2015-02-09	whole louse	39.59ng	400nt	80-700nt	Kapa Biosystems	Illlumina HiSeq 2500	TruSeq SBS Rapid Kit V2	161	ATGTCA	2	Casava1.8.2	160nt	79798680	0.038	gi|157487667|gb|EF679000.1|
Sodalis sp.	Columbicola claviformis	12-10,8	female	Columba palumbus	n/a	n/a	2001-09-01	United Kingdom: Glasgow	Coclv	PRJNA296666	SAMN04103764	SRP069898	SRS1284169	SAMN40763100	11	1839325	2015-02-16	whole louse	38.11ng	400nt	80-700nt	Kapa Biosystems	Illlumina HiSeq 2500	TruSeq SBS Rapid Kit V2	161	ATCACG	3	Casava1.8.2	160nt	62744610	0.0063	gi|157487615|gb|EF678974.1|
Sodalis sp.	Columbicola columbae 2	11-10,10	male	Columba guinea	LSUMZ	LSUMZB34268	1998-08-08	South Africa: Mpumlanga	Cocol2	PRJNA296666	SAMN04103761	SRP069898	SRS1284172	SAMN40763101	15	2246765	2015-02-09	whole louse	13.99ng	400nt	80-700nt	Kapa Biosystems	Illlumina HiSeq 2500	TruSeq SBS Rapid Kit V2	161	AGTCAA	2	Casava1.8.2	160nt	45063696	0.0219	gi|15419109|gb|AF278621.1|
Sodalis sp.	Columbicola drowni	16-6,8	female	Metriopelia melanoptera	Uni Alaska	KGM444	2001-10-01	Argentina: Jujuy	Codro	PRJNA296666	SAMN04103766	SRP069898	SRS1284164	SAMN40763102	27	1464740	2015-02-16	whole louse	25.42ng	400nt	80-700nt	Kapa Biosystems	Illlumina HiSeq 2500	TruSeq SBS Rapid Kit V2	161	TTAGGC	3	Casava1.8.2	160nt	63004112	0.0099	gi|157487703|gb|EF679018.1|
Sodalis sp.	Columbicola exilicornis 4	23-3,1	female	Macropygia mackinlayi	FLMNH	AWK2667	11-Jun-2003	Vanuatu	Coexi4	PRJNA296666	SAMN04103789	SRP069898	SRS1284145	SAMN40763103	12	2104177	2015-05-26	whole louse	42.55ng	650nt	80-1200nt	Kapa Biosystems	Illlumina HiSeq 2500	HiSeq SBS Sequence Kit V4	161	ATGTCA	9	Casava 1.8.4	160nt	92138364	0.0435	gi|157487495|gb|EF678914.1|
Sodalis sp.	Columbicola extinctus	1-3,1	female	Patagioenas fasciata	n/a	n/a	2000-09-03	USA: Oregon, Corvalis	Coext	PRJNA296666	SAMN04103768	SRP069898	SRS1284165	SAMN40763104	12	1252937	2015-02-16	whole louse	32.71ng	400nt	80-700nt	Kapa Biosystems	Illlumina HiSeq 2500	TruSeq SBS Rapid Kit V2	161	ACAGTG	4	Casava1.8.2	160nt	58923728	0.0043	gi|157487465|gb|EF678899.1|
Sodalis sp.	Columbicola fortis	39-6,8	male	Otidiphaps nobilis	KUMNH	SEA389	2002-11-18	Papua New Guinea: Heruwana	Cofor	PRJNA296666	SAMN04103769	SRP069898	SRS1284166	SAMN40763105	24	1540746	2015-02-16	whole louse	27.71ng	400nt	80-700nt	Kapa Biosystems	Illlumina HiSeq 2500	TruSeq SBS Rapid Kit V2	161	GCCAAT	4	Casava1.8.2	160nt	50405133	0.076	gi|157487573|gb|EF678953.1|
Sodalis sp.	Columbicola guimaraesi 3	39-5,7	female	Chalcophaps stephani	KUMNH	BWB641	2002-10-19	Papua New Guinea: Oro Province	Cogui3	PRJNA296666	SAMN04103771	SRP069898	SRS1284162	SAMN40763106	13	1438982	2015-02-16	whole louse	22.09ng	400nt	80-700nt	Kapa Biosystems	Illlumina HiSeq 2500	TruSeq SBS Rapid Kit V2	161	ACTTGA	4	Casava1.8.2	160nt	71989496	0.0099	gi|157487605|gb|EF678969.1|
Sodalis sp.	Columbicola gymnopeliae	21-1,7	female	Metriopelia ceciliae	Uni Alaska	REW192	2002-09-13	Peru: Cajamarca	Cogym	PRJNA296666	SAMN04103767	SRP069898	SRS1284167	SAMN40763107	19	1726884	2015-02-16	whole louse	17.95ng	400nt	80-700nt	Kapa Biosystems	Illlumina HiSeq 2500	TruSeq SBS Rapid Kit V2	161	TGACCA	3	Casava1.8.2	160nt	44471192	0.0384	gi|30313498|gb|AY151009.1|
Sodalis sp.	Columbicola harbisoni	20-2,10	female	Phaps histrionica	ANWC	ANWC33407	10-Oct-2002	Australia: Borclay Taselands, Northern Teritory	Cohar	PRJNA296666	SAMN04103793	SRP069898	SRS1284140	SAMN40763108	90	2298361	2015-06-08	whole louse	8.61ng	650nt	80-1200nt	Kapa Biosystems	Illlumina HiSeq 2500	HiSeq SBS Sequence Kit V4	161	ACAGTG	11	Casava 1.8.4	160nt	86558718	0.0453	gi|157487541|gb|EF678937.1|
Sodalis sp.	Columbicola hoogstraali	13-6,6	female	Streptopelia picturata	FMNH	DW5337	2001-12-01	Madagascar: Toliara	Cohoo	PRJNA296666	SAMN04103812	SRP069898	SRS1284121	SAMN40763109	9	2503985	2015-08-10	whole louse	25.19ng	400nt	80-800nt	Kapa Biosystems	Illlumina HiSeq 2500	HiSeq SBS Sequence Kit V4	161	ACTTGA	15	Casava 1.8.4	160nt	71373072	0.0565	gi|157487605|gb|EF678969.1|
Sodalis sp.	Columbicola malenkeae	40-6,10	female	Ducula pacifica	FLMNH	AWK2675	2003-06-18	Vanuatu: Espiritu Santu	Comal	PRJNA296666	SAMN04103800	SRP069898	SRS1284132	SAMN40763110	8	2539784	2015-08-04	whole louse	22.9ng	400nt	80-800nt	Kapa Biosystems	Illlumina HiSeq 2500	HiSeq SBS Sequence Kit V4	161	GTTTCG	12	Casava 1.8.4	160nt	92961992	0.0893	gi|157487663|gb|EF678998.1|
Sodalis sp.	Columbicola masoni 2	24-6,10	female	Petrophassa rufipennis	n/a	n/a	28-Oct-2003	Australia: Kakadu National Park, Norhtern Teritory	ComasB	PRJNA296666	SAMN04103790	SRP069898	SRS1284143	SAMN40763111	18	1986015	2015-05-26	whole louse	14.62ng	650nt	80-1200nt	Kapa Biosystems	Illlumina HiSeq 2500	HiSeq SBS Sequence Kit V4	161	CCGTCC	9	Casava 1.8.4	160nt	58281528	0.0257	gi|157487529|gb|EF678931.1|
Sodalis sp.	Columbicola mckeani	10-9,5	female	Ocyphaps lophotes	ANWC	ANWC29286	2001-07-24	Australia: New South Wales, Mt. Hope	Comck	PRJNA296666	SAMN04103773	SRP069898	SRS1284159	SAMN40763112	33	2024786	2015-05-11	whole louse	5.92ng	400nt	80-700nt	Kapa Biosystems	Illlumina HiSeq 2500	HiSeq SBS Sequence Kit V4	161	CGATGT	5	Casava1.8.2	160nt	60219764	0.1254	gi|157487507|gb|EF678920.1|
Sodalis sp.	Columbicola sp.	33-1,7	female	Streptopelia semitorquata	LSUMZ	KPJ139	2003-03-25	Ghana: Goaso	Comei	PRJNA296666	SAMN04103779	SRP069898	SRS1284154	SAMN40763113	22	1702649	2015-05-11	whole louse	4.04ng	400nt	80-700nt	Kapa Biosystems	Illlumina HiSeq 2500	HiSeq SBS Sequence Kit V4	161	CCGTCC	6	Casava1.8.2	160nt	58124238	0.0554	gi|157487621|gb|EF678977.1|
Sodalis sp.	Columbicola mjoebergi 3	19-7,10	female	Geopelia placida	ANWC	ANWC33693	26-Oct-2002	Australia: 45km East of Darwin, Nothern Teritory	Comjo3	PRJNA296666	SAMN04103786	SRP069898	SRS1284147	SAMN40763114	8	1468146	2015-05-19	whole louse	10.77ng	650nt	80-1200nt	Kapa Biosystems	Illlumina HiSeq 2500	HiSeq SBS Sequence Kit V4	161	CTTGTA	8	Casava 1.8.4	160nt	103485394	0.0818	gi|157487549|gb|EF678941.1|
Sodalis sp.	Columbicola paradoxus	23-5,9	female	Lopholaimus antarcticus	ANWC	ANWC33894	9-Sep-2003	Australia: SW of Coffs Harbor in New Sout Wales	Copar	PRJNA296666	SAMN04103788	SRP069898	SRS1284144	SAMN40763115	64	3019610	2015-05-26	whole louse	13.35ng	650nt	80-1200nt	Kapa Biosystems	Illlumina HiSeq 2500	HiSeq SBS Sequence Kit V4	161	CTTGTA	9	Casava 1.8.4	160nt	47359254	0.0386	gi|157487669|gb|EF679001.1|
Sodalis sp.	Columbicola passerinae 2	28-9,5	female	Columbina cruziana	Uni Alaska	REW85	2002-08-08	Peru	Copas2	PRJNA296666	SAMN04103774	SRP069898	SRS1284161	SAMN40763116	14	1494909	2015-05-11	whole louse	4.59ng	400nt	80-700nt	Kapa Biosystems	Illlumina HiSeq 2500	HiSeq SBS Sequence Kit V4	161	TTAGGC	5	Casava1.8.2	160nt	62266880	0.163	gi|157487689|gb|EF679011.1|
Sodalis sp.	Columbicola rodmani	19-6,3	female	Geopelia humeralis	ANWC	ANWC33567	2002-08-05	Australia: Northern Teritory	Corod	PRJNA296666	SAMN04103762	SRP069898	SRS1284171	SAMN40763117	13	1376114	2015-02-09	whole louse	32.86ng	400nt	80-700nt	Kapa Biosystems	Illlumina HiSeq 2500	TruSeq SBS Rapid Kit V2	161	CCGTCC	2	Casava1.8.2	160nt	77929574	0.0461	gi|157487557|gb|EF678945.1|
Sodalis sp.	Columbicola smithae	33-7,7	female	Turtur brehmeri	LSUMZ	JDW604	2003-03-28	Ghana: Goaso	Cosmi	PRJNA296666	SAMN04103780	SRP069898	SRS1284152	SAMN40763118	11	1269832	2015-05-19	whole louse	18.46ng	650nt	80-1200nt	Kapa Biosystems	Illlumina HiSeq 2500	HiSeq SBS Sequence Kit V4	161	CAGATC	7	Casava 1.8.4	160nt	61285634	0.0434	gi|157487679|gb|EF679006.1|
Sodalis sp.	Columbicola fradei	119-2,10	female	Aplopelia larvata	FMNH	MLW958	25-Sep-2005	Malawi	CospAplar	PRJNA296666	SAMN04103798	SRP069898	SRS1284136	SAMN40763119	18	3042477	2015-06-08	whole louse	30.79ng	400nt	80-800nt	Kapa Biosystems	Illlumina HiSeq 2500	HiSeq SBS Sequence Kit V4	161	GTGAAA	13	Casava 1.8.4	160nt	66071226	0.0201	gi|157487679|gb|EF679006.1|
Sodalis sp.	Columbicola sp.	39-1,3	female	Streptopelia orientalis	KUMNH	P-1338	25-Apr-2006	China: Kuan Kuoshui, Guizhou Provence	CospStori	PRJNA296666	SAMN04103795	SRP069898	SRS1284139	SAMN40763120	28	1812838	2015-06-08	whole louse	13.06ng	650nt	80-1200nt	Kapa Biosystems	Illlumina HiSeq 2500	HiSeq SBS Sequence Kit V4	161	CAGATC	11	Casava 1.8.4	160nt	72939720	0.1194	gi|157487635|gb|EF678984.1|
Sodalis sp.	Columbicola sp.	119-4,8	female	Turtur chalcospilos	FMNH	MLW3723	2009-10-14	Malawi	CospTucha	PRJNA296666	SAMN04103814	SRP069898	SRS1284119	SAMN40763121	13	1790645	2015-08-10	whole louse	20.63ng	400nt	80-800nt	Kapa Biosystems	Illlumina HiSeq 2500	HiSeq SBS Sequence Kit V4	161	TAGCTT	16	Casava 1.8.4	160nt	73344044	0.0394	gi|224611781|gb|FJ656445.1|
Sodalis sp.	Columbicola macrourae 6	63-6,6	female	Zenaida meloda	n/a	n/a	2005-06-27	Peru: Lima	CospZemel	PRJNA296666	SAMN04103815	SRP069898	SRS1284118	SAMN40763122	11	1330900	2015-08-10	whole louse	28.19ng	400nt	80-800nt	Kapa Biosystems	Illlumina HiSeq 2500	HiSeq SBS Sequence Kit V4	161	GGCTAC	16	Casava 1.8.4	160nt	98753136	0.1238	gi|224611781|gb|FJ656445.1|
Sodalis sp.	Columbicola tasmaniensis	27-2,10	female	Phaps elegans	ANWC	ANWC34042	1999-03-01	Australia: Canberra, Kingston/Manuka area	Cotas	PRJNA296666	SAMN04103792	SRP069898	SRS1284142	SAMN40763123	13	1808621	2015-06-08	whole louse	34.96ng	650nt	80-1200nt	Kapa Biosystems	Illlumina HiSeq 2500	HiSeq SBS Sequence Kit V4	161	TGACCA	8	Casava 1.8.4	160nt	132509524	0.0218	gi|157487533|gb|EF678933.1|
Sodalis sp.	Columbicola tschulyschman	74-10,2	female	Columba livia	n/a	#1958	2007-08-01	USA: Utah, Salt Lake City	Cotsc	PRJNA296666	SAMN04103803	SRP069898	SRS1284130	SAMN40763124	36	1473824	2015-08-04	whole louse	20.72ng	400nt	80-800nt	Kapa Biosystems	Illlumina HiSeq 2500	HiSeq SBS Sequence Kit V4	161	ACTGAT	13	Casava 1.8.4	160nt	54603722	0.013	gi|157487609|gb|EF678971.1|
Sodalis sp.	Columbicola veigasimoni	12-5,1	female	Phapitreron leucotis	KUMNH	SEA041	1999-04-28	Philippines: Mindanao	Covei	PRJNA296666	SAMN04103763	SRP069898	SRS1284170	SAMN40763125	6	2463166	2015-02-09	whole louse	28.31ng	400nt	80-700nt	Kapa Biosystems	Illlumina HiSeq 2500	TruSeq SBS Rapid Kit V2	161	AGTTCC	2	Casava1.8.2	160nt	88063426	0.2393	gi|15419111|gb|AF278622.1|
Sodalis sp.	Columbicola waiteae	23-7,3	female	Columba leucomela	ANWC	ANWC33890	9-Sep-2003	Australia: SW of Coffs Harbor, New South Wales	Cowai	PRJNA296666	SAMN04103784	SRP069898	SRS1284149	SAMN40763126	31	1049245	2015-05-19	whole louse	6.46ng	650nt	80-1200nt	Kapa Biosystems	Illlumina HiSeq 2500	HiSeq SBS Sequence Kit V4	161	GTGAAA	8	Casava 1.8.4	160nt	76972038	unk	gi|157487611|gb|EF678972.1|
Sodalis sp.	Columbicola waltheri	52-4,2	female	Geotrygon frenata	LSUMZ	JMR509	2002-07-12	Peru: San Martin	Cowal	PRJNA296666	SAMN04103777	SRP069898	SRS1284155	SAMN40763127	20	1743810	2015-05-11	whole louse	28.34ng	400nt	80-700nt	Kapa Biosystems	Illlumina HiSeq 2500	HiSeq SBS Sequence Kit V4	161	GCCAAT	6	Casava1.8.2	160nt	68848178	0.0508	gi|157487585|gb|EF678959.1|
