# Supplementary material for: Stochasticity, determinism, and contingency shape genome evolution of endosymbiotic bacteria
Source: Nat Commun. 2024 May 29;15:4571. doi: 10.1038/s41467-024-48784-2 (PMC11137140; doi:10.1038/s41467-024-48784-2)
Supplement: Supplementary file 4 — Source Data [file 41467_2024_48784_MOESM4_ESM.zip]

Archive with 49 entries (46 files):
- FigureSourceData/
- FigureSourceData/Figure1_SourceData/
- __MACOSX/FigureSourceData/._Figure1_SourceData
- FigureSourceData/.DS_Store
- __MACOSX/FigureSourceData/._.DS_Store
- FigureSourceData/Figure3_SourceData.xlsx
- __MACOSX/FigureSourceData/._Figure3_SourceData.xlsx
- FigureSourceData/FigureS3_SourceData.tre
- __MACOSX/FigureSourceData/._FigureS3_SourceData.tre
- FigureSourceData/FigureS4_SourceData.tre
- __MACOSX/FigureSourceData/._FigureS4_SourceData.tre
- FigureSourceData/FigureS8_SourceData.xlsx
- __MACOSX/FigureSourceData/._FigureS8_SourceData.xlsx
- FigureSourceData/FigureS2_SourceData.tre
- __MACOSX/FigureSourceData/._FigureS2_SourceData.tre
- FigureSourceData/Figure4_SourceData.xlsx
- __MACOSX/FigureSourceData/._Figure4_SourceData.xlsx
- FigureSourceData/Figure5_SourceData.xlsx
- __MACOSX/FigureSourceData/._Figure5_SourceData.xlsx
- FigureSourceData/Figure2_SourceData.xlsx
- __MACOSX/FigureSourceData/._Figure2_SourceData.xlsx
- FigureSourceData/FigureS6_SourceData/
- __MACOSX/FigureSourceData/._FigureS6_SourceData
- FigureSourceData/Figure4c_SourceData_RelationshipStrength.csv
- __MACOSX/FigureSourceData/._Figure4c_SourceData_RelationshipStrength.csv
- FigureSourceData/FigureS1_SourceData.nex
- __MACOSX/FigureSourceData/._FigureS1_SourceData.nex
- FigureSourceData/Figure1_SourceData/Fig1b_Parafit_SodalisTree.txt
- __MACOSX/FigureSourceData/Figure1_SourceData/._Fig1b_Parafit_SodalisTree.txt
- FigureSourceData/Figure1_SourceData/Fig1b_Parafit_Results.txt
- __MACOSX/FigureSourceData/Figure1_SourceData/._Fig1b_Parafit_Results.txt
- FigureSourceData/Figure1_SourceData/Fig1c_Sodalis_Tree_wBranchLengths.txt
- __MACOSX/FigureSourceData/Figure1_SourceData/._Fig1c_Sodalis_Tree_wBranchLengths.txt
- FigureSourceData/Figure1_SourceData/Fig1a_PhylogeneticTree.nex
- __MACOSX/FigureSourceData/Figure1_SourceData/._Fig1a_PhylogeneticTree.nex
- FigureSourceData/Figure1_SourceData/Fig1b_Parafit_HostTree.txt
- __MACOSX/FigureSourceData/Figure1_SourceData/._Fig1b_Parafit_HostTree.txt
- FigureSourceData/Figure1_SourceData/Fig1b_JANESolution.png
- __MACOSX/FigureSourceData/Figure1_SourceData/._Fig1b_JANESolution.png
- FigureSourceData/Figure1_SourceData/Fig1b_Parafit_Matrix.csv
- __MACOSX/FigureSourceData/Figure1_SourceData/._Fig1b_Parafit_Matrix.csv
- FigureSourceData/Figure1_SourceData/Fig1b_JANE.nex
- __MACOSX/FigureSourceData/Figure1_SourceData/._Fig1b_JANE.nex
- FigureSourceData/FigureS6_SourceData/GC_Third.csv
- __MACOSX/FigureSourceData/FigureS6_SourceData/._GC_Third.csv
- FigureSourceData/FigureS6_SourceData/GC_First.csv
- __MACOSX/FigureSourceData/FigureS6_SourceData/._GC_First.csv
- FigureSourceData/FigureS6_SourceData/GC_Second.csv
- __MACOSX/FigureSourceData/FigureS6_SourceData/._GC_Second.csv
