# Supplementary material for: Stochasticity, determinism, and contingency shape genome evolution of endosymbiotic bacteria
Source: Nat Commun. 2024 May 29;15:4571. doi: 10.1038/s41467-024-48784-2 (PMC11137140; doi:10.1038/s41467-024-48784-2)
Supplement: Supplementary file 4 — Source Data [file 41467_2024_48784_MOESM4_ESM.zip › FigureSourceData/Figure3_SourceData.xlsx]

## Sheet: Figure 3A
Figure 3A
Figure 3A
Column		Description
Tag		The locus tag of each protein coding gene in S. praecaptivus.
C. claytoni - call		The predicted status of each protein coding gene in the symbiont of C. claytoni. 0 = missing, 0.5 = pseudogene, 1 = intact.
C. claytoni - snLED		The size normalized Levenshtein Edit Distance (snLED) of each gene in the symbiont of C. claytoni.
C. columbae 2 - call		The predicted status of each protein coding gene in the symbiont of C. columbae 2. 0 = missing, 0.5 = pseudogene, 1 = intact.
C. columbae 2 - snLED		The snLED of each gene in the symbiont of C. columbae 2.
C. paradoxus - call		The predicted status of each protein coding gene in the symbiont of C. paradoxus. 0 = missing, 0.5 = pseudogene, 1 = intact.
C. paradoxus - snLED		The snLED of each gene in the symbiont of C. paradoxus.
C. malenkeae - call		The predicted status of each protein coding gene in the symbiont of C. malenkeae. 0 = missing, 0.5 = pseudogene, 1 = intact.
C. malenkeae - snLED		The snLED of each gene in the symbiont of C. malenkeae.
C. claviformis - call		The predicted status of each protein coding gene in the symbiont of C. claviformis. 0 = missing, 0.5 = pseudogene, 1 = intact.
C. claviformis - snLED		The snLED of each gene in the symbiont of C. claviformis.
C. fradei - call		The predicted status of each protein coding gene in the symbiont of C. fradei. 0 = missing, 0.5 = pseudogene, 1 = intact.
C. fradei - snLED		The snLED of each gene in the symbiont of C. fradei.
C. tasmaniensisA - call		The predicted status of each protein coding gene in the symbiont of C. tasmaniensisA. 0 = missing, 0.5 = pseudogene, 1 = intact.
C. tasmaniensisA - snLED		The snLED of each gene in the symbiont of C. tasmaniensisA.
C. tasmaniensisB - call		The predicted status of each protein coding gene in the symbiont of C. tasmaniensisB. 0 = missing, 0.5 = pseudogene, 1 = intact.
C. tasmaniensisB - snLED		The snLED of each gene in the symbiont of C. tasmaniensisB.
C. waltheri - call		The predicted status of each protein coding gene in the symbiont of C. waltheri. 0 = missing, 0.5 = pseudogene, 1 = intact.
C. waltheri - snLED		The snLED of each gene in the symbiont of C. waltheri.
C. clayae - call		The predicted status of each protein coding gene in the symbiont of C. clayae. 0 = missing, 0.5 = pseudogene, 1 = intact.
C. clayae - snLED		The snLED of each gene in the symbiont of C. clayae.
C. becarrii - call		The predicted status of each protein coding gene in the symbiont of C. becarrii. 0 = missing, 0.5 = pseudogene, 1 = intact.
C. becarrii - snLED		The snLED of each gene in the symbiont of C. becarrii.
C. passerinae 2 - call		The predicted status of each protein coding gene in the symbiont of C. passerinae 2. 0 = missing, 0.5 = pseudogene, 1 = intact.
C. passerinae 2 - snLED		The snLED of each gene in the symbiont of C. passerinae 2.
C. waiteae - call		The predicted status of each protein coding gene in the symbiont of C. waiteae. 0 = missing, 0.5 = pseudogene, 1 = intact.
C. waiteae - snLED		The snLED of each gene in the symbiont of C. waiteae.
C. adamsi - call		The predicted status of each protein coding gene in the symbiont of C. adamsi. 0 = missing, 0.5 = pseudogene, 1 = intact.
C. adamsi - snLED		The snLED of each gene in the symbiont of C. adamsi.
C. passerinae 1 - call		The predicted status of each protein coding gene in the symbiont of C. passerinae 1. 0 = missing, 0.5 = pseudogene, 1 = intact.
C. passerinae 1 - snLED		The snLED of each gene in the symbiont of C. passerinae 1.
C. hoogstraali - call		The predicted status of each protein coding gene in the symbiont of C. hoogstraali. 0 = missing, 0.5 = pseudogene, 1 = intact.
C. hoogstraali - snLED		The snLED of each gene in the symbiont of C. hoogstraali.
C. fortis - call		The predicted status of each protein coding gene in the symbiont of C. fortis. 0 = missing, 0.5 = pseudogene, 1 = intact.
C. fortis - snLED		The snLED of each gene in the symbiont of C. fortis.
C. smithae - call		The predicted status of each protein coding gene in the symbiont of C. smithae. 0 = missing, 0.5 = pseudogene, 1 = intact.
C. smithae - snLED		The snLED of each gene in the symbiont of C. smithae.
C. sp. ex S. semitorquata - call		The predicted status of each protein coding gene in the symbiont of C. sp. ex S. semitorquata. 0 = missing, 0.5 = pseudogene, 1 = intact.
C. sp. ex S. semitorquata - snLED		The snLED of each gene in the symbiont of C. sp. ex S. semitorquata.
C. sp. ex T. chalcospilos - call		The predicted status of each protein coding gene in the symbiont of C. sp. ex T. chalcospilos. 0 = missing, 0.5 = pseudogene, 1 = intact.
C. sp. ex T. chalcospilos - snLED		The snLED of each gene in the symbiont of C. sp. ex T. chalcospilos.
C. extinctus - call		The predicted status of each protein coding gene in the symbiont of C. extinctus. 0 = missing, 0.5 = pseudogene, 1 = intact.
C. extinctus - snLED		The snLED of each gene in the symbiont of C. extinctus.
C. tschulyschman - call		The predicted status of each protein coding gene in the symbiont of C. tschulyschman. 0 = missing, 0.5 = pseudogene, 1 = intact.
C. tschulyschman - snLED		The snLED of each gene in the symbiont of C. tschulyschman.
C. harbisoni - call		The predicted status of each protein coding gene in the symbiont of C. harbisoni. 0 = missing, 0.5 = pseudogene, 1 = intact.
C. harbisoni - snLED		The snLED of each gene in the symbiont of C. harbisoni.
C. mckeani - call		The predicted status of each protein coding gene in the symbiont of C. mckeani. 0 = missing, 0.5 = pseudogene, 1 = intact.
C. mckeani - snLED		The snLED of each gene in the symbiont of C. mckeani.
C. exilicornis 4 - call		The predicted status of each protein coding gene in the symbiont of C. exilicornis 4. 0 = missing, 0.5 = pseudogene, 1 = intact.
C. exilicornis 4 - snLED		The snLED of each gene in the symbiont of C. exilicornis 4.
C. gymnopeliae - call		The predicted status of each protein coding gene in the symbiont of C. gymnopeliae. 0 = missing, 0.5 = pseudogene, 1 = intact.
C. gymnopeliae - snLED		The snLED of each gene in the symbiont of C. gymnopeliae.
C. masoni 2 - call		The predicted status of each protein coding gene in the symbiont of C. masoni 2. 0 = missing, 0.5 = pseudogene, 1 = intact.
C. masoni 2 - snLED		The snLED of each gene in the symbiont of C. masoni.
C. drowni - call		The predicted status of each protein coding gene in the symbiont of C. drowni. 0 = missing, 0.5 = pseudogene, 1 = intact.
C. drowni - snLED		The snLED of each gene in the symbiont of C. drowni.
C. veigasimoni - call		The predicted status of each protein coding gene in the symbiont of C. veigasimoni. 0 = missing, 0.5 = pseudogene, 1 = intact.
C. veigasimoni - snLED		The snLED of each gene in the symbiont of C. veigasimoni.
C. bacillus 1 - call		The predicted status of each protein coding gene in the symbiont of C. bacillus 1. 0 = missing, 0.5 = pseudogene, 1 = intact.
C. bacillus 1 - snLED		The snLED of each gene in the symbiont of C. bacillus 1.
C. sp. ex S. orientalis - call		The predicted status of each protein coding gene in the symbiont of C. sp. ex S. orientalis. 0 = missing, 0.5 = pseudogene, 1 = intact.
C. sp. ex S. orientalis - snLED		The snLED of each gene in the symbiont of C. sp. ex S. orientalis.
C. bacillus 2 - call		The predicted status of each protein coding gene in the symbiont of C. bacillus 2. 0 = missing, 0.5 = pseudogene, 1 = intact.
C. bacillus 2 - snLED		The snLED of each gene in the symbiont of C. bacillus 2.
C. macrourae 6 - call		The predicted status of each protein coding gene in the symbiont of C. macrourae 6. 0 = missing, 0.5 = pseudogene, 1 = intact.
C. macrourae 6 - snLED		The snLED of each gene in the symbiont of C. macrourae 6.
C. mjoebergi 3 - call		The predicted status of each protein coding gene in the symbiont of C. mjoebergi 3. 0 = missing, 0.5 = pseudogene, 1 = intact.
C. mjoebergi 3 - snLED		The snLED of each gene in the symbiont of C. mjoebergi 3.
C. guimaraesi 3 - call		The predicted status of each protein coding gene in the symbiont of C. guimaraesi 3. 0 = missing, 0.5 = pseudogene, 1 = intact.
C. guimaraesi 3 - snLED		The snLED of each gene in the symbiont of C. guimaraesi 3.
C. rodmani - call		The predicted status of each protein coding gene in the symbiont of C. rodmani. 0 = missing, 0.5 = pseudogene, 1 = intact.
C. rodmani - snLED		The snLED of each gene in the symbiont of C. rodmani.
Universally intact		The predicted status of each gene in all symbionts, 1 = intact in all, 0 = nonintact in at least one symbiont.
Universally lost		The predicted status of each gene in all symbionts, 1 = nonintact in all symbionts, 0 = intact in at least one symbiont.
Presence in any		The predicted status of each gene in all symbionts, 1 = at least a fragment remains in at least one symbiont, 0 = missing in all symbionts.
Tag	C. claytoni - call	C. claytoni - snLED	C. columbae 2 - call	C. columbae 2 - snLED	C. paradoxus - call	C. paradoxus - snLED	C. malenkeae - call	C. malenkeae - snLED	C. claviformis - call	C. claviformis - snLED	C. fradei - call	C. fradei - snLED	C. tasmaniensisA - call	C. tasmaniensisA - snLED	C. tasmaniensisB - call	C. tasmaniensisB - snLED	C. waltheri - call	C. waltheri - snLED	C. clayae - call	C. clayae - snLED	C. becarrii - call	C. becarrii - snLED	C. passerinae 2 - call	C. passerinae 2 - snLED	C. waiteae - call	C. waiteae - snLED	C. adamsi - call	C. adamsi - snLED	C. passerinae 1 - call	C. passerinae 1 - snLED	C. hoogstraali - call	C. hoogstraali - snLED	C. fortis - call	C. fortis - snLED	C. smithae - call	C. smithae - snLED	C. sp. ex S. semitorquata - call	C. sp. ex S. semitorquata - snLED	C. sp. ex T. chalcospilos - call	C. sp. ex T. chalcospilos - snLED	C. extinctus - call	C. extinctus - snLED	C. tschulyschman - call	C. tschulyschman - snLED	C. harbisoni - call	C. harbisoni - snLED	C. mckeani - call	C. mckeani - snLED	C. exilicornis 4 - call
Sant_0001	1	0.052381	1	0.0619048	1	0.0729773	1	0.0603175	1	0.0603175	1	0.0777778	1	0.0491803	1	0.0492064	1	0.0857143	1	0.0809096	1	0.0920635	1	0.0729773	1	0.0824089	1	0.0634921	1	0.0650794	1	0.101426	1	0.0857143	1	0.0873016	1	0.0698043	1	0.0745637	1	0.0619048	1	0.0793651	1	0.177778	1	0.0793651	1
Sant_0002	0.5	0.786963	0.5	0.772512	0.5	0.815113	0.5	0.845411	0.5	0.690476	0.5	0.801932	0.5	0.727273	0.5	0.722488	0.5	0.819905	0.5	0.876404	0.5	0.800628	0.5	0.813397	0.5	0.829582	0.5	0.666134	0.5	0.841346	0.5	0.884058	0.5	0.740385	0.5	0.860577	0.5	0.870813	0.5	0.822504	0.5	0.81775	1	0.140097	0.5	0.880383	0.5	0.801272	0.5
Sant_0003	0.5	0.417323	0.5	0.453125	0.5	0.699248	0.5	0.622047	0.5	0.787402	0.5	0.559055	0.5	0.704961	0.5	0.759791	0.5	0.708543	0.5	0.673629	0.5	0.65285	0.5	0.698953	0.5	0.72973	0.5	0.736292	0.5	0.744186	0.5	0.834646	0.5	0.771654	0.5	0.779528	0.5	0.744125	0.5	0.742188	0.5	0.793194	0.5	0.856021	0	1	0.5	0.640103	0
Sant_0004	1	0.0609319	1	0.0659341	1	0.0805861	1	0.0695971	0.5	0.391941	0.5	0.454212	1	0.0805861	1	0.0769231	1	0.0805861	1	0.0805861	0.5	0.780347	1	0.117216	1	0.109489	1	0.0879121	1	0.113415	1	0.0952381	1	0.117216	0.5	0.641555	1	0.0586081	0.5	0.856622	1	0.113553	1	0.106227	1	0.208791	1	0.0915751	0.5
Sant_0005	1	0.0125	1	0.0375	1	0.0375	1	0.05	1	0.0875	1	0.15	1	0.0375	1	0.0375	1	0.025	1	0.025	0.5	0.540984	1	0.05	1	0.1	1	0.0375	1	0.0375	1	0.05	1	0.075	0.5	0.3875	1	0.075	0.5	0.684647	1	0.05	1	0.0625	1	0.0625	1	0.0875	0
Sant_0006	1	0.0506329	1	0.0822785	1	0.133758	1	0.0700637	0.5	0.426752	0.5	0.515924	1	0.0828026	1	0.0828026	1	0.101911	1	0.11465	0.5	0.65625	1	0.0636943	1	0.126582	1	0.140127	1	0.0382166	1	0.11465	1	0.11465	0.5	0.637895	1	0.184322	0.5	0.775	1	0.0757895	1	0.11465	1	0.22293	1	0.127119	0
Sant_0007	1	0.0560748	1	0.0842697	1	0.117978	1	0.0730337	1	0.123596	0.5	0.5	1	0.140449	1	0.134831	1	0.138889	1	0.129213	0.5	0.804067	1	0.123596	1	0.0892193	1	0.117978	1	0.0842697	1	0.145794	1	0.146067	0.5	0.684601	1	0.117757	0	1	1	0.119349	1	0.146067	1	0.235955	1	0.174157	0
Sant_0008	1	0.0330311	1	0.0505837	1	0.0486381	1	0.0544394	0.5	0.604651	0.5	0.773316	1	0.0563837	1	0.0583658	1	0.0661479	1	0.0583658	0.5	0.791103	1	0.0466926	1	0.0466926	1	0.0603113	1	0.0466926	1	0.0680934	1	0.0661479	0.5	0.764818	1	0.0505837	0.5	0.914397	1	0.0622568	1	0.0642023	1	0.120623	1	0.0544747	0.5
Sant_0009	1	0.0310345	1	0.0550459	1	0.0896552	1	0.0972222	0.5	0.714937	0.5	0.680556	1	0.0694445	1	0.0625	1	0.0652921	1	0.0763006	0.5	0.72449	1	0.0901734	1	0.0862069	1	0.0763889	1	0.0868055	1	0.131944	1	0.0972222	0.5	0.847222	1	0.0694445	0.5	0.813212	1	0.09375	1	0.0637584	1	0.131944	1	0.0693642	0.5
Sant_0010	1	0.021692	1	0.0347072	1	0.032491	1	0.0520607	0.5	0.810927	0.5	0.505423	1	0.0433526	1	0.0433526	1	0.0303688	1	0.0433839	0.5	0.81447	1	0.0520607	1	0.0390456	1	0.0281385	1	0.038961	1	0.0802603	1	0.0433839	0.5	0.832972	1	0.0260304	0.5	0.805878	1	0.0606936	1	0.0715835	1	0.0694143	1	0.0650289	0.5
Sant_0011	1	0.0283688	1	0.0921986	1	0.0638298	1	0.0851064	0.5	0.695035	0.5	0.198582	1	0.070922	1	0.0780142	1	0.0567376	1	0.0283688	0.5	0.69555	1	0.0425532	1	0.0638298	1	0.0780142	1	0.070922	1	0.163121	1	0.0638298	0	1	1	0.0921986	0.5	0.746575	1	0.0638298	1	0.106383	1	0.12766	1	0.106383	0.5
Sant_0012	1	0.0305011	1	0.0457516	1	0.0675381	1	0.0588235	1	0.0631808	1	0.0653595	1	0.0522496	1	0.0522876	1	0.0653595	1	0.0609137	1	0.0827887	1	0.0827887	1	0.0501089	1	0.100218	1	0.0675381	1	0.0827286	1	0.0653595	1	0.0610022	1	0.0675381	1	0.0892598	1	0.0740741	1	0.0979681	1	0.141612	1	0.087146	1
Sant_0013	1	0.0294278	1	0.0490998	1	0.0687398	1	0.0507365	1	0.0408942	1	0.0752864	1	0.0589198	1	0.0572831	1	0.0814332	1	0.0589198	1	0.0932388	1	0.0572831	1	0.0392799	1	0.0818331	1	0.0671031	1	0.0981997	1	0.0687398	1	0.104575	1	0.0572831	1	0.0703764	1	0.0687398	1	0.0769231	1	0.119476	1	0.0799347	1
Sant_0014	0.5	0.2925	0	1	0.5	0.819087	0.5	0.71393	0.5	0.773144	0.5	0.767559	0.5	0.897059	0.5	0.899753	0.5	0.885	0.5	0.834025	0.5	0.836107	0.5	0.937186	0.5	0.886761	0.5	0.787625	0.5	0.932161	0.5	0.83208	0	1	0.5	0.8925	0	1	0.5	0.913044	0.5	0.869529	0	1	0.5	0.919598	0.5	0.79703	0.5
Sant_0015	0.5	0.403071	0.5	0.918426	0.5	0.760725	0	1	0.5	0.857965	0.5	0.753595	0	1	0	1	0	1	0.5	0.856734	0	1	0	1	0	1	0.5	0.823923	0	1	0.5	0.798851	0	1	0	1	0	1	0	1	0	1	0	1	0	1	0.5	0.90604	0
Sant_0016	0.5	0.596254	0	1	0.5	0.795031	0	1	0.5	0.803125	0.5	0.6875	0	1	0	1	0	1	0.5	0.931677	0.5	0.746875	0.5	0.725	0	1	0.5	0.799793	0	1	0.5	0.824074	0	1	0.5	0.840625	0	1	0	1	0	1	0	1	0	1	0.5	0.854922	0
Sant_0017	0	1	0	1	0.5	0.932886	0	1	0	1	0.5	0.681208	0	1	0	1	0	1	0	1	0	1	0	1	0	1	0.5	0.830923	0	1	0.5	0.855705	0.5	0.848993	0	1	0	1	0	1	0	1	0	1	0	1	0.5	0.917686	0
Sant_0018	0.5	0.663683	0	1	0.5	0.818533	0	1	0.5	0.736573	0.5	0.629344	0	1	0	1	0	1	0	1	0.5	0.791506	0.5	0.830116	0	1	0.5	0.736504	0	1	0.5	0.895753	0	1	0	1	0.5	0.849421	0.5	0.907336	0	1	0	1	0	1	0.5	0.802057	0
Sant_0019	0.5	0.771313	0.5	0.864682	0.5	0.761968	0	1	0.5	0.705882	0.5	0.730717	0	1	0	1	0	1	0	1	0	1	0	1	0	1	0.5	0.75302	0	1	0	1	0.5	0.711382	0	1	0	1	0	1	0	1	0	1	0	1	0.5	0.844384	0
Sant_0020	0.5	0.780523	0	1	0.5	0.840876	0	1	0	1	0.5	0.767544	0	1	0	1	0	1	0.5	0.683983	0	1	0	1	0	1	0.5	0.854015	0	1	0	1	0	1	0	1	0	1	0	1	0	1	0	1	0	1	0	1	0
Sant_0021	0	1	0	1	0.5	0.688073	0	1	0	1	0.5	0.648276	0	1	0	1	0	1	0.5	0.765101	0	1	0.5	0.896552	0	1	0.5	0.832569	0.5	0.708716	0	1	0	1	0	1	0	1	0	1	0	1	0	1	0	1	0	1	0
Sant_0022	0	1	0	1	0.5	0.71317	0.5	0.810901	0	1	0.5	0.701342	0	1	0	1	0	1	0.5	0.88255	0	1	0.5	0.989933	0	1	0.5	0.74833	0.5	0.912752	0	1	0	1	0	1	0	1	0	1	0	1	0	1	0	1	0	1	0
Sant_0023	0.5	0.608583	0	1	0.5	0.761598	0.5	0.652005	0	1	0.5	0.910156	0	1	0.5	0.902344	0	1	0	1	0	1	0.5	0.773438	0	1	0	1	0	1	0	1	0	1	0	1	0	1	0	1	0	1	0	1	0	1	0	1	0.5
Sant_0024	0.5	0.663223	0	1	0.5	0.453416	0	1	0	1	0.5	0.559006	0	1	0	1	0	1	0	1	0	1	0.5	0.805785	0	1	0	1	0	1	0	1	0	1	0	1	0	1	0	1	0	1	0	1	0	1	0	1	0
Sant_0025	0.5	0.806828	0	1	0.5	0.854651	0.5	0.732069	0	1	0.5	0.830578	0	1	0	1	0	1	0	1	0	1	0.5	0.836515	0	1	0	1	0.5	0.902985	0	1	0	1	0	1	0	1	0	1	0	1	0	1	0	1	0	1	0
Sant_0026	0.5	0.470064	0.5	0.883721	0.5	0.77907	0	1	0	1	0.5	0.767442	0	1	0	1	0	1	0	1	0	1	0	1	0	1	0.5	0.790488	0	1	0	1	0	1	0	1	0	1	0	1	0	1	0	1	0	1	0	1	0
Sant_0027	0.5	0.780992	0	1	0	1	0.5	0.835128	0	1	0	1	0	1	0	1	0	1	0	1	0	1	0	1	0	1	0.5	0.81457	0	1	0.5	0.920398	0	1	0	1	0	1	0	1	0	1	0	1	0	1	0	1	0
Sant_0028	0.5	0.752488	0	1	0	1	0.5	0.801451	0	1	0	1	0.5	0.906188	0	1	0	1	0	1	0.5	0.846307	0	1	0.5	0.916168	0.5	0.808678	0	1	0.5	0.896825	0	1	0	1	0	1	0	1	0	1	0	1	0.5	0.92016	0	1	0
Sant_0029	0.5	0.745413	0	1	0	1	0.5	0.839535	0	1	0	1	0	1	0.5	0.924864	0	1	0	1	0	1	0	1	0	1	0.5	0.820077	0	1	0.5	0.812933	0	1	0	1	0	1	0	1	0	1	0	1	0	1	0	1	0
Sant_0030	0.5	0.704215	0.5	0.89693	0	1	0.5	0.863703	0	1	0.5	0.818578	0	1	0	1	0	1	0	1	0	1	0	1	0	1	0.5	0.874636	0	1	0	1	0	1	0	1	0	1	0	1	0	1	0	1	0	1	0	1	0
Sant_0031	0.5	0.35493	0.5	0.893162	0	1	0.5	0.693935	0	1	0.5	0.662393	0	1	0	1	0	1	0	1	0	1	0	1	0	1	0.5	0.742532	0	1	0	1	0	1	0	1	0	1	0	1	0	1	0	1	0	1	0	1	0
Sant_0032	0.5	0.857567	0	1	0	1	0.5	0.703264	0	1	0.5	0.845697	0.5	0.871249	0.5	0.912791	0	1	0	1	0.5	0.931751	0	1	0.5	0.90439	0	1	0	1	0	1	0	1	0	1	0	1	0	1	0	1	0	1	0	1	0	1	0
Sant_0033	0.5	0.796911	0	1	0	1	0.5	0.756381	0	1	0	1	0.5	0.834862	0.5	0.780558	0	1	0	1	0.5	0.861409	0	1	0	1	0	1	0	1	0	1	0	1	0	1	0	1	0	1	0	1	0	1	0.5	0.870526	0	1	0
Sant_0034	0.5	0.670041	0.5	0.888211	0	1	0.5	0.859174	0.5	0.776804	0	1	0.5	0.953157	0.5	0.932927	0	1	0	1	0	1	0	1	0	1	0	1	0	1	0	1	0	1	0	1	0	1	0	1	0	1	0	1	0	1	0	1	0
Sant_0035	0.5	0.703057	0	1	0	1	0	1	0	1	0	1	0	1	0	1	0	1	0	1	0	1	0	1	0	1	0.5	0.965066	0	1	0	1	0	1	0	1	0	1	0	1	0	1	0	1	0	1	0	1	0
Sant_0036	0.5	0.674113	0	1	0	1	0	1	0	1	0	1	0	1	0	1	0	1	0	1	0	1	0	1	0	1	0.5	0.87747	0	1	0	1	0	1	0	1	0	1	0	1	0	1	0	1	0	1	0	1	0
Sant_0037	0.5	0.481555	0	1	0	1	0	1	0.5	0.784848	0	1	0.5	0.748515	0.5	0.820896	0	1	0	1	0.5	0.881818	0	1	0.5	0.860606	0.5	0.847629	0	1	0	1	0	1	0	1	0	1	0	1	0	1	0	1	0.5	0.880928	0	1	0
Sant_0038	0.5	0.669697	0	1	0	1	0	1	0.5	0.849746	0.5	0.861929	0.5	0.901523	0.5	0.901523	0	1	0	1	0.5	0.596954	0	1	0.5	0.920732	0.5	0.826219	0	1	0	1	0	1	0	1	0	1	0	1	0	1	0	1	0	1	0	1	0
Sant_0039	0.5	0.187032	0	1	0	1	0	1	0.5	0.700787	0	1	0.5	0.811024	0.5	0.80315	0	1	0	1	0.5	0.818898	0	1	0	1	0.5	0.543307	0	1	0	1	0	1	0	1	0	1	0	1	0	1	0	1	0	1	0	1	0
Sant_0040	0.5	0.557952	0.5	0.814884	0	1	0	1	0.5	0.74573	0.5	0.83112	0.5	0.908832	0.5	0.908832	0	1	0	1	0.5	0.840456	0	1	0	1	0.5	0.857955	0	1	0	1	0	1	0	1	0	1	0	1	0	1	0	1	0	1	0	1	0
Sant_0041	0.5	0.6269	0.5	0.931507	0	1	0	1	0.5	0.869863	0.5	0.755708	0.5	0.845745	0.5	0.843465	0	1	0	1	0.5	0.80743	0	1	0	1	0.5	0.791509	0	1	0	1	0	1	0	1	0	1	0	1	0	1	0	1	0	1	0	1	0
Sant_0042	0.5	0.723173	0	1	0	1	0	1	0.5	0.70305	0.5	0.851644	0	1	0	1	0	1	0	1	0.5	0.821027	0	1	0	1	0.5	0.810167	0	1	0	1	0	1	0	1	0	1	0	1	0	1	0	1	0	1	0	1	0
Sant_0043	0.5	0.462555	0.5	0.844371	0	1	0	1	0.5	0.780328	0.5	0.750827	0	1	0	1	0	1	0	1	0	1	0	1	0	1	0.5	0.829857	0	1	0	1	0	1	0	1	0	1	0	1	0	1	0	1	0	1	0	1	0
Sant_0044	0.5	0.348485	0	1	0	1	0	1	0.5	0.51938	0.5	0.638961	0	1	0	1	0	1	0	1	0.5	0.9375	0	1	0	1	0.5	0.748052	0	1	0	1	0	1	0	1	0	1	0	1	0	1	0	1	0	1	0	1	0
Sant_0045	0.5	0.465909	0	1	0	1	0	1	0.5	0.89434	0.5	0.784091	0	1	0	1	0	1	0	1	0.5	0.813559	0	1	0	1	0.5	0.715909	0	1	0	1	0	1	0	1	0	1	0	1	0	1	0	1	0	1	0	1	0
Sant_0046	0.5	0.510989	0	1	0.5	0.844706	0	1	0	1	0.5	0.811129	0	1	0	1	0	1	0	1	0.5	0.840376	0	1	0	1	0.5	0.784144	0	1	0	1	0	1	0.5	0.917453	0	1	0	1	0	1	0	1	0	1	0	1	0
Sant_0047	0.5	0.871957	0	1	0.5	0.881579	0	1	0	1	0.5	0.861951	0	1	0.5	0.954612	0.5	0.901607	0	1	0.5	0.889645	0	1	0	1	0.5	0.879688	0	1	0	1	0	1	0	1	0	1	0	1	0	1	0	1	0	1	0	1	0
Sant_0048	0.5	0.16092	0	1	0.5	0.825581	0	1	0	1	0.5	0.511628	0	1	0	1	0	1	0	1	0.5	0.686047	0	1	0	1	0.5	0.860465	0	1	0	1	0	1	0	1	0	1	0	1	0	1	0	1	0	1	0	1	0
Sant_0049	0.5	0.613187	0	1	0.5	0.830357	0	1	0	1	0.5	0.790179	0	1	0	1	0	1	0	1	0.5	0.899329	0	1	0	1	0.5	0.758389	0	1	0	1	0	1	0	1	0	1	0	1	0	1	0	1	0	1	0	1	0
Sant_0050	0.5	0.32381	0.5	0.504762	0.5	0.619048	0	1	0	1	0.5	0.628571	0	1	0	1	0	1	0	1	0.5	0.759494	0	1	0	1	0.5	0.731013	0	1	0	1	0	1	0	1	0	1	0	1	0	1	0	1	0	1	0	1	0
Sant_0051	0.5	0.62117	0.5	0.958217	0.5	0.731911	0	1	0	1	0.5	0.817424	0	1	0	1	0	1	0	1	0.5	0.841226	0	1	0	1	0.5	0.851989	0	1	0	1	0.5	0.952646	0	1	0	1	0.5	0.876498	0	1	0	1	0	1	0	1	0
Sant_0052	0.5	0.591623	0	1	0.5	0.872316	0.5	0.870855	0	1	0.5	0.652552	0	1	0	1	0	1	0	1	0.5	0.853673	0	1	0.5	0.919721	0.5	0.867365	0	1	0	1	0.5	0.95288	0	1	0	1	0.5	0.862327	0	1	0	1	0	1	0	1	0
Sant_0053	0.5	0.61294	0.5	0.954704	0.5	0.807425	0.5	0.786114	0.5	0.846243	0.5	0.644318	0	1	0	1	0	1	0	1	0.5	0.833333	0	1	0	1	0.5	0.832753	0	1	0	1	0	1	0	1	0	1	0	1	0	1	0	1	0	1	0	1	0
Sant_0054	0.5	0.470588	0.5	0.585366	0.5	0.772059	0.5	0.689487	0.5	0.595694	0.5	0.691176	0	1	0	1	0	1	0	1	0.5	0.653753	0	1	0	1	0.5	0.727941	0	1	0	1	0	1	0	1	0	1	0	1	0	1	0	1	0	1	0	1	0
Sant_0055	0.5	0.702128	0.5	0.819268	0.5	0.799043	0	1	0.5	0.877698	0.5	0.821885	0	1	0	1	0	1	0	1	0.5	0.890662	0	1	0	1	0.5	0.791601	0	1	0	1	0	1	0.5	0.922524	0	1	0	1	0	1	0	1	0	1	0	1	0
Sant_0056	0	1	0.5	0.694581	0	1	0	1	0	1	0.5	0.707407	0	1	0.5	0.906289	0	1	0	1	0	1	0	1	0	1	0.5	0.79064	0	1	0	1	0	1	0	1	0	1	0.5	0.988889	0	1	0	1	0	1	0	1	0
Sant_0057	0	1	0.5	0.735484	0	1	0.5	0.883721	0	1	0.5	0.669261	0.5	0.772316	0.5	0.805447	0	1	0	1	0.5	0.922179	0	1	0	1	0.5	0.734536	0	1	0	1	0	1	0	1	0	1	0.5	0.838461	0	1	0	1	0	1	0	1	0
Sant_0058	0	1	0.5	0.75761	0	1	0.5	0.800905	0	1	0.5	0.771715	0.5	0.762712	0.5	0.766968	0	1	0	1	0.5	0.903737	0	1	0	1	0.5	0.87316	0	1	0	1	0	1	0	1	0	1	0.5	0.831081	0	1	0	1	0	1	0	1	0
Sant_0059	0.5	0.687591	0.5	0.789941	0.5	0.809384	0.5	0.691285	0	1	0.5	0.76	0	1	0	1	0	1	0	1	0.5	0.792701	0	1	0	1	0.5	0.779911	0	1	0	1	0	1	0	1	0	1	0.5	0.6751	0	1	0	1	0	1	0.5	0.831858	0
Sant_0060	0.5	0.845745	0	1	0.5	0.720848	0.5	0.544974	0	1	0.5	0.621053	0	1	0	1	0	1	0	1	0.5	0.818662	0	1	0	1	0.5	0.800353	0	1	0	1	0	1	0	1	0	1	0.5	0.549223	0	1	0	1	0	1	0.5	0.883598	0
Sant_0061	0	1	0	1	0.5	0.64186	0.5	0.481308	0	1	0.5	0.64486	0	1	0	1	0	1	0	1	0.5	0.787037	0	1	0.5	0.892523	0.5	0.700155	0	1	0	1	0	1	0	1	0	1	0.5	0.77916	0	1	0	1	0	1	0.5	0.734884	0
Sant_0062	0	1	0	1	0.5	0.725373	0.5	0.73506	0	1	0.5	0.77988	0	1	0	1	0	1	0.5	0.863952	0.5	0.831683	0	1	0.5	0.947211	0.5	0.75	0	1	0	1	0	1	0	1	0.5	0.756703	0.5	0.848665	0	1	0	1	0	1	0	1	0
Sant_0063	0	1	0	1	0.5	0.772455	0.5	0.682635	0	1	0.5	0.81982	0	1	0	1	0.5	0.904048	0.5	0.789238	0.5	0.869955	0	1	0	1	0.5	0.776946	0	1	0	1	0	1	0	1	0.5	0.765487	0.5	0.789017	0	1	0	1	0	1	0.5	0.837004	0
Sant_0064	0.5	0.815331	0	1	0.5	0.784777	0.5	0.829843	0	1	0.5	0.780894	0.5	0.872919	0.5	0.875548	0.5	0.936842	0.5	0.631025	0.5	0.809193	0	1	0	1	0.5	0.923684	0	1	0	1	0	1	0	1	0.5	0.831451	0.5	0.742979	0	1	0	1	0	1	0.5	0.905263	0
Sant_0065	0.5	0.661871	0	1	0.5	0.767025	0.5	0.665077	0	1	0.5	0.590636	0.5	0.815885	0.5	0.848375	0	1	0	1	0.5	0.847356	0	1	0.5	0.902878	0.5	0.880866	0	1	0.5	0.740072	0	1	0	1	0.5	0.815603	0.5	0.791914	0	1	0	1	0	1	0.5	0.7981	0
Sant_0066	0.5	0.736842	0	1	0.5	0.556338	0.5	0.691689	0	1	0.5	0.649526	0.5	0.836927	0.5	0.836927	0	1	0	1	0.5	0.796496	0	1	0.5	0.818182	0.5	0.695418	0	1	0.5	0.77027	0	1	0	1	0.5	0.772908	0.5	0.817814	0	1	0	1	0.5	0.861789	0.5	0.855405	0
Sant_0067	0.5	0.5	0.5	0.945783	0.5	0.823647	0.5	0.614314	0	1	0.5	0.781563	0	1	0.5	0.714286	0	1	0	1	0.5	0.76506	0	1	0.5	0.769539	0.5	0.703407	0	1	0.5	0.805611	0	1	0	1	0.5	0.709419	0.5	0.789157	0	1	0	1	0	1	0.5	0.73494	0
Sant_0068	0.5	0.425532	0.5	0.446809	0.5	0.809302	0.5	0.447552	0	1	0.5	0.515294	0	1	0	1	0	1	0	1	0.5	0.723404	0	1	0	1	0.5	0.765957	0	1	0.5	0.801418	0	1	0	1	0.5	0.799528	0.5	0.676056	0	1	0	1	0	1	0.5	0.893617	0
Sant_0069	0.5	0.605948	0	1	0.5	0.827586	0.5	0.752727	0	1	0.5	0.82797	0.5	0.851301	0.5	0.799031	0	1	0	1	0.5	0.6267	0	1	0.5	0.873606	0.5	0.888476	0	1	0	1	0.5	0.796296	0	1	0.5	0.877323	0.5	0.799065	0	1	0	1	0	1	0	1	0
Sant_0070	0.5	0.816144	0.5	0.874622	0.5	0.90034	0.5	0.851796	0	1	0.5	0.87115	0.5	0.903846	0.5	0.897513	0	1	0.5	0.868302	0.5	0.902256	0.5	0.96323	0.5	0.951912	0.5	0.906238	0.5	0.947727	0.5	0.949583	0.5	0.911119	0.5	0.955269	0.5	0.925954	0.5	0.906204	0.5	0.873058	0.5	0.973834	0.5	0.897387	0.5	0.902145	0.5
Sant_0071	1	0.043956	1	0.0879121	1	0.0899781	1	0.0614484	1	0.0813187	1	0.0659341	1	0.0829091	1	0.0807273	1	0.0965618	1	0.0787746	1	0.105495	1	0.120791	1	0.0915033	1	0.107692	1	0.0967033	1	0.0923077	1	0.0989011	1	0.101099	1	0.118681	1	0.0835165	1	0.105417	1	0.0877193	1	0.138462	1	0.103221	1
Sant_0072	1	0.0363857	1	0.0638686	1	0.0765957	1	0.0711679	1	0.0583942	1	0.0675183	1	0.0744552	1	0.0743652	1	0.0784195	1	0.0748175	1	0.0780872	1	0.0894161	1	0.0819672	1	0.0784671	1	0.0948905	1	0.105839	1	0.111314	1	0.0857143	1	0.0967153	1	0.081571	1	0.107273	1	0.137711	1	0.116788	1	0.122188	1
Sant_0073	1	0.0344828	0.5	0.22093	1	0.0581395	1	0.0574713	0.5	0.220077	1	0.139535	1	0.144444	1	0.127413	1	0.0813954	1	0.0581395	1	0.151163	1	0.116279	1	0.104651	1	0.104651	1	0.0930233	1	0.0581395	1	0.0697674	1	0.0930233	1	0.0930233	1	0.150579	1	0.139535	1	0.0930233	1	0.138462	1	0.16092	1
Sant_0074	1	0.0416667	1	0.0833333	1	0.0833333	1	0.0916667	1	0.108333	1	0.108333	1	0.106557	1	0.108333	1	0.0916667	1	0.0583333	1	0.0916667	1	0.141274	1	0.131148	1	0.116667	1	0.0916667	1	0.133333	1	0.133333	1	0.141667	1	0.166667	1	0.108333	1	0.141667	1	0.172131	1	0.175	1	0.116667	1
Sant_0075	1	0.0208333	1	0.0416667	1	0.0208333	1	0.0833333	1	0.0625	1	0.0625	1	0.0208333	1	0.0208333	1	0.0416667	1	0.0666667	1	0.0416667	1	0.0208333	1	0.0208333	1	0.0208333	1	0.0208333	1	0.0625	1	0.0208333	1	0.0833333	1	0.0416667	1	0.0833333	1	0.0821918	1	0.0208333	1	0.0416667	1	0.0208333	1
Sant_0076	0.5	0.11465	0.5	0.5	0.5	0.550633	0.5	0.458599	0.5	0.346154	0.5	0.384615	0.5	0.519231	0.5	0.519231	0.5	0.584906	0.5	0.670807	0.5	0.56962	0.5	0.66879	0.5	0.698113	0.5	0.652174	0.5	0.683544	0.5	0.576923	0.5	0.248408	0.5	0.664557	0.5	0.658537	0.5	0.423529	0.5	0.533742	0.5	0.461538	0.5	0.477707	0.5	0.726115	0.5
Sant_0077	1	0.0215054	1	0.027957	1	0.0535332	1	0.0430108	1	0.0472103	1	0.0365591	1	0.0535714	1	0.0536865	1	0.0774194	1	0.036533	1	0.0386819	1	0.0516129	1	0.0602151	1	0.0516129	1	0.0430108	1	0.0429185	1	0.0322581	1	0.0731183	1	0.0731183	1	0.0879828	1	0.088172	1	0.0645161	1	0.264137	0.5	0.823028	0.5
Sant_0078	1	0.0354223	1	0.0817439	1	0.0517711	1	0.0435967	1	0.0599455	1	0.0517711	1	0.0816697	1	0.0844687	1	0.0708447	1	0.0681199	1	0.0517711	1	0.0762943	1	0.0626703	1	0.0871935	1	0.0817439	1	0.0844687	1	0.0790191	1	0.0980926	1	0.0680581	1	0.0871143	1	0.100817	1	0.0871935	1	0.119891	1	0.0926431	1
Sant_0079	1	0.0465753	1	0.0545455	0.5	0.741176	0.5	0.589627	1	0.0767123	1	0.0625	0.5	0.769577	0.5	0.773756	0.5	0.827679	1	0.0547945	0.5	0.788758	1	0.0598368	0.5	0.816254	0.5	0.323288	1	0.0630137	0.5	0.69086	1	0.0986301	1	0.117808	1	0.0930657	0.5	0.73297	0.5	0.853659	0.5	0.81205	0.5	0.833333	1	0.0739726	0.5
Sant_0080	1	0.00496894	1	0.026087	1	0.0322981	1	0.0447205	1	0.0335404	1	0.0282903	1	0.0434423	1	0.0422011	1	0.047088	1	0.0310559	1	0.0459627	1	0.0559006	1	0.0434603	1	0.0434783	1	0.0532178	1	0.0360248	1	0.0509317	1	0.0621118	1	0.0322181	1	0.0571429	1	0.0583851	1	0.063354	1	0.0992556	1	0.0708075	1
Sant_0081	0.5	0.616628	0	1	0.5	0.826495	0.5	0.810142	0.5	0.626761	0.5	0.514793	0.5	0.817861	0.5	0.814336	0.5	0.80212	0.5	0.685207	0.5	0.739486	0.5	0.768683	0	1	0.5	0.788915	0.5	0.791716	0.5	0.854118	0.5	0.875445	0.5	0.821053	0.5	0.924171	0.5	0.883392	0.5	0.697674	0.5	0.845971	0.5	0.967971	0.5	0.882562	0.5
Sant_0082	0.5	0.467143	0.5	0.716738	0.5	0.669986	0.5	0.620542	0.5	0.763949	0.5	0.459227	0.5	0.824684	0.5	0.827004	0.5	0.726629	0.5	0.755334	0.5	0.787234	0.5	0.922747	0.5	0.922747	0.5	0.595714	0.5	0.746799	0.5	0.743626	0	1	0.5	0.866953	0	1	0.5	0.769874	0	1	0.5	0.827143	0.5	0.843081	0.5	0.863248	0.5
Sant_0083	0.5	0.452514	0.5	0.915367	0.5	0.808463	0.5	0.607261	0.5	0.586667	0.5	0.818485	0.5	0.835189	0.5	0.830923	0	1	0.5	0.75	0.5	0.730981	0.5	0.767365	0.5	0.817276	0.5	0.794413	0.5	0.771715	0.5	0.855234	0	1	0.5	0.90604	0	1	0.5	0.717042	0	1	0	1	0	1	0	1	0.5
Sant_0084	0.5	0.611557	0	1	0.5	0.699357	0.5	0.673077	0.5	0.834405	0.5	0.884058	0	1	0	1	0.5	0.921222	0.5	0.768987	0.5	0.792	0.5	0.740854	0.5	0.980676	0	1	0.5	0.966184	0.5	0.811594	0	1	0	1	0	1	0.5	0.769108	0	1	0	1	0	1	0.5	0.88746	0
Sant_0085	0.5	0.744206	0.5	0.837629	0.5	0.803888	0.5	0.863714	0.5	0.687606	0.5	0.746781	0	1	0	1	0.5	0.917526	0.5	0.858234	0.5	0.851282	0.5	0.909247	0	1	0	1	0.5	0.897172	0.5	0.830157	0	1	0	1	0.5	0.932189	0.5	0.860034	0	1	0	1	0	1	0	1	0.5
Sant_0086	0.5	0.745455	0.5	0.879445	0.5	0.766724	0.5	0.715644	0.5	0.606771	0.5	0.830287	0	1	0	1	0	1	0.5	0.839688	0.5	0.740869	0.5	0.828125	0	1	0	1	0.5	0.833907	0.5	0.791667	0	1	0	1	0	1	0	1	0	1	0.5	0.873812	0	1	0.5	0.937337	0
Sant_0087	0.5	0.608327	0.5	0.889401	0.5	0.811306	0.5	0.811791	0	1	0.5	0.809561	0	1	0.5	0.956018	0	1	0	1	0.5	0.873563	0.5	0.902778	0	1	0	1	0.5	0.85023	0.5	0.882897	0	1	0	1	0	1	0	1	0.5	0.852247	0.5	0.860693	0	1	0.5	0.887779	0.5
Sant_0088	0.5	0.782942	0.5	0.927914	0.5	0.863452	0.5	0.8054	0.5	0.872504	0.5	0.762245	0.5	0.872894	0.5	0.870276	0.5	0.961105	0.5	0.87204	0.5	0.976459	0.5	0.970814	0	1	0.5	0.756522	0.5	0.919305	0.5	0.90413	0.5	0.936061	0.5	0.953917	0.5	0.885146	0.5	0.926493	0	1	0	1	0	1	0.5	0.918492	0
Sant_0089	0.5	0.458716	0.5	0.61976	0.5	0.706949	0.5	0.724771	0.5	0.371601	0.5	0.651376	0.5	0.825688	0.5	0.862385	0.5	0.428571	0.5	0.636364	0.5	0.781065	0.5	0.704268	0.5	0.724771	0.5	0.477064	0.5	0.640244	0.5	0.672727	0.5	0.324324	0.5	0.651786	0.5	0.908257	0.5	0.527859	0.5	0.804878	0.5	0.704819	0	1	0.5	0.8125	0
Sant_0090	1	0.0434783	1	0.0942029	0.5	0.474057	1	0.0869565	1	0.0942029	1	0.0289855	1	0.0650602	1	0.0652174	1	0.0797101	1	0.0506024	1	0.0722892	1	0.0434783	1	0.0507246	1	0.057971	1	0.0797101	1	0.057971	0.5	0.737349	1	0.144928	1	0.0869565	1	0.0507246	1	0.0649038	1	0.144928	1	0.101449	1	0.0507246	1
Sant_0091	1	0.0592105	1	0.0657895	1	0.0394737	1	0.0526316	1	0.0723684	1	0.0592105	1	0.0986842	1	0.0986842	1	0.0855263	1	0.0986842	1	0.0394737	1	0.0789474	1	0.0849673	1	0.0657895	1	0.0723684	1	0.0723684	1	0.0723684	1	0.0853392	1	0.0592105	1	0.0723684	1	0.0714286	1	0.0328947	1	0.111842	1	0.118162	1
Sant_0092	0.5	0.754137	0.5	0.666142	0.5	0.786223	0.5	0.802381	0.5	0.849369	0.5	0.828323	0.5	0.787001	0.5	0.769291	0.5	0.874704	0.5	0.800628	0.5	0.846336	0.5	0.809599	0.5	0.81689	0.5	0.866667	0.5	0.848746	0.5	0.806503	0	1	0.5	0.917395	0.5	0.855107	0	1	0.5	0.906921	0.5	0.846336	0.5	0.848967	0.5	0.88663	0
Sant_0093	1	0.0329341	1	0.0658026	1	0.0508982	1	0.0628743	1	0.0479042	1	0.0479042	0.5	0.704658	0.5	0.706759	1	0.0419162	1	0.0359281	1	0.0748503	1	0.0538385	1	0.0716418	1	0.0658683	1	0.0419162	1	0.0748503	1	0.0598802	1	0.0598802	1	0.0688623	1	0.0808383	1	0.0718563	1	0.110778	1	0.107677	1	0.0868263	1
Sant_0094	0.5	0.666332	0.5	0.795977	0.5	0.786145	0.5	0.736418	0.5	0.822289	0.5	0.793413	0.5	0.707631	0.5	0.717846	0.5	0.794358	0.5	0.823353	0.5	0.792	0.5	0.672566	0.5	0.94864	0.5	0.808151	0.5	0.844466	0.5	0.80804	0.5	0.822	0.5	0.869609	0.5	0.783251	0.5	0.978852	0.5	0.74323	0.5	0.953722	0.5	0.938632	0.5	0.847695	0.5
Sant_0095	0.5	0.433962	0.5	0.859873	0.5	0.753192	0.5	0.663883	0.5	0.722815	0.5	0.710692	0.5	0.726514	0.5	0.727848	0.5	0.77707	0.5	0.710359	0.5	0.884615	0.5	0.702128	0.5	0.895522	0.5	0.908316	0.5	0.857143	0.5	0.770355	0.5	0.820513	0.5	0.753192	0.5	0.908316	0.5	0.767442	0.5	0.785863	0.5	0.847134	0.5	0.897436	0.5	0.923077	0.5
Sant_0096	1	0.0459016	1	0.0622951	1	0.0393443	1	0.0688525	1	0.0459016	1	0.0655738	1	0.0721312	1	0.0721312	1	0.0784314	1	0.0489663	1	0.052459	1	0.0982533	1	0.0521173	1	0.0786026	1	0.0852459	1	0.0688525	1	0.0852459	1	0.0786885	1	0.0852459	1	0.0655738	1	0.0778378	1	0.0753275	1	0.0885246	1	0.0754098	1
Sant_0097	1	0.0391304	1	0.0898551	1	0.0768116	1	0.0594203	1	0.0898551	1	0.0811594	1	0.0721154	1	0.0708092	1	0.104348	1	0.0666667	1	0.0869565	1	0.073913	1	0.0912603	1	0.0753623	1	0.0782609	1	0.101449	1	0.104348	1	0.110145	1	0.105644	1	0.101449	1	0.107246	1	0.104348	1	0.118841	1	0.124638	1
Sant_0098	0.5	0.555556	0.5	0.866575	0.5	0.857143	0.5	0.765432	0.5	0.933884	0.5	0.768595	0.5	0.821183	0.5	0.817056	0.5	0.829268	0.5	0.740988	0.5	0.79617	0.5	0.855372	0.5	0.863636	0.5	0.737637	0.5	0.829001	0.5	0.863636	0.5	0.881402	0.5	0.917355	0	1	0.5	0.796424	0.5	0.815217	0	1	0.5	0.896694	0.5	0.881633	0
Sant_0099	0.5	0.791988	0.5	0.75	0.5	0.851583	0.5	0.832647	0.5	0.829886	0.5	0.812662	0.5	0.831008	0.5	0.827212	0.5	0.861784	0	1	0.5	0.871716	0	1	0.5	0.895801	0.5	0.86157	0.5	0.902913	0.5	0.872812	0.5	0.917446	0.5	0.913447	0.5	0.912571	0.5	0.896144	0	1	0	1	0	1	0.5	0.953344	0.5
Sant_0100	0.5	0.869452	0.5	0.821953	0.5	0.698523	0.5	0.769497	0.5	0.835345	0.5	0.819843	0.5	0.913043	0.5	0.902609	0.5	0.802057	0.5	0.703325	0.5	0.856401	0.5	0.903394	0	1	0.5	0.788246	0.5	0.820998	0.5	0.874241	0	1	0.5	0.926893	0.5	0.92128	0	1	0.5	0.815162	0.5	0.814941	0	1	0.5	0.888312	0.5
Sant_0101	0.5	0.938095	0.5	0.751189	0.5	0.695238	0.5	0.503165	0.5	0.801563	0.5	0.703125	0.5	0.898119	0.5	0.897638	0.5	0.832013	0.5	0.585882	0.5	0.758294	0.5	0.923809	0.5	0.844479	0.5	0.827258	0.5	0.833333	0.5	0.85103	0	1	0.5	0.842857	0.5	0.800312	0	1	0.5	0.757943	0.5	0.957143	0	1	0.5	0.847003	0
Sant_0102	1	0.0339806	1	0.0728155	1	0.092233	1	0.0776699	1	0.0679612	1	0.0581583	1	0.0825243	1	0.0825243	1	0.0631068	1	0.0970874	1	0.0533981	1	0.0728155	1	0.0873786	1	0.0485437	1	0.0825243	1	0.116505	1	0.0970874	1	0.0726979	1	0.115942	1	0.0728155	1	0.092233	1	0.106796	1	0.106796	1	0.121359	1
Sant_0103	0.5	0.675805	0.5	0.783393	0.5	0.727382	0.5	0.797101	0.5	0.691477	0.5	0.756272	0.5	0.66506	0.5	0.665862	0.5	0.851449	0.5	0.718563	0.5	0.788716	0.5	0.821129	0.5	0.83671	0.5	0.793269	0.5	0.798795	0.5	0.805054	0.5	0.76129	0.5	0.785114	0.5	0.847356	0.5	0.86019	0.5	0.826855	0.5	0.884248	0	1	0.5	0.76969	0.5
Sant_0104	0.5	0.721393	0.5	0.531148	0.5	0.850746	0.5	0.730263	0.5	0.730132	0.5	0.895522	0.5	0.80597	0.5	0.808264	0	1	0.5	0.71875	0.5	0.773399	0	1	0.5	0.864238	0.5	0.769868	0	1	0.5	0.884106	0.5	0.877451	0	1	0.5	0.788177	0.5	0.813312	0.5	0.809603	0.5	0.819079	0	1	0.5	0.872727	0
Sant_0105	0.5	0.841861	0.5	0.725581	0.5	0.714286	0.5	0.731366	0.5	0.71028	0	1	0	1	0	1	0.5	0.805215	0.5	0.665654	0.5	0.754658	0	1	0	1	0.5	0.788492	0	1	0.5	0.807519	0	1	0	1	0.5	0.851852	0.5	0.883721	0	1	0.5	0.810687	0.5	0.873832	0.5	0.899068	0
Sant_0106	0.5	0.543071	0.5	0.577281	0.5	0.813465	0.5	0.805693	0.5	0.852336	0	1	0.5	0.851528	0.5	0.851528	0.5	0.820197	0.5	0.73139	0.5	0.863296	0.5	0.906191	0.5	0.864916	0.5	0.843284	0.5	0.909944	0.5	0.82225	0	1	0.5	0.917448	0.5	0.945591	0	1	0	1	0.5	0.881714	0.5	0.858209	0.5	0.943715	0.5
Sant_0107	0.5	0.715278	0.5	0.824427	0.5	0.77907	0.5	0.785824	0.5	0.888112	0	1	0.5	0.874126	0.5	0.874806	1	0.0747663	0.5	0.892774	0.5	0.828794	0	1	0.5	0.981308	0.5	0.745399	0	1	0.5	0.783721	0	1	0.5	0.897196	0.5	0.829885	0	1	0	1	0	1	0	1	0	1	0
Sant_0108	0.5	0.658537	0.5	0.785433	0.5	0.738872	0.5	0.761106	0	1	0	1	0	1	0	1	0.5	0.68314	0.5	0.768786	0.5	0.738327	0	1	0.5	0.85044	0.5	0.766272	0	1	0.5	0.833173	0	1	0	1	0.5	0.805797	0	1	0	1	0	1	0	1	0	1	0
Sant_0109	0.5	0.397476	0.5	0.783172	0.5	0.817008	0.5	0.477707	0.5	0.760518	0	1	0	1	0	1	0	1	0.5	0.810032	0.5	0.79015	0	1	0	1	0.5	0.821697	0	1	0.5	0.835484	0.5	0.841424	0	1	0.5	0.860341	0.5	0.853035	0	1	0	1	0	1	0	1	0
Sant_0110	0.5	0.735352	0.5	0.905882	0.5	0.781587	0.5	0.806014	0.5	0.734694	0	1	0	1	0	1	0	1	0.5	0.973529	0.5	0.847507	0	1	0	1	0.5	0.817383	0	1	0.5	0.824853	0.5	0.823758	0	1	0	1	0.5	0.821801	0	1	0	1	0.5	0.77767	0	1	0
Sant_0111	0.5	0.510744	0.5	0.87	0.5	0.81	0.5	0.77371	0.5	0.627907	0	1	0	1	0	1	0	1	0	1	0.5	0.747525	0	1	0	1	0	1	0	1	0.5	0.789474	0	1	0	1	0	1	0.5	0.754839	0	1	0	1	0	1	0	1	0
Sant_0112	0.5	0.518106	0.5	0.641667	0.5	0.603352	0	1	0.5	0.481579	0	1	0	1	0	1	0	1	0	1	0.5	0.74581	0	1	0	1	0.5	0.731092	0	1	0	1	0	1	0	1	0	1	0	1	0	1	0	1	0	1	0	1	0
Sant_0113	0.5	0.855769	0	1	0.5	0.866454	0	1	0	1	0	1	0	1	0	1	0	1	0	1	0.5	0.891736	0	1	0	1	0.5	0.860153	0	1	0	1	0	1	0	1	0	1	0	1	0.5	0.914212	0	1	0	1	0.5	0.931498	0
Sant_0114	0.5	0.508861	0.5	0.78626	0.5	0.770992	0.5	0.824427	0.5	0.824427	0	1	0	1	0	1	0	1	0	1	0	1	0	1	0	1	0.5	0.770992	0	1	0.5	0.797468	0	1	0	1	0	1	0	1	0.5	0.877863	0.5	0.708122	0	1	0.5	0.778338	0
Sant_0115	0.5	0.543353	0.5	0.346821	0.5	0.548571	0.5	0.641221	0.5	0.815029	0	1	0	1	0	1	0	1	0	1	0.5	0.696737	0	1	0	1	0.5	0.611538	0	1	0.5	0.616123	0	1	0	1	0	1	0	1	0.5	0.806142	0.5	0.815029	0	1	0.5	0.864504	0
Sant_0116	0.5	0.648118	0.5	0.840796	0.5	0.757377	0.5	0.743842	0.5	0.757475	0	1	0	1	0	1	0	1	0	1	0.5	0.690789	0	1	0	1	0.5	0.80597	0	1	0.5	0.80198	0	1	0	1	0	1	0	1	0.5	0.824503	0	1	0.5	0.83	0	1	0
Sant_0117	0.5	0.684943	0.5	0.79918	0.5	0.792593	0.5	0.902721	1	0.0397022	0.5	0.843672	0.5	0.824257	0.5	0.877686	0.5	0.906919	0	1	0.5	0.776033	0.5	0.855372	0.5	0.816377	0.5	0.77037	0.5	0.877265	1	0.0769231	0	1	0	1	0	1	0	1	0	1	0	1	0	1	0.5	0.816612	0
Sant_0118	0.5	0.616192	0.5	0.752239	0.5	0.556886	0.5	0.678571	0.5	0.72741	0.5	0.77594	0.5	0.616071	0.5	0.620536	0.5	0.950226	0.5	0.766716	0.5	0.697151	0.5	0.738938	0.5	0.789474	0.5	0.790663	0.5	0.786667	0.5	0.835843	0	1	0	1	0.5	0.732036	0	1	0.5	0.819005	0	1	0	1	0.5	0.89006	0
Sant_0119	0.5	0.547826	0.5	0.420259	0.5	0.559653	0.5	0.75	0.5	0.901961	0.5	0.620915	0.5	0.528261	0.5	0.627451	0.5	0.681818	0.5	0.787419	0.5	0.761388	0.5	0.928105	0.5	0.882353	0.5	0.620915	0.5	0.819957	0.5	0.826464	0	1	0	1	0	1	0	1	0	1	0	1	0.5	0.836601	0.5	0.79085	0
Sant_0120	0.5	0.670507	0.5	0.173611	0.5	0.767281	0.5	0.763761	0.5	0.584862	0.5	0.541667	0.5	0.635945	0.5	0.635945	0	1	0	1	0.5	0.755196	0	1	0.5	0.907621	0.5	0.484988	0	1	0.5	0.717241	0	1	0.5	0.698157	0.5	0.928407	0.5	0.756881	0	1	0	1	0.5	0.870968	0.5	0.769053	0
Sant_0121	0.5	0.610727	0.5	0.782456	0.5	0.838057	0.5	0.861386	0.5	0.801859	0.5	0.882042	0.5	0.847864	0.5	0.809245	0.5	0.892606	0.5	0.840346	0.5	0.836639	0.5	0.816763	0.5	0.873043	0.5	0.815944	0.5	0.894247	0.5	0.943109	0.5	0.881733	0.5	0.932005	0.5	0.87147	0.5	0.885501	0.5	0.975352	0.5	0.881035	0.5	0.894214	0.5	0.898609	0
Sant_0123	0.5	0.573913	0.5	0.634783	0.5	0.808696	0	1	0.5	0.577586	0	1	0	1	0	1	0	1	0.5	0.483051	0.5	0.582609	0.5	0.480978	0	1	0.5	0.452174	0.5	0.765217	0	1	0.5	0.782609	0	1	0	1	0.5	0.726225	0	1	0	1	0	1	0	1	0
Sant_0124	0.5	0.469697	0.5	0.507614	0.5	0.705584	0.5	0.733884	0.5	0.792929	0	1	0.5	0.803661	0.5	0.805	0.5	0.863636	0.5	0.582915	0.5	0.77665	0.5	0.663894	0	1	0.5	0.83557	0	1	0	1	0.5	0.720395	0	1	0	1	0.5	0.86802	0	1	0	1	0.5	0.862944	0	1	0
Sant_0125	0.5	0.752508	0.5	0.607341	0.5	0.695893	0.5	0.725383	0.5	0.616667	0	1	0.5	0.879599	0.5	0.835189	0.5	0.830923	0.5	0.807947	0.5	0.846667	0.5	0.808463	0	1	0.5	0.745819	0	1	0	1	0.5	0.946488	0	1	0	1	0	1	0	1	0	1	0	1	0	1	0
Sant_0126	0.5	0.642512	0.5	0.782504	0.5	0.84996	0.5	0.810941	0.5	0.8616	0	1	0	1	0	1	0	1	0.5	0.73494	0.5	0.870192	0.5	0.860558	0	1	0.5	0.751204	0.5	0.868106	0	1	0.5	0.864039	0	1	0	1	0.5	0.921411	0	1	0	1	0	1	0	1	0
Sant_0127	0.5	0.824486	0.5	0.830769	0.5	0.839591	0.5	0.813036	0.5	0.754445	0	1	0	1	0	1	0	1	0.5	0.859348	0.5	0.821918	0.5	0.828473	0	1	0.5	0.861921	0	1	0	1	0	1	0.5	0.912371	0	1	0.5	0.883249	0	1	0	1	0	1	0.5	0.963918	0
Sant_0128	0.5	0.694286	0.5	0.831992	0.5	0.822857	0.5	0.870414	0.5	0.840801	0.5	0.811116	0.5	0.888205	0.5	0.837838	0	1	0	1	0.5	0.875414	0.5	0.880095	0.5	0.909004	0.5	0.873454	0	1	0	1	0	1	0	1	0	1	0	1	0	1	0	1	0.5	0.898999	0.5	0.890313	0
Sant_0129	0.5	0.316854	0	1	0.5	0.668919	0	1	0	1	0	1	0	1	0	1	0	1	0	1	0	1	0.5	0.813901	0	1	0.5	0.827354	0	1	0	1	0	1	0.5	0.831081	0	1	0	1	0	1	0	1	0	1	0.5	0.939189	0
Sant_0130	0.5	0.552346	0	1	0.5	0.649819	0	1	0	1	0	1	0.5	0.659574	0.5	0.726316	0	1	0	1	0.5	0.817204	0.5	0.75	0.5	0.795699	0.5	0.608696	0	1	0	1	0	1	0.5	0.76087	0	1	0	1	0	1	0	1	0	1	0.5	0.728261	0
Sant_0131	0.5	0.161826	0.5	0.641667	0.5	0.828729	0	1	0	1	0	1	0.5	0.835655	0.5	0.856546	0	1	0	1	0	1	0.5	0.806094	0.5	0.874477	0.5	0.841667	0	1	0	1	0	1	0	1	0	1	0	1	0	1	0.5	0.910864	0.5	0.91922	0	1	0
Sant_0132	0.5	0.269807	0.5	0.512019	0.5	0.688406	0	1	0	1	0	1	0.5	0.65942	0.5	0.65942	0.5	0.84058	0.5	0.630435	0.5	0.782609	0.5	0.818841	0	1	0	1	0	1	0	1	0	1	0	1	0	1	0	1	0	1	0	1	0.5	0.681159	0.5	0.847826	0
Sant_0133	0.5	0.259259	0.5	0.544118	0.5	0.711111	0	1	0	1	0	1	0.5	0.844444	0.5	0.814815	0	1	0.5	0.493857	0.5	0.851852	0.5	0.844444	0	1	0	1	0	1	0	1	0	1	0	1	0	1	0	1	0	1	0	1	0	1	0	1	0
Sant_0134	0.5	0.644689	0.5	0.481752	0.5	0.718978	0	1	0	1	0	1	0.5	0.787363	0.5	0.794654	0	1	0.5	0.744552	0.5	0.805861	0.5	0.789855	0	1	0	1	0	1	0	1	0.5	0.909866	0	1	0	1	0.5	0.896341	0	1	0	1	0	1	0.5	0.901099	0
Sant_0135	0.5	0.434853	0.5	0.595606	0.5	0.880488	0	1	0	1	0	1	0.5	0.807599	0.5	0.821718	0	1	0.5	0.813765	0.5	0.913891	0.5	0.864821	0	1	0	1	0	1	0	1	0.5	0.870416	0.5	0.941463	0	1	0.5	0.908055	0	1	0.5	0.92776	0.5	0.958435	0.5	0.940554	0
Sant_0136	0.5	0.619737	0.5	0.678431	0.5	0.685039	0	1	0	1	0.5	0.826087	0.5	0.806324	0.5	0.801047	0	1	0.5	0.864474	0	1	0.5	0.825581	0	1	0	1	0	1	0	1	0	1	0	1	0.5	0.940711	0	1	0	1	0	1	0	1	0	1	0
Sant_0137	0.5	0.524715	0.5	0.870722	0.5	0.751889	0	1	0	1	0.5	0.789272	0	1	0	1	0	1	0	1	0	1	0.5	0.770886	0	1	0	1	0	1	0	1	0	1	0	1	0.5	0.907595	0	1	0	1	0	1	0	1	0	1	0
Sant_0138	0.5	0.604712	0	1	0.5	0.753826	0	1	0	1	0.5	0.787402	0	1	0	1	0	1	0	1	0	1	0.5	0.863874	0	1	0	1	0	1	0	1	0	1	0	1	0.5	0.871728	0	1	0	1	0.5	0.913386	0	1	0	1	0
Sant_0139	0.5	0.685018	0	1	0.5	0.813975	0	1	0	1	0.5	0.687273	0	1	0	1	0	1	0.5	0.751951	0	1	0	1	0	1	0	1	0	1	0	1	0	1	0	1	0.5	0.883469	0	1	0	1	0.5	0.871935	0	1	0	1	0
Sant_0140	0.5	0.596215	0	1	0	1	0	1	0	1	0.5	0.765756	0	1	0	1	0	1	0	1	0	1	0	1	0	1	0.5	0.831933	0	1	0	1	0	1	0	1	0.5	0.780311	0	1	0	1	0	1	0	1	0	1	0
Sant_0141	0.5	0.701599	0	1	0.5	0.852537	0.5	0.889483	0	1	0.5	0.849494	0	1	0.5	0.886894	0	1	0	1	0	1	0	1	0	1	0.5	0.867104	0	1	0	1	0	1	0	1	0	1	0	1	0	1	0.5	0.912811	0	1	0	1	0
Sant_0142	0.5	0.414894	0.5	0.807447	0.5	0.643996	0.5	0.793836	0	1	0.5	0.808917	0	1	0	1	0	1	0	1	0	1	0	1	0	1	0.5	0.75	0	1	0	1	0	1	0.5	0.884984	0	1	0	1	0	1	0	1	0	1	0	1	0
Sant_0143	0.5	0.863118	0	1	0.5	0.789873	0.5	0.744304	0	1	0.5	0.889734	0	1	0	1	0	1	0.5	0.785894	0	1	0	1	0	1	0.5	0.64557	0	1	0	1	0	1	0	1	0	1	0	1	0	1	0	1	0	1	0	1	0
Sant_0144	0	1	0	1	0.5	0.777778	0.5	0.341912	0	1	1	0.0888889	0	1	0	1	0	1	0.5	0.868132	0	1	0	1	0	1	1	0.177778	0	1	0	1	0	1	0	1	0	1	0	1	0	1	0	1	0	1	0	1	0
Sant_0145	0	1	0	1	0.5	0.808271	0.5	0.759352	0	1	0.5	0.692025	0	1	0	1	0	1	0	1	0	1	0	1	0	1	0.5	0.797753	0.5	0.894737	0	1	0	1	0	1	0	1	0	1	0.5	0.774436	0	1	0	1	0	1	0
Sant_0146	0	1	0	1	0.5	0.824	0.5	0.751979	0	1	0	1	0	1	0	1	0	1	0	1	0	1	0	1	0	1	0.5	0.757979	0	1	0	1	0	1	0	1	0	1	0	1	0	1	0	1	0	1	0	1	0
Sant_0147	0	1	0	1	0	1	0.5	0.495074	0	1	0	1	0	1	0	1	0	1	0	1	0	1	0	1	0	1	0.5	0.665854	0	1	0.5	0.683824	0	1	0	1	0	1	0	1	0	1	0	1	0	1	0	1	0
Sant_0148	0	1	0	1	0	1	0.5	0.79207	0	1	0	1	0	1	0	1	0	1	0.5	0.844206	0	1	0	1	0	1	0.5	0.808366	0	1	0.5	0.805369	0	1	0	1	0	1	0	1	0	1	0	1	0	1	0	1	0
Sant_0149	0	1	0	1	0	1	0.5	0.57551	0	1	0	1	0	1	0	1	0	1	0	1	0	1	0	1	0	1	0.5	0.598778	0	1	0.5	0.690428	0	1	0	1	0	1	0	1	0	1	0	1	0	1	0	1	0
Sant_0150	0	1	0	1	0.5	0.919393	0.5	0.859873	0	1	0	1	0	1	0	1	0	1	0	1	0	1	0	1	0	1	0.5	0.864692	0	1	0.5	0.816229	0	1	0	1	0	1	0	1	0	1	0	1	0	1	0	1	0
Sant_0151	0	1	0	1	0	1	0.5	0.693333	0	1	0	1	0	1	0	1	0	1	0	1	0	1	0	1	0	1	0.5	0.668874	0	1	0.5	0.816372	0	1	0	1	0	1	0	1	0	1	0	1	0	1	0	1	0
Sant_0152	0	1	0	1	0	1	0.5	0.858074	0	1	0	1	0	1	0	1	0	1	0.5	0.810458	0	1	0.5	0.875817	0	1	0.5	0.730965	0.5	0.897603	0.5	0.717063	0	1	0.5	0.880174	0.5	0.928416	0.5	0.882353	0	1	0	1	0	1	0.5	0.882353	0
Sant_0153	0	1	0	1	0.5	0.962185	0.5	0.73007	0	1	0	1	0	1	0	1	0	1	0	1	0	1	0	1	0	1	0.5	0.738652	0	1	0.5	0.79473	0	1	0	1	0	1	0.5	0.857741	0	1	0	1	0	1	0.5	0.849372	0
Sant_0154	0	1	0	1	0.5	0.790909	0.5	0.728831	0	1	0	1	0	1	0	1	0	1	0	1	0	1	0	1	0	1	0.5	0.76494	0	1	0.5	0.837702	0	1	0	1	0.5	0.836164	0	1	0.5	0.841206	0	1	0	1	0.5	0.900302	0
Sant_0155	0.5	0.510787	0.5	0.854386	0.5	0.812318	0.5	0.819137	0	1	0.5	0.8346	0.5	0.874854	0.5	0.87187	0	1	0	1	0.5	0.870911	0	1	0.5	0.942105	0.5	0.902609	0	1	0	1	0	1	0	1	0	1	0	1	0	1	0	1	0.5	0.908772	0.5	0.917197	0
Sant_0156	1	0.0555556	0	1	0.5	0.685185	0.5	0.842593	0	1	0.5	0.62963	0.5	0.712963	0.5	0.692308	0	1	0	1	0.5	0.703704	0	1	0	1	0	1	0	1	0	1	0	1	0	1	0	1	0	1	0	1	0	1	0	1	0	1	0
Sant_0157	1	0.0877193	0	1	0.5	0.508772	0.5	0.620991	0	1	0.5	0.526316	0.5	0.587719	0.5	0.789474	0	1	0	1	0.5	0.824561	0	1	0	1	0.5	0.72807	0	1	0	1	0	1	0	1	0	1	0	1	0	1	0	1	0	1	0.5	0.824561	0
Sant_0158	0.5	0.329923	0	1	0.5	0.553846	0.5	0.630769	0	1	0.5	0.423077	0.5	0.772959	0.5	0.846154	0	1	0	1	0	1	0	1	0	1	0	1	0	1	0	1	0	1	0	1	0	1	0	1	0	1	0	1	0	1	0.5	0.761306	0
Sant_0159	0.5	0.685437	0.5	0.935685	0.5	0.834025	0.5	0.816495	0	1	0.5	0.817427	0.5	0.79558	0.5	0.84265	0	1	0	1	0.5	0.900415	0	1	0	1	0.5	0.882597	0	1	0	1	0	1	0	1	0	1	0.5	0.851379	0	1	0	1	0	1	0	1	0
Sant_0160	0.5	0.544822	0.5	0.976798	0.5	0.819444	0.5	0.84738	0	1	0.5	0.756381	0.5	0.804148	0.5	0.812308	0	1	0	1	0.5	0.82679	0	1	0	1	0.5	0.958237	0	1	0	1	0	1	0.5	0.939675	0	1	0.5	0.907193	0	1	0	1	0.5	0.893271	0.5	0.913447	0
Sant_0161	0.5	0.864608	0	1	0.5	0.864929	0.5	0.954869	0	1	0.5	0.935867	0.5	0.909234	0.5	0.909953	0	1	0	1	0.5	0.909953	0	1	0.5	0.961995	0.5	0.88361	0	1	0	1	0	1	0	1	0	1	0.5	0.900474	0	1	0	1	0.5	0.933649	0.5	0.95174	0
Sant_0162	0.5	0.68088	0	1	0.5	0.877747	0.5	0.516824	0	1	0.5	0.641975	0.5	0.717477	0.5	0.722368	0	1	0.5	0.855967	0.5	0.848901	0	1	0.5	0.971074	0.5	0.770604	0	1	0	1	0	1	0	1	0	1	0.5	0.838843	0	1	0	1	0.5	0.811813	0.5	0.855422	0
Sant_0163	0.5	0.555418	0	1	0	1	0.5	0.691882	0	1	0.5	0.78536	1	0.0541045	1	0.0540709	0	1	0.5	0.835301	0.5	0.781716	0	1	0.5	0.889925	0.5	0.774674	0	1	0	1	0	1	0	1	0.5	0.907453	0.5	0.925651	0	1	0	1	0.5	0.826493	0.5	0.889783	0
Sant_0164	0.5	0.80758	0.5	0.944118	0	1	0.5	0.851351	0	1	0.5	0.908824	1	0.0264188	1	0.0264706	0	1	0.5	0.795322	0.5	0.664706	0	1	0	1	0.5	0.765957	0.5	0.838235	0	1	0	1	0.5	0.852941	0	1	0	1	0	1	0	1	0.5	0.691176	0.5	0.869268	0
Sant_0165	0.5	0.618321	0.5	0.857616	0	1	0.5	0.732973	0	1	0.5	0.635371	1	0.0496141	1	0.0496689	0	1	0.5	0.880795	0.5	0.97351	0	1	0.5	0.764901	0.5	0.776316	0	1	0	1	0	1	0	1	0	1	0	1	0	1	0	1	0.5	0.68543	0.5	0.851087	0
Sant_0166	0.5	0.53854	0.5	0.862385	0	1	0.5	0.830112	0	1	0.5	0.660551	1	0.0458716	1	0.0428135	0	1	0.5	0.728324	0.5	0.795107	0	1	0	1	0.5	0.727273	0.5	0.83792	0	1	0	1	0	1	0	1	0.5	0.914373	0	1	0.5	0.920489	0	1	0	1	0.5
Sant_0167	0.5	0.727003	0	1	0	1	0.5	0.870206	0	1	0.5	0.851632	1	0.0384995	1	0.041543	0	1	0.5	0.821959	0.5	0.732938	0	1	0.5	0.869436	0.5	0.866469	0	1	0	1	0	1	0.5	0.866469	0	1	0	1	0.5	0.949555	0	1	0.5	0.893175	0	1	0
Sant_0168	0.5	0.498099	0	1	0	1	0.5	0.649367	0	1	0.5	0.865823	0.5	0.860936	0.5	0.85443	0	1	0	1	0	1	0	1	0.5	0.904943	0.5	0.878327	0	1	0	1	0	1	0	1	0	1	0	1	0	1	0	1	0.5	0.907595	0	1	0
Sant_0169	0.5	0.669249	0.5	0.897674	0	1	0.5	0.762125	0	1	0.5	0.809745	0.5	0.926471	0.5	0.926471	0	1	0.5	0.853864	0	1	0	1	0	1	0.5	0.8165	0	1	0.5	0.939535	0	1	0	1	0	1	0	1	0	1	0	1	0.5	0.951163	0.5	0.896979	0
Sant_0170	0.5	0.376045	0	1	0	1	0.5	0.744741	0	1	0.5	0.831224	0.5	0.907173	0.5	0.894515	0	1	0.5	0.820084	0	1	0	1	0	1	0.5	0.831224	0	1	0.5	0.822785	0	1	0	1	0	1	0	1	0	1	0	1	0.5	0.915612	0	1	0
Sant_0171	0.5	0.872899	0	1	0	1	0.5	0.878515	0.5	0.97191	0.5	0.900882	0	1	0.5	0.960674	0.5	0.955056	0.5	0.90008	0	1	0.5	0.916533	0	1	0.5	0.941711	0.5	0.953451	0.5	0.94199	0	1	0	1	0.5	0.966292	0	1	0	1	0	1	0	1	0.5	0.923939	0.5
Sant_0172	0	1	0	1	0	1	0.5	0.669246	0.5	0.871345	0.5	0.83961	0	1	0	1	0	1	0.5	0.920078	0	1	0.5	0.902534	0	1	0.5	0.783452	0.5	0.923977	0.5	0.810233	0	1	0	1	0	1	0	1	0	1	0	1	0	1	0.5	0.882012	0
Sant_0173	0	1	0	1	0	1	0.5	0.878261	0	1	0	1	0	1	0	1	0	1	0	1	0	1	0	1	0	1	0.5	0.807525	0	1	0	1	0	1	0	1	0	1	0	1	0	1	0	1	0	1	0.5	0.859624	0
Sant_0174	0	1	0	1	0	1	0.5	0.748905	0	1	0	1	0	1	0	1	0	1	0	1	0	1	0	1	0	1	0.5	0.795287	0	1	0	1	0	1	0	1	0	1	0	1	0	1	0	1	0	1	0	1	0
Sant_0175	0	1	0.5	0.900892	0	1	0.5	0.80826	0	1	0	1	0	1	0	1	0	1	0	1	0	1	0	1	0	1	0.5	0.754455	0	1	0	1	0	1	0	1	0	1	0	1	0	1	0	1	0.5	0.900892	0	1	0
Sant_0176	0	1	0	1	0	1	0.5	0.730061	0	1	0	1	0	1	0	1	0	1	0	1	0	1	0	1	0	1	0	1	0	1	0	1	0	1	0	1	0	1	0	1	0	1	0	1	0	1	0.5	0.857143	0
Sant_0177	0.5	0.88289	0.5	0.970745	0	1	0.5	0.866197	0	1	0	1	0	1	0	1	0	1	0	1	0	1	0	1	0	1	0.5	0.890387	0	1	0	1	0.5	0.943075	0	1	0	1	0	1	0	1	0	1	0	1	0.5	0.958323	0
Sant_0178	0.5	0.802866	0.5	0.946512	0	1	0.5	0.891673	0	1	0.5	0.903363	0	1	0	1	0	1	0	1	0	1	0	1	0	1	0.5	0.837911	0	1	0.5	0.899654	0.5	0.915352	0	1	0	1	0	1	0	1	0	1	0	1	0	1	0
Sant_0179	0.5	0.817159	0.5	0.87358	0.5	0.868946	0.5	0.871059	0	1	0.5	0.810043	0	1	0	1	0	1	0	1	0	1	0	1	0	1	0.5	0.905849	0	1	0.5	0.819726	0.5	0.891816	0	1	0	1	0	1	0	1	0	1	0.5	0.905258	0	1	0
Sant_0180	0.5	0.35206	0.5	0.857678	0.5	0.59176	0.5	0.774314	0	1	0.5	0.554307	0	1	0	1	0	1	0	1	0	1	0	1	0	1	0.5	0.756554	0	1	0.5	0.713574	0	1	0	1	0	1	0	1	0	1	0	1	0	1	0	1	0
Sant_0181	0.5	0.774078	0.5	0.910714	0.5	0.780285	0.5	0.811098	0	1	0.5	0.807143	0	1	0	1	0	1	0	1	0.5	0.881094	0	1	0	1	0.5	0.824019	0	1	0.5	0.881517	0	1	0	1	0	1	0	1	0	1	0	1	0	1	0	1	0
Sant_0182	0.5	0.84802	0	1	0.5	0.849308	0.5	0.758518	0	1	0.5	0.778818	0	1	0.5	0.947525	0	1	0	1	0.5	0.865811	0	1	0	1	0.5	0.87383	0	1	0.5	0.843427	0	1	0	1	0	1	0	1	0	1	0	1	0.5	0.942603	0.5	0.918398	0
Sant_0183	0.5	0.778075	0.5	0.925253	0.5	0.877415	0.5	0.83244	0	1	0.5	0.742434	0	1	0.5	0.946837	0.5	0.822903	0	1	0.5	0.873747	0	1	0	1	0.5	0.860309	0	1	0.5	0.841291	0	1	0.5	0.919192	0	1	0	1	0	1	0	1	0	1	0.5	0.914708	0
Sant_0184	0	1	0.5	0.573996	0.5	0.783298	0.5	0.784127	0	1	0.5	0.73411	0	1	0	1	0.5	0.82824	0	1	0.5	0.810811	0	1	0	1	0.5	0.829319	0	1	0.5	0.762712	0	1	0	1	0	1	0	1	0	1	0	1	0	1	0.5	0.849057	0
Sant_0185	0.5	0.791394	0.5	0.850899	0.5	0.801937	0.5	0.871857	0	1	0.5	0.816327	0	1	0	1	0	1	0	1	0.5	0.865636	0	1	0	1	0.5	0.812379	0	1	0.5	0.86586	0	1	0.5	0.991254	0	1	0	1	0.5	0.965167	0	1	0.5	0.868345	0.5	0.908522	0
Sant_0186	0.5	0.601513	0.5	0.685161	0.5	0.735484	0.5	0.856589	0	1	0.5	0.507752	0	1	0	1	0	1	0.5	0.48062	0.5	0.727041	0	1	0	1	0.5	0.883721	0	1	0.5	0.81258	0	1	0.5	0.914729	0	1	0	1	0	1	0	1	0	1	0.5	0.888462	0
Sant_0187	0.5	0.785446	0.5	0.711178	0.5	0.707611	0.5	0.716518	0	1	0.5	0.799555	0	1	0	1	0.5	0.884211	0.5	0.861341	0.5	0.809166	0	1	0	1	0	1	0.5	0.907029	0.5	0.808989	0	1	0.5	0.816754	0	1	0	1	0	1	0	1	0.5	0.897513	0	1	0
Sant_0188	0.5	0.575448	0.5	0.824427	0.5	0.799149	0.5	0.760204	0	1	0.5	0.814468	0	1	0	1	0.5	0.891064	0	1	0.5	0.852071	0	1	0.5	0.916596	0.5	0.78626	0	1	0	1	0	1	0	1	0	1	0	1	0	1	0	1	0.5	0.920716	0.5	0.881313	0
Sant_0189	0.5	0.616802	0.5	0.841679	0.5	0.76215	0.5	0.786344	0	1	0.5	0.727273	0	1	0	1	1	0.0909091	0.5	0.814978	0.5	0.845534	0	1	0	1	0.5	0.827815	0.5	0.900222	0	1	0	1	0	1	0.5	0.964523	0	1	0.5	0.919676	0	1	0	1	1	0.124169	0
Sant_0190	0.5	0.462633	0.5	0.501185	0.5	0.689573	0.5	0.696366	0.5	0.868794	0.5	0.689573	0	1	0	1	0.5	0.765957	0.5	0.635088	0.5	0.797688	0	1	0	1	0.5	0.675708	0.5	0.801418	0.5	0.842657	0.5	0.925267	0	1	0	1	0	1	0.5	0.745724	0	1	0	1	0.5	0.834507	0
Sant_0191	0.5	0.772796	0.5	0.736322	0.5	0.845102	0.5	0.823976	0.5	0.85617	0.5	0.755622	0.5	0.872437	0.5	0.870159	0	1	0.5	0.755071	0.5	0.773828	0	1	0	1	0.5	0.823976	0	1	0.5	0.932127	0.5	0.841436	0.5	0.920091	0	1	0	1	0.5	0.867362	0	1	0.5	0.936073	0.5	0.917808	0
Sant_0192	0.5	0.527571	0.5	0.707463	0	1	0.5	0.728763	0.5	0.832836	0.5	0.672414	0.5	0.795827	0.5	0.795827	0.5	0.803254	0.5	0.878698	0.5	0.807175	0	1	0	1	0.5	0.747761	0	1	0.5	0.781065	0	1	0	1	0	1	0	1	0	1	0	1	0.5	0.823881	0.5	0.820208	0
Sant_0193	0.5	0.454894	0.5	0.8	0.5	0.721264	0.5	0.724138	0.5	0.781609	0.5	0.477927	0.5	0.850575	0.5	0.847701	0.5	0.851044	0.5	0.83046	0.5	0.832054	0	1	0	1	0.5	0.862896	0	1	0.5	0.805369	0	1	0	1	0.5	0.885525	0	1	0	1	0	1	0.5	0.884726	0.5	0.762131	0
Sant_0194	0.5	0.28833	1	0.15566	0.5	0.578824	0.5	0.558962	0.5	0.591549	0.5	0.268868	0.5	0.667447	0.5	0.674473	0.5	0.424528	0.5	0.583138	0.5	0.592941	0	1	0.5	0.829787	0.5	0.6	0.5	0.652482	0.5	0.753488	0.5	0.900709	0.5	0.797647	0.5	0.730679	0	1	0	1	0	1	0.5	0.841981	0.5	0.787234	0
Sant_0195	1	0.0402878	1	0.0676259	1	0.0646861	1	0.057554	1	0.0733813	1	0.0676259	1	0.0820144	1	0.0834532	1	0.0688666	1	0.0733813	1	0.0935252	1	0.103547	1	0.0903442	1	0.0877698	1	0.0964029	1	0.100719	1	0.103597	1	0.104935	1	0.0820144	1	0.0733813	1	0.102109	1	0.10622	1	0.136494	1	0.0892086	1
Sant_0196	1	0.0478088	1	0.0793651	0.5	0.714096	0.5	0.721116	0.5	0.722074	1	0.123835	0.5	0.750978	0.5	0.750978	0.5	0.789683	1	0.0918775	0.5	0.765873	0.5	0.807692	0.5	0.740158	0.5	0.412	0.5	0.815303	1	0.108	0.5	0.908	0.5	0.864	0.5	0.760898	0.5	0.824607	0.5	0.732468	1	0.155172	0.5	0.809524	1	0.159574	0.5
Sant_0197	0.5	0.467662	0.5	0.815835	0.5	0.801879	0.5	0.816344	0.5	0.824873	0.5	0.84399	0.5	0.66838	0.5	0.66838	0	1	0.5	0.752542	0.5	0.81725	0.5	0.909561	0.5	0.903614	0.5	0.828743	0.5	0.818412	0.5	0.828645	0.5	0.870386	0.5	0.906977	0.5	0.834606	0.5	0.815	0	1	0	1	0.5	0.868557	0.5	0.849535	0.5
Sant_0198	0.5	0.302932	0.5	0.723127	0.5	0.766234	0	1	0.5	0.770314	0.5	0.762215	0.5	0.796178	0.5	0.791975	0.5	0.787815	0.5	0.749196	0.5	0.788793	0.5	0.904555	0.5	0.875271	0.5	0.825243	0.5	0.868764	0.5	0.855759	0.5	0.859002	0.5	0.897106	0.5	0.835646	0	1	0.5	0.880823	0.5	0.842872	0.5	0.80621	0	1	0
Sant_0199	0.5	0.414687	0.5	0.434125	0.5	0.642857	0.5	0.654428	1	0.0844156	0.5	0.246753	0.5	0.798701	0.5	0.837662	0	1	0.5	0.640086	0.5	0.74026	0.5	0.809935	0.5	0.915584	0.5	0.791845	0.5	0.816415	0.5	0.74514	1	0.181818	0.5	0.551948	1	0.136069	0.5	0.738661	0.5	0.625806	0.5	0.768145	0.5	0.574194	0	1	1
Sant_0200	1	0.0630631	0.5	0.546269	0.5	0.72973	0.5	0.642857	0.5	0.945946	0.5	0.513513	0.5	0.495495	0.5	0.585586	0.5	0.853293	0.5	0.765766	0.5	0.655689	0.5	0.918919	0.5	0.772455	0.5	0.689552	0.5	0.693694	0.5	0.772455	0.5	0.375	0.5	0.711712	0.5	0.741279	0.5	0.707865	0.5	0.763473	0.5	0.828829	0.5	0.844311	0.5	0.756757	0.5
Sant_0201	1	0.0501859	1	0.0873606	1	0.0927644	1	0.111524	1	0.0873606	1	0.070632	1	0.0835913	1	0.0836431	1	0.10031	1	0.0946782	1	0.107807	1	0.12995	1	0.0873606	1	0.0929368	1	0.13197	1	0.141264	1	0.148699	1	0.10953	1	0.140828	1	0.0780669	1	0.1171	1	0.120148	1	0.111317	0.5	0.476895	0.5
Sant_0202	0.5	0.719703	0.5	0.604979	0.5	0.829574	0.5	0.808652	0.5	0.851452	0.5	0.719502	0.5	0.816612	0.5	0.844828	0.5	0.815961	0.5	0.785418	0.5	0.83871	0.5	0.775902	0.5	0.872818	0.5	0.80433	0.5	0.783694	0.5	0.79918	0.5	0.881032	0.5	0.9125	0.5	0.82598	0.5	0.849754	0.5	0.900751	0.5	0.880914	0.5	0.900998	0.5	0.942356	0.5
Sant_0203	0.5	0.69738	0.5	0.8075	0.5	0.846219	0.5	0.796233	0.5	0.744246	0.5	0.835476	0.5	0.753056	0.5	0.782278	0.5	0.888225	0.5	0.841525	0.5	0.884157	0.5	0.793074	0.5	0.871465	0.5	0.825641	0.5	0.843271	0.5	0.811915	0.5	0.837329	0.5	0.914603	0.5	0.785473	0.5	0.820179	0	1	0	1	0.5	0.918942	0	1	0.5
Sant_0204	0.5	0.429825	0.5	0.684524	0.5	0.822	0	1	0.5	0.843844	0.5	0.786787	0.5	0.612	0.5	0.611389	0	1	0	1	0.5	0.822	0.5	0.813814	0	1	0.5	0.878122	0	1	0.5	0.751491	0	1	0.5	0.805169	0.5	0.765396	0.5	0.818182	0	1	0	1	0	1	0.5	0.858	0
Sant_0205	0.5	0.664811	0.5	0.849887	0.5	0.688963	0	1	0.5	0.825749	0.5	0.808343	0.5	0.67829	0.5	0.67829	0	1	0	1	0.5	0.81573	0.5	0.854749	0	1	0.5	0.776036	0	1	0.5	0.72253	0	1	0.5	0.861487	0.5	0.87346	0.5	0.841584	0	1	0	1	0	1	0.5	0.976271	0.5
Sant_0206	0.5	0.510791	0	1	0.5	0.417266	0	1	0.5	0.746412	0.5	0.748201	0.5	0.792857	0.5	0.792857	0	1	0	1	0.5	0.739336	0.5	0.75895	0.5	0.857143	0.5	0.633094	0	1	0.5	0.764286	0	1	0.5	0.818182	0.5	0.76259	0.5	0.899281	0	1	0	1	0.5	0.834532	0.5	0.834532	0
Sant_0207	0.5	0.675758	0.5	0.740101	0.5	0.655488	0	1	0.5	0.728831	0.5	0.887195	0.5	0.8467	0.5	0.851064	0	1	0.5	0.908537	0.5	0.810976	0.5	0.825911	0	1	0.5	0.728745	0	1	0.5	0.877387	0	1	0	1	0.5	0.750754	0	1	0	1	0	1	0.5	0.917683	0.5	0.93712	0
Sant_0208	0.5	0.518216	0.5	0.859073	0.5	0.8758	0	1	0.5	0.892466	0.5	0.820828	0.5	0.779421	0.5	0.779923	0	1	0	1	0.5	0.870229	0.5	0.865125	0.5	0.921138	0.5	0.843389	0	1	0.5	0.885437	0	1	0.5	0.92233	0.5	0.829667	0.5	0.889244	0	1	0	1	0.5	0.897867	0.5	0.928895	0
Sant_0209	0.5	0.481752	0.5	0.550459	0.5	0.688705	0	1	0.5	0.730101	0.5	0.703504	0.5	0.743219	0.5	0.74524	0	1	0	1	0.5	0.666362	0.5	0.74734	0	1	0	1	0.5	0.763686	0.5	0.84143	0	1	0	1	0.5	0.834093	0	1	0.5	0.865014	0	1	0.5	0.757576	0.5	0.863388	0
Sant_0210	0.5	0.485294	0.5	0.871324	0.5	0.663496	0	1	0	1	0.5	0.775362	0	1	0	1	0	1	0	1	0.5	0.828851	0.5	0.849265	0	1	0	1	0.5	0.801471	0.5	0.863971	0	1	0	1	0.5	0.819175	0	1	0	1	0	1	0	1	0	1	0
Sant_0211	0.5	0.521739	0.5	0.86017	0.5	0.736325	0	1	0	1	0.5	0.844538	0	1	0	1	0	1	0	1	0.5	0.714085	0.5	0.730181	0	1	0	1	0	1	0.5	0.760504	0	1	0	1	0	1	0	1	0	1	0	1	0	1	0	1	0
Sant_0212	1	0.0434783	0.5	0.67562	0.5	0.732143	0	1	0	1	0.5	0.708075	0	1	0	1	0	1	0	1	0.5	0.805785	0.5	0.726708	0	1	0.5	0.780992	0.5	0.849174	0.5	0.72619	0	1	0	1	0	1	0	1	0	1	0	1	0	1	0	1	0
Sant_0213	0.5	0.621242	0.5	0.851163	0.5	0.820187	0	1	0	1	0.5	0.769076	0	1	0	1	0.5	0.917836	0	1	0.5	0.841196	0.5	0.868579	0	1	0.5	0.792	0.5	0.854318	0.5	0.883644	0	1	0.5	0.945783	0.5	0.841584	0	1	0	1	0	1	0.5	0.873747	0.5	0.85	0.5
Sant_0214	0.5	0.579079	0.5	0.644753	0.5	0.725632	0	1	0	1	0.5	0.796935	0	1	0	1	0	1	0	1	0.5	0.801527	0.5	0.875159	0	1	0.5	0.824427	0.5	0.942529	0.5	0.771753	0	1	0	1	0.5	0.780303	0	1	0	1	0	1	0.5	0.887755	0.5	0.910714	0
Sant_0215	0.5	0.534913	0.5	0.516046	0.5	0.676923	0	1	0	1	0.5	0.553846	0	1	0	1	0	1	0	1	0.5	0.80179	0.5	0.805913	0	1	0.5	0.773196	0.5	0.683398	0.5	0.788462	0	1	0	1	0	1	0	1	0	1	0	1	0.5	0.934109	0.5	0.830357	0
Sant_0216	0.5	0.576817	0.5	0.770718	0.5	0.769373	0	1	0.5	0.854779	0.5	0.739612	0	1	0	1	0.5	0.775623	0	1	0.5	0.78321	0.5	0.888376	0	1	0.5	0.823422	0.5	0.939058	0.5	0.787156	0	1	0	1	0.5	0.816421	0	1	0	1	0	1	0.5	0.868566	0.5	0.919668	0
Sant_0217	0.5	0.37844	0.5	0.875862	0.5	0.549199	0	1	0.5	0.823799	0.5	0.365517	0	1	0	1	0.5	0.597315	0	1	0	1	0.5	0.868965	0	1	0.5	0.6	0	1	0.5	0.720824	0.5	0.825688	0	1	0.5	0.766968	0	1	0	1	0	1	0.5	0.83945	0	1	0.5
Sant_0218	0.5	0.577713	0.5	0.681818	0.5	0.771513	0	1	0.5	0.781836	0.5	0.68867	0	1	0	1	0.5	0.791176	0	1	0.5	0.850834	0	1	0	1	0.5	0.675222	0	1	0.5	0.837278	0.5	0.824111	0	1	0.5	0.741313	0	1	0	1	0	1	0.5	0.847059	0	1	0.5
Sant_0219	0.5	0.497743	0.5	0.769317	0.5	0.804961	0	1	0.5	0.711236	0.5	0.704289	0	1	0	1	0	1	0	1	0.5	0.775168	0.5	0.793919	0	1	0.5	0.761851	0	1	0.5	0.597973	0.5	0.857627	0	1	0.5	0.770764	0	1	0.5	0.864184	0	1	0.5	0.792135	0	1	0
Sant_0220	0.5	0.499222	0.5	0.75814	0.5	0.736025	0	1	0.5	0.732504	0.5	0.795069	0	1	0.5	0.911215	0	1	0	1	0.5	0.803077	0.5	0.700155	0	1	0.5	0.774495	0	1	0.5	0.797527	0.5	0.827907	0	1	0	1	0	1	0	1	0	1	0.5	0.835148	0	1	0.5
Sant_0221	0.5	0.723932	0.5	0.746239	0.5	0.710204	0	1	0.5	0.859327	0.5	0.766871	0.5	0.795678	0.5	0.805748	0.5	0.804734	0	1	0.5	0.848485	0.5	0.731042	0.5	0.922607	0.5	0.843558	0.5	0.850153	0.5	0.836016	0.5	0.848606	0.5	0.898167	0.5	0.87931	0.5	0.841535	0	1	0	1	0.5	0.862385	0	1	0
Sant_0222	0.5	0.923077	0.5	0.819079	0.5	0.807597	0.5	0.817738	0.5	0.820871	0.5	0.568238	0.5	0.722716	0.5	0.731767	0	1	0.5	0.851518	0.5	0.830313	0.5	0.922506	0.5	0.891825	0.5	0.759901	0.5	0.891825	0.5	0.835784	0.5	0.892828	0	1	0.5	0.875822	0.5	0.847566	0.5	0.93719	0	1	0.5	0.794262	0.5	0.839109	0.5
Sant_0223	0	1	0.5	0.780531	0.5	0.802139	0.5	0.602131	0.5	0.37766	0.5	0.676056	0.5	0.624555	0.5	0.624555	1	0.139037	0	1	0.5	0.608541	0	1	0	1	0.5	0.692718	0.5	0.790036	0.5	0.770053	1	0.181818	0	1	0.5	0.815385	0.5	0.730263	0	1	0	1	0.5	0.782837	0.5	0.815275	0
Sant_0224	0.5	0.553571	0.5	0.522321	0.5	0.923423	0.5	0.682021	0.5	0.77027	1	0.0720721	0.5	0.620536	0.5	0.625931	0.5	0.733432	1	0.0900901	0.5	0.756716	1	0.126126	0.5	0.922388	0.5	0.682635	0.5	0.644144	0.5	0.701937	0.5	0.803571	0.5	0.95946	0.5	0.855224	1	0.224215	1	0.175412	0.5	0.878378	0.5	0.818584	0	1	0.5
Sant_0225	1	0.0470588	0.5	0.188235	1	0.152941	1	0.0588235	1	0.0588235	1	0.0823529	1	0.141176	1	0.141176	1	0.0588235	1	0.117647	1	0.0705882	1	0.129412	1	0.0875912	1	0.141176	1	0.0941176	1	0.152941	1	0.141176	1	0.151163	1	0.151751	1	0.174419	1	0.2	1	0.0941176	1	0.176471	1	0.141176	1
Sant_0226	0.5	0.49537	0.5	0.677725	0.5	0.649289	0.5	0.845669	1	0.062201	0.5	0.715421	0.5	0.652997	0.5	0.619048	0.5	0.654459	0.5	0.685848	0.5	0.757991	0.5	0.875598	0.5	0.820755	0.5	0.716981	0.5	0.81388	0.5	0.77237	0.5	0.741124	0.5	0.864567	0.5	0.719048	0.5	0.682028	0.5	0.821656	0.5	0.942584	0.5	0.878981	0.5	0.801887	0.5
Sant_0227	0.5	0.831776	0.5	0.616822	0.5	0.663551	0.5	0.648148	0.5	0.747664	0.5	0.46729	1	0.0654206	1	0.0747663	0.5	0.801242	0.5	0.531056	0.5	0.717791	1	0.0654206	0.5	0.934579	0.5	0.63354	1	0.102804	0.5	0.717391	0.5	0.663551	1	0.0747663	0.5	0.752294	0.5	0.646707	0.5	0.649852	0.5	0.720721	0.5	0.564179	0.5	0.773006	1
Sant_0228	0.5	0.463918	0.5	0.515464	0.5	0.668919	0	1	0.5	0.72973	0.5	0.626712	0.5	0.752577	0.5	0.752577	0.5	0.80339	0.5	0.675768	0.5	0.628378	0.5	0.762887	0.5	0.721649	1	0.206186	0.5	0.731959	0.5	0.760135	0.5	0.645051	0.5	0.5	0.5	0.842466	0.5	0.488889	0.5	0.735099	0.5	0.873288	0.5	0.806122	0.5	0.865979	0.5
Sant_0229	1	0.0939045	1	0.142623	1	0.108553	1	0.128713	1	0.153213	1	0.138385	1	0.0741351	1	0.0741351	1	0.14827	1	0.128713	1	0.153213	1	0.0988468	1	0.148515	1	0.108911	1	0.0693069	0.5	0.773246	0.5	0.752381	1	0.142458	0.5	0.708197	1	0.172982	1	0.133663	1	0.0990099	1	0.177632	1	0.133663	1
Sant_0230	0.5	0.152574	0.5	0.406654	0.5	0.179298	0.5	0.155077	0.5	0.236599	0.5	0.221675	0.5	0.325323	0.5	0.393715	0.5	0.325967	0.5	0.191882	0.5	0.356747	0.5	0.452865	0.5	0.299445	0.5	0.330869	0.5	0.419593	0.5	0.265519	0.5	0.419077	0.5	0.44834	1	0.236162	0.5	0.441762	0.5	0.484288	0.5	0.373383	0.5	0.430419	0.5	0.879121	0.5
Sant_0231	1	0.0179372	0.5	0.648529	1	0.0358744	1	0.0672646	0.5	0.715556	0.5	0.776786	0.5	0.797015	0.5	0.798206	0.5	0.621429	0.5	0.327354	1	0.0671642	0.5	0.717489	0.5	0.439239	1	0.0762332	1	0.116418	0.5	0.481426	1	0.0627803	1	0.0802377	0.5	0.800298	1	0.0852018	1	0.0940298	1	0.0844444	1	0.121076	0.5	0.892012	0.5
Sant_0232	1	0.0678466	0.5	0.787317	1	0.103245	1	0.109145	0.5	0.426923	0.5	0.744186	0.5	0.696376	0.5	0.700687	0.5	0.741967	0.5	0.282799	1	0.150442	0.5	0.715407	0.5	0.698428	1	0.147493	1	0.168142	0.5	0.712463	1	0.115044	1	0.147493	0.5	0.817143	1	0.150295	1	0.176991	1	0.141593	1	0.221022	0.5	0.836676	0.5
Sant_0233	1	0.0314685	1	0.034965	1	0.0489511	1	0.034965	1	0.027972	1	0.041958	1	0.0454545	1	0.034965	1	0.0383275	1	0.0489511	1	0.0524476	1	0.0454545	1	0.0244755	1	0.0174825	1	0.0454545	1	0.0524476	1	0.041958	1	0.0664336	1	0.0559441	1	0.0489511	1	0.0629371	1	0.0753425	1	0.0454545	1	0.0594406	1
Sant_0234	0.5	0.278195	0.5	0.80597	0.5	0.770574	0.5	0.744361	0.5	0.774194	0.5	0.398496	0.5	0.917293	0.5	0.707143	0.5	0.784841	0.5	0.885	0.5	0.7725	0.5	0.792176	0.5	0.796992	0.5	0.738806	0.5	0.771845	0.5	0.78	0.5	0.761194	0	1	0.5	0.932331	0.5	0.737349	0	1	0.5	0.78	0.5	0.861386	0.5	0.800499	0
Sant_0235	0.5	0.738671	0.5	0.812687	0.5	0.909297	0.5	0.840634	0.5	0.924471	0.5	0.826807	0.5	0.658371	0.5	0.635747	0.5	0.93424	0.5	0.78036	0.5	0.816568	0.5	0.836103	0.5	0.883146	0.5	0.822508	0.5	0.855849	0.5	0.76739	0.5	0.874906	0.5	0.897959	0.5	0.881688	0.5	0.894855	0	1	0.5	0.943311	0.5	0.844378	0.5	0.952381	0
Sant_0236	0.5	0.593993	0.5	0.755011	0.5	0.805369	0.5	0.470523	0.5	0.818485	0.5	0.715566	0.5	0.792833	0.5	0.770179	0	1	0	1	0.5	0.733184	0.5	0.857143	0	1	0.5	0.739955	0.5	0.832776	0.5	0.807947	0.5	0.729003	0	1	0	1	0.5	0.798913	0	1	0.5	0.879195	0.5	0.820598	0	1	0
Sant_0237	0.5	0.593677	0.5	0.695035	0.5	0.705263	0.5	0.631765	0	1	0.5	0.741135	0.5	0.850059	0.5	0.839433	0	1	0.5	0.836879	0.5	0.762411	0.5	0.817229	0	1	0.5	0.764151	0.5	0.817544	0.5	0.805134	0.5	0.843529	0	1	0	1	0.5	0.865724	0	1	0.5	0.774632	0.5	0.828808	0	1	0
Sant_0238	0.5	0.744	0.5	0.681265	0.5	0.688446	0.5	0.729268	0.5	0.72498	0.5	0.712653	0	1	0	1	0	1	0	1	0.5	0.813312	0.5	0.865196	0	1	0.5	0.773246	0	1	0.5	0.87561	0.5	0.842697	0	1	0.5	0.862713	0.5	0.923265	0	1	0	1	0.5	0.916532	0	1	0
Sant_0239	0.5	0.71618	0	1	0.5	0.798956	0.5	0.771768	0.5	0.825397	0.5	0.78	0	1	0	1	0	1	0	1	0.5	0.823607	0.5	0.864	0.5	0.892	0.5	0.784861	0	1	0.5	0.866225	0	1	0.5	0.896	0	1	0.5	0.807087	0	1	0	1	0.5	0.828685	0	1	0
Sant_0240	0.5	0.616087	0.5	0.771331	0.5	0.846898	0.5	0.82888	0	1	0	1	0	1	0	1	0	1	0	1	0.5	0.867042	0.5	0.846024	0	1	0.5	0.785714	0.5	0.928328	0.5	0.859339	0.5	0.891614	0	1	0.5	0.896414	0.5	0.895297	0	1	0	1	0.5	0.929505	0.5	0.918228	0
Sant_0241	0.5	0.654485	0.5	0.863946	0.5	0.812641	0.5	0.707675	0	1	0.5	0.789116	0	1	0	1	0	1	0	1	0.5	0.682848	0	1	0	1	0.5	0.792325	0	1	0.5	0.888136	0.5	0.882353	0.5	0.85426	0.5	0.85957	0.5	0.805771	0	1	0.5	0.863839	0.5	0.802483	0.5	0.825843	0
Sant_0242	0.5	0.66	0.5	0.687688	0.5	0.774	0.5	0.760437	0.5	0.795	0.5	0.786787	0	1	0	1	0.5	0.915	0	1	0.5	0.88024	0.5	0.894895	0	1	0.5	0.813814	0	1	0.5	0.870389	0.5	0.863546	0.5	0.869048	0.5	0.878486	0.5	0.834654	0	1	0	1	0.5	0.875869	0.5	0.84263	0
Sant_0243	0.5	0.559486	0.5	0.789474	0.5	0.772926	0.5	0.746711	0.5	0.605895	0.5	0.782037	0.5	0.9069	0.5	0.9069	0.5	0.892157	0	1	0.5	0.792208	0	1	0.5	0.960526	0.5	0.821468	0	1	0.5	0.683751	0	1	0.5	0.785256	0.5	0.872017	0.5	0.655858	0	1	0	1	0.5	0.870756	0.5	0.832427	0
Sant_0244	0.5	0.853199	0.5	0.842313	0.5	0.812555	0.5	0.848908	0.5	0.891323	0.5	0.893478	0.5	0.960474	0.5	0.947299	0.5	0.918447	0	1	0.5	0.865912	0	1	0.5	0.98946	0.5	0.869869	0	1	0.5	0.955204	0.5	0.90917	0.5	0.928446	0.5	0.889179	0.5	0.95616	0	1	0.5	0.893561	0.5	0.898833	0.5	0.923481	0
Sant_0245	0	1	0.5	0.759952	0.5	0.823105	0.5	0.780963	0.5	0.723764	0.5	0.746377	0.5	0.768953	0.5	0.765343	0	1	0.5	0.591398	0.5	0.754491	0.5	0.73913	0.5	0.796875	0.5	0.860241	0	1	0.5	0.717548	0.5	0.821472	0	1	0.5	0.808789	0.5	0.775626	0	1	0.5	0.902174	0.5	0.800712	0	1	0.5
Sant_0246	0	1	1	0.0351562	1	0.0546875	1	0.03125	1	0.0351562	1	0.0429688	1	0.0351562	1	0.0351562	1	0.0546875	1	0.0546875	1	0.046875	1	0.046875	1	0.0664062	1	0.0664062	1	0.0546875	1	0.078125	1	0.0585938	1	0.0625	0.5	0.797419	1	0.0585938	1	0.0585938	1	0.0501931	1	0.0625	1	0.0703125	1
Sant_0247	0.5	0.740113	0.5	0.705224	0.5	0.738806	0.5	0.758364	0.5	0.679775	0.5	0.666045	1	0.0454545	1	0.0454545	0.5	0.685252	0.5	0.632163	0.5	0.650943	0.5	0.834587	0.5	0.960227	0.5	0.728814	0.5	0.694915	0.5	0.800752	0.5	0.762712	0.5	0.819209	0.5	0.743017	0.5	0.730018	0.5	0.884688	0.5	0.80791	0.5	0.847584	0.5	0.827392	0.5
Sant_0248	1	0.0502793	1	0.070632	1	0.104154	1	0.0782123	1	0.104283	1	0.0670391	1	0.0782123	1	0.0800745	1	0.0910781	1	0.12955	1	0.120818	1	0.115456	0.5	0.856885	1	0.0893855	1	0.141264	1	0.111732	1	0.148976	1	0.163873	1	0.113383	1	0.131889	1	0.124613	1	0.120818	1	0.145251	1	0.16925	1
Sant_0249	1	0.0197628	1	0.0395257	1	0.0513834	1	0.0395257	1	0.0513834	1	0.0474308	1	0.055336	1	0.0552632	1	0.0632411	1	0.0395257	1	0.0671937	1	0.0474308	1	0.0711462	1	0.0592885	1	0.083004	1	0.0632411	1	0.0592885	1	0.0711462	1	0.0750988	1	0.0592885	1	0.0711462	1	0.0988142	1	0.0909091	1	0.0869565	1
Sant_0250	1	0.044335	0.5	0.408867	0.5	0.176759	0.5	0.735484	1	0.123153	0.5	0.182266	1	0.103448	1	0.103448	0.5	0.702439	1	0.123153	1	0.142857	1	0.128079	1	0.126829	1	0.167488	1	0.135922	0.5	0.344828	1	0.157635	1	0.151713	0.5	0.595082	0.5	0.832512	1	0.167213	1	0.216749	1	0.216749	1	0.20197	1
Sant_0251	1	0.0220183	1	0.0398844	1	0.0275229	1	0.038485	1	0.0623853	1	0.0422018	1	0.0605505	1	0.0605505	1	0.0605505	1	0.0330275	1	0.071385	1	0.0531785	1	0.0731261	1	0.0550459	1	0.053211	1	0.0623853	1	0.0807339	1	0.0990826	1	0.0715159	1	0.0567766	1	0.0714722	1	0.0788991	1	0.102564	1	0.0880196	1
Sant_0252	1	0.101124	0.5	0.190813	1	0.134831	1	0.11236	1	0.157303	0.5	0.649254	1	0.168539	1	0.168539	0.5	0.289963	0.5	0.404494	0.5	0.680297	1	0.157303	0.5	0.761194	1	0.11236	1	0.213483	1	0.202247	0.5	0.606742	0.5	0.675277	0.5	0.842697	1	0.19708	1	0.166667	0.5	0.78022	1	0.157303	0.5	0.758364	0.5
Sant_0253	0.5	0.466431	0.5	0.473684	0.5	0.469412	0.5	0.515294	0.5	0.450176	0.5	0.478873	0.5	0.532941	0.5	0.480565	0.5	0.686916	0.5	0.580645	0.5	0.753505	0.5	0.45583	0.5	0.841549	0.5	0.55477	0.5	0.473684	0.5	0.431095	0.5	0.795775	0.5	0.910588	0.5	0.590106	0.5	0.469412	0.5	0.551237	0	1	0.5	0.645123	0.5	0.888759	0.5
Sant_0254	1	0.0544747	1	0.104787	1	0.0892626	1	0.0972763	1	0.143782	1	0.0894942	1	0.0993631	1	0.103979	0.5	0.279793	1	0.0544747	0.5	0.708387	1	0.0816062	0.5	0.645327	1	0.105058	1	0.105058	1	0.159533	0.5	0.734615	0.5	0.791293	1	0.132124	1	0.128405	1	0.11643	0	1	1	0.11284	0.5	0.818887	0.5
Sant_0255	0.5	0.31992	0.5	0.567073	0.5	0.596349	0.5	0.644101	0.5	0.72	0.5	0.530488	0.5	0.704453	0.5	0.722672	0.5	0.570058	0.5	0.518293	0.5	0.484849	0.5	0.771084	0.5	0.833671	0.5	0.609756	0.5	0.627767	0.5	0.756098	0.5	0.734818	0.5	0.827586	0.5	0.584493	0.5	0.629032	0.5	0.920732	0.5	0.756098	0.5	0.733333	0.5	0.914634	0.5
Sant_0256	1	0.0383065	1	0.0464646	1	0.0565657	1	0.0565657	0.5	0.822548	1	0.0545455	1	0.0868687	1	0.0828283	1	0.0505051	1	0.0504711	1	0.0565657	1	0.0686406	1	0.0944407	1	0.0707071	1	0.066577	1	0.0909091	1	0.0666667	1	0.0606061	1	0.0585859	1	0.0625841	1	0.0706595	1	0.0666667	1	0.0847344	1	0.0645161	0.5
Sant_0257	1	0.0213675	1	0.0470085	1	0.0512821	1	0.0555556	1	0.0769231	1	0.0641026	1	0.0940171	1	0.0940171	1	0.0811966	1	0.059744	1	0.0811966	1	0.0682788	1	0.0641026	1	0.0854701	1	0.0641026	1	0.0811966	0.5	0.832394	1	0.0982906	1	0.0769231	1	0.0940171	1	0.0726496	1	0.0683761	1	0.128205	1	0.0854701	1
Sant_0258	0.5	0.686773	0.5	0.674663	0.5	0.621541	0.5	0.741045	0.5	0.870677	0.5	0.578829	0.5	0.88222	0.5	0.884471	0.5	0.811997	0.5	0.820608	0.5	0.763433	0.5	0.827354	0.5	0.988713	0.5	0.823088	0.5	0.797496	0.5	0.85618	0.5	0.855869	0.5	0.924812	0.5	0.859363	0.5	0.805413	0	1	0.5	0.890555	0.5	0.812409	0.5	0.845873	0.5
Sant_0259	0.5	0.725806	0.5	0.688604	0.5	0.62866	0.5	0.719807	0.5	0.492754	0.5	0.6144	0.5	0.822581	0.5	0.828756	0.5	0.745283	0.5	0.567308	0.5	0.735484	0.5	0.898058	0	1	0.5	0.553398	0.5	0.815534	0.5	0.792271	0.5	0.821256	0	1	0	1	0.5	0.744292	0	1	0.5	0.793978	0.5	0.72973	0.5	0.853698	0.5
Sant_0260	0.5	0.647704	0.5	0.756575	0.5	0.769072	0.5	0.745467	0.5	0.842141	0.5	0.82531	0.5	0.781633	0.5	0.793033	0.5	0.761104	0.5	0.885989	0.5	0.818733	0.5	0.841785	0.5	0.924347	0.5	0.836875	0.5	0.84507	0.5	0.88843	0.5	0.858322	0	1	0.5	0.884405	0.5	0.838323	0.5	0.884536	1	0.0763937	0.5	0.853909	0.5	0.860977	0.5
Sant_0261	1	0.0655738	0.5	0.737705	0.5	0.406137	1	0.103636	0	1	0.5	0.530055	0.5	0.805263	0.5	0.760204	0.5	0.707746	0	1	0.5	0.663044	0.5	0.830935	0.5	0.758123	0.5	0.562172	0.5	0.788632	0	1	0.5	0.666667	0.5	0.777174	0.5	0.778378	0.5	0.735346	0.5	0.747292	0.5	0.801444	0.5	0.756806	0.5	0.898917	0.5
Sant_0268	0.5	0.424558	0.5	0.7921	0.5	0.783559	0.5	0.790625	0.5	0.940439	0.5	0.675676	0	1	0.5	0.951983	0	1	0	1	0.5	0.819315	0.5	0.925965	0.5	0.858018	0.5	0.88309	0.5	0.839009	0.5	0.854922	0.5	0.940439	0.5	0.874608	0.5	0.801644	0.5	0.790856	0	1	0	1	0.5	0.868339	0	1	0.5
Sant_0269	0.5	0.451948	0.5	0.607869	0.5	0.857981	0.5	0.841727	0.5	0.88502	0.5	0.823147	0	1	0	1	0.5	0.884416	0.5	0.838351	0.5	0.856864	0.5	0.929134	0.5	0.927734	0.5	0.942181	0.5	0.910046	0.5	0.898427	0	1	0	1	0.5	0.889682	0.5	0.954008	0	1	0	1	0.5	0.905326	0	1	0.5
Sant_0270	0.5	0.733679	0.5	0.617284	0.5	0.767081	0.5	0.701339	0.5	0.90249	0.5	0.872274	0	1	0.5	0.94704	0	1	0	1	0.5	0.841727	0.5	0.80829	0	1	0.5	0.921162	0.5	0.780612	0.5	0.765306	0	1	0.5	0.893154	0.5	0.762866	0.5	0.845371	0	1	0	1	0	1	0	1	0.5
Sant_0271	0.5	0.621469	0.5	0.813031	0.5	0.660287	0.5	0.663188	0.5	0.839885	0.5	0.445714	0.5	0.892724	0.5	0.845149	0.5	0.942363	0.5	0.769962	0.5	0.828761	0.5	0.843137	0	1	0.5	0.823136	0.5	0.826705	0.5	0.849761	0	1	0.5	0.911175	0.5	0.853448	0.5	0.871795	0.5	0.959654	0	1	0.5	0.95389	0.5	0.95389	0.5
Sant_0272	1	0.0363636	1	0.0690909	1	0.057971	1	0.0545455	1	0.0436364	1	0.0545455	1	0.0726392	1	0.0727273	1	0.0690909	1	0.0616687	1	0.0727273	1	0.0872727	0.5	0.930909	1	0.12	1	0.0763636	1	0.0945455	0.5	0.827086	1	0.0981818	1	0.0654545	1	0.0836364	1	0.0981818	0.5	0.839566	1	0.08	0.5	0.679518	1
Sant_0273	1	0.0265487	1	0.0619469	1	0.0265487	1	0.0264706	1	0.0612245	1	0.00884956	1	0.0442478	1	0.0442478	1	0.0353982	1	0.0176471	1	0.079646	1	0.0530973	1	0.0530973	1	0.079646	1	0.0530973	1	0.0442478	1	0.0707965	1	0.0882353	1	0.0442478	1	0.0973451	1	0.0265487	0.5	0.539823	1	0.079646	1	0.0619469	1
Sant_0274	0.5	0.774446	0.5	0.758778	0.5	0.715309	0.5	0.762679	0.5	0.878334	0.5	0.879581	0.5	0.926384	0.5	0.882008	0.5	0.945716	0.5	0.915254	0.5	0.836257	0.5	0.966102	0	1	0.5	0.933202	0.5	0.946955	0.5	0.878669	0.5	0.850131	0.5	0.927734	0.5	0.79326	0.5	0.85464	0.5	0.950884	0.5	0.94499	0.5	0.864935	0.5	0.942408	0.5
Sant_0275	0.5	0.235294	0.5	0.259615	0.5	0.176471	0	1	0	1	1	0.0882353	0.5	0.411765	0.5	0.411765	0	1	0	1	0.5	0.617647	0	1	0	1	0	1	0	1	0.5	0.323529	0.5	0.823529	0	1	0	1	0	1	0	1	0	1	0	1	0	1	0
Sant_0276	1	0	0.5	0.235294	0.5	0.294118	0	1	0.5	0.882353	0.5	0.235294	0.5	0.529412	0.5	0.529412	0	1	0	1	0.5	0.588235	0	1	0	1	0	1	0	1	0.5	0.396226	1	0.176471	0	1	0	1	0	1	0	1	0	1	0.5	0.823529	0	1	0
Sant_0277	0.5	0.630641	0.5	0.90854	0.5	0.802817	0.5	0.880751	0.5	0.859745	0.5	0.857403	0.5	0.826586	0.5	0.836956	0.5	0.895118	0.5	0.755422	0.5	0.883101	0.5	0.930218	0	1	0	1	0.5	0.91052	0.5	0.881397	0.5	0.870382	0	1	0.5	0.896034	0	1	0	1	0.5	0.86459	0.5	0.894004	0	1	0
Sant_0278	0.5	0.453488	0.5	0.678161	0.5	0.44186	0.5	0.590734	0	1	0.5	0.337209	0	1	0	1	0	1	0.5	0.615108	0.5	0.75	0.5	0.72973	0	1	0	1	0.5	0.719557	0.5	0.726923	0.5	0.69403	0	1	0.5	0.593023	0	1	0	1	0	1	0	1	0	1	0
Sant_0279	0.5	0.231511	0.5	0.771612	0.5	0.708155	0.5	0.758842	0.5	0.891631	0.5	0.673469	0	1	0.5	0.993548	0	1	0.5	0.890675	0.5	0.773987	0.5	0.730769	0	1	0.5	0.7	0.5	0.792332	0.5	0.828142	0.5	0.603226	0	1	0	1	0	1	0	1	0.5	0.848643	0	1	0	1	0
Sant_0280	0.5	0.765143	0.5	0.894652	0.5	0.860377	0.5	0.954619	0.5	0.850698	0.5	0.828926	0	1	0	1	0.5	0.928687	0	1	0.5	0.86681	0.5	0.897257	0.5	0.899514	0.5	0.781065	0.5	0.873315	0.5	0.855526	0.5	0.868676	0.5	0.874396	0.5	0.838901	0	1	0	1	0	1	0.5	0.877814	0.5	0.915721	0.5
Sant_0281	0.5	0.793548	0	1	0.5	0.895928	0.5	0.923077	0	1	0.5	0.859638	0	1	0	1	0	1	0.5	0.879043	0	1	0.5	0.903685	0	1	0.5	0.859626	0	1	0.5	0.897106	0	1	0	1	0.5	0.922481	0	1	0	1	0	1	0.5	0.939316	0	1	0
Sant_0282	0.5	0.680135	0	1	0.5	0.691011	0.5	0.697753	0	1	0.5	0.740741	0	1	0	1	0	1	0.5	0.778146	0.5	0.769231	0	1	0.5	0.797765	0.5	0.779528	0	1	0.5	0.713805	0	1	0.5	0.921023	0.5	0.72459	0	1	0	1	0	1	0.5	0.744048	0	1	0
Sant_0283	0.5	0.593604	0.5	0.9462	0.5	0.853675	0.5	0.756557	0.5	0.852843	0.5	0.701142	0	1	0.5	0.902637	0.5	0.952703	0.5	0.774582	0.5	0.792339	0.5	0.927752	0.5	0.930405	0.5	0.85397	0	1	0.5	0.836364	0.5	0.942568	0.5	0.922921	0	1	0.5	0.896783	0	1	0	1	0.5	0.917004	0	1	0.5
Sant_0284	0.5	0.731527	0.5	0.851651	0.5	0.816716	0.5	0.877219	0.5	0.879488	0.5	0.758841	0	1	0.5	0.946279	0	1	0.5	0.869712	0.5	0.827233	0	1	0.5	0.968935	0.5	0.892489	0.5	0.887446	0.5	0.899266	0.5	0.879056	0	1	0	1	0.5	0.878359	0	1	0.5	0.894865	0.5	0.885965	0.5	0.974852	0.5
Sant_0285	0.5	0.64499	0.5	0.922	0.5	0.429139	0.5	0.780795	0.5	0.716749	0.5	0.795515	0.5	0.899601	0.5	0.914078	0.5	0.802901	0.5	0.766294	0.5	0.857992	1	0.08	1	0.06	0.5	0.843189	1	0.0659121	0.5	0.760956	1	0.06	0.5	0.802395	0.5	0.821053	0.5	0.873691	0.5	0.848684	0.5	0.824951	0.5	0.761282	0.5	0.869881	0.5
Sant_0286	0.5	0.642531	0.5	0.844106	0.5	0.736068	0.5	0.738426	0.5	0.804314	0.5	0.7471	1	0.0675466	1	0.0652174	0.5	0.83618	0.5	0.859799	0.5	0.869029	0.5	0.789474	0.5	0.890263	0.5	0.763975	0.5	0.750579	0.5	0.735499	0.5	0.834101	0	1	0.5	0.847575	0.5	0.834981	0.5	0.880031	0.5	0.82644	0.5	0.844256	0.5	0.935609	0.5
Sant_0287	1	0.0183486	1	0.0458716	1	0.0550459	1	0.110092	1	0.0458716	1	0.100917	1	0.0642202	1	0.0642202	1	0.0825688	1	0.0825688	1	0.0642202	1	0.0642202	1	0.0550459	1	0.0825688	1	0.0550459	1	0.119266	1	0.0733945	1	0.110092	1	0.0825688	1	0.155488	0.5	0.392097	1	0.0917431	1	0.119266	1	0.0642202	1
Sant_0288	1	0.0142857	1	0.00476191	1	0.00952381	1	0.0142857	1	0.0119048	1	0.0119048	1	0.00952381	1	0.0119048	1	0.0142857	1	0.00714286	1	0.0166667	1	0.00952381	1	0.0166534	1	0.0142857	1	0.0119048	1	0.00238095	1	0.0119048	1	0.0166667	1	0.0238095	1	0.00952381	1	0.0119048	1	0.0142857	1	0.0166667	1	0.0190476	1
Sant_0289	1	0.0735027	1	0.0870354	1	0.0926431	1	0.0871143	1	0.155172	1	0.0653951	1	0.0708447	1	0.0708447	0.5	0.878843	1	0.0898367	0.5	0.662125	1	0.114441	1	0.0980926	0.5	0.739837	0.5	0.779783	0.5	0.318345	1	0.111615	0.5	0.595668	1	0.125227	0.5	0.859474	0.5	0.864086	0.5	0.982759	1	0.160763	0.5	0.897297	0.5
Sant_0290	0.5	0.176638	1	0.110482	1	0.15894	0.5	0.606262	0.5	0.596591	1	0.16651	1	0.0769231	1	0.0712251	0	1	0.5	0.201705	0.5	0.765363	0.5	0.816384	0.5	0.757062	0.5	0.879849	0	1	0.5	0.809434	0.5	0.765537	0.5	0.741667	0.5	0.657573	0	1	0.5	0.871334	0	1	1	0.185185	0	1	0
Sant_0291	1	0.0332481	1	0.0511509	1	0.0996593	1	0.0818414	0.5	0.861893	1	0.0511509	1	0.0561702	1	0.0561702	0	1	1	0.0537084	0.5	0.563296	0	1	1	0.0664962	0.5	0.672283	0	1	0.5	0.548469	1	0.0792164	0.5	0.715013	1	0.0792164	0.5	0.846219	0	1	0.5	0.930946	1	0.0767263	0.5	0.845501	0.5
Sant_0292	1	0.0356295	1	0.0332542	1	0.0450237	1	0.0475059	0	1	1	0.0427553	1	0.0522565	1	0.0546318	0	1	1	0.0473934	0.5	0.634299	0.5	0.876485	1	0.0522565	0.5	0.767221	0	1	0.5	0.457708	1	0.0760095	0.5	0.651968	1	0.0498812	0	1	0	1	0.5	0.912114	1	0.0973101	0.5	0.973872	0.5
Sant_0293	1	0.0363129	1	0.0614525	1	0.0558659	1	0.0558659	0	1	1	0.0865922	1	0.0670391	1	0.0670391	0	1	1	0.0695733	0.5	0.694009	0.5	0.854749	1	0.0614525	0.5	0.670686	0	1	1	0.103352	1	0.0865922	0.5	0.668524	1	0.0781395	0.5	0.72905	0	1	0	1	1	0.0949721	0.5	0.885794	0.5
Sant_0294	1	0.0272109	1	0.0544218	1	0.0612245	1	0.0680272	0.5	0.792325	1	0.0578231	1	0.0476191	1	0.0476191	0	1	1	0.0578231	0.5	0.446449	0	1	1	0.0714286	0.5	0.670068	0	1	0.5	0.367347	1	0.0816327	0.5	0.46336	1	0.0645527	0.5	0.83239	0	1	0.5	0.687075	1	0.0746606	0	1	0
Sant_0295	1	0.0645161	1	0.104839	1	0.116935	1	0.100806	0	1	1	0.0967742	1	0.100134	1	0.104278	0	1	1	0.100806	0.5	0.688919	0	1	1	0.108871	0.5	0.772118	0	1	0.5	0.592	1	0.153226	0.5	0.823293	1	0.112903	0	1	0	1	0.5	0.947581	1	0.236948	0	1	0
Sant_0296	1	0.0390625	1	0.0598958	1	0.0625	1	0.0625	0	1	1	0.0677083	1	0.0644884	1	0.0645995	0	1	1	0.0703125	0.5	0.470945	0	1	1	0.0625	0.5	0.805004	0	1	0.5	0.535993	1	0.0728534	0	1	1	0.0911458	0	1	0	1	0.5	0.822828	1	0.130095	0.5	0.917678	0.5
Sant_0297	1	0.028777	1	0.0815348	1	0.0815348	1	0.088729	0.5	0.490566	1	0.0959233	1	0.0767386	1	0.0791367	0	1	1	0.107827	0.5	0.651864	0	1	1	0.136364	0.5	0.705742	0	1	0.5	0.755981	1	0.131894	0	1	1	0.11271	0	1	0	1	0.5	0.909308	1	0.141261	0.5	0.889243	0.5
Sant_0298	1	0.0524862	1	0.104972	1	0.0965961	1	0.0883978	0.5	0.616514	1	0.0994475	1	0.0994475	1	0.0994475	0	1	1	0.0883978	0.5	0.779398	0	1	1	0.11326	0.5	0.722071	0	1	0.5	0.585766	1	0.107735	0.5	0.761029	1	0.14876	0.5	0.789184	0.5	0.947514	0.5	0.958564	1	0.124195	0	1	0.5
Sant_0299	1	0.0619926	1	0.06	1	0.0644444	1	0.0822222	0.5	0.775976	1	0.0688889	1	0.0665681	1	0.0666667	0	1	1	0.0864106	0.5	0.706795	0	1	1	0.115556	0.5	0.817172	0.5	0.975556	0.5	0.849224	1	0.113333	0	1	1	0.113333	0.5	0.811404	0.5	0.84797	0.5	0.927233	1	0.144124	0.5	0.929734	0.5
Sant_0300	1	0.0566802	1	0.0607287	1	0.0684564	1	0.097166	0.5	0.560484	1	0.0850202	1	0.0769231	1	0.0769231	0.5	0.791557	1	0.0566802	0.5	0.748993	0.5	0.91498	1	0.0850202	0.5	0.743935	0.5	0.694482	0.5	0.797571	1	0.11336	0.5	0.761134	1	0.105263	0.5	0.685039	0.5	0.842742	0.5	0.817814	1	0.105263	0.5	0.931174	0.5
Sant_0305	0.5	0.555556	0.5	0.765	0.5	0.777	0.5	0.75	0	1	0	1	0.5	0.849	0.5	0.827173	0	1	0.5	0.725664	0.5	0.858859	0	1	0	1	0.5	0.826347	0	1	0.5	0.799401	0	1	0	1	0	1	0	1	0.5	0.87988	0.5	0.960961	0	1	0	1	0
Sant_0306	0.5	0.728926	0.5	0.796125	0.5	0.853535	0.5	0.742424	0	1	0	1	0.5	0.659802	0.5	0.7125	0	1	0.5	0.823232	0.5	0.885329	0	1	0	1	0	1	0	1	0.5	0.874474	0.5	0.844611	0	1	0	1	0	1	0.5	0.898734	0	1	0	1	0.5	0.892165	0
Sant_0307	0.5	0.556962	0.5	0.664557	0.5	0.732777	0.5	0.745263	0	1	0	1	0	1	0	1	0.5	0.670886	0.5	0.683544	0	1	0	1	0	1	0.5	0.905063	0	1	0.5	0.886076	0.5	0.778481	0.5	0.794118	0	1	0	1	0	1	0	1	0	1	0.5	0.833684	0
Sant_0308	0.5	0.681983	0.5	0.82638	0.5	0.871684	0.5	0.838371	0	1	0.5	0.842301	0	1	0	1	0.5	0.934516	0.5	0.843521	0	1	0	1	0	1	0.5	0.88963	0	1	0.5	0.874307	0.5	0.914567	0.5	0.919654	0	1	0	1	0	1	0	1	0	1	0.5	0.937037	0
Sant_0309	0.5	0.805006	0.5	0.866707	0.5	0.715148	0.5	0.786915	0	1	0.5	0.854041	0	1	0	1	0.5	0.91752	0.5	0.823981	0	1	0	1	0	1	0	1	0	1	0.5	0.885216	0	1	0.5	0.922242	0	1	0	1	0	1	0	1	0	1	0.5	0.8574	0
Sant_0310	0.5	0.640798	0.5	0.807265	0	1	0.5	0.818384	0	1	0.5	0.75	0	1	0.5	0.89911	0.5	0.724512	0.5	0.7	0	1	0	1	0	1	0	1	0	1	0.5	0.862861	0	1	0.5	0.908012	0.5	0.861915	0	1	0	1	0	1	0	1	0	1	0.5
Sant_0311	0.5	0.792391	0.5	0.866013	0.5	0.878525	0.5	0.756494	0	1	0.5	0.79718	0	1	0	1	0.5	0.928339	0.5	0.72	0	1	0.5	0.914037	0	1	0	1	0.5	0.895425	0.5	0.793253	0	1	0	1	0	1	0	1	0	1	0	1	0	1	0	1	0.5
Sant_0312	0.5	0.669866	0.5	0.755438	0	1	0.5	0.843995	0	1	0.5	0.67367	0	1	0	1	0	1	0.5	0.831041	0	1	0	1	0	1	0	1	0	1	0.5	0.877953	0	1	0	1	0	1	0	1	0	1	0	1	0.5	0.913645	0.5	0.91502	0
Sant_0313	0.5	0.489614	0.5	0.765579	0	1	0.5	0.570588	0	1	0.5	0.777448	0	1	0	1	0	1	0.5	0.80531	0	1	0	1	0	1	0	1	0	1	0.5	0.932873	0	1	0	1	0	1	0.5	0.860098	0	1	0	1	0	1	0.5	0.902077	0
Sant_0314	0.5	0.506608	0	1	0	1	0.5	0.534056	0	1	0.5	0.743034	0	1	0	1	0	1	0.5	0.934884	0	1	0	1	0	1	0	1	0	1	0.5	0.664615	0	1	0	1	0	1	0.5	0.814417	0	1	0	1	0.5	0.873065	0.5	0.78	0
Sant_0315	0.5	0.694275	0.5	0.874923	0.5	0.964618	0.5	0.776952	0	1	0.5	0.795314	0	1	0.5	0.964618	0.5	0.925512	0.5	0.904644	0	1	0	1	0	1	0	1	0	1	0.5	0.830025	0	1	0	1	0	1	0.5	0.862319	0	1	0	1	0	1	0	1	0.5
Sant_0316	1	0.0382166	0.5	0.640592	0.5	0.791139	0	1	0	1	0.5	0.658228	0	1	0.5	0.796178	0	1	0.5	0.637895	0	1	0	1	0	1	0	1	0	1	0.5	0.803798	0	1	0	1	0	1	0.5	0.751579	0	1	0	1	0	1	0.5	0.828025	0.5
Sant_0317	0.5	0.420732	0.5	0.828571	0	1	0.5	0.657143	0	1	0.5	0.489028	0	1	0	1	0	1	0.5	0.650943	0	1	0	1	0	1	0	1	0	1	0.5	0.388013	0	1	0	1	0	1	0.5	0.650943	0	1	0	1	0	1	0.5	0.75	0
Sant_0318	0.5	0.55515	0	1	0.5	0.901099	0.5	0.693358	0	1	0.5	0.733516	0	1	0	1	0.5	0.857534	0.5	0.758904	0	1	0.5	0.914835	0	1	0	1	0.5	0.785584	0.5	0.867701	0.5	0.879452	0	1	0	1	0.5	0.877849	0	1	0	1	0.5	0.796533	0.5	0.83935	0.5
Sant_0319	0.5	0.443662	0.5	0.615385	0	1	0.5	0.80445	0	1	0.5	0.746479	0	1	0.5	0.90493	0.5	0.844291	0	1	0	1	0.5	0.894366	0	1	0	1	0.5	0.882147	0.5	0.815944	0.5	0.774533	0	1	0	1	0.5	0.726351	0	1	0	1	0.5	0.954225	0.5	0.878646	0
Sant_0320	0.5	0.304498	0.5	0.705678	0	1	0.5	0.559496	0	1	0.5	0.739631	0	1	0	1	0.5	0.711806	0	1	0	1	0	1	0	1	0	1	0	1	0.5	0.765517	0.5	0.672832	0	1	0.5	0.905923	0.5	0.764571	0	1	0	1	0.5	0.800227	0.5	0.825434	0
Sant_0321	0.5	0.758964	0.5	0.389222	0	1	0.5	0.776892	0	1	0	1	0	1	0	1	0.5	0.898204	0	1	0	1	0	1	0	1	0	1	0	1	0.5	0.694611	0.5	0.826347	0	1	0	1	0.5	0.671906	0	1	0	1	0	1	0.5	0.782869	0
Sant_0322	0.5	0.857143	0.5	0.559701	0.5	0.762022	0.5	0.829787	0	1	0	1	0	1	0	1	0	1	0.5	0.827586	0	1	0	1	0	1	0	1	0	1	0.5	0.7603	0.5	0.841051	0	1	0	1	0.5	0.788509	0	1	0	1	0	1	0.5	0.866171	0
Sant_0323	0.5	0.861702	0.5	0.706714	0.5	0.661557	0	1	0	1	0.5	0.800472	0	1	0	1	0	1	0.5	0.860685	0	1	0	1	0	1	0	1	0	1	0.5	0.840426	0.5	0.960993	0	1	0	1	0.5	0.968085	0.5	0.843972	0	1	0.5	0.968085	0.5	0.905993	0
Sant_0324	0.5	0.723502	0.5	0.779043	0.5	0.863392	0.5	0.705207	0	1	0.5	0.692835	0	1	0	1	0.5	0.866051	0.5	0.716995	0.5	0.75	0	1	0.5	0.849962	0	1	0	1	0.5	0.80778	0.5	0.86075	0.5	0.910755	0	1	0	1	0.5	0.839272	0.5	0.837048	0.5	0.831298	0.5	0.862043	0.5
Sant_0325	0.5	0.759124	0.5	0.669903	0.5	0.840673	0.5	0.742857	0	1	0.5	0.776156	0	1	0	1	0.5	0.985401	0.5	0.766161	0.5	0.8332	0	1	0.5	0.77986	0	1	0	1	0.5	0.236334	0.5	0.878226	0.5	0.939173	0	1	0	1	0.5	0.861985	0.5	0.847619	0.5	0.768	0.5	0.881781	0.5
Sant_0326	1	0.0364372	0.5	0.73494	0.5	0.717742	0.5	0.45749	0.5	0.58871	0.5	0.619433	0	1	0.5	0.854251	0	1	0.5	0.48583	0.5	0.684913	0	1	0.5	0.817814	0	1	0	1	0.5	0.832884	0.5	0.694149	0	1	0	1	0	1	0.5	0.802419	0.5	0.822581	0.5	0.75894	0.5	0.806623	0.5
Sant_0327	1	0.0404984	0.5	0.527235	0.5	0.354772	0.5	0.183801	0.5	0.493827	0.5	0.514019	0.5	0.875776	0.5	0.855385	0	1	0.5	0.388199	0.5	0.642857	0.5	0.894081	0.5	0.738509	0.5	0.820725	0.5	0.807927	0.5	0.817617	0.5	0.681542	0.5	0.852273	0	1	0.5	0.855385	0.5	0.82268	0.5	0.751553	0.5	0.893485	0.5	0.77439	0.5
Sant_0328	1	0.0327273	1	0.123636	1	0.0630049	0.5	0.220428	1	0.0763636	0.5	0.427879	0.5	0.885108	0.5	0.886172	1	0.160757	1	0.0884491	1	0.106237	0.5	0.518312	1	0.204353	1	0.0834341	0.5	0.514836	1	0.0848485	1	0.164782	1	0.225845	0.5	0.505604	1	0.104777	0.5	0.482897	1	0.156564	0.5	0.831528	0.5	0.420313	0.5
Sant_0329	1	0.0945946	0.5	0.189189	1	0.162162	0.5	0.363229	0.5	0.324324	0.5	0.22973	0.5	0.373333	0.5	0.386667	0.5	0.591928	0.5	0.519481	0.5	0.565022	0.5	0.623894	0.5	0.535714	0.5	0.418919	0.5	0.568966	0.5	0.511211	1	0.202703	0.5	0.61039	0.5	0.297297	0.5	0.295964	0.5	0.594595	0.5	0.468354	0.5	0.608108	0.5	0.565789	0.5
Sant_0330	1	0.04	1	0.0509091	1	0.04	1	0.0436364	1	0.0509091	1	0.0654545	1	0.0254545	1	0.0254545	1	0.0581818	1	0.0690909	1	0.0545455	1	0.0762712	1	0.147482	1	0.0690909	1	0.0909091	0.5	0.681983	1	0.0763636	1	0.0909091	1	0.0690909	1	0.0654545	1	0.0726392	1	0.0945455	1	0.0945455	1	0.0872727	1
Sant_0331	1	0.100806	0.5	0.344538	0.5	0.550848	0.5	0.723404	0.5	0.582979	1	0.165957	1	0.110638	1	0.110325	1	0.0765957	1	0.161017	0.5	0.653631	0.5	0.27234	0.5	0.851064	0.5	0.339943	0.5	0.747899	0.5	0.707627	0.5	0.621127	1	0.0893617	0.5	0.741713	0.5	0.759036	0.5	0.740533	0.5	0.657821	0.5	0.782967	0.5	0.85	0.5
Sant_0332	1	0.0394737	0.5	0.671053	0.5	0.760656	0.5	0.472131	1	0.0851528	1	0.0789474	0.5	0.760656	0.5	0.776316	0.5	0.840909	1	0.0690789	0.5	0.836601	0.5	0.814613	0.5	0.921053	1	0.0855263	0.5	0.746739	0.5	0.577049	0	1	0.5	0.841304	0.5	0.687366	0.5	0.766667	0.5	0.823529	0.5	0.882922	0.5	0.851528	0.5	0.925602	0.5
Sant_0333	0.5	0.594183	0.5	0.605809	1	0.0753138	0.5	0.683333	0.5	0.807531	0.5	0.343324	1	0.0878661	1	0.0878661	0.5	0.838843	0.5	0.793629	0.5	0.804167	0.5	0.770161	0.5	0.838235	0.5	0.760388	0.5	0.865465	0.5	0.754167	0.5	0.820084	0.5	0.848189	0.5	0.852414	0.5	0.717884	0.5	0.83518	0.5	0.853022	1	0.117155	0.5	0.84349	0.5
Sant_0334	1	0.0235784	1	0.0416089	1	0.0567867	1	0.065097	1	0.0554785	1	0.0693481	1	0.145429	1	0.14695	1	0.0858726	1	0.0651571	1	0.0679298	1	0.0818308	1	0.100367	1	0.0943134	1	0.0859917	1	0.072122	1	0.104022	1	0.0776699	1	0.0818308	1	0.0928835	1	0.0901526	1	0.0762829	1	0.099677	1	0.10957	1
Sant_0335	1	0.0188679	1	0.0377359	1	0.022082	1	0.00946372	1	0.0189274	1	0.0189274	1	0.0220588	1	0.0189274	1	0.0283912	1	0.0189274	1	0.0315457	1	0.0378549	1	0.0347003	1	0.0189274	1	0.0410095	1	0.0252366	1	0.0347003	1	0.0473186	1	0.0473186	1	0.0314465	1	0.0347003	1	0.044164	1	0.0504732	1	0.0504732	1
Sant_0336	0.5	0.848739	0.5	0.713889	0.5	0.81793	0.5	0.789179	0.5	0.851541	0.5	0.745188	0.5	0.842351	0.5	0.891061	0.5	0.870698	0.5	0.747922	0.5	0.818182	0.5	0.847286	0	1	0	1	0	1	0.5	0.830855	0.5	0.893557	0.5	0.812616	0.5	0.896104	0.5	0.94958	0	1	0	1	0.5	0.875465	0.5	0.885794	0
Sant_0337	0.5	0.609271	0.5	0.776316	0.5	0.756667	0.5	0.862832	0.5	0.749168	0.5	0.726667	0.5	0.846747	0.5	0.846747	0.5	0.9699	0.5	0.62035	0.5	0.823009	0.5	0.859532	0	1	0.5	0.684094	0	1	0.5	0.797342	0.5	0.827815	0.5	0.814856	0.5	0.805435	0	1	0	1	0	1	0.5	0.847328	0.5	0.893333	0.5
Sant_0338	0.5	0.605096	0.5	0.401274	0.5	0.533898	0.5	0.649682	0.5	0.563265	0.5	0.566879	0	1	0	1	0.5	0.654886	0.5	0.7125	0.5	0.697674	0.5	0.85443	0.5	0.670886	0.5	0.770701	0.5	0.824524	0.5	0.723711	0.5	0.659138	0.5	0.773784	0.5	0.73444	0	1	0	1	0	1	0.5	0.675	0.5	0.923567	0
Sant_0339	0.5	0.551646	0.5	0.490352	0.5	0.715596	0.5	0.732798	0.5	0.722477	0.5	0.743182	0	1	0	1	0.5	0.826185	0.5	0.805461	0.5	0.869416	0.5	0.857143	0.5	0.903448	0.5	0.734554	0.5	0.880137	0.5	0.646789	0.5	0.807955	0.5	0.852775	0.5	0.807692	0	1	0.5	0.923077	0	1	0.5	0.800905	0.5	0.870857	0.5
Sant_0340	1	0.034202	1	0.0650054	0.5	0.78282	0.5	0.507592	0.5	0.18241	1	0.0602606	0	1	0	1	1	0.177802	1	0.0684039	0.5	0.878284	0.5	0.841364	1	0.0813008	1	0.0781759	0.5	0.845498	0.5	0.858995	1	0.0928339	0.5	0.877419	0.5	0.75	0.5	0.842499	1	0.109002	0	1	0.5	0.86246	1	0.12215	0.5
Sant_0341	0.5	0.462162	0.5	0.838863	0.5	0.60559	0.5	0.748815	0.5	0.704225	0.5	0.767772	0	1	0	1	0.5	0.892913	0.5	0.816038	0.5	0.76063	0.5	0.780757	0.5	0.943128	0.5	0.774803	0.5	0.806604	0.5	0.78	0	1	0	1	0.5	0.80625	0.5	0.784038	0	1	0.5	0.952607	0.5	0.753532	0	1	0
Sant_0342	0.5	0.474777	0.5	0.783784	0.5	0.688377	0.5	0.844689	0.5	0.790581	0.5	0.674699	0	1	0	1	0.5	0.844311	0.5	0.795074	0.5	0.83017	0.5	0.921687	0.5	0.909639	0.5	0.819	0.5	0.863137	0.5	0.826259	0.5	0.875627	0.5	0.81655	0.5	0.752212	0.5	0.79604	0.5	0.83432	0.5	0.81686	0.5	0.862205	0	1	0.5
Sant_0343	1	0.0223048	1	0.0407407	1	0.0334573	1	0.0334573	1	0.0483271	1	0.0408922	0	1	0.5	0.851301	1	0.0334573	1	0.0594796	1	0.0667491	1	0.0553506	1	0.0482673	1	0.0557621	1	0.0520446	1	0.0371747	1	0.0520446	1	0.0520446	1	0.0446097	1	0.0519802	1	0.0407911	1	0.063197	0.5	0.766667	0	1	1
Sant_0345	0.5	0.604286	0.5	0.738197	0.5	0.716738	0.5	0.727532	0	1	0.5	0.686695	0	1	0	1	0.5	0.769014	0.5	0.717765	0.5	0.810811	0.5	0.92109	0	1	0.5	0.771552	0.5	0.828326	0.5	0.783357	0.5	0.931915	0	1	0.5	0.876791	0.5	0.862661	0	1	0	1	0.5	0.909871	0	1	0
Sant_0346	0.5	0.53869	0.5	0.502478	0.5	0.717846	0.5	0.578422	0.5	0.832836	0.5	0.580259	0	1	0	1	0.5	0.862726	0.5	0.779942	0.5	0.81	0.5	0.804805	0.5	0.936937	0.5	0.741036	0.5	0.887113	0.5	0.795858	0	1	0	1	0	1	0.5	0.820588	0	1	0	1	0	1	0.5	0.96988	0
Sant_0347	0.5	0.685649	0.5	0.809091	0.5	0.771039	0.5	0.795918	0.5	0.828247	0.5	0.506051	0	1	0	1	0.5	0.772659	0.5	0.791258	0.5	0.816541	0.5	0.825	0.5	0.961276	0.5	0.887709	0.5	0.845805	0.5	0.76413	0.5	0.867882	0.5	0.925701	0.5	0.812874	0.5	0.823661	0	1	0.5	0.909502	0.5	0.915718	0	1	0
Sant_0348	1	0.0505051	1	0.0606061	1	0.0606061	1	0.040404	0.5	0.934343	1	0.0808081	0.5	0.806723	0.5	0.610084	0.5	0.553691	1	0.0831974	1	0.0757576	1	0.0454545	1	0.0646766	1	0.0656566	1	0.0547264	1	0.0858586	1	0.0858586	1	0.0505051	1	0.0909091	1	0.0757576	1	0.0656566	1	0.0555556	0.5	0.666667	1	0.0959596	1
Sant_0349	1	0.0325203	1	0.0460705	1	0.0650407	1	0.0702703	1	0.0704607	1	0.0596206	1	0.0595668	1	0.0596206	1	0.0677507	1	0.0622744	1	0.0514905	1	0.0838593	1	0.0758808	1	0.0623306	1	0.0921409	1	0.0812274	1	0.0731707	1	0.0650407	1	0.0704607	1	0.0677507	1	0.0758808	0.5	0.775492	1	0.0867209	1	0.0756076	1
Sant_0350	0.5	0.800813	0.5	0.821656	0.5	0.833787	0	1	0.5	0.972603	0.5	0.906977	0.5	0.920128	0.5	0.920128	0.5	0.858311	0	1	0.5	0.88914	0.5	0.91263	0	1	0.5	0.878678	0.5	0.915646	0.5	0.882353	0.5	0.838972	0.5	0.907931	0.5	0.921604	0.5	0.890478	0.5	0.903138	0.5	0.941096	0	1	0	1	0.5
Sant_0351	0.5	0.769697	0.5	0.865701	0.5	0.82676	0	1	0	1	0.5	0.863407	0.5	0.905746	0.5	0.904378	0	1	0	1	0.5	0.903596	0.5	0.879822	0	1	0.5	0.901648	0	1	0.5	0.88537	0	1	0	1	0.5	0.918932	0	1	0	1	0	1	0.5	0.894551	0	1	0.5
Sant_0352	0.5	0.673375	0.5	0.766204	0.5	0.6875	0	1	0	1	0.5	0.823029	0	1	0.5	0.888112	0	1	0	1	0.5	0.833713	0.5	0.889752	0	1	0	1	0.5	0.876638	0.5	0.8125	0	1	0	1	0	1	0	1	0.5	0.911422	0	1	0	1	0	1	0.5
Sant_0353	0.5	0.532594	0.5	0.819889	0.5	0.777931	0	1	0	1	0.5	0.791524	0.5	0.890592	0.5	0.890592	0	1	0.5	0.8361	0.5	0.866992	0.5	0.926778	0	1	0.5	0.834382	0.5	0.85625	0.5	0.840751	0	1	0.5	0.847872	0	1	0	1	0.5	0.850035	0	1	0.5	0.893082	0.5	0.947699	0.5
Sant_0354	0.5	0.84394	0.5	0.819718	0.5	0.859564	0	1	0.5	0.82598	0.5	0.858718	0.5	0.88916	0.5	0.883918	0.5	0.950833	0.5	0.82017	0.5	0.875203	0.5	0.948529	0.5	0.903186	0.5	0.883069	0.5	0.941917	0.5	0.882211	0	1	0.5	0.94898	0.5	0.969363	0	1	0.5	0.91687	0	1	0.5	0.938342	0.5	0.849655	0.5
Sant_0355	0.5	0.592182	0.5	0.78865	0.5	0.854029	0.5	0.788549	0.5	0.826229	0.5	0.804636	0.5	0.811069	0.5	0.819936	0.5	0.860784	0.5	0.792816	0.5	0.841415	0	1	0.5	0.893742	0.5	0.746063	0	1	0.5	0.871287	0	1	0.5	0.913303	0.5	0.928429	0.5	0.849421	0	1	0	1	0.5	0.951507	0.5	0.963576	0.5
Sant_0356	0.5	0.296296	0.5	0.659639	0.5	0.601852	0.5	0.46789	0	1	0.5	0.644172	0.5	0.695122	0.5	0.695122	0.5	0.803077	0.5	0.731482	0.5	0.724771	0	1	0	1	0	1	0	1	0.5	0.845455	0.5	0.793846	0	1	0	1	0.5	0.752294	0	1	0	1	0	1	0	1	0
Sant_0357	1	0.0565371	0.5	0.665493	0.5	0.681979	0.5	0.73857	0.5	0.728223	1	0.0954064	1	0.125728	1	0.125874	0.5	0.508772	0.5	0.733564	0.5	0.787059	0	1	0.5	0.910152	0.5	0.749117	0	1	0.5	0.448235	0	1	0	1	0.5	0.902468	0.5	0.717318	0.5	0.869258	0.5	0.709276	0.5	0.864706	0.5	0.784247	0
Sant_0358	0.5	0.395257	0.5	0.698039	0.5	0.721569	0.5	0.624506	0.5	0.571616	0.5	0.640316	0.5	0.603154	0.5	0.608639	0.5	0.800263	0.5	0.791123	0.5	0.728346	0	1	0	1	0.5	0.735178	0	1	0.5	0.73342	0	1	0	1	0	1	0.5	0.791878	0.5	0.820681	0.5	0.939474	0.5	0.943421	0.5	0.897233	0
Sant_0359	0.5	0.746914	0.5	0.848871	0.5	0.854666	0.5	0.817058	0.5	0.878838	0.5	0.801327	0.5	0.905544	0.5	0.903941	0	1	0.5	0.849754	0.5	0.907092	0	1	0.5	0.952677	0.5	0.888338	0	1	0.5	0.892531	0	1	0.5	0.921358	0.5	0.92165	0.5	0.904277	0.5	0.892653	0	1	0.5	0.866363	0.5	0.921642	0
Sant_0360	0.5	0.829875	0.5	0.791224	0.5	0.83518	0.5	0.869365	0.5	0.846118	0.5	0.823611	0.5	0.843318	0.5	0.858716	0.5	0.909847	0.5	0.857737	0.5	0.922545	0.5	0.991643	0.5	0.972145	0.5	0.888889	0.5	0.933766	0.5	0.972145	0.5	0.925635	0.5	0.952646	0.5	0.865411	0.5	0.899036	0.5	0.923933	0.5	0.944882	0.5	0.930028	0.5	0.918733	0.5
Sant_0361	1	0.0260417	1	0.078125	1	0.0729167	1	0.0885417	1	0.078125	1	0.09375	1	0.0625	1	0.0677083	1	0.0885417	1	0.0677083	1	0.078125	1	0.0885417	1	0.108247	1	0.0729167	1	0.078125	1	0.104167	1	0.0729167	1	0.09375	1	0.0571924	1	0.0935875	1	0.15625	1	0.09375	1	0.0885417	1	0.140625	1
Sant_0362	0.5	0.741228	0.5	0.692982	0.5	0.814599	0.5	0.632712	0.5	0.701854	0.5	0.762044	0.5	0.661314	0.5	0.661314	0.5	0.741279	0.5	0.754213	0.5	0.752174	0.5	0.72067	0.5	0.870262	0.5	0.763081	0.5	0.620253	0.5	0.877193	0.5	0.805839	0.5	0.827143	0.5	0.834294	0.5	0.819718	0.5	0.796875	0.5	0.859649	0.5	0.768908	0.5	0.850941	0.5
Sant_0363	1	0.0387597	1	0.0542636	1	0.0658915	1	0.0541935	1	0.0968992	1	0.0581395	1	0.0930233	1	0.0968992	1	0.112403	1	0.0618557	1	0.116279	1	0.0542636	1	0.0694981	1	0.0736434	1	0.0891473	1	0.0845987	1	0.127907	1	0.116279	1	0.116279	1	0.120155	1	0.120155	1	0.0891473	1	0.100645	1	0.108247	1
Sant_0364	0.5	0.804624	0.5	0.786049	0.5	0.803634	0.5	0.830578	0.5	0.854631	0.5	0.674556	0.5	0.859163	0.5	0.814525	0.5	0.856148	0.5	0.793345	0.5	0.832846	0.5	0.83343	0.5	0.947368	0.5	0.891509	0.5	0.871538	0.5	0.875148	0.5	0.902482	0.5	0.875294	0.5	0.872503	0.5	0.824049	0.5	0.857397	0.5	0.925904	0.5	0.973357	0.5	0.883803	0.5
Sant_0365	0.5	0.922131	0.5	0.6	0.5	0.553279	0.5	0.716049	0.5	0.790123	0.5	0.567901	0.5	0.901235	0.5	0.864198	0	1	0.5	0.54321	0.5	0.811475	0.5	0.740741	1	0.197531	0.5	0.418033	0	1	0	1	0.5	0.814815	0.5	0.864198	0	1	0.5	0.728745	0	1	0	1	0.5	0.925926	0	1	0
Sant_0366	0.5	0.724362	0.5	0.849374	0.5	0.822785	0.5	0.750315	0.5	0.921977	0.5	0.857514	0.5	0.786358	0.5	0.788048	0	1	0.5	0.904536	0.5	0.881596	0.5	0.811159	1	0.0986159	0.5	0.841969	0.5	0.909323	0.5	0.875215	0.5	0.891295	0.5	0.904803	0.5	0.908351	0.5	0.920882	0	1	0	1	0.5	0.858793	0	1	0.5
Sant_0367	0.5	0.197368	0.5	0.365217	0.5	0.641921	0.5	0.626087	0	1	0.5	0.445415	0.5	0.324675	0.5	0.337662	0	1	0	1	0.5	0.696202	0.5	0.592437	1	0.0526316	0.5	0.657895	0.5	0.746725	0.5	0.5	0	1	0	1	0.5	0.628821	0	1	0	1	0	1	0	1	0	1	0.5
Sant_0368	0.5	0.840307	0.5	0.888082	0.5	0.858963	0.5	0.864601	0.5	0.91855	0.5	0.844029	0.5	0.793263	0.5	0.821293	0	1	0.5	0.820162	0.5	0.918965	0.5	0.929487	0.5	0.925641	0.5	0.919149	0	1	0.5	0.898348	0.5	0.923667	0.5	0.974359	0.5	0.873275	0	1	0	1	0.5	0.907329	0.5	0.846478	0	1	0.5
Sant_0369	0.5	0.449367	0	1	0.5	0.783673	0.5	0.760915	0.5	0.857143	0.5	0.481013	0.5	0.782881	0.5	0.73125	0.5	0.734177	0.5	0.696653	0.5	0.792453	0	1	0.5	0.886076	0.5	0.721519	0	1	0.5	0.701613	0	1	0	1	0.5	0.710204	0	1	0	1	0.5	0.839248	0.5	0.802105	0	1	0
Sant_0370	1	0.0958333	0.5	0.7375	0.5	0.660665	0.5	0.769655	1	0.0458333	0.5	0.4875	0.5	0.5375	0.5	0.529167	0.5	0.693878	1	0.05	0.5	0.756198	0	1	0.5	0.742739	0.5	0.840499	0	1	1	0.0208333	0	1	0.5	0.829959	1	0.0582524	0	1	0	1	1	0.0875	0.5	0.789041	0	1	0
Sant_0371	0.5	0.610352	0.5	0.617328	0.5	0.670512	0.5	0.840258	1	0.0889371	0.5	0.763558	0.5	0.836705	0.5	0.836705	0.5	0.805139	0.5	0.755319	0.5	0.807609	0.5	0.907076	0.5	0.858974	0.5	0.826992	0.5	0.701805	0.5	0.813559	0.5	0.880833	0.5	0.789017	0.5	0.751456	0	1	0	1	0.5	0.869039	0.5	0.897621	0.5	0.90151	0
Sant_0372	1	0.0296114	0.5	0.64351	0.5	0.764778	1	0.0444444	1	0.0703704	1	0.0555556	0.5	0.831392	0.5	0.832413	1	0.05	0.5	0.592727	1	0.0611111	1	0.0883436	1	0.068434	0.5	0.843302	0.5	0.55268	0.5	0.871921	1	0.0796296	0	1	1	0.0740741	0	1	0	1	0.5	0.844444	0.5	0.86789	0.5	0.916667	0
Sant_0373	0.5	0.494881	0.5	0.730464	0.5	0.742338	0.5	0.629966	0.5	0.774521	0.5	0.64819	0.5	0.639955	0.5	0.642129	0.5	0.877133	0.5	0.710615	0.5	0.803987	0.5	0.876557	0.5	0.85426	0.5	0.726244	0.5	0.807955	0.5	0.859091	0.5	0.912599	0	1	0.5	0.90034	0	1	0.5	0.859532	0	1	0.5	0.769911	0	1	0
Sant_0374	0.5	0.184397	0.5	0.523256	0.5	0.75174	0.5	0.58042	0.5	0.587264	0.5	0.574468	1	0.156028	1	0.170213	0	1	0.5	0.673611	0.5	0.560284	0.5	0.765808	0.5	0.694444	0.5	0.529412	0.5	0.697183	0.5	0.721698	0.5	0.739631	0	1	0	1	0	1	0.5	0.870283	0	1	0.5	0.802817	0	1	0
Sant_0375	0.5	0.621253	0.5	0.619658	0.5	0.475921	0.5	0.782979	0.5	0.811159	0.5	0.656121	0.5	0.725601	0.5	0.726629	0	1	0.5	0.741477	0.5	0.723404	0.5	0.804565	0.5	0.768908	0.5	0.630901	0	1	0.5	0.758571	0.5	0.612857	0	1	0	1	0	1	0.5	0.788595	0	1	0.5	0.780764	0.5	0.879828	0
Sant_0376	0.5	0.757548	0.5	0.921348	0.5	0.836355	0.5	0.850746	0.5	0.9	0.5	0.960225	0.5	0.836134	0.5	0.828017	0	1	0.5	0.881458	0.5	0.876217	0.5	0.933923	0.5	0.925129	0.5	0.831308	0.5	0.876168	0.5	0.895814	0.5	0.901961	0.5	0.987359	0.5	0.889972	0.5	0.973315	0	1	0.5	0.926409	0.5	0.866421	0.5	0.903766	0.5
Sant_0377	1	0.037234	1	0.0877797	1	0.0797872	1	0.0691489	0.5	0.666084	0.5	0.571192	0	1	0.5	0.909574	0.5	0.840426	0	1	1	0.0744681	0.5	0.819149	1	0.116814	1	0.0851064	0.5	0.798942	1	0.101064	1	0.0531915	1	0.0957447	0.5	0.700885	1	0.0531915	0	1	0.5	0.71	0.5	0.778351	1	0.0957447	1
Sant_0378	0.5	0.82121	0.5	0.808046	0.5	0.847451	0.5	0.874378	0.5	0.792193	0.5	0.882695	0.5	0.87256	0.5	0.875576	0	1	0	1	0.5	0.853369	0.5	0.932715	0.5	0.941928	0.5	0.905332	0.5	0.903809	0.5	0.868878	0	1	0.5	0.904725	0.5	0.919985	0.5	0.934312	0.5	0.910035	0.5	0.920323	0.5	0.886756	0.5	0.901273	0.5
Sant_0379	0.5	0.720824	0.5	0.886207	0.5	0.893471	0.5	0.868965	0.5	0.727991	0.5	0.851724	0	1	0	1	0	1	0	1	0.5	0.860544	0	1	0.5	0.90378	0.5	0.780069	0	1	0	1	0	1	0	1	0	1	0	1	0	1	0	1	0	1	0.5	0.993103	0.5
Sant_0380	0.5	0.916201	0.5	0.955307	0	1	0.5	0.743068	0.5	0.823748	0	1	0	1	0	1	0	1	0	1	0.5	0.960894	0	1	0	1	0	1	0	1	0	1	0	1	0	1	0	1	0	1	0	1	0	1	0	1	0	1	0
Sant_0381	0	1	0	1	0	1	0.5	0.821326	0.5	0.842795	0.5	0.860262	0	1	0	1	0	1	0	1	0.5	0.804348	0.5	0.805085	0	1	0	1	0.5	0.816594	0.5	0.818182	0	1	0.5	0.901306	0	1	0	1	0	1	0	1	0.5	0.82446	0	1	0
Sant_0382	0.5	0.779435	0.5	0.860173	0.5	0.817753	0.5	0.817972	0.5	0.888976	0.5	0.871574	0.5	0.976415	0.5	0.976415	0.5	0.875776	0.5	0.82224	0.5	0.857479	0.5	0.868545	0.5	0.850117	0.5	0.815397	0.5	0.878336	0.5	0.899061	0.5	0.842064	0.5	0.893468	0.5	0.888112	0.5	0.83946	0.5	0.886096	0	1	0.5	0.846213	0.5	0.865835	0.5
Sant_0383	1	0.0287356	1	0.0458891	1	0.045977	1	0.0402299	1	0.0689655	1	0.0344828	1	0.0402299	1	0.0402299	1	0.0172414	1	0.045977	1	0.0574713	1	0.0287356	1	0.0632184	1	0.0287356	1	0.0344828	1	0.0632184	1	0.08	1	0.0517241	1	0.0632184	1	0.0437956	1	0.0574713	1	0.045977	1	0.0402299	1	0.0862069	1
Sant_0384	1	0.0467033	1	0.0524862	1	0.0631868	1	0.0883978	1	0.0773481	1	0.0578512	1	0.0662373	1	0.0690608	1	0.0607735	1	0.0883978	1	0.0662983	1	0.0828729	1	0.046875	1	0.107735	1	0.110497	1	0.0745856	1	0.0990826	1	0.118349	1	0.0828729	1	0.0855566	1	0.10221	1	0.110497	1	0.107735	1	0.0911602	1
Sant_0385	0.5	0.814884	0.5	0.727444	0.5	0.872986	0.5	0.819209	0.5	0.826128	0.5	0.817175	1	0.159091	1	0.15625	0.5	0.2	0.5	0.552707	0.5	0.838527	0.5	0.82556	0.5	0.332072	0.5	0.253561	0.5	0.838983	0.5	0.816114	0.5	0.680791	0.5	0.781015	0.5	0.272727	0.5	0.876838	0.5	0.627841	0.5	0.864407	0.5	0.55913	0.5	0.918944	0.5
Sant_0386	1	0.0221402	1	0.0479705	1	0.0664207	1	0.0553506	1	0.0627306	1	0.0369004	1	0.051597	1	0.0516605	1	0.0369004	1	0.0590406	1	0.0583524	1	0.0735294	1	0.0701107	1	0.0590406	1	0.0664207	1	0.0516605	1	0.0738007	1	0.0885609	1	0.0774908	1	0.0884521	1	0.095941	0.5	0.632927	1	0.0884521	1	0.0664207	1
Sant_0387	1	0.030837	1	0.0967742	1	0.0572687	1	0.0572687	1	0.030837	1	0.0792951	1	0.0396476	1	0.0396476	1	0.0704846	1	0.0704846	1	0.0881057	1	0.0704846	1	0.0572687	1	0.061674	1	0.0879765	1	0.0572687	1	0.0881057	1	0.0660793	1	0.0440529	1	0.0837004	1	0.0837004	1	0.061674	1	0.0660793	1	0.0748899	1
Sant_0388	0.5	0.5	0.5	0.669034	0.5	0.639204	0.5	0.526912	0.5	0.514894	0.5	0.717949	0.5	0.788136	0.5	0.75419	0.5	0.65	0.5	0.423776	0.5	0.646479	0.5	0.772277	0.5	0.808511	0.5	0.724432	0.5	0.784615	0.5	0.74359	0.5	0.687055	0.5	0.675214	0.5	0.747922	0.5	0.783149	0.5	0.839489	0.5	0.798913	0.5	0.33617	0.5	0.769122	0.5
Sant_0389	1	0.0179104	1	0.0567164	1	0.0328358	1	0.0268657	1	0.0298507	1	0.0537313	1	0.0655412	1	0.0656716	1	0.0507463	1	0.041791	1	0.0686567	1	0.0656716	1	0.0746269	1	0.0776119	1	0.0776119	1	0.038806	1	0.0716418	1	0.0686567	1	0.0565476	1	0.080597	1	0.0686567	1	0.080597	1	0.0776119	1	0.0805169	1
Sant_0390	0.5	0.658065	0.5	0.754658	0.5	0.794793	0.5	0.759288	0.5	0.865835	0.5	0.721109	1	0.0491803	1	0.0491803	0.5	0.799692	0	1	0.5	0.729667	0.5	0.74134	0.5	0.688031	0.5	0.810559	0.5	0.852167	0.5	0.880031	0.5	0.838983	0.5	0.962529	0.5	0.866718	0.5	0.833458	0.5	0.876851	0.5	0.876638	0.5	0.767334	0.5	0.899536	0
Sant_0391	0.5	0.46988	0.5	0.769494	0.5	0.771776	0.5	0.840245	0.5	0.891393	0.5	0.850746	0.5	0.907357	0.5	0.904082	0.5	0.853061	0	1	0.5	0.810591	0.5	0.832311	0.5	0.906122	0.5	0.853343	0.5	0.9094	0.5	0.928279	0.5	0.921971	0.5	0.937116	0	1	0.5	0.867886	0	1	0	1	0.5	0.83322	0.5	0.910204	0.5
Sant_0392	0.5	0.777996	0.5	0.707101	0.5	0.701375	0.5	0.878338	0.5	0.898221	0	1	0.5	0.668302	0.5	0.671598	0	1	0.5	0.800985	0.5	0.777996	0.5	0.883399	0.5	0.93399	0.5	0.833498	0.5	0.886364	0	1	0	1	0.5	0.946588	0	1	0.5	0.87172	0	1	0	1	0.5	0.893491	0.5	0.887906	0.5
Sant_0393	0.5	0.659396	0.5	0.821159	0.5	0.586957	0.5	0.831508	1	0.0632911	1	0.0531646	0.5	0.822297	0.5	0.826891	0	1	0.5	0.671417	0.5	0.737416	0.5	0.849246	1	0.0531646	0.5	0.772651	0.5	0.913153	1	0.0683544	0.5	0.886364	0.5	0.875211	0	1	0.5	0.678304	0.5	0.972152	0	1	0.5	0.775253	0.5	0.908326	0.5
Sant_0394	1	0.052356	0.5	0.354783	0.5	0.691099	0.5	0.785959	0.5	0.74216	0.5	0.764398	0.5	0.82149	0.5	0.785095	0	1	0.5	0.748727	0.5	0.796552	0.5	0.811092	0.5	0.622837	0.5	0.890052	0.5	0.730435	0.5	0.554007	0	1	0	1	0	1	0.5	0.75	0.5	0.825784	0	1	0.5	0.919861	0	1	0
Sant_0395	1	0.0714286	0.5	0.529412	0.5	0.571429	0.5	0.196429	0.5	0.821429	0.5	0.625	0.5	0.714286	0.5	0.642857	0	1	0.5	0.575129	0.5	0.642857	0.5	0.785714	0	1	0.5	0.625	0.5	0.710059	0.5	0.571429	0.5	0.684211	0.5	0.639053	0	1	0	1	0.5	0.656805	0.5	0.703911	0	1	0.5	0.609375	0
Sant_0396	0.5	0.585484	0.5	0.704132	0.5	0.675497	0.5	0.840796	0.5	0.628713	0.5	0.777228	0.5	0.758509	0.5	0.75974	0.5	0.800327	0.5	0.751236	0.5	0.788961	0.5	0.81068	0.5	0.849338	0.5	0.757426	0.5	0.815486	0.5	0.818627	0.5	0.847291	0.5	0.833058	0	1	0	1	0.5	0.766063	0.5	0.9801	0.5	0.842975	0.5	0.900497	0
Sant_0397	1	0.0360825	1	0.0515464	1	0.0515464	1	0.056701	1	0.056701	1	0.0721649	1	0.0360825	1	0.0309278	1	0.0515464	1	0.0515464	1	0.0670103	1	0.0721649	1	0.0565068	1	0.0824742	1	0.056701	1	0.0824742	1	0.0876289	1	0.0618557	1	0.0616438	1	0.0721649	1	0.108247	1	0.0618557	1	0.0824742	1	0.0721649	1
Sant_0398	0.5	0.623223	0.5	0.794976	0.5	0.756208	0.5	0.806295	0.5	0.899023	0.5	0.764516	0.5	0.933824	0.5	0.89951	0.5	0.766458	0.5	0.814666	0.5	0.797898	0.5	0.880914	0.5	0.926471	0.5	0.833062	0.5	0.954656	0.5	0.745735	0.5	0.915918	0.5	0.968137	0	1	0.5	0.832936	0.5	0.863047	0.5	0.872461	0.5	0.842449	0.5	0.887084	0.5
Sant_0399	0.5	0.739707	0.5	0.858968	0.5	0.776927	0.5	0.84674	0.5	0.872675	0.5	0.810772	0.5	0.828652	0.5	0.832624	0.5	0.855331	0.5	0.869688	0.5	0.798387	0.5	0.867401	0.5	0.955002	0.5	0.805927	0.5	0.806205	0.5	0.836812	0.5	0.87106	0.5	0.88102	0.5	0.776887	0.5	0.873134	0.5	0.891814	0.5	0.967881	0.5	0.89386	0.5	0.900143	0.5
Sant_0400	1	0.00947867	1	0.0331754	1	0.00947867	1	0.014218	1	0.042654	1	0.0236967	0.5	0.73717	0.5	0.74883	1	0.0521327	1	0.00473934	1	0.0188976	1	0.014218	1	0.0236967	1	0.0758294	1	0.0236967	1	0.0236967	1	0.00947867	1	0.028436	1	0.028436	1	0.0236967	1	0.0379147	1	0.0189573	0.5	0.470958	1	0.0283019	1
Sant_0401	0.5	0.569343	0.5	0.469438	0.5	0.727941	0.5	0.652812	0.5	0.667482	0.5	0.642336	0.5	0.755448	0.5	0.755448	0.5	0.911765	0.5	0.744526	0.5	0.610294	0.5	0.775362	0.5	0.762712	0.5	0.610294	0.5	0.771845	0.5	0.551471	0.5	0.889706	0.5	0.823529	0.5	0.699029	0.5	0.789474	0.5	0.669903	0.5	0.79562	0.5	0.771429	0.5	0.75	0.5
Sant_0402	0.5	0.607509	0.5	0.723549	0.5	0.680447	0.5	0.764571	0.5	0.795637	0.5	0.814433	0.5	0.721219	0.5	0.742373	0.5	0.856655	0.5	0.774083	0.5	0.782755	0.5	0.862069	0.5	0.836735	0.5	0.675	0.5	0.719318	0.5	0.830874	0	1	0	1	0.5	0.778781	0.5	0.851767	0.5	0.869416	0.5	0.83	0.5	0.872292	0.5	0.931034	0.5
Sant_0403	1	0.027027	1	0.148649	0.5	0.702703	0.5	0.243243	1	0.0540541	0.5	0.635135	0	1	0	1	0	1	0.5	0.693333	0.5	0.54054	0	1	0.5	0.653333	0.5	0.618834	0	1	0	1	0	1	0	1	1	0.121622	1	0.236842	0	1	1	0.121076	0.5	0.769911	1	0.0810811	1
Sant_0404	0.5	0.619835	0.5	0.525974	0.5	0.707921	0.5	0.720395	0.5	0.751244	0.5	0.7277	0	1	0	1	0	1	0.5	0.716346	0.5	0.715232	0	1	0.5	0.806763	0.5	0.684729	0	1	0.5	0.870647	0	1	0	1	0.5	0.826733	0.5	0.752396	0	1	0.5	0.642857	0.5	0.772277	0.5	0.920398	0.5
Sant_0405	0.5	0.684512	0.5	0.800104	0.5	0.810015	0.5	0.870667	0.5	0.897503	0.5	0.857587	0	1	0	1	0.5	0.878804	0	1	0.5	0.837029	0.5	0.873123	0.5	0.910463	0.5	0.862266	0	1	0.5	0.888312	0	1	0.5	0.948438	0.5	0.934783	0.5	0.844512	0	1	0.5	0.934884	0.5	0.900464	0.5	0.915281	0.5
Sant_0406	0.5	0.670775	0.5	0.568421	0.5	0.642105	0	1	0.5	0.560847	0.5	0.621053	0	1	0	1	0	1	0	1	0.5	0.710526	0.5	0.873016	0	1	0.5	0.725044	0	1	0.5	0.810526	0	1	0	1	0.5	0.755245	0.5	0.925926	0	1	0	1	0.5	0.915344	0	1	0
Sant_0407	0.5	0.834852	0.5	0.804641	0.5	0.857835	0.5	0.876623	0.5	0.897561	0.5	0.873786	0	1	0.5	0.946341	0.5	0.76841	0.5	0.829374	0.5	0.85209	0	1	0	1	0.5	0.84973	0	1	0.5	0.88474	0.5	0.906826	0.5	0.937297	0.5	0.879198	0	1	0	1	0.5	0.895833	0.5	0.892064	0.5	0.931203	0.5
Sant_0408	0.5	0.382353	0.5	0.554502	0	1	0.5	0.720588	0.5	0.567961	0.5	0.504808	0	1	0	1	0.5	0.544118	0.5	0.684466	0.5	0.382353	0	1	0	1	0.5	0.455882	0	1	0.5	0.625592	0.5	0.658537	0.5	0.859223	0.5	0.836538	0	1	0	1	0.5	0.565789	0.5	0.451456	0.5	0.674641	0.5
Sant_0409	0.5	0.240614	0.5	0.579487	0.5	0.717949	0.5	0.710392	0.5	0.784615	0.5	0.682051	0	1	0.5	0.984615	0.5	0.789735	0.5	0.744898	0.5	0.778512	0	1	0	1	0.5	0.803754	0	1	0.5	0.785714	0.5	0.732082	0.5	0.831081	0.5	0.807496	0.5	0.771285	0	1	0.5	0.957338	0.5	0.806344	0	1	0.5
Sant_0410	0.5	0.339367	0.5	0.627273	0.5	0.395455	0.5	0.804545	0.5	0.638009	0.5	0.502146	0.5	0.504545	0.5	0.651584	0.5	0.773756	0.5	0.554054	0.5	0.683036	0	1	0.5	0.726457	0.5	0.589041	0.5	0.575342	0.5	0.662162	0.5	0.668182	0.5	0.692308	0.5	0.615385	0.5	0.572727	0	1	1	0.0958904	0.5	0.657534	0	1	0.5
Sant_0411	0.5	0.499438	0.5	0.851013	0.5	0.351255	0.5	0.417857	1	0.111111	0.5	0.471278	0.5	0.585799	0.5	0.582938	1	0.103943	0.5	0.606308	1	0.16129	0.5	0.760664	1	0.146254	0.5	0.783529	0.5	0.833333	0.5	0.841855	0.5	0.921147	0.5	0.798329	1	0.135714	1	0.15	0.5	0.967742	1	0.125448	0.5	0.705882	0.5	0.887828	1
Sant_0412	0.5	0.218107	1	0.0705394	0.5	0.675414	0.5	0.190608	0.5	0.495868	0.5	0.618257	0.5	0.628965	0.5	0.633103	0.5	0.667571	0.5	0.722449	0.5	0.61157	0.5	0.692946	0.5	0.272363	1	0.0912863	0.5	0.80083	0.5	0.728513	0.5	0.75	1	0.0870166	0.5	0.593407	0.5	0.834008	0.5	0.830832	0.5	0.735616	0.5	0.70442	0.5	0.808011	0.5
Sant_0413	1	0.0229008	1	0.0534351	1	0.0229008	1	0.0458015	1	0.0456853	1	0.0610687	1	0.10687	1	0.10687	1	0.0381679	1	0.0534351	1	0.0687023	1	0.0839695	1	0.114213	1	0.0916031	1	0.10687	1	0.114504	1	0.10687	1	0.0839695	1	0.0916031	0.5	0.282443	1	0.10687	1	0.114504	1	0.122137	1	0.114504	1
Sant_0414	1	0.0333333	1	0.05	1	0.0375	1	0.0576923	1	0.05	1	0.0666667	1	0.075	1	0.075	1	0.0583333	1	0.0583333	1	0.1	1	0.0916667	1	0.125	1	0.075	1	0.1	1	0.0916667	1	0.108333	1	0.158333	1	0.0833333	1	0.0965147	1	0.0666667	1	0.116667	1	0.108333	1	0.0666667	1
Sant_0415	1	0.0520833	1	0.0729167	1	0.104167	1	0.0833333	1	0.0833333	1	0.09375	1	0.09375	1	0.09375	1	0.0833333	1	0.114583	1	0.0625	1	0.114583	1	0.104167	1	0.114583	1	0.125	1	0.114583	1	0.135417	1	0.125	1	0.09375	1	0.145833	1	0.104167	1	0.104167	1	0.177083	1	0.114583	1
Sant_0416	1	0.016	1	0.0159574	1	0.008	1	0.024	1	0.008	1	0.016	1	0.008	1	0.008	1	0.024	1	0.04	1	0.032	1	0.032	1	0.024	1	0.032	1	0.04	1	0.032	1	0.04	1	0.032	1	0.04	1	0.016	1	0.024	1	0.0159574	1	0.016	1	0.008	1
Sant_0417	1	0.0254777	1	0.0254777	1	0.0636943	1	0.0764331	1	0.0382166	1	0.0509554	1	0.02537	1	0.0254777	1	0.0191083	1	0.088983	1	0.0254777	1	0.0254777	1	0.044586	1	0.0509554	1	0.044586	1	0.0828026	1	0.0382166	1	0.0318471	1	0.0700637	1	0.0700637	1	0.044586	1	0.0636943	1	0.0828026	1	0.0636943	1
Sant_0418	1	0.0185185	1	0.0227812	1	0.0128083	1	0.022792	1	0.025641	1	0.0299003	1	0.0284765	1	0.02849	1	0.017094	1	0.0270655	1	0.0398482	1	0.039886	1	0.0327635	1	0.0412909	1	0.0327324	1	0.0270527	1	0.0369844	1	0.0398293	1	0.0341556	1	0.0370195	1	0.0527066	1	0.0356125	1	0.037037	1	0.042735	1
Sant_0419	0.5	0.144304	0.5	0.736709	0.5	0.268354	0.5	0.377215	0.5	0.316456	0.5	0.301266	0.5	0.290894	0.5	0.348192	0.5	0.299748	1	0.03772	1	0.0323383	1	0.035443	0.5	0.331646	0.5	0.293671	0.5	0.308861	1	0.043038	0.5	0.329114	1	0.035443	1	0.0556962	1	0.0328559	1	0.0549085	1	0.210127	1	0.130872	0.5	0.341484	1
Sant_0420	0.5	0.679383	0.5	0.858891	0.5	0.743883	0.5	0.934747	0.5	0.829684	0.5	0.833062	0.5	0.75	0.5	0.731935	0.5	0.807419	0.5	0.819905	0.5	0.80937	0.5	0.866232	0.5	0.79821	0.5	0.8544	0.5	0.840194	0	1	0.5	0.928922	0.5	0.928513	0.5	0.884804	0.5	0.963235	0.5	0.982843	0	1	0.5	0.89951	0	1	0
Sant_0421	0.5	0.276923	0	1	0.5	0.422018	0	1	0.5	0.576219	0	1	0.5	0.645892	0.5	0.601583	0	1	0.5	0.536364	0.5	0.72238	0	1	0.5	0.770642	0	1	0	1	0	1	0.5	0.834862	0	1	0.5	0.795732	0	1	0.5	0.729483	0	1	0	1	0.5	0.844037	0
Sant_0422	0.5	0.336264	0.5	0.816994	0.5	0.506579	0.5	0.786344	0.5	0.699346	0.5	0.649682	0.5	0.773128	0.5	0.779736	0	1	0.5	0.671053	0	1	0.5	0.94702	0.5	0.812775	0.5	0.860927	0.5	0.827815	0	1	0.5	0.682119	0.5	0.825991	0.5	0.713974	0.5	0.865639	0	1	0	1	0	1	0	1	0
Sant_0423	0.5	0.441176	1	0.138462	0.5	0.545455	0.5	0.651515	0.5	0.738462	0.5	0.40099	0.5	0.376812	0.5	0.386139	0.5	0.654822	1	0.138462	0.5	0.707692	0.5	0.723077	0	1	0	1	0.5	0.704082	0.5	0.769231	0	1	0.5	0.676923	0.5	0.61809	0.5	0.596939	0	1	0.5	0.780612	0.5	0.545455	0.5	0.596939	0
Sant_0424	0.5	0.36875	0.5	0.598753	0.5	0.723926	0.5	0.798337	0.5	0.74375	0.5	0.516598	0.5	0.706967	0.5	0.717526	1	0.06875	1	0.13125	0.5	0.654321	0.5	0.73125	0.5	0.714286	0.5	0.83125	0.5	0.810811	0.5	0.795031	0.5	0.9	0	1	0.5	0.745527	0.5	0.59322	0	1	0.5	0.675	0.5	0.806982	0.5	0.84472	0
Sant_0425	1	0.0192308	1	0.00961539	1	0.00961539	1	0.00961539	1	0	1	0.00961539	1	0.0192308	1	0.0192308	1	0.0288462	1	0.0192308	1	0.00961539	1	0.00961539	1	0.00961539	1	0	1	0.00961539	1	0.00961539	1	0.00961539	1	0.00961539	1	0.0192308	1	0.0192308	1	0.00961539	1	0	1	0	1	0.00961539	1
Sant_0426	1	0.0285714	1	0.0380952	1	0.0428571	1	0.0570523	1	0.0904762	1	0.0619048	1	0.0380952	1	0.0380952	1	0.0571429	1	0.0476191	1	0.0475436	1	0.0761905	1	0.0619048	1	0.0714286	1	0.052381	1	0.0857143	1	0.0947867	1	0.0761905	1	0.0857143	1	0.104762	1	0.0619048	1	0.0761905	1	0.104762	1	0.0952381	1
Sant_0427	1	0.019802	1	0.0544554	1	0.0197694	1	0.0544554	1	0.0346535	1	0.0346535	1	0.0940594	1	0.0940594	1	0.0889621	1	0.0594059	1	0.0693069	1	0.0643564	1	0.0940594	1	0.10396	1	0.0841584	1	0.0891089	1	0.0940594	1	0.0940594	1	0.0594059	1	0.108911	1	0.0841584	1	0.0939045	1	0.113861	1	0.118616	1
Sant_0428	1	0.00990099	1	0.039604	1	0.0986842	1	0.0891089	1	0.0495049	1	0.0495049	1	0.0891089	1	0.0891089	1	0.0990099	1	0.0792079	1	0.0693069	1	0.0693069	1	0.0792079	1	0.0792079	1	0.0990099	1	0.0990099	1	0.0693069	1	0.108911	1	0.128713	1	0.148515	1	0.0891089	1	0.0891089	1	0.138614	1	0.118812	1
Sant_0429	1	0.0145985	1	0.0144578	1	0.0436893	1	0.0328467	1	0.0255474	1	0.0255474	1	0.040146	1	0.040146	1	0.0437956	1	0.0255474	1	0.0291971	1	0.0437956	1	0.0328467	1	0.0364963	1	0.0437956	1	0.0437956	1	0.0437956	1	0.0328467	1	0.0328467	1	0.0437956	1	0.0654545	1	0.0437956	1	0.040146	1	0.0364963	1
Sant_0430	1	0.0215054	1	0.0430108	1	0.0322581	1	0.0322581	1	0.0430108	1	0.0322581	1	0.0322581	1	0.0322581	1	0.0645161	1	0	1	0.0537634	1	0.0860215	1	0.0322581	1	0.0322581	1	0.0645161	1	0.0752688	1	0.0645161	1	0.0430108	1	0.0752688	1	0.0645161	1	0.0107527	1	0.0967742	1	0.0535714	1	0.0537634	1
Sant_0431	1	0.018018	1	0.00900901	1	0.027027	1	0.0630631	1	0.018018	1	0.0720721	1	0.0540541	1	0.0630631	1	0.0630631	1	0.045045	1	0.0900901	1	0.0810811	1	0.108108	1	0.0540541	1	0.0720721	1	0.018018	1	0.045045	1	0.0630631	1	0.045045	1	0.0900901	1	0.036036	1	0.045045	1	0.0540541	1	0.0720721	1
Sant_0432	1	0.0171674	1	0.0257511	1	0.0256776	1	0.0214592	1	0.0214592	1	0.0386266	1	0.0300429	1	0.0300429	1	0.0255682	1	0.0428571	1	0.0386266	1	0.0429185	1	0.0429185	1	0.0686695	1	0.055794	1	0.0471429	1	0.0600858	1	0.0514286	1	0.0515021	1	0.0472103	1	0.055794	1	0.0343348	1	0.0300429	1	0.0600858	1
Sant_0433	1	0.0218978	1	0.0291262	1	0.0218978	1	0.0218978	1	0.0291971	1	0.0145985	1	0.0218978	1	0.0218978	1	0.0364963	1	0.0218978	1	0.080292	1	0.0437956	1	0.0291971	1	0.0507246	1	0.0437956	1	0.0291971	1	0.0364963	1	0.0218978	1	0.0437956	1	0.0437956	1	0.0218978	1	0.0437956	1	0.0291971	1	0.0437956	1
Sant_0434	1	0.046875	1	0.125	1	0.0625	1	0.046875	1	0.0625	1	0.046875	1	0.0625	1	0.0625	1	0.138462	1	0.015625	1	0.125	1	0.109375	1	0.0765306	1	0.015625	1	0.185567	1	0.171875	1	0.1875	1	0.171875	1	0.216495	1	0.135678	1	0.1875	1	0.140625	1	0.1875	1	0.217617	1
Sant_0435	1	0.0351562	1	0.0705882	1	0.0352941	1	0.0352941	1	0.0235294	1	0.0588235	1	0.0705882	1	0.0705882	1	0.0823529	1	0.0235294	1	0.0705882	1	0.0588235	1	0.0352941	1	0.0588235	1	0.0470588	1	0.152941	1	0.0705882	1	0.0117647	1	0.0820312	1	0.0823529	1	0.0941176	1	0.0470588	1	0.0823529	1	0.0941176	1
Sant_0436	1	0.00806452	1	0.0241935	1	0.0241935	1	0.0402145	1	0.016129	1	0.0403226	1	0.00804289	1	0.00806452	1	0.0322581	1	0.0321716	1	0.0322581	1	0.016129	1	0.0241935	1	0.0483871	1	0.0241935	1	0.0403226	1	0.0483871	1	0.0564516	1	0.0403226	1	0.0403226	1	0.0394737	1	0.0322581	1	0.0483871	1	0.0403226	1
Sant_0437	1	0.0285714	1	0.0476191	1	0.0473186	1	0.0476191	1	0.0857143	1	0.0380952	1	0.0571429	1	0.0571429	1	0.0666667	1	0.0476191	1	0.0952381	1	0.0476191	1	0.0666667	1	0.0571429	1	0.0761905	1	0.0476191	1	0.104762	1	0.104762	1	0.0666667	1	0.104762	1	0.0946372	1	0.0666667	1	0.104762	1	0.114286	1
Sant_0438	1	0.0277778	1	0.05	1	0.0166667	1	0.0388889	1	0.0888889	1	0.0444444	1	0.0833333	1	0.0722222	1	0.05	1	0.05	1	0.0333333	1	0.0388889	1	0.0722222	1	0.0666667	1	0.0555556	1	0.0777778	1	0.0277778	1	0.0333333	1	0.05	1	0.0831793	1	0.0555556	1	0.0388889	1	0.0662983	1	0.0777778	1
Sant_0439	1	0.0196078	1	0.0196078	1	0.0196078	1	0.00980392	1	0.0294118	1	0.0294118	1	0	1	0	1	0.0686275	1	0.0392157	1	0.0490196	1	0.0490196	1	0.038961	1	0.0784314	1	0.0294118	1	0.0588235	1	0.0294118	1	0.0980392	1	0.0588235	1	0.0294118	1	0.0882353	1	0.0784314	1	0.0588235	1	0.107843	1
Sant_0440	1	0.0458015	1	0.0534351	1	0.0534351	1	0.0687023	1	0.0458015	1	0.0305344	1	0.0304569	1	0.0305344	1	0.0534351	1	0.0305344	1	0.0763359	1	0.0913706	1	0.0763359	1	0.0687023	1	0.0916031	1	0.0992366	1	0.0916031	1	0.0837563	1	0.0763359	1	0.0839695	1	0.0687023	1	0.0916031	1	0.0839695	1	0.0837563	1
Sant_0441	1	0.0337079	1	0.0393258	1	0.0617978	1	0.0786517	1	0.0674157	1	0.0674157	1	0.0730337	1	0.0730337	1	0.0617978	1	0.0674157	1	0.0672897	1	0.0955056	1	0.0842697	1	0.0786517	1	0.0730337	1	0.101124	1	0.0561798	1	0.0617978	1	0.0897196	1	0.117978	1	0.0898876	1	0.0674157	1	0.122905	1	0.11236	1
Sant_0442	1	0.0423729	1	0.0338983	1	0.0505618	1	0.0169492	1	0.0762712	1	0.0169492	1	0.059322	1	0.0677966	1	0.0508475	1	0.0507042	1	0.0762712	1	0.0508475	1	0.0762712	1	0.101695	1	0.059322	1	0.059322	1	0.0677966	1	0.0932203	1	0.108333	1	0.101695	1	0.101695	1	0.0762712	1	0.144068	1	0.101695	1
Sant_0443	1	0.0359281	1	0.011976	1	0.0479042	1	0.0359281	1	0.0479042	1	0.0359281	1	0.0297619	1	0.0299401	1	0.0535714	1	0.0299401	1	0.0717132	1	0.0239521	1	0.0419162	1	0.0538922	1	0.0359281	1	0.0359281	1	0.0299401	1	0.0595238	1	0.0479042	1	0.0479042	1	0.0419162	1	0.0598802	1	0.0479042	1	0.0598802	1
Sant_0444	1	0.0166667	1	0.05	1	0.0333333	1	0.116667	1	0.0666667	1	0.05	1	0.05	1	0.05	1	0.05	1	0.0833333	1	0.0333333	1	0.0333333	1	0.0666667	1	0.05	1	0.0833333	1	0.133333	1	0.116667	1	0.116667	1	0.0645161	1	0.0833333	1	0.031746	1	0.116667	1	0.116667	1	0.15	1
Sant_0445	1	0.0482759	1	0.0413793	1	0.062069	1	0.0413793	1	0.0758621	1	0.110345	1	0.0755149	1	0.0827586	1	0.0413793	1	0.0539326	1	0.124138	1	0.0965517	1	0.0758621	1	0.0896552	1	0.0965517	1	0.103448	1	0.0896552	1	0.110345	1	0.103448	1	0.110345	1	0.0827586	1	0.062069	1	0.0758621	1	0.137931	1
Sant_0446	1	0.0225225	1	0.0382883	1	0.0472973	1	0.0652663	1	0.0472973	1	0.0608108	1	0.0495495	1	0.0495124	1	0.0585586	1	0.0540541	1	0.0696629	1	0.0608108	1	0.0652174	1	0.0540541	1	0.0720721	1	0.0698198	1	0.0427928	1	0.0563063	1	0.0653153	1	0.0627803	1	0.0495495	1	0.0675169	1	0.0653153	1	0.0472973	1
Sant_0447	1	0.0512821	1	0.0512821	1	0.0769231	1	0.102564	1	0.025641	1	0.025641	1	0.0769231	1	0.0769231	1	0.0512821	1	0	1	0.05	1	0.102564	1	0.0512821	1	0.0769231	1	0.128205	1	0.0769231	1	0.0512821	1	0.127119	1	0.102564	1	0.0512821	1	0.128205	1	0.0769231	1	0.0512821	1	0.0769231	1
Sant_0448	1	0.0168067	1	0.0840336	1	0.00840336	1	0.0420168	1	0.0420168	1	0.0336134	1	0.0588235	1	0.0588235	1	0.0336134	1	0.0672269	1	0.0336134	1	0.0420168	1	0.0504202	1	0.0756303	1	0.0504202	1	0.0420168	1	0.0420168	1	0.0418994	1	0.0588235	1	0.0670391	1	0.0670391	1	0.0504202	1	0.0756303	1	0.0504202	1
Sant_0449	1	0.0153453	1	0.0538462	1	0.0384615	1	0.0307692	1	0.0153846	1	0.0769231	1	0.0230179	1	0.0230769	1	0.0538462	1	0.0153846	1	0.0230769	1	0.0538462	1	0.0381679	1	0.0384615	1	0.0538462	1	0.0384615	1	0.0615385	1	0.0537084	1	0.0384615	1	0.0606061	1	0.0230769	1	0.0307692	1	0.0307692	1	0.0384615	1
Sant_0450	1	0.0241546	1	0.0241546	1	0.0289855	1	0.0338164	1	0.0289855	1	0.0386473	1	0.0628019	1	0.0628019	1	0.0483092	1	0.0483092	1	0.0482315	1	0.0578778	1	0.0675241	1	0.0386473	1	0.0434783	1	0.0578778	1	0.0434783	1	0.0434783	1	0.0531401	1	0.0821256	1	0.0628019	1	0.057971	1	0.0821256	1	0.0676328	1
Sant_0451	1	0.0181818	1	0.0242424	1	0.0363636	1	0.0302724	1	0.0272727	1	0.0181818	1	0.030303	1	0.030303	1	0.0212121	1	0.030303	1	0.0272727	1	0.0424242	1	0.0333333	1	0.0272727	1	0.0424242	1	0.030303	1	0.0181818	1	0.0363636	1	0.0363636	1	0.0331325	1	0.0393542	1	0.0363636	1	0.0515152	1	0.0606061	1
Sant_0452	1	0.030303	1	0.0454545	1	0.0530303	1	0.0984848	1	0.0681818	1	0.0984848	1	0.0909091	1	0.0909091	1	0.0833333	1	0.0681818	1	0.128788	1	0.0909091	1	0.159091	1	0.113636	1	0.106061	1	0.0757576	1	0.0984848	1	0.0984848	1	0.128788	1	0.136364	1	0.128788	1	0.0984848	1	0.0984848	1	0.136364	1
Sant_0453	0.5	0.730806	0.5	0.722222	0.5	0.841747	0.5	0.790244	0.5	0.813659	0.5	0.772772	0.5	0.779412	0.5	0.773438	0.5	0.862136	0.5	0.818982	0.5	0.842566	0.5	0.912281	0.5	0.858824	0.5	0.738281	0.5	0.875362	0.5	0.875612	0	1	0.5	0.873047	0.5	0.857558	0.5	0.84058	0	1	0	1	0	1	0.5	0.926471	0.5
Sant_0454	0.5	0.659622	0.5	0.834771	0.5	0.789956	0.5	0.867486	0.5	0.847203	0.5	0.94485	0.5	0.85443	0.5	0.857919	0.5	0.908556	0.5	0.838856	0.5	0.888488	0.5	0.920455	0.5	0.974008	0	1	0.5	0.920455	0.5	0.902873	0.5	0.9134	0	1	0.5	0.934941	0.5	0.928441	0	1	0	1	0.5	0.936645	0.5	0.941257	0.5
Sant_0455	0	1	0	1	0	1	0	1	0	1	0	1	0	1	0	1	0	1	0	1	0	1	0	1	0	1	0	1	0	1	0	1	0	1	0	1	0	1	0	1	0	1	0	1	0	1	0	1	0
Sant_0456	0	1	0.5	0.656757	0.5	0.707317	0.5	0.869919	0.5	0.575676	0.5	0.851351	0.5	0.648649	0.5	0.691057	0	1	0.5	0.713904	0.5	0.651475	0.5	0.75	0.5	0.951219	0.5	0.737838	0.5	0.84097	0.5	0.363881	0	1	0	1	0.5	0.754054	0.5	0.778075	0	1	0.5	0.934959	0.5	0.718085	0.5	0.853659	0
Sant_0457	0	1	0.5	0.710843	0.5	0.493976	0	1	0.5	0.595238	0.5	0.636	0.5	0.662651	0.5	0.66	0	1	0.5	0.372	0.5	0.708	0	1	0.5	0.662651	0.5	0.73494	0.5	0.66	0.5	0.554217	0	1	0	1	0.5	0.732283	0.5	0.747082	0	1	0.5	0.746988	0.5	0.732	0.5	0.792	0
Sant_0458	0	1	0.5	0.703226	0.5	0.712743	0	1	0.5	0.201299	0.5	0.729032	0.5	0.610278	0.5	0.614224	0	1	0.5	0.581897	0.5	0.670213	0	1	0	1	0.5	0.69181	0.5	0.72591	0.5	0.654428	0	1	0	1	0.5	0.701717	0.5	0.869099	0	1	0.5	0.868251	0.5	0.75162	0.5	0.935065	0.5
Sant_0459	0.5	0.691304	0.5	0.683681	0.5	0.46841	0	1	0.5	0.734251	0.5	0.623094	0.5	0.83913	0.5	0.83913	0.5	0.921569	0.5	0.897826	0.5	0.826619	0.5	0.811867	0.5	0.95207	0.5	0.767341	0.5	0.845161	0.5	0.805776	0.5	0.803267	0	1	0.5	0.877522	0.5	0.825215	0.5	0.926087	1	0.0936819	0.5	0.865136	0.5	0.801853	0.5
Sant_0460	0.5	0.732156	0.5	0.787786	0.5	0.717165	0.5	0.827039	0.5	0.838808	0.5	0.801214	0.5	0.782709	0.5	0.816718	0.5	0.916413	0.5	0.666156	0.5	0.801822	0.5	0.879819	0	1	0.5	0.8411	0.5	0.836253	0.5	0.867331	1	0.117152	0.5	0.931748	0.5	0.864291	0.5	0.849962	1	0.124328	0.5	0.899313	0.5	0.80543	0.5	0.860395	0.5
Sant_0461	1	0.044164	1	0.0757098	1	0.0883281	1	0.0598739	1	0.0694006	1	0.0851735	1	0.0662461	1	0.0630915	1	0.0788643	1	0.0725552	1	0.113565	1	0.0977918	1	0.0903427	1	0.100946	1	0.119874	1	0.104101	1	0.107256	1	0.13822	1	0.116597	1	0.0851735	1	0.0946372	1	0.085084	1	0.116352	1	0.0946372	1
Sant_0462	1	0.0290698	1	0.0523256	1	0.0581395	1	0.116279	1	0.0465116	1	0.0751445	1	0.0465116	1	0.0465116	1	0.0755814	1	0.115385	1	0.0813954	1	0.0581395	1	0.0697674	1	0.116279	1	0.0872093	1	0.104651	1	0.0930233	1	0.0930233	1	0.109615	1	0.16092	1	0.110465	1	0.122093	1	0.132438	1	0.110251	1
Sant_0463	0.5	0.497817	0.5	0.688654	0.5	0.821333	0.5	0.71123	0.5	0.829333	0.5	0.704974	0.5	0.845406	0.5	0.846903	0.5	0.8811	0.5	0.756661	0.5	0.824869	0.5	0.867438	0.5	0.803381	0.5	0.807282	0.5	0.846903	0.5	0.856764	0.5	0.946809	0.5	0.893392	0.5	0.842105	0.5	0.842338	0.5	0.861702	0.5	0.858621	0.5	0.815812	0.5	0.897345	0.5
Sant_0464	0.5	0.43038	0.5	0.424051	0.5	0.626506	0.5	0.572614	1	0.056962	1	0.0949367	1	0.0949367	1	0.0949367	0.5	0.677215	0.5	0.689024	0.5	0.732632	0.5	0.780488	1	0.0632911	0.5	0.642857	0.5	0.789474	1	0.194969	0	1	1	0.107595	0.5	0.826087	1	0.13924	0	1	1	0.122699	0.5	0.8125	0	1	0.5
Sant_0465	1	0.0971223	0.5	0.248649	0.5	0.8	0.5	0.744718	0.5	0.751342	0.5	0.183784	0.5	0.690647	0.5	0.782374	0.5	0.573214	0.5	0.72043	0.5	0.782143	0.5	0.841727	0.5	0.780612	0.5	0.789199	0.5	0.800344	0.5	0.719141	0.5	0.783784	0.5	0.743267	0.5	0.744681	0.5	0.802139	0.5	0.875676	0.5	0.634426	0.5	0.697674	0.5	0.860963	0.5
Sant_0466	1	0.0471204	1	0.0732984	1	0.0837696	1	0.0732984	1	0.0732984	1	0.0732984	1	0.0679442	1	0.0680628	1	0.0890052	1	0.0732984	1	0.0680628	1	0.0837696	1	0.078534	1	0.0732984	1	0.115183	1	0.104712	1	0.125654	1	0.0732984	1	0.0888502	1	0.108808	1	0.109948	1	0.0890052	1	0.125654	1	0.13089	1
Sant_0467	1	0.032967	1	0.0622711	1	0.0695971	1	0.0622711	1	0.0842491	1	0.0952381	1	0.0769231	1	0.0769231	1	0.113553	1	0.0840439	1	0.10989	1	0.0767357	1	0.0878049	1	0.0879121	1	0.0842491	1	0.0952381	1	0.117216	1	0.10989	1	0.120879	1	0.10219	1	0.10989	1	0.127273	1	0.135531	1	0.117073	1
Sant_0468	0.5	0.6	0.5	0.444444	0.5	0.676692	0.5	0.505495	0.5	0.718147	0.5	0.639535	0.5	0.593023	0.5	0.593023	0.5	0.588889	0.5	0.77907	0.5	0.819231	0.5	0.885057	0.5	0.744186	0.5	0.651163	0.5	0.872093	0.5	0.55814	0.5	0.848837	0.5	0.761539	0.5	0.604563	0.5	0.895349	0.5	0.816092	0.5	0.767442	0.5	0.683398	0.5	0.781609	0.5
Sant_0469	0.5	0.775685	0.5	0.531516	0.5	0.670103	0.5	0.570492	0.5	0.787307	0.5	0.390895	0.5	0.737201	0.5	0.738462	0.5	0.796552	0	1	0.5	0.790017	0	1	0	1	0.5	0.84456	0.5	0.849741	0.5	0.761658	0	1	0.5	0.785959	0.5	0.785714	0	1	0	1	1	0.172414	0.5	0.770732	0.5	0.815835	0.5
Sant_0477	0.5	0.756388	0.5	0.769104	0.5	0.705882	0	1	0	1	0.5	0.812658	0	1	0	1	0.5	0.868289	0	1	0.5	0.788936	0	1	0	1	0	1	0	1	0	1	0	1	0	1	0.5	0.940527	0	1	0	1	0	1	0.5	0.882952	0	1	0
Sant_0478	0.5	0.62862	0.5	0.968158	0	1	0	1	0.5	0.882657	0.5	0.866667	0	1	0	1	0.5	0.823431	0.5	0.81282	0.5	0.885372	0.5	0.864538	0	1	0	1	0	1	0	1	0	1	0	1	0	1	0	1	0	1	0	1	0	1	0	1	0
Sant_0479	0.5	0.476562	0.5	0.984314	0	1	0	1	0	1	0.5	0.596078	0	1	0	1	0.5	0.780234	0.5	0.882353	0.5	0.613281	0.5	0.874352	0	1	0.5	0.713726	0.5	0.846554	0	1	0	1	0.5	0.92549	0.5	0.835938	0.5	0.859278	0	1	0	1	0.5	0.881201	0	1	0.5
Sant_0480	0.5	0.29703	0.5	0.859079	0	1	0	1	0	1	0.5	0.695221	0	1	0	1	0.5	0.844843	0	1	0.5	0.839462	0.5	0.772358	0	1	0.5	0.824324	0	1	0.5	0.842058	0	1	0.5	0.955776	0	1	0.5	0.799127	0	1	0	1	0.5	0.882511	0	1	0.5
Sant_0481	0.5	0.572519	0	1	0	1	0	1	0	1	0.5	0.69661	0	1	0	1	0.5	0.868755	0	1	0.5	0.744342	0	1	0	1	0.5	0.89313	0	1	0.5	0.83909	0	1	0	1	0	1	0.5	0.814753	0	1	0	1	0.5	0.875211	0	1	0
Sant_0482	0.5	0.466859	0.5	0.857143	0.5	0.929825	0	1	0	1	0.5	0.58309	0	1	0.5	0.885965	0.5	0.658745	0	1	0.5	0.840467	0	1	0.5	0.973684	0.5	0.731141	0	1	0.5	0.779942	0	1	0.5	0.900585	0	1	0.5	0.884542	0.5	0.833819	0	1	0.5	0.858801	0	1	0.5
Sant_0483	0.5	0.315068	0	1	0	1	0	1	0	1	0.5	0.450704	0	1	0	1	0	1	0	1	0.5	0.605634	0	1	0	1	0.5	0.71831	0	1	0.5	0.763889	0	1	0	1	0	1	0.5	0.54185	0	1	0	1	0.5	0.350467	0	1	0
Sant_0485	0.5	0.577586	0.5	0.882096	0	1	0.5	0.547826	0	1	0.5	0.7	0	1	0	1	0.5	0.713675	0	1	0.5	0.83237	0.5	0.75436	0.5	0.876453	0.5	0.797688	0	1	0.5	0.781116	0	1	0	1	0	1	0.5	0.823699	0	1	0	1	0.5	0.90393	0	1	0
Sant_0486	0.5	0.639908	0	1	0	1	0.5	0.605634	0	1	0.5	0.724014	0	1	0	1	0.5	0.942652	0	1	0	1	0.5	0.820423	0	1	0.5	0.841855	0	1	0.5	0.761457	0	1	0	1	0	1	0.5	0.866197	0	1	0	1	0.5	0.791716	0	1	0.5
Sant_0487	0.5	0.82125	0	1	0	1	0.5	0.867591	0.5	0.94557	0.5	0.865628	0	1	0	1	0	1	0	1	0.5	0.906918	0.5	0.888374	0.5	0.943038	0.5	0.922494	0.5	0.888	0.5	0.82976	0	1	0	1	0	1	0.5	0.9119	0	1	0.5	0.835427	0.5	0.899506	0.5	0.953224	0.5
Sant_0488	0.5	0.414508	0	1	0	1	0	1	0.5	0.9	0.5	0.767918	0	1	0	1	0	1	0	1	0.5	0.823834	0.5	0.746141	0	1	0.5	0.803109	0.5	0.783505	0.5	0.75	0	1	0	1	0.5	0.860068	0	1	0	1	0.5	0.873935	0	1	0.5	0.943005	0
Sant_0489	0.5	0.774468	0.5	0.876596	0.5	0.948936	0.5	0.93617	0.5	0.761443	0.5	0.812412	0	1	0	1	0	1	0	1	0.5	0.786119	0.5	0.855319	0	1	0.5	0.808511	0.5	0.795745	0.5	0.786119	0	1	0	1	0.5	0.812412	0	1	0.5	0.793007	0	1	0	1	0.5	0.83711	0
Sant_0490	1	0.030303	1	0.0505051	1	0.040404	1	0.0505051	1	0.030303	1	0.030303	1	0.0505051	1	0.0505051	1	0.040404	1	0.030303	1	0.030303	1	0.0606061	1	0.0401338	1	0.040404	1	0.0505051	1	0.040404	1	0.0808081	1	0.0505051	1	0.0604027	1	0.0606061	1	0.090604	1	0.090604	1	0.111111	1	0.0909091	0.5
Sant_0491	0.5	0.661856	0.5	0.542916	0.5	0.770558	0.5	0.739686	0.5	0.71223	0.5	0.70424	0.5	0.745436	0.5	0.744681	0.5	0.81791	0.5	0.7724	0.5	0.796107	0.5	0.753862	0.5	0.789	0.5	0.779381	0.5	0.75698	0.5	0.762397	0.5	0.693483	0.5	0.82268	0.5	0.811302	0.5	0.824242	0.5	0.878942	0.5	0.822289	0.5	0.83828	0.5	0.861998	0.5
Sant_0492	0.5	0.451357	0.5	0.823068	0.5	0.751701	0.5	0.639233	0.5	0.79661	0.5	0.734007	0.5	0.787746	0.5	0.799112	0.5	0.812081	0.5	0.778524	0.5	0.819978	0.5	0.808607	0	1	0.5	0.829932	0.5	0.805869	0.5	0.775281	0.5	0.814525	0.5	0.879369	0.5	0.852311	0.5	0.83	0	1	0.5	0.718681	0.5	0.878959	0.5	0.921769	0
Sant_0493	0.5	0.769125	0.5	0.863324	0.5	0.838509	0.5	0.763448	0.5	0.801384	0.5	0.731302	0.5	0.798755	0.5	0.844398	0.5	0.820027	0.5	0.845788	0.5	0.882231	0.5	0.848276	0.5	0.981289	0.5	0.88674	0.5	0.867396	0.5	0.866575	0.5	0.78991	0.5	0.908524	0.5	0.816508	0.5	0.865345	0.5	0.857439	0.5	0.861487	0.5	0.89441	0.5	0.86157	0.5
Sant_0494	0.5	0.233607	0.5	0.67623	0.5	0.710204	0.5	0.493827	0.5	0.707317	0.5	0.617284	0.5	0.631579	0.5	0.619433	0	1	0.5	0.454918	0.5	0.654321	0.5	0.762295	0.5	0.801619	0.5	0.555556	0.5	0.82377	0.5	0.666667	0.5	0.679012	0	1	0.5	0.747082	0.5	0.759184	0.5	0.792683	0.5	0.737705	0.5	0.631579	0.5	0.681275	0.5
Sant_0495	1	0.0222222	1	0.0397351	1	0.0377778	1	0.0355556	1	0.0422222	1	0.0422222	1	0.0443459	1	0.0444115	1	0.0355556	1	0.0333333	1	0.0377498	1	0.0333333	1	0.0511111	1	0.0511111	1	0.0311111	1	0.0488527	1	0.08	1	0.06	1	0.0644444	1	0.0612691	1	0.0577778	1	0.0822222	1	0.0555556	1	0.0665189	1
Sant_0496	1	0.0451613	1	0.0193548	1	0.0903226	1	0.0774194	1	0.0709677	1	0.0451613	1	0.0580645	1	0.0580645	0.5	0.444206	1	0.083871	1	0.0967742	1	0.083871	1	0.0957447	1	0.083871	1	0.083871	1	0.083871	1	0.141935	1	0.0709677	1	0.122581	1	0.109677	1	0.0774194	1	0.122581	1	0.0774194	1	0.135484	1
Sant_0497	1	0.0198676	1	0.0596026	1	0.0662252	1	0.0331126	1	0.0529801	1	0.0662252	1	0.0529801	1	0.0529801	1	0.0662252	1	0.0596026	1	0.0927152	1	0.0728477	1	0.0794702	1	0.0860927	1	0.0860927	1	0.0662252	1	0.0596026	1	0.112583	1	0.0794702	1	0.0662252	1	0.0860927	0.5	0.690832	1	0.139073	1	0.0728477	1
Sant_0498	0.5	0.5	0.5	0.79	0.5	0.76112	0.5	0.75	0.5	0.813644	0.5	0.72	0.5	0.736318	0.5	0.738769	0.5	0.794702	0.5	0.751236	0.5	0.76	0.5	0.758736	0.5	0.86	0.5	0.493485	0.5	0.817276	0.5	0.738843	0.5	0.722591	0.5	0.80198	0.5	0.759804	0.5	0.738318	0.5	0.857851	0.5	0.83	0.5	0.751236	0.5	0.868552	0.5
Sant_0499	0.5	0.893491	0.5	0.788386	0.5	0.74269	0.5	0.745597	0.5	0.860098	0.5	0.789784	0.5	0.697471	0.5	0.697471	0.5	0.820039	0.5	0.872299	0.5	0.88998	0.5	0.863054	0.5	0.923077	0.5	0.898522	0.5	0.857143	0.5	0.817913	0.5	0.839409	0.5	0.923077	0.5	0.854634	0.5	0.828761	0	1	0.5	0.866797	0.5	0.856734	0	1	0.5
Sant_0500	0.5	0.65035	0.5	0.836995	0.5	0.775677	0.5	0.802558	0.5	0.912776	0.5	0.734725	0.5	0.868744	0.5	0.889571	0.5	0.841407	0.5	0.838348	0.5	0.887475	0.5	0.896463	0.5	0.903374	0.5	0.870522	0.5	0.898176	0.5	0.864796	0.5	0.864172	0.5	0.919528	0.5	0.881193	0.5	0.813898	0.5	0.928168	0.5	0.892803	0.5	0.857358	0.5	0.871951	0.5
Sant_0501	1	0.00573614	1	0.0172414	1	0.0114943	1	0.00573066	1	0.0143678	1	0.0114943	1	0.0114943	1	0.0114833	1	0.0200957	1	0.0114943	1	0.0172414	1	0.0114943	1	0.0258621	1	0.117816	1	0.00862069	1	0.017192	1	0.0114943	1	0.0344828	1	0.0258621	1	0.0229226	1	0.0258621	1	0.00574713	1	0.0143678	1	0.00862069	1
Sant_0502	0.5	0.315261	0.5	0.308824	0.5	0.303213	0.5	0.345151	0.5	0.277108	0.5	0.34739	0.5	0.354473	0.5	0.37751	0.5	0.357191	0.5	0.336449	0.5	0.346693	0.5	0.324649	0.5	0.39747	0.5	0.355422	0.5	0.339357	0.5	0.455823	0.5	0.407631	0.5	0.424566	0.5	0.303213	0.5	0.411338	0.5	0.349534	0.5	0.38477	0.5	0.375	0.5	0.381526	0.5
Sant_0503	1	0.0122699	1	0.0613497	1	0.0552147	1	0.0490798	1	0.0736196	1	0.0736196	1	0.110429	1	0.104294	1	0.0736196	1	0.0674847	1	0.0736196	1	0.110429	1	0.110429	1	0.0797546	1	0.116564	1	0.104294	1	0.0981595	1	0.153374	1	0.0858896	1	0.104294	1	0.0797546	1	0.0981595	1	0.104294	1	0.116564	1
Sant_0504	0.5	0.294915	0.5	0.83045	0.5	0.697917	0.5	0.768293	0.5	0.91579	0.5	0.677758	0.5	0.628272	0.5	0.629371	0.5	0.850594	0.5	0.75256	0.5	0.746087	0.5	0.9	0.5	0.687063	0.5	0.810526	0.5	0.873684	0.5	0.851916	0.5	0.835377	0.5	0.792746	0.5	0.845884	0.5	0.765625	0.5	0.894737	0.5	0.753873	0.5	0.640275	0.5	0.891608	0.5
Sant_0505	0.5	0.589502	0.5	0.851902	0.5	0.876359	0.5	0.72715	0	1	0.5	0.85394	0.5	0.729237	0.5	0.729237	0	1	0.5	0.8531	0.5	0.828494	0	1	0.5	0.896739	0.5	0.530251	0.5	0.895918	0.5	0.845529	0.5	0.883073	1	0.0673469	0	1	0.5	0.806061	0	1	0.5	0.897158	0.5	0.859438	0.5	0.800539	0.5
Sant_0506	0	1	0	1	0	1	0.5	0.9	0	1	0.5	0.840439	1	0.106104	1	0.103774	0	1	0.5	0.900468	0.5	0.899221	0	1	0.5	0.910686	0.5	0.916252	0	1	0.5	0.918511	1	0.146226	0.5	0.928255	0.5	0.965156	0.5	0.919342	0.5	0.975393	0.5	0.966221	0.5	0.925772	0.5	0.929984	0
Sant_0507	0	1	0	1	0	1	0.5	0.834368	0	1	0.5	0.818557	0.5	0.868852	0.5	0.878498	0.5	0.914938	0.5	0.80137	0.5	0.841237	0	1	0	1	0.5	0.794907	0	1	0.5	0.782165	0.5	0.960581	0	1	0	1	1	0.0705394	0	1	0	1	0.5	0.962656	0.5	0.868313	0
Sant_0508	0	1	0	1	0	1	0.5	0.546336	0	1	0.5	0.880259	0	1	0	1	0.5	0.904813	0	1	0.5	0.701509	0	1	0	1	0.5	0.602578	0	1	0.5	0.815595	0	1	0	1	0	1	0.5	0.715152	0	1	0	1	0	1	0.5	0.826367	0
Sant_0509	0	1	0	1	0	1	0	1	0	1	0	1	0	1	0	1	0	1	0.5	0.823529	0.5	0.720588	0.5	0.632353	0	1	0.5	0.764706	0	1	0.5	0.588517	0	1	0	1	0	1	0.5	0.539474	0	1	0	1	0	1	0	1	0
Sant_0510	0	1	0	1	0	1	0	1	0	1	0	1	0	1	0	1	0	1	0.5	0.788298	0.5	0.678233	0.5	0.847966	0	1	0.5	0.761242	0	1	0.5	0.810032	0	1	0	1	0	1	0.5	0.812373	0	1	0	1	0	1	0.5	0.851654	0
Sant_0511	0	1	0	1	0	1	0.5	0.93415	0	1	0.5	0.925548	0	1	0	1	0.5	0.943425	0.5	0.836967	0.5	0.86802	0	1	0	1	0.5	0.928025	0	1	0.5	0.89115	0	1	0	1	0	1	0.5	0.847317	0	1	0	1	0	1	0.5	0.963247	0
Sant_0512	0	1	0	1	0	1	0.5	0.838115	0	1	0.5	0.716049	0	1	0.5	0.934156	0	1	0.5	0.83959	0.5	0.874403	0	1	0	1	0	1	0	1	0	1	0	1	0	1	0	1	0.5	0.87795	0	1	0	1	0.5	0.932877	0.5	0.921971	0
Sant_0513	0	1	0	1	0	1	0	1	0	1	0.5	0.4	0	1	0	1	0	1	0.5	0.570934	0.5	0.618881	0	1	0	1	0	1	0	1	0	1	0	1	0	1	0	1	0.5	0.773519	0	1	0	1	0	1	0.5	0.8	0
Sant_0514	0	1	0	1	0	1	0	1	0	1	0.5	0.796364	0	1	0	1	0	1	0.5	0.939891	0.5	0.811828	0	1	0	1	0	1	0	1	0	1	0	1	0	1	0	1	0.5	0.72449	0	1	0	1	0.5	0.797468	0.5	0.838475	0
Sant_0515	0	1	0	1	0	1	0.5	0.851742	0	1	0.5	0.783864	0	1	0	1	0	1	0.5	0.895556	0.5	0.827509	0	1	0	1	0	1	0	1	0	1	0	1	0	1	0	1	1	0.0850112	0	1	0	1	0	1	0.5	0.899116	0
Sant_0516	0	1	0	1	0	1	0.5	0.707692	0	1	0.5	0.521739	0	1	0	1	0	1	0	1	0.5	0.55527	0	1	0.5	0.751938	0	1	0	1	0	1	0	1	0	1	0	1	0.5	0.784615	0	1	0	1	0	1	0.5	0.96124	0
Sant_0517	0	1	0.5	0.859935	0	1	0.5	0.711373	0	1	0.5	0.539216	0	1	0	1	0	1	0	1	0.5	0.654428	0.5	0.859935	0.5	0.879085	0.5	0.839869	0	1	0	1	0	1	0	1	0	1	0.5	0.884657	0	1	0	1	0	1	0.5	0.821962	0
Sant_0518	0	1	0.5	0.852973	0	1	0.5	0.831424	0	1	0.5	0.860642	0	1	0	1	0	1	0	1	0.5	0.86692	0.5	0.887555	0	1	0.5	0.909488	0	1	0.5	0.889192	0	1	0	1	0	1	0.5	0.903595	0	1	0.5	0.944869	0	1	0.5	0.877891	0
Sant_0519	0	1	0.5	0.806527	0	1	0.5	0.410895	0.5	0.881395	0.5	0.622773	0	1	0	1	0	1	0	1	0.5	0.83871	1	0.132867	0	1	0	1	0	1	0.5	0.820294	0	1	0	1	0	1	0.5	0.892142	0	1	0	1	0	1	0.5	0.833591	0
Sant_0520	0	1	0.5	0.868421	0	1	0.5	0.78449	0.5	0.820652	0.5	0.73842	0	1	0	1	0	1	0	1	0.5	0.81383	0.5	0.858696	0	1	0	1	0	1	0.5	0.810954	0	1	0	1	0	1	0	1	0.5	0.93188	0	1	0	1	0	1	0
Sant_0521	0	1	0	1	0	1	0	1	0.5	0.894395	0.5	0.862561	0	1	0	1	0	1	0	1	0.5	0.857491	0.5	0.915545	0.5	0.937117	0	1	0	1	0.5	0.903541	0	1	0	1	0	1	0	1	1	0.144608	0.5	0.889789	0	1	0	1	0
Sant_0522	0	1	0	1	0	1	0	1	0.5	0.691042	0.5	0.831193	0	1	0	1	0	1	0	1	0.5	0.67098	0	1	0.5	0.78022	0	1	0	1	0.5	0.744485	0	1	0	1	0	1	0	1	0.5	0.905556	0	1	0	1	0	1	0
Sant_0524	0	1	0	1	0	1	0	1	0	1	0.5	0.814318	0	1	0	1	0	1	0.5	0.900901	0.5	0.816964	0	1	0	1	0.5	0.908955	0	1	0	1	0	1	0	1	0	1	0	1	0.5	0.869663	0	1	0	1	0	1	0
Sant_0525	0	1	0	1	0	1	0	1	0	1	0.5	0.748201	0	1	0	1	0	1	0	1	0.5	0.880651	0	1	0.5	0.945554	0.5	0.83494	0	1	0.5	0.819662	0	1	0	1	0	1	0	1	1	0.0634825	0	1	0	1	0	1	0
Sant_0526	0	1	0	1	0	1	0	1	0	1	0.5	0.848825	0	1	0	1	0	1	0	1	0.5	0.609756	0	1	0	1	0.5	0.827375	0	1	0.5	0.873727	0	1	0	1	0	1	0	1	0.5	0.896024	0	1	0	1	0.5	0.908257	0
Sant_0527	0	1	0	1	0	1	0	1	0	1	0	1	0	1	0	1	0	1	0	1	0.5	0.76943	0	1	0	1	0.5	0.712987	0	1	0.5	0.898438	0	1	0	1	0	1	0	1	0.5	0.914062	0	1	0	1	0.5	0.812903	0
Sant_0528	0	1	0	1	0	1	0	1	0	1	0	1	0	1	0	1	0	1	0	1	0.5	0.871324	0	1	0	1	0	1	0	1	0	1	0	1	0	1	0	1	0	1	0	1	0	1	0	1	0.5	0.897059	0
Sant_0529	0	1	0	1	0	1	0	1	0	1	0	1	0.5	0.925307	0	1	0	1	0	1	0.5	0.83085	0	1	0	1	0	1	0	1	0	1	0	1	0	1	0	1	0	1	0	1	0	1	0	1	0.5	0.931398	0
Sant_0530	0	1	0	1	0	1	0	1	0	1	0	1	0	1	0	1	0	1	0	1	0.5	0.802657	0	1	0	1	0	1	0	1	0.5	0.901422	0	1	0	1	0	1	0	1	0	1	0	1	0	1	0	1	0
Sant_0531	0	1	0	1	0	1	0	1	0	1	0	1	0	1	0	1	0	1	0	1	0.5	0.79567	0.5	0.902041	0	1	0.5	0.851902	0	1	0.5	0.883311	0	1	0	1	0	1	0	1	0	1	0.5	0.922449	0	1	0	1	0
Sant_0532	0	1	0	1	0	1	0	1	0	1	0	1	0	1	0	1	0	1	0	1	0	1	0	1	0	1	0.5	0.612595	0	1	0.5	0.791587	0	1	0	1	0	1	0	1	0	1	0	1	0	1	0	1	0
Sant_0533	0	1	0	1	0	1	0	1	0	1	0	1	0	1	0	1	0	1	0	1	0	1	0	1	0	1	0.5	0.871483	0	1	0.5	0.865471	0	1	0	1	0	1	0	1	0	1	0	1	0	1	0.5	0.897048	0
Sant_0534	0	1	0	1	0	1	0	1	0	1	0	1	0	1	0	1	0	1	0	1	0	1	0	1	0	1	0	1	0	1	0	1	0	1	0	1	0	1	0	1	0	1	0	1	0	1	0.5	0.853261	0
Sant_0535	0	1	0	1	0	1	0	1	0	1	0	1	0	1	0	1	0	1	0	1	0	1	0	1	0	1	0	1	0	1	0	1	0	1	0	1	0	1	0	1	0	1	0	1	0	1	0.5	0.822064	0
Sant_0536	0	1	0	1	0	1	0	1	0	1	0	1	0	1	0	1	0	1	0	1	0.5	0.765808	0	1	0	1	0	1	0	1	0	1	0	1	0	1	0	1	0	1	0	1	0	1	0	1	0	1	0
Sant_0537	0	1	0	1	0	1	0.5	0.758847	0	1	0	1	0	1	0	1	0	1	0.5	0.787402	0.5	0.822835	0.5	0.822835	0.5	0.925197	0.5	0.759842	0	1	0.5	0.877953	0	1	0	1	0	1	0.5	0.841415	0	1	0	1	0	1	0.5	0.730366	0
Sant_0538	0	1	0	1	0	1	0	1	0	1	0	1	0	1	0	1	0	1	0	1	0	1	0	1	0	1	0	1	0	1	0	1	0	1	0	1	0	1	0	1	0	1	0	1	0	1	0.5	0.871111	0
Sant_0539	0	1	0	1	0	1	0	1	0	1	0	1	0	1	0	1	0	1	0	1	0	1	0	1	0	1	0	1	0	1	0	1	0	1	0	1	0	1	0	1	0	1	0	1	0	1	0.5	0.83871	0
Sant_0540	0	1	0	1	0	1	0	1	0	1	0	1	0	1	0	1	0	1	0	1	0	1	0	1	0	1	0	1	0	1	0	1	0	1	0	1	0	1	0	1	0	1	0	1	0	1	0.5	0.847492	0
Sant_0541	0	1	0	1	0	1	0	1	0	1	0	1	0	1	0	1	0	1	0	1	0	1	0	1	0	1	0	1	0	1	0	1	0	1	0	1	0	1	0	1	0	1	0	1	0	1	0	1	0
Sant_0542	0	1	0	1	0	1	0	1	0	1	0	1	0	1	0	1	0	1	0	1	0	1	0	1	0	1	0	1	0	1	0	1	0	1	0	1	0	1	0	1	0	1	0	1	0	1	0	1	0
Sant_0543	0	1	0	1	0	1	0	1	0	1	0	1	0	1	0	1	0	1	0	1	0.5	0.767442	0	1	0	1	0	1	0	1	0	1	0	1	0	1	0	1	0	1	0	1	0	1	0	1	0	1	0
Sant_0544	0	1	0	1	0	1	0	1	0	1	0	1	0	1	0	1	0	1	0	1	0	1	0	1	0	1	0	1	0	1	0	1	0	1	0	1	0	1	0	1	0	1	0	1	0	1	0	1	0
Sant_0545	0	1	0	1	0	1	0	1	0	1	0	1	0	1	0	1	0	1	0	1	0	1	0	1	0	1	0	1	0	1	0	1	0	1	0	1	0	1	0	1	0	1	0	1	0	1	0	1	0
Sant_0546	0	1	0	1	0	1	0	1	0	1	0	1	0	1	0	1	0	1	0	1	0	1	0	1	0	1	0	1	0	1	0	1	0	1	0	1	0	1	0	1	0	1	0	1	0	1	0	1	0
Sant_0547	0	1	0	1	0	1	0	1	0	1	0	1	0	1	0	1	0	1	0	1	0	1	0	1	0	1	0	1	0	1	0	1	0	1	0	1	0	1	0	1	0	1	0	1	0	1	0.5	0.884042	0
Sant_0548	0	1	0	1	0	1	0	1	0	1	0	1	0	1	0	1	0	1	0	1	0	1	0	1	0	1	0	1	0	1	0	1	0	1	0	1	0	1	0	1	0	1	0	1	0	1	0	1	0
Sant_0549	0	1	0	1	0	1	0	1	0	1	0	1	0	1	0	1	0	1	0	1	0	1	0	1	0	1	0	1	0.5	0.944712	0.5	0.978355	0	1	0	1	0	1	0	1	0	1	0	1	0	1	0	1	0
Sant_0550	0	1	0	1	0	1	0	1	0	1	0	1	0	1	0	1	0	1	0	1	0	1	0	1	0	1	0	1	0	1	0.5	0.819957	0	1	0	1	0	1	0	1	0	1	0	1	0	1	0	1	0
Sant_0551	0	1	0	1	0	1	0	1	0	1	0	1	0	1	0	1	0	1	0	1	0	1	0	1	0	1	0	1	0	1	0.5	0.983713	0	1	0	1	0	1	0	1	0	1	0	1	0	1	0	1	0
Sant_0552	0	1	0	1	0	1	0	1	0	1	0	1	0	1	0	1	0	1	0	1	0	1	0	1	0	1	0	1	0	1	0	1	0	1	0	1	0	1	0	1	0.5	0.917785	0	1	0	1	0	1	0
Sant_0553	0	1	0	1	0	1	0	1	0	1	0	1	0	1	0	1	0	1	0	1	0	1	0	1	0	1	0	1	0	1	0	1	0	1	0	1	0	1	0	1	0	1	0	1	0	1	0	1	0
Sant_0554	0	1	0	1	0	1	0	1	0	1	0	1	0	1	0	1	0	1	0	1	0	1	0	1	0	1	0	1	0	1	0	1	0	1	0	1	0	1	0	1	0.5	0.89267	0	1	0	1	0	1	0
Sant_0555	0	1	0	1	0	1	0	1	0	1	0	1	0	1	0	1	0	1	0	1	0.5	0.886792	0	1	0	1	0	1	0	1	0.5	0.885463	0	1	0	1	0	1	0	1	0.5	0.885678	0	1	0	1	0	1	0
Sant_0556	0	1	0	1	0	1	0	1	0	1	0	1	0	1	0	1	0	1	0	1	0	1	0	1	0	1	0	1	0	1	0.5	0.767263	0	1	0	1	0	1	0	1	0	1	0	1	0	1	0	1	0
Sant_0557	0	1	0	1	0	1	0	1	0	1	0.5	0.848997	0	1	0	1	0	1	0	1	0	1	0	1	0	1	0	1	0	1	0.5	0.885714	0	1	0	1	0	1	0	1	0	1	0	1	0	1	0.5	0.858947	0
Sant_0558	0	1	0	1	0	1	0	1	0	1	0.5	0.34507	0	1	0	1	0	1	0	1	0	1	0	1	0	1	0	1	0	1	0.5	0.681499	0	1	0	1	0	1	0	1	0	1	0	1	0	1	0.5	0.712329	0
Sant_0559	0	1	0	1	0	1	0	1	0	1	0.5	0.858633	0	1	0	1	0	1	0	1	0	1	0	1	0	1	0	1	0	1	0.5	0.858131	0	1	0	1	0	1	0	1	0	1	0	1	0	1	0	1	0
Sant_0560	0	1	0	1	0	1	0	1	0	1	0	1	0	1	0	1	0	1	0	1	0	1	0	1	0	1	0	1	0	1	0.5	0.741007	0	1	0	1	0	1	0	1	0	1	0	1	0	1	0	1	0
Sant_0561	0	1	0	1	0	1	0	1	0	1	0	1	0	1	0	1	0	1	0	1	0	1	0	1	0	1	0	1	0	1	0.5	0.897847	0	1	0	1	0	1	0	1	0	1	0	1	0	1	0.5	0.922687	0
Sant_0562	0	1	0	1	0	1	0	1	0	1	0.5	0.919048	0	1	0	1	0	1	0	1	0	1	0	1	0	1	0	1	0	1	0	1	0	1	0	1	0	1	0	1	0	1	0	1	0	1	0.5	0.908517	0
Sant_0563	0	1	0	1	0	1	0	1	0.5	0.756757	0.5	0.745455	0	1	0	1	0	1	0	1	0	1	0	1	0	1	0	1	0	1	0	1	0	1	0	1	0	1	0	1	0	1	0	1	0	1	0	1	0
Sant_0564	0	1	0	1	0	1	0	1	0.5	0.814253	0.5	0.76082	0	1	0	1	0	1	0	1	0	1	0	1	0	1	0	1	0	1	0	1	0	1	0	1	0	1	0	1	0	1	0	1	0	1	0	1	0
Sant_0565	0	1	0	1	0	1	0	1	0.5	0.838356	0.5	0.851648	0	1	0	1	0	1	0	1	0	1	0	1	0	1	0	1	0	1	0	1	0	1	0	1	0	1	0	1	0	1	0	1	0	1	0	1	0
Sant_0566	0	1	0	1	0	1	0	1	0.5	0.73444	0	1	0.5	0.826811	0.5	0.831807	0	1	0	1	0	1	0	1	0	1	0	1	0	1	0	1	0	1	0	1	0	1	0	1	0	1	0	1	0.5	0.871537	0	1	0
Sant_0567	0	1	0	1	0	1	0	1	0.5	0.702128	0	1	0.5	0.500745	0.5	0.540404	0	1	0	1	0.5	0.706806	0	1	0.5	0.812389	0	1	0	1	0	1	0	1	0	1	0	1	0	1	0	1	0	1	0	1	0	1	0
Sant_0568	0	1	0	1	0	1	0	1	0.5	0.779528	0.5	0.838933	0	1	0	1	0	1	0	1	0	1	0	1	0	1	0	1	0	1	0	1	0	1	0	1	0	1	0	1	0	1	0	1	0	1	0	1	0
Sant_0569	0	1	0	1	0	1	0	1	0	1	0.5	0.774744	0.5	0.657534	0.5	0.675429	0	1	0	1	0.5	0.775744	0	1	0.5	0.936195	0	1	0	1	0	1	0	1	0	1	0	1	0	1	0	1	0	1	0.5	0.923345	0	1	0
Sant_0570	0	1	0	1	0	1	0	1	0	1	0.5	0.653226	0.5	0.747573	0.5	0.597087	0	1	0	1	0.5	0.859223	0	1	0.5	0.849515	0	1	0	1	0	1	0	1	0	1	0	1	0	1	0	1	0	1	0.5	0.81068	0	1	0
Sant_0571	0	1	0	1	0	1	0	1	0.5	0.899023	0.5	0.85004	0.5	0.918742	0.5	0.918742	0	1	0	1	0	1	0	1	0	1	0	1	0	1	0	1	0	1	0	1	0	1	0	1	0	1	0	1	0	1	0	1	0
Sant_0572	0	1	0	1	0	1	0	1	0.5	0.729211	0.5	0.632258	0	1	0	1	0	1	0	1	0	1	0	1	0	1	0	1	0	1	0	1	0	1	0	1	0	1	0	1	0	1	0	1	0	1	0	1	0
Sant_0573	0	1	0	1	0	1	0	1	0.5	0.74069	0.5	0.726272	0	1	0	1	0	1	0	1	0	1	0	1	0	1	0	1	0	1	0	1	0	1	0	1	0	1	0	1	0	1	0	1	0	1	0.5	0.952183	0
Sant_0574	0	1	0	1	0	1	0	1	0	1	0.5	0.363636	0	1	0	1	0	1	0	1	0	1	0	1	0	1	0	1	0	1	0	1	0	1	0	1	0	1	0	1	0	1	0	1	0	1	0	1	0
Sant_0575	0	1	0	1	0	1	0	1	0	1	0.5	0.736128	0.5	0.763906	0.5	0.763906	0	1	0	1	0	1	0	1	0	1	0	1	0	1	0	1	0	1	0	1	0	1	0	1	0	1	0	1	0	1	0	1	0
Sant_0576	0	1	0	1	0	1	0	1	0.5	0.906024	0.5	0.843373	0.5	0.753532	0.5	0.756381	0	1	0	1	0.5	0.889157	0	1	0	1	0	1	0	1	0	1	0	1	0	1	0	1	0	1	0	1	0	1	0	1	0	1	0
Sant_0577	0	1	0	1	0	1	0	1	0.5	0.708413	0.5	0.634006	0	1	0	1	0	1	0	1	0	1	0	1	0	1	0	1	0	1	0	1	0	1	0	1	0	1	0	1	0	1	0	1	0	1	0	1	0
Sant_0578	0	1	0	1	0	1	0	1	0.5	0.561443	0.5	0.734899	0	1	0	1	0	1	0	1	0	1	0	1	0	1	0	1	0	1	0	1	0	1	0	1	0	1	0	1	0	1	0	1	0	1	0	1	0
Sant_0579	0	1	0	1	0	1	0	1	0.5	0.343873	0.5	0.809524	0	1	0	1	0	1	0	1	0	1	0	1	0	1	0	1	0	1	0	1	0	1	0	1	0	1	0	1	0	1	0	1	0	1	0	1	0
Sant_0580	0	1	0	1	0	1	0	1	0.5	0.734694	0.5	0.680233	0	1	0	1	0	1	0	1	0	1	0	1	0	1	0	1	0	1	0	1	0	1	0	1	0	1	0	1	0	1	0	1	0	1	0	1	0
Sant_0581	0	1	0	1	0	1	0	1	0.5	0.785664	0.5	0.808102	0	1	0	1	0	1	0	1	0	1	0	1	0	1	0	1	0	1	0	1	0	1	0	1	0	1	0	1	0	1	0	1	0	1	0.5	0.90678	0
Sant_0582	0	1	0	1	0	1	0	1	0.5	0.945285	0.5	0.834942	0	1	0.5	0.953623	0	1	0	1	0.5	0.954589	0	1	0	1	0	1	0	1	0	1	0	1	0.5	0.956522	0	1	0	1	0	1	0	1	0	1	0.5	0.969736	0
Sant_0583	0	1	0	1	0.5	0.96732	0	1	0.5	0.886681	0.5	0.911664	0	1	0.5	0.955182	0	1	0.5	0.953315	0.5	0.943044	0	1	0	1	0.5	0.972923	0.5	0.941176	0	1	0	1	0.5	0.913815	0.5	0.94958	0.5	0.920635	0	1	0	1	0	1	0.5	0.912438	0
Sant_0584	0	1	0	1	0	1	0	1	0.5	0.855956	0	1	0	1	0	1	0	1	0	1	0	1	0	1	0	1	0	1	0	1	0	1	0	1	0	1	0	1	0	1	0	1	0	1	0	1	0	1	0
Sant_0585	0	1	0	1	0	1	0	1	0.5	0.517357	0.5	0.683673	0	1	0	1	0	1	0	1	0	1	0	1	0	1	0	1	0	1	0	1	0	1	0	1	0	1	0	1	0	1	0	1	0	1	0	1	0
Sant_0586	0	1	0	1	0	1	0	1	0.5	0.791768	0.5	0.815498	0	1	0	1	0	1	0	1	0	1	0	1	0	1	0	1	0	1	0	1	0	1	0	1	0	1	0	1	0	1	0	1	0	1	0	1	0
Sant_0587	0	1	0	1	0	1	0	1	0.5	0.89525	0.5	0.766075	0	1	0	1	0	1	0	1	0	1	0	1	0	1	0	1	0	1	0	1	0	1	0	1	0	1	0	1	0	1	0	1	0	1	0	1	0
Sant_0588	0	1	0	1	0.5	0.94868	0	1	0.5	0.873473	0.5	0.860499	0.5	0.909668	0.5	0.888674	0.5	0.955947	0.5	0.869417	0	1	0	1	0	1	0	1	0	1	0	1	0	1	0	1	0	1	0	1	0	1	0	1	0	1	0	1	0
Sant_0589	0	1	0	1	0	1	0	1	0	1	0	1	0	1	0	1	0.5	0.80597	0.5	0.674074	0	1	0	1	0	1	0	1	0	1	0	1	0	1	0	1	0	1	0	1	0	1	0	1	0	1	0	1	0
Sant_0590	0	1	0	1	0	1	0	1	0	1	0.5	0.804314	0	1	0	1	0	1	0.5	0.938509	0	1	0	1	0	1	0	1	0	1	0	1	0	1	0	1	0	1	0	1	0	1	0	1	0	1	0	1	0
Sant_0591	0	1	0	1	0	1	0	1	0	1	0.5	0.772727	0	1	0	1	0	1	0	1	0	1	0	1	0	1	0	1	0	1	0	1	0	1	0	1	0	1	0	1	0	1	0	1	0	1	0	1	0
Sant_0592	0	1	0	1	0	1	0	1	0	1	0.5	0.906574	0	1	0	1	0	1	0.5	0.704698	0	1	0	1	0	1	0	1	0	1	0	1	0	1	0	1	0	1	0	1	0	1	0	1	0	1	0	1	0
Sant_0593	0	1	0	1	0	1	0	1	0	1	0	1	0	1	0	1	0	1	0.5	0.794651	0	1	0	1	0	1	0	1	0	1	0	1	0	1	0	1	0	1	0	1	0	1	0	1	0	1	0	1	0
Sant_0594	0	1	0	1	0	1	0	1	0	1	0	1	0	1	0	1	0	1	0	1	0	1	0	1	0	1	0	1	0	1	0	1	0	1	0	1	0	1	0	1	0	1	0	1	0	1	0	1	0
Sant_0595	0	1	0	1	0	1	0	1	0	1	0	1	0	1	0	1	0	1	0	1	0	1	0	1	0	1	0	1	0	1	0	1	0	1	0	1	0	1	0	1	0	1	0	1	0	1	0	1	0
Sant_0596	0	1	0	1	0	1	0	1	0	1	0	1	0	1	0	1	0	1	0	1	0	1	0	1	0	1	0	1	0	1	0	1	0	1	0	1	0	1	0	1	0	1	0	1	0	1	0	1	0
Sant_0597	0	1	0	1	0	1	0	1	0	1	0	1	0	1	0	1	0	1	0	1	0	1	0	1	0	1	0	1	0	1	0	1	0	1	0	1	0	1	0	1	0	1	0	1	0	1	0	1	0
Sant_0598	0	1	0	1	0	1	0	1	0	1	0	1	0	1	0	1	0	1	0	1	0	1	0	1	0	1	0	1	0	1	0	1	0	1	0	1	0	1	0	1	0	1	0	1	0	1	0	1	0
Sant_0599	0	1	0	1	0	1	0	1	0	1	0.5	0.790389	0	1	0	1	0	1	0	1	0	1	0	1	0	1	0	1	0	1	0	1	0	1	0	1	0	1	0	1	0	1	0	1	0	1	0	1	0
Sant_0600	0	1	0	1	0	1	0	1	0	1	0.5	0.694118	0	1	0	1	0	1	0	1	0	1	0	1	0	1	0	1	0	1	0	1	0	1	0	1	0	1	0	1	0	1	0	1	0	1	0	1	0
Sant_0601	0	1	0	1	0	1	0	1	0	1	0.5	0.71885	0	1	0	1	0	1	0	1	0	1	0	1	0	1	0	1	0	1	0	1	0	1	0	1	0	1	0	1	0	1	0	1	0	1	0	1	0
Sant_0602	0	1	0	1	0	1	0	1	0	1	0	1	0	1	0	1	0	1	0	1	0	1	0	1	0	1	0	1	0	1	0	1	0	1	0	1	0	1	0	1	0	1	0	1	0	1	0	1	0
Sant_0603	0	1	0	1	0	1	0	1	0	1	0	1	0	1	0	1	0	1	0	1	0	1	0	1	0	1	0	1	0	1	0	1	0	1	0	1	0	1	0	1	0	1	0	1	0	1	0	1	0
Sant_0604	0	1	0	1	0	1	0	1	0	1	0	1	0	1	0	1	0	1	0	1	0	1	0	1	0	1	0	1	0	1	0	1	0	1	0	1	0	1	0	1	0	1	0	1	0	1	0	1	0
Sant_0605	0	1	0	1	0	1	0	1	0	1	0.5	0.829787	0	1	0	1	0	1	0	1	0	1	0	1	0	1	0	1	0	1	0	1	0	1	0	1	0	1	0	1	0	1	0	1	0	1	0	1	0
Sant_0606	0	1	0	1	0	1	0	1	0	1	0.5	0.682216	0	1	0	1	0	1	0	1	0	1	0	1	0	1	0	1	0	1	0	1	0	1	0	1	0	1	0	1	0	1	0	1	0	1	0	1	0
Sant_0607	0	1	0	1	0	1	0	1	0	1	0.5	0.733516	0	1	0	1	0	1	0	1	0	1	0	1	0	1	0	1	0	1	0	1	0	1	0	1	0	1	0	1	0	1	0	1	0	1	0	1	0
Sant_0608	0	1	0	1	0	1	0	1	0	1	0.5	0.80344	0	1	0	1	0	1	0	1	0	1	0	1	0	1	0	1	0	1	0	1	0	1	0	1	0	1	0	1	0	1	0	1	0	1	0	1	0
Sant_0609	0	1	0	1	0	1	0.5	0.849858	0	1	0.5	0.781631	0	1	0	1	0	1	0	1	0	1	0	1	0	1	0	1	0	1	0	1	0	1	0	1	0	1	0	1	0	1	0	1	0	1	0	1	0
Sant_0610	0	1	0	1	0	1	0.5	0.746377	0	1	0.5	0.568651	0	1	0	1	0	1	0	1	0	1	0	1	0	1	0	1	0	1	0	1	0	1	0	1	0	1	0	1	0	1	0	1	0	1	0	1	0
Sant_0611	0	1	0	1	0	1	0.5	0.626506	0	1	0.5	0.649299	0	1	0	1	0	1	0	1	0	1	0	1	0	1	0	1	0	1	0	1	0	1	0	1	0	1	0	1	0	1	0	1	0	1	0	1	0
Sant_0612	0	1	0	1	0	1	0.5	0.805479	0	1	0.5	0.45082	0	1	0	1	0	1	0	1	0	1	0	1	0	1	0	1	0	1	0	1	0	1	0	1	0	1	0	1	0	1	0	1	0	1	0	1	0
Sant_0613	0	1	0	1	0	1	0	1	0	1	0.5	0.786325	0	1	0	1	0	1	0	1	0	1	0	1	0	1	0	1	0	1	0	1	0	1	0	1	0	1	0	1	0	1	0	1	0	1	0	1	0
Sant_0614	0	1	0	1	0	1	0.5	0.859348	0	1	0.5	0.819588	0	1	0	1	0	1	0	1	0	1	0	1	0	1	0	1	0	1	0	1	0	1	0	1	0	1	0	1	0	1	0	1	0	1	0	1	0
Sant_0615	0	1	0	1	0	1	0.5	0.520442	0	1	0.5	0.366667	0	1	0	1	0	1	0	1	0	1	0	1	0	1	0	1	0	1	0	1	0	1	0	1	0	1	0	1	0	1	0	1	0	1	0	1	0
Sant_0616	0	1	0	1	0	1	0.5	0.792696	0	1	0.5	0.501085	0	1	0	1	0	1	0	1	0	1	0	1	0	1	0	1	0	1	0	1	0	1	0	1	0	1	0	1	0	1	0	1	0	1	0	1	0
Sant_0617	0	1	0	1	0	1	0.5	0.83188	0	1	0.5	0.754662	0	1	0	1	0	1	0	1	0	1	0.5	0.928928	0	1	0.5	0.942643	0.5	0.933915	0	1	0	1	0.5	0.936409	0	1	0	1	0	1	0	1	0	1	0	1	0
Sant_0618	0	1	0	1	0	1	0.5	0.530488	0	1	0.5	0.626775	0	1	0	1	0	1	0	1	0	1	0	1	0	1	0	1	0	1	0	1	0	1	0	1	0	1	0	1	0	1	0	1	0	1	0	1	0
Sant_0619	0	1	0	1	0.5	0.914742	0.5	0.849291	0	1	0.5	0.831261	0	1	0.5	0.889349	0	1	0.5	0.879218	0.5	0.905861	0.5	0.868561	0.5	0.927176	0.5	0.91119	0.5	0.909414	0.5	0.862722	0.5	0.959147	0.5	0.879218	0.5	0.918295	0.5	0.912966	0	1	0.5	0.9627	0.5	0.904085	0.5	0.895204	0.5
Sant_0620	0	1	0	1	0.5	0.959259	0.5	0.914815	0	1	0.5	0.864815	0	1	0.5	0.937037	0	1	0.5	0.905556	0.5	0.918519	0	1	0.5	0.914815	0.5	0.907407	0.5	0.914815	0.5	0.907407	0	1	0.5	0.874074	0.5	0.912963	0.5	0.840741	0	1	0	1	0.5	0.914815	0.5	0.912963	0.5
Sant_0621	0	1	0	1	0	1	0.5	0.596512	0	1	0.5	0.691502	0	1	0	1	0	1	0	1	0	1	0	1	0	1	0	1	0	1	0	1	0	1	0	1	0	1	0	1	0	1	0	1	0.5	0.875	0	1	0
Sant_0622	0	1	0	1	0	1	0.5	0.701705	0	1	0.5	0.787821	0	1	0	1	0.5	0.851429	0.5	0.857143	0.5	0.915399	0	1	0	1	0	1	0	1	0	1	0	1	0	1	0	1	0	1	0	1	0	1	0.5	0.836946	0.5	0.882857	0
Sant_0623	0	1	0	1	0	1	0.5	0.708543	0	1	0	1	0	1	0	1	0	1	0	1	0.5	0.910714	0	1	0	1	0	1	0	1	0	1	0	1	0	1	0	1	0	1	0	1	0	1	0.5	0.694657	0	1	0
Sant_0624	0	1	0	1	0	1	0.5	0.679245	0	1	0	1	0	1	0	1	0	1	0	1	0	1	0	1	0	1	0	1	0	1	0	1	0	1	0	1	0	1	0	1	0	1	0	1	0.5	0.799065	0	1	0
Sant_0625	0	1	0	1	0	1	0.5	0.763112	0	1	0.5	0.729021	0	1	0	1	0	1	0	1	0	1	0	1	0	1	0	1	0	1	0	1	0	1	0	1	0	1	0	1	0	1	0	1	0.5	0.879758	0	1	0
Sant_0626	0	1	0.5	0.933813	0	1	0.5	0.956897	0	1	0.5	0.930489	0	1	0	1	0	1	0.5	0.907914	0.5	0.926619	0	1	0	1	0	1	0	1	0	1	0	1	0	1	0	1	0	1	0	1	0	1	0.5	0.942529	0.5	0.907914	0
Sant_0627	0	1	0	1	0	1	0.5	0.682979	0	1	0.5	0.812903	0	1	0	1	0	1	0	1	0	1	0	1	0	1	0	1	0	1	0	1	0	1	0	1	0	1	0	1	0	1	0	1	0	1	0	1	0
Sant_0628	0	1	0	1	0	1	0.5	0.795506	0	1	0	1	0	1	0	1	0	1	0	1	0	1	0	1	0	1	0	1	0	1	0	1	0	1	0	1	0	1	0	1	0	1	0	1	0	1	0	1	0
Sant_0629	0	1	0	1	0	1	0.5	0.471572	0	1	0	1	0	1	0	1	0	1	0	1	0	1	0	1	0	1	0	1	0	1	0	1	0	1	0	1	0	1	0	1	0	1	0	1	0.5	0.732441	0	1	0
Sant_0630	0	1	0	1	0	1	0.5	0.924471	0	1	0	1	0	1	0	1	0	1	0	1	0	1	0	1	0	1	0	1	0	1	0	1	0	1	0	1	0	1	0	1	0	1	0	1	0.5	0.785174	0	1	0
Sant_0631	0	1	0	1	0	1	0.5	0.607251	0	1	0	1	0	1	0	1	0	1	0	1	0	1	0	1	0	1	0	1	0	1	0	1	0	1	0	1	0	1	0	1	0	1	0	1	0	1	0	1	0
Sant_0632	0	1	0	1	0	1	0.5	0.529833	0	1	0	1	0	1	0	1	0	1	0	1	0	1	0	1	0	1	0	1	0	1	0	1	0	1	0	1	0	1	0	1	0	1	0	1	0	1	0	1	0
Sant_0633	0	1	0	1	0	1	0.5	0.400485	0	1	0	1	0	1	0	1	0	1	0	1	0	1	0	1	0	1	0	1	0	1	0	1	0	1	0	1	0	1	0	1	0	1	0	1	0	1	0	1	0
Sant_0634	0	1	0	1	0	1	0.5	0.64574	0	1	0.5	0.86036	0	1	0	1	0	1	0	1	0	1	0	1	0	1	0	1	0	1	0	1	0	1	0	1	0	1	0	1	0	1	0	1	0	1	0	1	0
Sant_0635	0	1	0	1	0	1	0.5	0.960199	0	1	0.5	0.972637	0	1	0	1	0	1	0	1	0	1	0	1	0	1	0	1	0	1	0	1	0	1	0	1	0	1	0	1	0	1	0	1	0	1	0	1	0
Sant_0636	0	1	0	1	0	1	0.5	0.759947	0	1	0.5	0.823607	0	1	0	1	0	1	0	1	0	1	0	1	0	1	0	1	0	1	0	1	0	1	0	1	0	1	0	1	0	1	0	1	0	1	0	1	0
Sant_0637	0	1	0	1	0	1	0.5	0.729936	0	1	0.5	0.777778	0	1	0.5	0.819923	0	1	0.5	0.885057	0	1	0	1	0.5	0.770115	0	1	0	1	0	1	0	1	0.5	0.94636	0	1	0	1	0	1	0	1	0	1	0	1	0
Sant_0638	0	1	0	1	0	1	0.5	0.691678	0	1	0.5	0.6639	0	1	0	1	0	1	0	1	0	1	0	1	0	1	0	1	0	1	0	1	0	1	0	1	0	1	0	1	0	1	0	1	0	1	0	1	0
Sant_0639	0	1	0	1	0	1	0.5	0.812665	0	1	0.5	0.577229	0	1	0	1	0	1	0	1	0.5	0.877984	0	1	0	1	0	1	0	1	0	1	0	1	0	1	0	1	0	1	0	1	0	1	0	1	0	1	0.5
Sant_0640	0	1	0	1	0	1	0.5	0.775385	0	1	0.5	0.578947	0	1	0	1	0	1	0	1	0	1	0	1	0	1	0	1	0	1	0	1	0	1	0	1	0	1	0	1	0	1	0	1	0	1	0	1	0
Sant_0641	0	1	0	1	0	1	0.5	0.812386	0	1	0.5	0.811252	0	1	0	1	0	1	0	1	0	1	0	1	0	1	0	1	0	1	0	1	0	1	0	1	0	1	0	1	0	1	0	1	0	1	0	1	0
Sant_0642	0	1	0	1	0	1	0.5	0.752341	0	1	0	1	0	1	0	1	0	1	0	1	0	1	0	1	0	1	0	1	0	1	0	1	0	1	0	1	0	1	0	1	0	1	0	1	0	1	0	1	0
Sant_0643	0	1	0	1	0	1	0.5	0.802548	0	1	0	1	0	1	0	1	0	1	0	1	0	1	0	1	0	1	0	1	0	1	0	1	0	1	0	1	0	1	0	1	0	1	0	1	0	1	0	1	0
Sant_0644	0	1	0	1	0	1	0.5	0.498155	0	1	0.5	0.888889	0	1	0	1	0	1	0	1	0	1	0	1	0	1	0	1	0	1	0	1	0	1	0	1	0	1	0	1	0	1	0	1	0	1	0	1	0
Sant_0645	0	1	0	1	0	1	0.5	0.63199	0	1	0.5	0.555118	0	1	0	1	0	1	0	1	0	1	0	1	0	1	0	1	0	1	0	1	0	1	0	1	0	1	0	1	0	1	0	1	0	1	0	1	0
Sant_0646	0	1	0	1	0	1	0.5	0.74876	0	1	0.5	0.894472	0	1	0	1	0	1	0	1	0	1	0	1	0	1	0	1	0	1	0	1	0	1	0	1	0	1	0	1	0	1	0	1	0	1	0	1	0
Sant_0647	0	1	0	1	0	1	0.5	0.496403	0	1	0.5	0.633094	0	1	0	1	0	1	0.5	0.661871	0	1	0	1	0	1	0	1	0	1	0	1	0	1	0	1	0	1	0	1	0	1	0	1	0	1	0	1	0
Sant_0648	0	1	0	1	0	1	0.5	0.757455	0	1	0.5	0.758755	0	1	0	1	0	1	0	1	0	1	0	1	0	1	0	1	0	1	0	1	0.5	0.844311	0	1	0	1	0	1	0	1	0	1	0	1	0	1	0
Sant_0649	0	1	0	1	0	1	0.5	0.482143	0	1	0.5	0.704501	0	1	0	1	0	1	0	1	0	1	0	1	0	1	0	1	0	1	0	1	0	1	0	1	0	1	0	1	0	1	0	1	0	1	0	1	0
Sant_0650	0	1	0	1	0	1	0.5	0.834981	0	1	0.5	0.827744	0	1	0	1	0	1	0	1	0	1	0	1	0	1	0	1	0	1	0	1	0	1	0	1	0	1	0	1	0	1	0	1	0	1	0	1	0
Sant_0651	0	1	0	1	0	1	0.5	0.86	0	1	0.5	0.666667	0	1	0	1	0	1	0	1	0	1	0	1	0	1	0	1	0	1	0	1	0	1	0	1	0	1	0	1	0	1	0	1	0	1	0	1	0
Sant_0652	0	1	0	1	0	1	0.5	0.83878	0	1	0.5	0.77342	0	1	0.5	0.893013	0	1	0	1	0.5	0.936681	0.5	0.906114	0	1	0	1	0.5	0.796943	0	1	0	1	0	1	0	1	0.5	0.882096	0	1	0	1	0	1	0	1	0
Sant_0653	0	1	0	1	0	1	0.5	0.742489	0	1	0.5	0.76087	0	1	0	1	0	1	0	1	0	1	0	1	0	1	0	1	0	1	0	1	0	1	0	1	0	1	0	1	0	1	0	1	0	1	0	1	0
Sant_0654	0	1	0	1	0	1	0.5	0.527473	0	1	0.5	0.722892	0	1	0	1	0	1	0	1	0	1	0	1	0	1	0	1	0	1	0	1	0.5	0.821752	0	1	0	1	0	1	0	1	0	1	0	1	0	1	0
Sant_0655	0	1	0	1	0	1	0.5	0.782383	0	1	0.5	0.774857	0	1	0	1	0	1	0	1	0	1	0	1	0	1	0	1	0	1	0	1	0	1	0	1	0	1	0	1	0	1	0	1	0	1	0	1	0
Sant_0656	0	1	0	1	0	1	0	1	0	1	0.5	0.664557	0	1	0	1	0	1	0	1	0	1	0	1	0	1	0	1	0	1	0	1	0	1	0	1	0	1	0	1	0	1	0	1	0	1	0	1	0
Sant_0657	0	1	0	1	0	1	0	1	0	1	0.5	0.992	0	1	0	1	0	1	0	1	0	1	0	1	0	1	0	1	0	1	0	1	0	1	0	1	0	1	0	1	0	1	0	1	0	1	0	1	0
Sant_0658	0	1	0	1	0	1	0	1	0	1	0.5	0.632353	0	1	0	1	0	1	0	1	0	1	0	1	0	1	0	1	0	1	0	1	0	1	0	1	0	1	0	1	0	1	0	1	0	1	0	1	0
Sant_0659	0	1	0	1	0	1	0	1	0	1	0.5	0.756757	0	1	0	1	0	1	0	1	0	1	0	1	0	1	0	1	0	1	0	1	0	1	0	1	0	1	0	1	0	1	0	1	0	1	0	1	0
Sant_0660	0	1	0	1	0	1	0	1	0	1	0.5	0.725838	0	1	0	1	0	1	0	1	0.5	0.889546	0	1	0	1	0	1	0	1	0	1	0	1	0	1	0	1	0	1	0	1	0	1	0	1	0	1	0
Sant_0661	0	1	0	1	0	1	0	1	0.5	0.82531	0.5	0.834711	0	1	0	1	0	1	0	1	0	1	0	1	0	1	0	1	0	1	0	1	0	1	0	1	0	1	0	1	0	1	0	1	0	1	0	1	0
Sant_0662	0	1	0	1	0	1	0	1	0	1	0.5	0.6875	0	1	0	1	0	1	0	1	0	1	0	1	0	1	0	1	0	1	0	1	0	1	0	1	0	1	0	1	0	1	0	1	0	1	0	1	0
Sant_0663	0.5	0.671053	0	1	0	1	0	1	0.5	0.868007	0.5	0.587413	0	1	0	1	0	1	0	1	0	1	0	1	0	1	0	1	0	1	0	1	0	1	0	1	0	1	0	1	0	1	0	1	0	1	0	1	0
Sant_0664	0.5	0.787447	0	1	0	1	0	1	0.5	0.889758	0.5	0.681429	0	1	0	1	0	1	0	1	0	1	0	1	0	1	0	1	0	1	0	1	0	1	0	1	0	1	0	1	0	1	0	1	0	1	0	1	0
Sant_0665	0.5	0.506024	0	1	0	1	0	1	0	1	0.5	0.51004	0	1	0	1	0	1	0	1	0	1	0	1	0	1	0	1	0	1	0	1	0	1	0	1	0	1	0	1	0	1	0	1	0	1	0	1	0
Sant_0666	0.5	0.589443	0.5	0.782222	0	1	0	1	0.5	0.743402	0.5	0.649123	0	1	0	1	0	1	0	1	0	1	0	1	0	1	0	1	0	1	0	1	0	1	0	1	0	1	0	1	0	1	0	1	0	1	0	1	0
Sant_0667	0.5	0.622577	0.5	0.856164	0.5	0.842466	0	1	0.5	0.751693	0.5	0.660205	0	1	0	1	0	1	0	1	0	1	0	1	0	1	0	1	0	1	0	1	0	1	0	1	0.5	0.649955	0	1	0	1	0	1	0	1	0	1	0
Sant_0668	0	1	0	1	0.5	0.762774	0	1	0	1	0.5	0.952381	0	1	0	1	0	1	0.5	0.835766	0	1	0	1	0	1	0.5	0.89011	0.5	0.824176	0	1	0	1	0.5	0.923077	0	1	0	1	0	1	0	1	0	1	0.5	0.945055	0
Sant_0669	0	1	0	1	0.5	0.872233	0	1	0	1	0	1	0	1	0	1	0	1	0.5	0.848943	0	1	0	1	0	1	0	1	0	1	0	1	0	1	0	1	0	1	0	1	0	1	0	1	0	1	0	1	0
Sant_0670	0	1	0	1	0.5	0.926829	0	1	0	1	0.5	0.835303	0	1	0	1	0	1	0.5	0.779956	0	1	0	1	0	1	0	1	0	1	0	1	0	1	0	1	0	1	0	1	0	1	0	1	0	1	0	1	0
Sant_0671	0	1	0	1	0.5	0.767717	0	1	0	1	0.5	0.92126	0	1	0	1	0	1	0.5	0.865007	0	1	0	1	0	1	0	1	0	1	0	1	0	1	0.5	0.909449	0	1	0	1	0	1	0	1	0	1	0	1	0
Sant_0672	0	1	0	1	0.5	0.796968	0	1	0	1	0.5	0.748515	0	1	0	1	0	1	0	1	0	1	0	1	0	1	0	1	0	1	0	1	0	1	0	1	0	1	0	1	0	1	0	1	0	1	0	1	0
Sant_0673	0	1	0	1	0.5	0.794717	0	1	0	1	0.5	0.790786	0	1	0	1	0	1	0	1	0	1	0	1	0	1	0	1	0	1	0	1	0	1	0	1	0	1	0	1	0	1	0	1	0	1	0	1	0
Sant_0674	0	1	0	1	0.5	0.757081	0	1	0.5	0.832474	0.5	0.792453	0	1	0	1	0	1	0.5	0.816102	0	1	0	1	0	1	0	1	0	1	0	1	0	1	0	1	0	1	0	1	0	1	0	1	0	1	0	1	0
Sant_0675	0	1	0	1	0.5	0.756579	0	1	0.5	0.785408	0.5	0.793826	0	1	0	1	0	1	0	1	0	1	0	1	0	1	0	1	0	1	0	1	0	1	0	1	0	1	0	1	0	1	0	1	0	1	0	1	0
Sant_0676	0	1	0	1	0.5	0.76513	0	1	0.5	0.767341	0.5	0.682609	0	1	0	1	0	1	0.5	0.712012	0	1	0	1	0	1	0	1	0	1	0	1	0	1	0	1	0	1	0	1	0	1	0	1	0	1	0	1	0
Sant_0677	0	1	0	1	0.5	0.799278	0	1	0.5	0.766187	0.5	0.791757	0	1	0	1	0	1	0.5	0.828777	0	1	0	1	0	1	0	1	0	1	0	1	0	1	0	1	0	1	0	1	0	1	0	1	0	1	0	1	0
Sant_0678	0	1	0	1	0.5	0.48583	0	1	0.5	0.839394	0.5	0.606707	0	1	0	1	0	1	0.5	0.792169	0	1	0	1	0	1	0	1	0	1	0	1	0	1	0	1	0	1	0	1	0	1	0	1	0	1	0	1	0
Sant_0679	0	1	0	1	0.5	0.811111	0	1	0.5	0.796009	0.5	0.813146	0	1	0	1	0	1	0.5	0.731222	0	1	0	1	0	1	0	1	0	1	0	1	0	1	0	1	0	1	0	1	0	1	0	1	0	1	0	1	0
Sant_0680	0	1	0	1	0.5	0.789809	0	1	0.5	0.849178	0.5	0.832023	0	1	0	1	0	1	0.5	0.789023	0	1	0	1	0	1	0	1	0	1	0	1	0	1	0	1	0	1	0	1	0	1	0	1	0	1	0	1	0.5
Sant_0681	0	1	0	1	0.5	0.770223	0	1	0	1	0.5	0.640607	0	1	0	1	0	1	0.5	0.85514	0	1	0	1	0	1	0	1	0	1	0	1	0	1	0	1	0	1	0	1	0	1	0	1	0	1	0	1	0.5
Sant_0682	0	1	0	1	0.5	0.738414	0	1	0	1	0.5	0.67284	0	1	0	1	0	1	0.5	0.766533	0	1	0	1	0	1	0	1	0	1	0	1	0	1	0	1	0	1	0	1	0	1	0	1	0	1	0	1	0
Sant_0683	0	1	0	1	0.5	0.791895	0	1	0	1	0.5	0.682873	0	1	0	1	0	1	0.5	0.871287	0	1	0	1	0	1	0	1	0	1	0	1	0	1	0	1	0	1	0	1	0	1	0	1	0	1	0	1	0
Sant_0684	0	1	0	1	0.5	0.711972	0	1	0	1	0.5	0.773784	0	1	0	1	0	1	0	1	0	1	0	1	0	1	0	1	0	1	0	1	0	1	0	1	0	1	0	1	0	1	0	1	0	1	0	1	0
Sant_0685	0	1	0	1	0.5	0.731985	0	1	0	1	0.5	0.758577	0	1	0	1	0	1	0	1	0	1	0	1	0	1	0	1	0	1	0	1	0	1	0	1	0	1	0	1	0	1	0	1	0	1	0	1	0
Sant_0686	0	1	0	1	0.5	0.787032	0	1	0.5	0.905188	0.5	0.864043	0	1	0	1	0	1	0.5	0.994633	0	1	0	1	0	1	0	1	0	1	0	1	0	1	0	1	0	1	0	1	0	1	0	1	0	1	0	1	0
Sant_0687	0	1	0	1	0.5	0.850525	0	1	0.5	0.886617	0.5	0.855556	0	1	0	1	0	1	0.5	0.795805	0	1	0	1	0	1	0	1	0	1	0	1	0	1	0	1	0	1	0.5	0.904644	0	1	0	1	0	1	0	1	0
Sant_0688	0	1	0	1	0.5	0.79562	0	1	0	1	0.5	0.844322	0	1	0	1	0	1	0.5	0.837905	0	1	0	1	0	1	0	1	0	1	0	1	0	1	0.5	0.895131	0	1	0.5	0.959476	0	1	0	1	0	1	0	1	0
Sant_0689	0	1	0	1	0.5	0.738041	0	1	0	1	0.5	0.630137	0	1	0	1	0	1	0.5	0.701912	0	1	0	1	0	1	0	1	0	1	0	1	0	1	0	1	0	1	0	1	0	1	0	1	0	1	0	1	0
Sant_0690	0	1	0	1	0.5	0.801852	0	1	0.5	0.870732	0.5	0.797774	0	1	0	1	0	1	0.5	0.829358	0	1	0	1	0	1	0	1	0	1	0.5	0.932633	0	1	0	1	0	1	0	1	0	1	0	1	0	1	0	1	0
Sant_0691	0	1	0	1	0.5	0.802432	0	1	0.5	0.799593	0.5	0.752294	0	1	0	1	0	1	0.5	0.880567	0	1	0	1	0	1	0	1	0	1	0.5	0.840609	0	1	0	1	0	1	0	1	0	1	0	1	0	1	0	1	0
Sant_0692	0	1	0	1	0	1	0	1	0	1	0	1	0	1	0	1	0	1	0	1	0	1	0	1	0	1	0	1	0	1	0	1	0	1	0	1	0	1	0	1	0	1	0	1	0	1	0	1	0
Sant_0693	0	1	0	1	0	1	0.5	0.921975	0	1	0	1	0	1	0	1	0	1	0.5	0.964968	0.5	0.929936	0	1	0	1	0.5	0.923567	0	1	0	1	0	1	0	1	0	1	0	1	0.5	0.953822	0.5	0.921975	0	1	0	1	0
Sant_0694	0	1	0	1	0	1	0	1	0	1	0	1	0	1	0	1	0	1	0	1	0	1	0	1	0	1	0	1	0	1	0	1	0	1	0	1	0	1	0	1	0	1	0	1	0	1	0	1	0
Sant_0695	0	1	0	1	0	1	0	1	0	1	0	1	0	1	0	1	0	1	0	1	0	1	0	1	0	1	0	1	0	1	0	1	0	1	0	1	0	1	0	1	0	1	0	1	0	1	0	1	0
Sant_0696	0	1	0	1	0	1	0	1	0	1	0	1	0	1	0	1	0	1	0	1	0	1	0	1	0	1	0	1	0	1	0	1	0	1	0	1	0	1	0	1	0	1	0	1	0	1	0	1	0
Sant_0697	0	1	0	1	0	1	0	1	0	1	0	1	0.5	0.936204	0.5	0.85008	0	1	0	1	0.5	0.9536	0	1	0	1	0	1	0	1	0	1	0	1	0	1	0	1	0	1	0	1	0	1	0	1	0	1	0
Sant_0698	0	1	0	1	0	1	0	1	0	1	0	1	0.5	0.795276	0.5	0.799213	0	1	0	1	0.5	0.797368	0	1	0.5	0.909449	0	1	0	1	0	1	0	1	0.5	0.850394	0	1	0	1	0	1	0	1	0	1	0	1	0
Sant_0699	0	1	0	1	0	1	0	1	0	1	0	1	0.5	0.655629	0.5	0.65708	0	1	0	1	0.5	0.878049	0	1	0	1	0	1	0	1	0	1	0	1	0	1	0	1	0	1	0	1	0	1	0.5	0.865772	0	1	0
Sant_0700	0	1	0	1	0	1	0	1	0	1	0	1	0.5	0.730053	0.5	0.730053	0	1	0	1	0.5	0.734043	0	1	0	1	0	1	0	1	0	1	0	1	0	1	0	1	0	1	0	1	0	1	0.5	0.882353	0	1	0
Sant_0701	0	1	0	1	0	1	0	1	0	1	0	1	0.5	0.820874	0.5	0.820874	0	1	0	1	0.5	0.894068	0	1	0	1	0	1	0	1	0	1	0	1	0	1	0	1	0	1	0	1	0	1	0.5	0.896601	0	1	0
Sant_0702	0	1	0	1	0	1	0	1	0	1	0	1	0	1	0	1	0	1	0	1	0	1	0	1	0	1	0	1	0	1	0	1	0	1	0	1	0	1	0	1	0	1	0	1	0	1	0	1	0
Sant_0703	0	1	0	1	0	1	0	1	0	1	0	1	0	1	0	1	0	1	0	1	0	1	0	1	0	1	0	1	0	1	0	1	0	1	0	1	0	1	0	1	0	1	0	1	0	1	0	1	0
Sant_0704	0	1	0	1	0	1	0	1	0	1	0	1	0	1	0	1	0	1	0	1	0	1	0	1	0	1	0	1	0	1	0	1	0	1	0	1	0	1	0	1	0	1	0	1	0	1	0	1	0
Sant_0705	0	1	0	1	0	1	0	1	0	1	0	1	0	1	0	1	0	1	0	1	0	1	0	1	0	1	0	1	0	1	0	1	0	1	0	1	0	1	0	1	0	1	0	1	0	1	0	1	0
Sant_0706	0	1	0	1	0	1	0	1	0	1	0	1	0.5	0.87069	0.5	0.87069	0	1	0	1	0	1	0	1	0	1	0	1	0	1	0	1	0	1	0	1	0	1	0	1	0	1	0	1	0.5	0.932314	0	1	0
Sant_0707	0	1	0	1	0	1	0	1	0	1	0	1	0.5	0.72043	0.5	0.736264	0	1	0	1	0	1	0	1	0	1	0	1	0	1	0	1	0	1	0	1	0	1	0	1	0	1	0	1	0	1	0	1	0
Sant_0708	0	1	0	1	0	1	0	1	0	1	0	1	0.5	0.953642	0.5	0.806167	0	1	0	1	0	1	0	1	0	1	0	1	0	1	0	1	0	1	0	1	0	1	0	1	0	1	0	1	0.5	0.92053	0	1	0
Sant_0709	0	1	0	1	0	1	0	1	0	1	0	1	1	0.0525263	1	0.0525526	0	1	0	1	0.5	0.867868	0.5	0.923423	0.5	0.888889	0	1	0	1	0	1	0.5	0.825826	0	1	0.5	0.885886	0	1	0	1	1	0.0645646	1	0.0915916	0.5	0.935435	0
Sant_0710	0	1	0	1	0	1	0	1	0	1	0	1	0.5	0.697842	0.5	0.899281	0	1	0	1	0.5	0.857656	0	1	0	1	0	1	0	1	0	1	0	1	0	1	0	1	0	1	0	1	0.5	0.85461	0.5	0.967626	0	1	0
Sant_0711	0	1	0	1	0	1	0	1	0	1	0	1	0	1	0.5	0.865306	0	1	0	1	0	1	0	1	0	1	0	1	0	1	0	1	0	1	0	1	0	1	0	1	0	1	0	1	0.5	0.904891	0	1	0
Sant_0712	0	1	0	1	0	1	0	1	0	1	0	1	0	1	0	1	0.5	0.873626	0	1	0	1	0	1	0	1	0	1	0	1	0	1	0	1	0	1	0	1	0	1	0	1	0	1	0.5	0.872964	0	1	0
Sant_0713	0	1	0	1	0	1	0	1	0	1	0	1	0	1	0	1	0.5	0.798077	0	1	0	1	0	1	0	1	0	1	0	1	0	1	0	1	0	1	0	1	0	1	0	1	0	1	0.5	0.862179	0	1	0
Sant_0714	0	1	0	1	0	1	0	1	0	1	0	1	0	1	0	1	0.5	0.814371	0	1	0	1	0	1	0	1	0	1	0	1	0	1	0	1	0	1	0	1	0	1	0	1	0	1	0	1	0	1	0
Sant_0715	0	1	0	1	0	1	0	1	0	1	0	1	0	1	0	1	0	1	0	1	0	1	0	1	0	1	0	1	0	1	0	1	0	1	0	1	0	1	0	1	0	1	0	1	0	1	0	1	0
Sant_0716	0	1	0	1	0	1	0	1	0	1	0	1	0	1	0	1	0	1	0	1	0	1	0	1	0	1	0	1	0	1	0	1	0	1	0	1	0	1	0	1	0	1	0	1	0	1	0	1	0
Sant_0719	0	1	0	1	0.5	0.62005	0	1	0	1	0.5	0.6171	0	1	0.5	0.78536	0	1	0.5	0.651048	0	1	0	1	0	1	0	1	0	1	0.5	0.798267	0	1	0	1	0.5	0.76087	0	1	0	1	0	1	0.5	0.837638	0	1	0
Sant_0720	0	1	0	1	0.5	0.687845	0	1	0	1	0.5	0.548209	0	1	0.5	0.939226	0	1	0.5	0.796875	0	1	0	1	0.5	0.840659	0.5	0.881215	0.5	0.892265	0.5	0.786569	0	1	0	1	0.5	0.808958	0.5	0.856354	0	1	0	1	0.5	0.861848	0	1	0
Sant_0721	0	1	0	1	0.5	0.701741	0	1	0	1	0.5	0.789116	0	1	0	1	0	1	0	1	0	1	0	1	0	1	0	1	0	1	0	1	0	1	0	1	0.5	0.809064	0	1	0	1	0	1	0.5	0.828508	0	1	0
Sant_0722	0.5	0.836237	0	1	0.5	0.732877	0	1	0	1	0.5	0.63213	0.5	0.916084	0.5	0.901048	0	1	0.5	0.744054	0	1	0	1	0	1	0	1	0	1	0	1	0	1	0	1	0.5	0.850694	0	1	0	1	0	1	0	1	0	1	0
Sant_0723	0	1	0	1	0.5	0.783439	0	1	0	1	0.5	0.701174	0	1	0	1	0	1	0.5	0.510504	0	1	0	1	0	1	0	1	0	1	0.5	0.794681	0	1	0	1	0	1	0	1	0	1	0	1	0.5	0.888535	0	1	0
Sant_0724	0.5	0.837464	0	1	0.5	0.84621	0	1	0	1	0.5	0.731921	0	1	0	1	0	1	0.5	0.843409	0	1	0	1	0	1	0	1	0	1	0.5	0.820175	0	1	0	1	0	1	0	1	0	1	0	1	0.5	0.848201	0	1	0
Sant_0725	0.5	0.798107	0	1	0.5	0.730242	0	1	0	1	0.5	0.790966	0	1	0	1	0	1	0.5	0.849894	0	1	0	1	0	1	0	1	0	1	0	1	0	1	0	1	0	1	0	1	0	1	0	1	0.5	0.8125	0	1	0
Sant_0726	0.5	0.813989	0.5	0.948478	0.5	0.772692	0	1	0	1	0.5	0.777518	0	1	0	1	0	1	0.5	0.810748	0.5	0.936768	0	1	0	1	0	1	0	1	0.5	0.822394	0	1	0	1	0	1	0	1	0	1	0	1	0.5	0.922717	0.5	0.9274	0
Sant_0727	0.5	0.683673	0.5	0.880102	0.5	0.814941	0.5	0.864796	0	1	0.5	0.813776	0	1	0	1	0	1	0.5	0.752492	0.5	0.931646	0	1	0	1	0	1	0	1	0.5	0.882203	0	1	0.5	0.931122	0	1	0	1	0	1	0	1	0	1	0	1	0
Sant_0731	0.5	0.375	0	1	0.5	0.397059	0.5	0.418398	0	1	0.5	0.721068	0.5	0.827893	0.5	0.827893	0.5	0.829412	0.5	0.754438	0.5	0.649852	0	1	0	1	0.5	0.658754	0	1	0	1	0	1	0	1	0.5	0.66568	0.5	0.714286	0	1	0.5	0.928571	0.5	0.854599	0	1	0
Sant_0732	0.5	0.731371	0.5	0.762036	0.5	0.750344	0.5	0.807852	0.5	0.807373	0.5	0.764679	0.5	0.862037	0.5	0.862226	0.5	0.864865	0.5	0.868566	0.5	0.853836	0	1	0.5	0.980583	0.5	0.878552	0.5	0.868566	0.5	0.909384	0.5	0.89779	0.5	0.934813	0.5	0.89289	0.5	0.866397	0.5	0.947806	0.5	0.881864	0.5	0.938974	0	1	0.5
Sant_0733	1	0.0335196	1	0.075419	1	0.0418994	1	0.0530726	1	0.0782123	1	0.0642458	1	0.0670391	1	0.0669767	1	0.0558659	1	0.0642458	1	0.0837989	1	0.075419	1	0.0782123	0.5	0.46648	1	0.0726257	1	0.0837989	0.5	0.731233	1	0.0670391	1	0.103352	1	0.0947075	1	0.108939	1	0.0865922	1	0.0810056	0.5	0.820183	1
Sant_0734	1	0.043956	1	0.0549451	1	0.043956	1	0.043956	1	0.0659341	1	0.0879121	1	0.0549451	1	0.0549451	1	0.032967	1	0.0549451	1	0.153285	1	0.10989	1	0.0879121	1	0.0549451	1	0.0989011	1	0.032967	1	0.131868	1	0.0879121	1	0.0879121	1	0.230769	1	0.0879121	1	0.0989011	1	0.186813	1	0.208791	1
Sant_0735	0.5	0.62611	1	0.105448	0.5	0.747312	1	0.0741758	0.5	0.745887	0.5	0.645604	1	0.0985401	1	0.0985401	0.5	0.807273	1	0.0906593	0.5	0.805009	0.5	0.820419	1	0.147945	0.5	0.760255	0.5	0.846224	0.5	0.833787	1	0.134002	0.5	0.870438	0.5	0.784091	1	0.101648	0.5	0.86691	1	0.143372	0.5	0.763489	1	0.137237	0.5
Sant_0736	1	0.0583333	0.5	0.759336	1	0.05	1	0.0625	0.5	0.731507	1	0.0875	1	0.0833333	1	0.0833333	1	0.108333	0.5	0.759234	0.5	0.646409	1	0.104022	1	0.1375	1	0.128988	1	0.0958333	1	0.108333	1	0.129167	1	0.1375	1	0.104022	1	0.1375	1	0.17027	1	0.120833	0.5	0.585464	0.5	0.709766	1
Sant_0737	0.5	0.570833	0.5	0.731092	0.5	0.806094	0.5	0.776078	0.5	0.814404	1	0.145833	0.5	0.774059	0.5	0.748954	0.5	0.832418	0.5	0.810585	0.5	0.781163	0.5	0.845188	0.5	0.84701	0.5	0.758333	0.5	0.902098	0.5	0.878747	0.5	0.841004	0.5	0.855372	0.5	0.79533	0.5	0.767717	0.5	0.828452	0.5	0.809717	0.5	0.843357	0.5	0.870293	0.5
Sant_0738	1	0.0522193	1	0.066313	0.5	0.775726	0.5	0.739399	1	0.0636605	1	0.0557029	0.5	0.780316	0.5	0.780316	1	0.0636605	0.5	0.548102	0.5	0.732283	1	0.100796	1	0.11014	1	0.124668	1	0.0954907	1	0.116711	0.5	0.7163	0.5	0.924095	1	0.106007	1	0.0928382	0.5	0.844737	0	1	0	1	0.5	0.803293	0.5
Sant_0739	0.5	0.575758	0.5	0.183168	0.5	0.712121	0.5	0.502513	0.5	0.171717	0.5	0.545455	0.5	0.843434	0.5	0.867227	0.5	0.419301	0.5	0.511706	0.5	0.808081	0.5	0.504854	0.5	0.643564	0.5	0.747475	0.5	0.748744	0.5	0.648	0.5	0.809211	0	1	0.5	0.267677	0.5	0.410684	0.5	0.719799	0	1	0	1	0.5	0.874372	0.5
Sant_0740	1	0.1	0.5	0.346535	0.5	0.250836	0.5	0.381271	0.5	0.20202	1	0.10101	0.5	0.494949	0.5	0.343434	0.5	0.647841	0.5	0.624161	0.5	0.328904	0.5	0.656566	0.5	0.845638	0.5	0.784314	0.5	0.464646	0.5	0.463087	0.5	0.515151	0	1	1	0.111111	0.5	0.32	1	0.15	0.5	0.808081	0.5	0.724832	0.5	0.81	0
Sant_0741	1	0.0388889	1	0.0722222	0.5	0.577778	1	0.099631	1	0.127778	1	0.0777778	1	0.0777778	1	0.0777778	1	0.0944444	1	0.1	1	0.105556	1	0.0888889	1	0.1	1	0.0944444	1	0.1	1	0.122222	1	0.144444	0	1	1	0.15	1	0.0944444	0.5	0.509946	1	0.105556	0.5	0.644404	1	0.0888889	0.5
Sant_0742	0.5	0.237226	0.5	0.55569	0.5	0.561361	0.5	0.572296	0.5	0.809234	0.5	0.71831	0.5	0.685407	0.5	0.682635	0.5	0.53688	0.5	0.73913	0.5	0.611511	0.5	0.556627	0.5	0.771635	0.5	0.693141	0.5	0.709951	0.5	0.763636	0.5	0.481752	0	1	0.5	0.773852	0.5	0.791132	0.5	0.833935	0.5	0.742823	0.5	0.816867	0.5	0.853511	0.5
Sant_0743	1	0.0818965	0.5	0.790831	1	0.0732759	0.5	0.445714	0.5	0.844828	1	0.116379	1	0.107759	1	0.107759	1	0.107759	0.5	0.708861	1	0.133429	1	0.0775862	1	0.125	1	0.103448	1	0.0732759	1	0.112069	1	0.0948276	0	1	1	0.12931	0.5	0.717914	1	0.116379	0.5	0.843616	1	0.12931	1	0.137339	0
Sant_0744	0.5	0.683432	0.5	0.699088	0.5	0.765182	0.5	0.80303	0.5	0.637462	0.5	0.658317	0.5	0.781155	0.5	0.774291	0.5	0.810152	0.5	0.741142	0.5	0.866667	0.5	0.908257	0.5	0.877676	0.5	0.797969	0.5	0.839268	0.5	0.665653	0.5	0.817904	0	1	0.5	0.851632	0.5	0.744828	0.5	0.830491	0.5	0.857143	0.5	0.889676	0.5	0.907332	0
Sant_0745	0.5	0.199336	0.5	0.444079	0.5	0.606061	0.5	0.5625	0.5	0.333333	0.5	0.575758	0.5	0.531773	0.5	0.533557	0.5	0.372483	0.5	0.491639	0.5	0.606061	0.5	0.592105	0	1	0.5	0.432886	0.5	0.444444	0	1	0.5	0.353535	0	1	0	1	0	1	0	1	0	1	0	1	0.5	0.797342	0.5
Sant_0746	0.5	0.599421	0.5	0.738417	0.5	0.695861	0.5	0.630394	0	1	0.5	0.666985	0.5	0.757805	0.5	0.759242	0.5	0.860019	0.5	0.653179	0.5	0.847637	0.5	0.873199	0	1	0.5	0.747126	0.5	0.897979	0.5	0.733461	0.5	0.807471	0	1	0	1	0	1	0.5	0.906371	0.5	0.889855	0.5	0.747859	0.5	0.843118	0
Sant_0747	0.5	0.6292	0.5	0.852632	0.5	0.38766	0.5	0.76825	0.5	0.736842	0.5	0.768421	0.5	0.85614	0.5	0.842105	0.5	0.746575	0	1	0.5	0.870175	0.5	0.843641	0	1	0.5	0.842105	0.5	0.840278	0.5	0.793503	0.5	0.825688	0	1	0	1	0	1	0	1	0	1	0.5	0.793417	0	1	0
Sant_0748	0.5	0.694511	0.5	0.869928	0	1	0.5	0.768683	0.5	0.788166	0.5	0.711561	0.5	0.62069	0.5	0.647199	0.5	0.881094	0	1	0.5	0.844869	0	1	0	1	0.5	0.847437	0.5	0.873108	0.5	0.756272	0.5	0.668394	0.5	0.921147	0	1	0	1	0	1	0	1	0.5	0.846774	0	1	0
Sant_0749	0.5	0.746947	0.5	0.701219	0.5	0.739865	0.5	0.780488	0.5	0.88761	0.5	0.855984	0.5	0.861186	0.5	0.869858	0.5	0.886135	0.5	0.783478	0.5	0.909337	0	1	0.5	0.926052	0.5	0.91322	0.5	0.922297	0.5	0.866982	0	1	0.5	0.928087	0.5	0.878442	0	1	0	1	0.5	0.873616	0.5	0.892881	0	1	0
Sant_0750	0.5	0.733916	0.5	0.906921	0.5	0.834658	0.5	0.730952	0	1	0.5	0.793487	0.5	0.916667	0.5	0.895238	0.5	0.820777	0.5	0.820093	0.5	0.788095	0	1	0.5	0.942721	0.5	0.82923	0.5	0.932432	0.5	0.799054	0	1	0	1	0.5	0.811765	0.5	0.914577	0	1	0.5	0.883189	0.5	0.906921	0	1	0
Sant_0751	0.5	0.768862	0.5	0.799283	0.5	0.75537	0.5	0.72242	0	1	0.5	0.782763	0.5	0.80376	0.5	0.772242	0.5	0.870392	0.5	0.635167	0.5	0.811681	0	1	0.5	0.82177	0.5	0.77685	0.5	0.850479	0.5	0.726841	0.5	0.817217	0	1	0.5	0.87396	0.5	0.864833	0.5	0.881295	0	1	0.5	0.834532	0	1	0.5
Sant_0752	0.5	0.228571	0.5	0.693038	0.5	0.647619	0.5	0.246835	0.5	0.787975	0.5	0.740506	0.5	0.736196	0.5	0.736196	0.5	0.780952	0.5	0.658307	0.5	0.742857	0	1	0	1	0.5	0.794392	0.5	0.816456	0.5	0.829192	0.5	0.873418	0	1	0.5	0.923809	0.5	0.808777	0.5	0.657895	0	1	0	1	0.5	0.838095	0
Sant_0753	1	0.0210773	1	0.0704225	1	0.0774648	1	0.0352113	1	0.0774648	1	0.0774648	1	0.0704225	1	0.0774648	1	0.0633803	1	0.112676	1	0.105634	1	0.112676	1	0.111888	1	0.084507	1	0.147887	1	0.161972	1	0.140845	1	0.169014	1	0.105634	1	0.112676	1	0.147887	1	0.140515	1	0.112412	1	0.15493	1
Sant_0754	0.5	0.254867	0.5	0.537234	0.5	0.223404	1	0.0319149	1	0.0319149	0.5	0.212389	1	0.0478723	1	0.0478723	0.5	0.545454	1	0.0212766	0.5	0.659574	1	0.0319149	0.5	0.646643	1	0.0319149	1	0.0319149	0.5	0.567138	0.5	0.776596	1	0.0904255	0.5	0.57268	0.5	0.396522	1	0.0531915	1	0.0319149	1	0.0691489	0.5	0.879859	1
Sant_0755	1	0.0282132	1	0.0470219	1	0.0658307	1	0.0376176	1	0.0689655	1	0.0470219	0.5	0.765369	0.5	0.774793	1	0.0564263	1	0.0626959	1	0.0689655	1	0.0721003	0.5	0.836991	0.5	0.253918	1	0.0783699	1	0.0532359	1	0.0721003	1	0.0815047	1	0.0815047	1	0.0721003	1	0.10334	1	0.0782881	0.5	0.817347	0	1	1
Sant_0756	0.5	0.413934	0.5	0.546559	0.5	0.720327	0.5	0.717391	0.5	0.758197	0.5	0.70082	0.5	0.761194	0.5	0.759184	0.5	0.796748	0.5	0.745989	0.5	0.717213	0.5	0.71371	0.5	0.812245	0.5	0.822647	0.5	0.720488	1	0.118852	0.5	0.828841	0.5	0.787798	0.5	0.846049	0.5	0.853723	0.5	0.819672	0.5	0.753053	1	0.0983607	0	1	0.5
Sant_0757	0.5	0.676596	0.5	0.74094	0.5	0.667133	0.5	0.708861	0.5	0.885106	0.5	0.730181	0.5	0.786611	0.5	0.789916	0.5	0.756	0.5	0.803949	0.5	0.742574	0.5	0.906383	0.5	0.84322	0.5	0.769122	0.5	0.794483	0.5	0.813492	0.5	0.80198	0	1	0.5	0.761506	0.5	0.810924	0.5	0.799163	0.5	0.803116	0.5	0.859575	0.5	0.831224	0
Sant_0758	0.5	0.696737	0.5	0.768786	0.5	0.651163	0.5	0.683112	0.5	0.812379	0.5	0.651163	0.5	0.854651	0.5	0.854651	0.5	0.745763	0.5	0.80791	0.5	0.722543	0	1	0.5	0.797688	0.5	0.847195	0.5	0.815029	0.5	0.752768	0.5	0.804598	0	1	0.5	0.643253	0.5	0.786127	0.5	0.909266	0	1	0.5	0.830769	0.5	0.778846	0
Sant_0759	1	0.0236052	1	0.0579399	1	0.0407725	1	0.0407725	1	0.0493562	1	0.0429185	0.5	0.877682	0.5	0.877682	1	0.0515021	1	0.055794	1	0.0686695	1	0.0450322	1	0.055794	0.5	0.783167	1	0.0407725	1	0.0750536	1	0.0536481	1	0.0364807	1	0.055794	1	0.0493562	1	0.0665236	1	0.0858369	0.5	0.853191	0.5	0.852878	1
Sant_0760	1	0.0285714	1	0.0441558	1	0.0310078	1	0.0285714	1	0.0622837	1	0.0493507	1	0.067474	0.5	0.492729	1	0.0649351	1	0.0337662	1	0.0493507	1	0.0985307	1	0.0467128	1	0.0493507	1	0.0623377	1	0.0467532	1	0.0259291	1	0.0466724	1	0.0831169	1	0.0467532	1	0.0622837	0.5	0.756454	0.5	0.755784	1	0.0752595	0.5
Sant_0761	0.5	0.669196	0.5	0.173804	0.5	0.866633	0.5	0.877202	0.5	0.77688	1	0.0789074	0.5	0.936837	0.5	0.921093	0.5	0.877794	0.5	0.341906	0.5	0.874688	1	0.0985346	0.5	0.935891	0.5	0.861476	1	0.0932331	0.5	0.831757	1	0.0758725	0.5	0.945932	0.5	0.815201	0.5	0.844434	0.5	0.822849	0.5	0.890672	0.5	0.896142	0.5	0.921569	0.5
Sant_0762	0.5	0.227273	1	0.0745946	0.5	0.651188	0.5	0.788108	0.5	0.717532	1	0.0487013	0	1	0	1	0.5	0.898378	1	0.0454054	0.5	0.700754	1	0.0844156	0.5	0.974026	0.5	0.716757	1	0.0875676	0.5	0.754045	1	0.0746753	0.5	0.830329	0	1	0.5	0.738414	0.5	0.758881	0	1	0.5	0.724138	0.5	0.882162	0.5
Sant_0763	0.5	0.700398	0.5	0.835869	0.5	0.802242	0.5	0.845369	0.5	0.821687	0.5	0.772947	0	1	0	1	0.5	0.855431	0.5	0.786963	0.5	0.848606	0.5	0.821656	0	1	0.5	0.843373	0.5	0.859551	0.5	0.871508	0.5	0.856459	0.5	0.863565	0.5	0.818605	0.5	0.787383	0	1	0.5	0.870813	0.5	0.854067	0.5	0.914516	0.5
Sant_0764	1	0.0438144	1	0.0386598	1	0.0463918	1	0.0412371	1	0.048927	1	0.0489691	1	0.0386598	1	0.0360825	1	0.0592784	1	0.0488432	1	0.0824034	1	0.064433	1	0.0412017	1	0.056701	1	0.0695876	1	0.0592784	1	0.0850515	1	0.0798969	1	0.0902062	1	0.113305	1	0.0850515	1	0.095279	1	0.0721649	1	0.0824742	1
Sant_0765	1	0.0334262	1	0.0584958	1	0.0529248	1	0.0473538	1	0.0529248	1	0.0557103	1	0.0500928	1	0.0501393	1	0.0752089	1	0.0529248	1	0.0667903	1	0.0779944	1	0.0612813	1	0.0612813	1	0.0668524	1	0.0557103	1	0.0668524	1	0.0445682	1	0.0805556	1	0.0834879	1	0.0696379	1	0.0779944	1	0.08078	1	0.0668524	1
Sant_0766	0.5	0.600604	0.5	0.235052	0.5	0.617108	0.5	0.794118	0.5	0.711462	0.5	0.636086	0.5	0.716787	0.5	0.759259	0.5	0.740816	0.5	0.201238	0.5	0.793846	0	1	0	1	0	1	0	1	0	1	0.5	0.858908	0.5	0.874618	0	1	0.5	0.765829	0.5	0.862423	0.5	0.926879	1	0.201238	0.5	0.952577	0.5
Sant_0767	0.5	0.593458	0.5	0.771028	0.5	0.600932	0.5	0.837209	0.5	0.752336	0.5	0.666149	0	1	0	1	0.5	0.77169	0.5	0.841121	0.5	0.760433	0.5	0.839258	0.5	0.855162	0	1	0	1	0.5	0.810559	0.5	0.908385	0	1	0	1	0	1	0	1	0	1	0.5	0.863142	0	1	0.5
Sant_0768	0.5	0.666667	0.5	0.667121	0.5	0.681259	0.5	0.85124	0.5	0.730506	0.5	0.709766	0	1	0	1	0.5	0.760956	0.5	0.735616	0.5	0.664374	0.5	0.842975	0	1	0.5	0.761317	0	1	0.5	0.754121	0	1	0.5	0.893004	0	1	0	1	0	1	0	1	0.5	0.837689	0.5	0.859504	0.5
Sant_0769	0.5	0.677741	0.5	0.78304	0.5	0.787375	0.5	0.765033	0.5	0.657718	0.5	0.604677	0.5	0.819957	0.5	0.819369	0.5	0.839068	0.5	0.85	0.5	0.745875	0.5	0.797802	0.5	0.924107	0.5	0.830923	0.5	0.923077	0.5	0.855234	0.5	0.827933	0.5	0.917411	0	1	0.5	0.969799	0.5	0.84	0.5	0.852843	0.5	0.873754	0.5	0.832776	0.5
Sant_0770	1	0.0410959	1	0.0684932	1	0.0593607	1	0.0593607	1	0.0639269	1	0.086758	1	0.0683891	1	0.0684932	1	0.0772727	1	0.0547945	1	0.0684932	1	0.0730594	1	0.0684932	1	0.0547945	1	0.0684932	1	0.0913242	1	0.0982143	1	0.0854573	1	0.063253	1	0.086758	1	0.0684932	1	0.0821918	1	0.0909091	1	0.0592705	1
Sant_0771	0.5	0.479616	0.5	0.706592	0.5	0.789474	0.5	0.682146	0.5	0.7872	0.5	0.785714	0.5	0.89781	0.5	0.89781	0.5	0.817083	0.5	0.869565	0.5	0.833333	0.5	0.785942	0.5	0.874494	0.5	0.763371	0.5	0.807419	0.5	0.855412	0.5	0.801109	0.5	0.928687	0.5	0.829482	0.5	0.819905	0.5	0.842995	0.5	0.918963	0.5	0.833735	0.5	0.869952	0.5
Sant_0772	1	0.0476191	1	0.0761905	0.5	0.584786	0.5	0.580189	0.5	0.469194	1	0.1	0.5	0.592476	0.5	0.587774	1	0.12381	0	1	0.5	0.22135	0.5	0.792721	1	0.128368	0.5	0.783228	0.5	0.641538	1	0.157143	0.5	0.751174	0	1	0.5	0.81388	1	0.128368	0	1	0.5	0.807339	0.5	0.871429	0	1	0
Sant_0774	0.5	0.109091	1	0.0636364	1	0.0909091	1	0.0545455	1	0.0909091	1	0.0363636	1	0.0818182	1	0.0818182	1	0.0636364	1	0.0636364	1	0.0545455	1	0.154545	1	0.0636364	1	0.0909091	1	0.163636	1	0.163636	1	0.0636364	1	0.0818182	1	0.0818182	0.5	0.63964	1	0.2	1	0.116766	0.5	0.836364	1	0.0636364	1
Sant_0775	1	0.0816327	0.5	0.626486	0.5	0.463497	1	0.0663265	0.5	0.675127	0.5	0.568792	0.5	0.67285	0.5	0.673987	0.5	0.781302	0.5	0.714765	0.5	0.547739	0.5	0.732203	0.5	0.686567	0.5	0.760204	0.5	0.815	0.5	0.555178	0.5	0.780405	0.5	0.861487	0.5	0.761269	0.5	0.832487	0.5	0.687606	0.5	0.747458	0.5	0.722772	0.5	0.78607	0
Sant_0776	1	0.0409091	1	0.0613636	1	0.0727273	1	0.0568182	1	0.0727273	1	0.0795455	1	0.0840909	1	0.0818182	0.5	0.596413	1	0.0748299	1	0.0704012	0.5	0.725075	1	0.0909091	1	0.0954545	1	0.075	1	0.0818182	1	0.111279	1	0.0977273	1	0.0931818	1	0.111364	0.5	0.844098	0.5	0.774908	1	0.102273	1	0.115909	0.5
Sant_0777	1	0.043257	1	0.0737914	1	0.0916031	1	0.0711864	1	0.0712468	1	0.0839695	1	0.0814249	1	0.0814249	1	0.086514	1	0.0890585	1	0.0916031	1	0.104326	1	0.0987342	1	0.101781	1	0.086514	1	0.106689	1	0.111392	1	0.131535	1	0.0966921	1	0.0966921	1	0.108861	1	0.101781	1	0.0938292	1	0.137405	1
Sant_0778	1	0.0320197	1	0.0763547	1	0.0788177	1	0.0615764	1	0.0664479	1	0.076292	1	0.0737705	1	0.0738916	1	0.103448	1	0.100985	1	0.108285	1	0.105824	1	0.118227	1	0.14532	1	0.091133	1	0.105911	1	0.105911	1	0.0960591	0.5	0.800971	1	0.100737	1	0.0836751	1	0.137931	1	0.169533	1	0.103194	1
Sant_0779	0.5	0.770344	0.5	0.734417	0.5	0.766304	0.5	0.792606	0.5	0.748639	0.5	0.73842	0.5	0.798016	0.5	0.796029	0.5	0.832587	0.5	0.833031	0.5	0.861413	0.5	0.837522	0.5	0.847411	0.5	0.858311	0.5	0.741176	0.5	0.846293	0	1	0.5	0.783784	0	1	0.5	0.868778	0.5	0.875339	0.5	0.820161	0.5	0.827306	0.5	0.94123	0.5
Sant_0780	0.5	0.318182	1	0.128788	0.5	0.606061	0.5	0.634761	0.5	0.491184	0.5	0.673317	0.5	0.45	0.5	0.473684	0.5	0.795	0.5	0.621212	0.5	0.476071	0.5	0.369458	0.5	0.701005	0	1	0.5	0.663462	0.5	0.664987	0	1	0	1	0	1	0	1	0	1	0.5	0.810606	0.5	0.787879	0	1	0
Sant_0781	0.5	0.859979	0.5	0.854912	0.5	0.838342	0.5	0.882658	0.5	0.855517	0.5	0.873049	0.5	0.943515	0.5	0.936259	0.5	0.91318	0.5	0.879753	0.5	0.857736	0.5	0.894101	0.5	0.946267	0.5	0.942408	0.5	0.922195	0.5	0.913859	0.5	0.880763	0.5	0.962304	0	1	0.5	0.875776	0.5	0.889813	0.5	0.906713	0.5	0.905602	0.5	0.943925	0.5
Sant_0782	0.5	0.598086	0.5	0.614634	0.5	0.786885	0.5	0.633388	0.5	0.9	0.5	0.775777	0.5	0.796417	0.5	0.796417	0.5	0.694943	0.5	0.731826	0.5	0.843137	0.5	0.808824	0	1	0.5	0.852217	0.5	0.706169	0.5	0.777958	0.5	0.888707	0	1	0.5	0.889251	0.5	0.858537	0.5	0.790997	0.5	0.803922	0	1	0.5	0.826923	0
Sant_0783	1	0.0230415	1	0.0506912	0.5	0.626728	1	0.0599078	1	0.0691244	0.5	0.628959	0.5	0.551929	0.5	0.560831	1	0.0645161	0.5	0.686747	1	0.0599078	1	0.0737327	0.5	0.400307	1	0.0691244	0.5	0.626728	1	0.101227	1	0.0967742	0.5	0.963134	0.5	0.684932	0.5	0.780347	1	0.0921659	0.5	0.794379	0.5	0.752239	0.5	0.862385	0.5
Sant_0784	1	0.0516717	1	0.0668693	1	0.0851064	1	0.0790274	1	0.106383	1	0.0820669	1	0.0668016	1	0.0699088	1	0.106275	1	0.0972644	1	0.0817356	1	0.106061	1	0.127144	1	0.136778	1	0.106383	1	0.103134	1	0.121581	1	0.103239	1	0.145897	1	0.121581	1	0.139818	1	0.103343	1	0.148785	1	0.130699	1
Sant_0785	1	0.0337079	0.5	0.460674	1	0.0786517	0.5	0.633333	1	0.101124	1	0.0898876	0.5	0.492537	0.5	0.494382	1	0.0786517	1	0.0674157	0.5	0.548507	0.5	0.337079	1	0.167247	0.5	0.340426	0	1	0.5	0.674157	0.5	0.595506	0.5	0.579926	1	0.123596	0.5	0.644444	0.5	0.914498	1	0.131868	0.5	0.686347	0.5	0.764045	0.5
Sant_0786	0.5	0.288732	0.5	0.621951	0.5	0.473684	0.5	0.586797	0.5	0.75	0.5	0.629268	0.5	0.489051	0.5	0.489051	0.5	0.757212	0.5	0.671533	0.5	0.711491	0.5	0.799511	0.5	0.682464	0.5	0.684466	0	1	0.5	0.753659	0.5	0.801471	0.5	0.792176	0.5	0.811594	0.5	0.78759	0	1	0.5	0.824818	0.5	0.789855	0.5	0.753623	0.5
Sant_0787	0.5	0.496154	0.5	0.639155	0.5	0.575816	0.5	0.735632	0.5	0.729885	0.5	0.701521	0.5	0.714012	0.5	0.714012	0.5	0.751361	0.5	0.768643	0.5	0.798113	0.5	0.775862	0.5	0.718391	0.5	0.805714	0	1	0.5	0.793103	0.5	0.774567	0.5	0.854685	0.5	0.792776	0.5	0.825688	0.5	0.823416	0.5	0.823864	0.5	0.758491	0.5	0.818702	0.5
Sant_0788	1	0.0333333	0.5	0.517699	0.5	0.742541	0.5	0.59081	0.5	0.508753	1	0.0433333	0.5	0.773667	0.5	0.777049	0.5	0.775466	1	0.0566038	0.5	0.828947	0.5	0.74838	0.5	0.806167	1	0.0766667	0.5	0.841463	0.5	0.652608	0.5	0.84303	0.5	0.813053	0.5	0.84303	0.5	0.704148	0.5	0.80456	0.5	0.844469	0.5	0.840132	0.5	0.882353	0.5
Sant_0789	0.5	0.133519	0.5	0.167364	0.5	0.563282	0.5	0.238494	0.5	0.307906	0.5	0.585165	0.5	0.711724	0.5	0.715862	0.5	0.51289	0.5	0.75	0.5	0.675939	0.5	0.784423	0.5	0.882845	0.5	0.694561	0.5	0.764543	0.5	0.590297	0.5	0.597493	0.5	0.79533	0.5	0.725275	0.5	0.805668	0.5	0.786408	0.5	0.903766	1	0.133891	0.5	0.877947	0.5
Sant_0790	1	0.0414269	1	0.0861574	0.5	0.765237	1	0.0708117	1	0.0518135	1	0.0639033	1	0.0759931	1	0.0759931	1	0.0706491	1	0.0741806	0.5	0.868376	1	0.0880829	1	0.0777202	0.5	0.76985	1	0.1019	0.5	0.503448	1	0.108808	0.5	0.954624	1	0.110535	1	0.100173	1	0.0984456	1	0.105354	0.5	0.671437	0.5	0.917384	0.5
Sant_0791	1	0.0436761	1	0.0518653	1	0.0518653	1	0.0436761	1	0.101001	1	0.0573248	1	0.0354868	1	0.0327571	1	0.0436364	1	0.0655141	1	0.0627843	1	0.0491356	1	0.0435967	1	0.0545951	1	0.0600546	1	0.0600546	1	0.0764331	1	0.0982712	1	0.0627843	1	0.0737034	1	0.0627843	1	0.0818926	1	0.0955414	1	0.109091	1
Sant_0792	1	0.0354796	1	0.0433925	1	0.0630335	1	0.0532544	1	0.0591716	1	0.061144	1	0.0945502	1	0.0946746	1	0.0689882	1	0.0532544	1	0.086728	1	0.0670611	1	0.0689882	1	0.0788955	1	0.0690335	1	0.0710059	1	0.0650888	1	0.0919165	1	0.0788436	1	0.0690335	1	0.0847013	1	0.0885827	1	0.100592	1	0.0927022	1
Sant_0793	0.5	0.937372	0.5	0.802302	0.5	0.851626	0.5	0.785521	0.5	0.814111	0.5	0.777096	0	1	0	1	0	1	0.5	0.783657	0.5	0.797959	0	1	0	1	0	1	0.5	0.870572	0.5	0.84057	0.5	0.899183	0.5	0.860054	0.5	0.878098	0.5	0.822454	0.5	0.868161	0.5	0.97137	0.5	0.919619	0.5	0.868742	0.5
Sant_0794	0	1	0.5	0.66482	0.5	0.613352	0.5	0.711382	0.5	0.671271	0.5	0.518828	0	1	0	1	0	1	0.5	0.760446	0.5	0.878661	0	1	0	1	0	1	0.5	0.826027	0.5	0.731198	0	1	0.5	0.885794	0.5	0.866022	0.5	0.832873	0.5	0.854195	0.5	0.89415	0.5	0.75	0	1	0
Sant_0795	0	1	0.5	0.787088	0	1	0.5	0.667121	0.5	0.626374	0.5	0.434959	0	1	0	1	0	1	0.5	0.804082	0.5	0.833105	0	1	0	1	0.5	0.869388	0	1	0.5	0.878955	0.5	0.946281	0.5	0.887208	0.5	0.831276	0.5	0.732342	0.5	0.829001	0	1	0.5	0.835598	0.5	0.881633	0
Sant_0796	0.5	0.667055	0.5	0.633754	0	1	0.5	0.705471	0.5	0.775203	0.5	0.43007	0	1	0	1	0	1	0.5	0.734411	0.5	0.702202	0	1	0	1	0.5	0.853687	0	1	0.5	0.815331	0.5	0.867133	0.5	0.886046	0.5	0.905202	0.5	0.761194	0.5	0.795349	0.5	0.895105	0.5	0.855172	0.5	0.881119	0.5
Sant_0799	0.5	0.709609	0.5	0.7745	0	1	0.5	0.75873	0.5	0.920382	0.5	0.836691	0	1	0.5	0.88535	0	1	0.5	0.766632	0.5	0.712777	0	1	0	1	0.5	0.853503	0	1	0.5	0.849417	0.5	0.833684	0.5	0.984076	0	1	0.5	0.860271	0.5	0.833161	0.5	0.893347	0.5	0.848997	0.5	0.910714	0.5
Sant_0800	0.5	0.542373	0.5	0.795506	0.5	0.912162	0	1	0	1	0.5	0.828636	0	1	0	1	0	1	0.5	0.842282	0.5	0.820022	0	1	0	1	0	1	0	1	0.5	0.867797	0	1	0	1	0.5	0.983051	0.5	0.871076	0	1	0	1	0	1	0	1	0
Sant_0801	0.5	0.292683	0.5	0.79646	0	1	0.5	0.792553	0	1	0.5	0.551237	0	1	0	1	0	1	0.5	0.712766	0.5	0.737024	0	1	0	1	0	1	0	1	0.5	0.808511	0	1	0	1	0	1	0.5	0.799308	0.5	0.845745	0	1	0.5	0.941489	0.5	0.882979	0
Sant_0806	0.5	0.573379	0.5	0.705479	0	1	0.5	0.661714	0	1	0	1	0	1	0	1	0	1	0.5	0.748292	0.5	0.798414	0	1	0	1	0	1	0	1	0.5	0.797945	0	1	0	1	0	1	0	1	0	1	0	1	0	1	0	1	0
Sant_0807	0.5	0.545272	0.5	0.876088	0	1	0.5	0.842493	0	1	0	1	0	1	0	1	0	1	0.5	0.823916	0.5	0.82505	0	1	0	1	0	1	0	1	0.5	0.876337	0	1	0	1	0	1	0.5	0.890154	0.5	0.953722	0	1	0.5	0.961771	0	1	0
Sant_0808	0.5	0.799087	0.5	0.858448	0	1	0.5	0.876046	0.5	0.961098	0	1	0	1	0	1	0	1	0	1	0.5	0.885845	0	1	0	1	0	1	0	1	0.5	0.843107	0	1	0	1	0	1	0	1	0.5	0.872437	0	1	0	1	0	1	0
Sant_0809	0.5	0.553191	0.5	0.640934	0	1	0.5	0.62069	0.5	0.544954	0	1	0	1	0	1	0	1	0	1	0	1	0	1	0	1	0	1	0	1	0	1	0	1	0	1	0	1	0	1	0	1	0	1	0	1	0	1	0
Sant_0810	0.5	0.624595	0.5	0.706074	0	1	0.5	0.90429	0.5	0.935236	0	1	0	1	0	1	0	1	0	1	0.5	0.834983	0	1	0	1	0	1	0.5	0.786885	0.5	0.873626	0	1	0	1	0	1	0	1	0	1	0	1	0	1	0	1	0
Sant_0812	0.5	0.434783	0.5	0.728261	0	1	0	1	0.5	0.44086	0	1	0	1	0	1	0	1	0	1	0.5	0.597826	0	1	0	1	0	1	0.5	0.75	0.5	0.68231	0	1	0	1	0	1	0	1	0	1	0	1	0	1	0	1	0
Sant_0813	0.5	0.405975	0	1	0	1	0	1	0.5	0.827225	0	1	0	1	0	1	0	1	0	1	0.5	0.809524	0	1	0	1	0.5	0.836842	0	1	0.5	0.851852	0	1	0	1	0	1	0	1	0	1	0	1	0	1	0	1	0
Sant_0814	0.5	0.898598	0	1	0	1	0	1	0.5	0.889201	0	1	0	1	0	1	0.5	0.918539	0	1	0.5	0.93461	0	1	0	1	0.5	0.923725	0.5	0.935484	0.5	0.92577	0	1	0	1	0	1	0	1	0	1	0	1	0	1	0	1	0
Sant_0815	0.5	0.793997	0	1	0	1	0	1	0.5	0.885346	0	1	0	1	0	1	0.5	0.909836	0	1	0.5	0.832206	0	1	0	1	0	1	0.5	0.898363	0.5	0.888814	0	1	0	1	0	1	0	1	0.5	0.866397	0	1	0.5	0.882594	0.5	0.915082	0
Sant_0816	0.5	0.820359	0	1	0	1	0	1	0	1	0.5	0.665672	0	1	0	1	0	1	0	1	0.5	0.779104	0	1	0	1	0.5	0.661677	0	1	0.5	0.843936	0	1	0	1	0	1	0	1	0	1	0	1	0	1	0.5	0.824701	0
Sant_0817	0.5	0.469518	0	1	0	1	0	1	0.5	0.918199	0.5	0.817431	0	1	0	1	0	1	0	1	0.5	0.769161	0	1	0	1	0.5	0.717571	0	1	0.5	0.852806	0	1	0	1	0	1	0	1	0.5	0.842541	0	1	0	1	0	1	0
Sant_0818	0.5	0.818182	0	1	0	1	0	1	0	1	0	1	0	1	0	1	0	1	0	1	0.5	0.824645	0	1	0	1	0	1	0	1	0	1	0	1	0	1	0	1	0	1	0	1	0	1	0	1	0	1	0
Sant_0819	0.5	0.604496	0	1	0	1	0	1	0	1	0.5	0.854637	0	1	0	1	0	1	0	1	0.5	0.745636	0	1	0	1	0	1	0	1	0	1	0	1	0	1	0	1	0	1	0	1	0	1	0	1	0	1	0
Sant_0820	0.5	0.717441	0	1	0	1	0	1	0	1	0.5	0.921659	0	1	0	1	0	1	0	1	0.5	0.883562	0	1	0	1	0	1	0	1	0	1	0	1	0	1	0	1	0	1	0	1	0	1	0	1	0	1	0
Sant_0821	0.5	0.413586	0.5	0.851393	0	1	0	1	0	1	0.5	0.835913	0	1	0	1	0	1	0	1	0.5	0.749235	0.5	0.830439	0	1	0	1	0	1	0	1	0	1	0	1	0	1	0.5	0.848884	0	1	0	1	0	1	0	1	0
Sant_0822	0.5	0.440217	0	1	0	1	0	1	0	1	0.5	0.406977	0	1	0	1	0	1	0	1	0.5	0.784351	0.5	0.744231	0.5	0.817658	0	1	0	1	0	1	0	1	0	1	0	1	0	1	0	1	0	1	0	1	0	1	0
Sant_0823	0.5	0.64684	0	1	0	1	0	1	0	1	0.5	0.630408	0	1	0	1	0	1	0	1	0.5	0.8	0.5	0.822521	0	1	0	1	0.5	0.812808	0	1	0	1	0	1	0	1	0	1	0	1	0	1	0	1	0	1	0
Sant_0824	0.5	0.887002	0.5	0.844301	0	1	0	1	0	1	0.5	0.822837	0	1	0	1	0	1	0	1	0.5	0.841613	1	0.105945	1	0.0742049	0.5	0.873529	1	0.104179	0	1	1	0.0830389	0	1	0	1	0	1	0	1	0	1	0.5	0.911661	0.5	0.946996	0
Sant_0825	0.5	0.68594	0.5	0.509138	0	1	0	1	0	1	0.5	0.612648	0	1	0	1	0.5	0.935013	0	1	0.5	0.727152	0.5	0.750968	0	1	0.5	0.708443	0	1	0	1	0	1	0	1	0	1	0	1	0	1	0	1	0	1	0	1	0
Sant_0826	0.5	0.272085	0.5	0.657244	0	1	0.5	0.65614	0	1	0.5	0.623832	0	1	0	1	0	1	0	1	0.5	0.792254	0	1	0	1	0.5	0.808235	0	1	0	1	0	1	0	1	0	1	0	1	0	1	0	1	0	1	0	1	0
Sant_0827	0.5	0.334792	0.5	0.609271	0	1	0.5	0.779736	0	1	0	1	0	1	0	1	0	1	0	1	0.5	0.654185	0	1	0	1	0.5	0.63956	0	1	0	1	0	1	0	1	0	1	0	1	0	1	0	1	0	1	0	1	0
Sant_0828	0.5	0.453593	0.5	0.628742	0	1	0.5	0.736607	0	1	0	1	0	1	0	1	0	1	0	1	0.5	0.729851	0.5	0.762332	0	1	0.5	0.629464	0.5	0.77003	0	1	0	1	0.5	0.907601	0	1	0	1	0	1	0	1	0	1	0	1	0
Sant_0829	0.5	0.345695	0.5	0.785235	0	1	0.5	0.734694	0	1	0	1	0	1	0	1	0	1	0	1	0.5	0.718708	0	1	0	1	0.5	0.629229	0	1	0	1	0	1	0	1	0	1	0	1	0	1	0	1	0	1	0	1	0
Sant_0830	0	1	0.5	0.796964	0	1	0.5	0.830153	0	1	0	1	0	1	0	1	0	1	0	1	0.5	0.825427	0	1	0	1	0.5	0.859583	0	1	0	1	0	1	0	1	0	1	0	1	0.5	0.867366	0	1	0	1	0.5	0.911429	0
Sant_0831	0	1	0.5	0.658854	0	1	0.5	0.795756	0	1	0	1	0	1	0	1	0	1	0	1	0.5	0.856021	0.5	0.83812	0	1	0.5	0.814324	0.5	0.860916	0	1	0	1	0	1	0	1	0	1	0	1	0	1	0.5	0.96817	0.5	0.907162	0
Sant_0832	0	1	0.5	0.726741	0	1	0	1	0	1	0	1	0	1	0	1	0.5	0.8155	0	1	0.5	0.878559	0.5	0.862265	0.5	0.950234	0.5	0.834889	0.5	0.896491	0	1	0	1	0	1	0	1	0	1	0	1	0	1	0.5	0.88194	0	1	0
Sant_0833	0	1	0.5	0.994253	0	1	0	1	0	1	0	1	0	1	0	1	0.5	0.793103	0	1	0.5	0.656518	0.5	0.838403	0	1	0.5	0.737799	0.5	0.936782	0	1	0	1	0	1	0	1	0	1	0.5	0.886233	0	1	0	1	0	1	0
Sant_0834	0.5	0.890425	0.5	0.931915	0	1	0	1	0.5	0.812102	0	1	0	1	0	1	0	1	0.5	0.881789	0.5	0.815047	0	1	0	1	0.5	0.71885	0.5	0.870351	0	1	0	1	0	1	0	1	0	1	0	1	0	1	0	1	0	1	0
Sant_0835	0.5	0.294118	0.5	0.671554	0	1	0	1	0.5	0.854207	0	1	0	1	0	1	0	1	0	1	0.5	0.695695	0	1	0	1	0.5	0.726471	0.5	0.805447	0	1	0	1	0	1	0	1	0	1	0	1	1	0.0823529	0	1	0	1	0
Sant_0836	0.5	0.488276	0.5	0.766575	0	1	0	1	0.5	0.815172	0.5	0.809129	0.5	0.929461	0	1	0	1	0	1	0.5	0.828297	0	1	0.5	0.883817	0.5	0.786207	0.5	0.852414	0	1	0	1	0	1	0	1	0	1	0	1	0.5	0.80055	0	1	0	1	0
Sant_0837	0.5	0.634167	0	1	0	1	0	1	0.5	0.955134	0.5	0.789474	0.5	0.981865	0	1	0	1	0	1	0.5	0.803434	0	1	0.5	0.910345	0.5	0.877481	0	1	0.5	0.885246	0.5	0.876724	0	1	0	1	0	1	0	1	0	1	0	1	0	1	0
Sant_0838	0.5	0.77014	0	1	0.5	0.707212	0	1	0.5	0.902913	0.5	0.753233	0	1	0	1	0	1	0	1	0.5	0.759534	0	1	0	1	0.5	0.707974	0	1	0.5	0.851613	0.5	0.714744	0.5	0.848453	0	1	0	1	0	1	0	1	0	1	0.5	0.878755	0
Sant_0839	1	0.0636793	0	1	0.5	0.758165	0	1	0.5	0.703161	0	1	0	1	0	1	0	1	0	1	0.5	0.785995	0	1	0.5	0.884012	0.5	0.776995	0	1	0.5	0.770079	0.5	0.845004	0	1	0	1	0	1	0	1	0.5	0.845102	0.5	0.893617	0.5	0.892019	0
Sant_0840	0.5	0.553706	0.5	0.863636	0.5	0.807867	0	1	0.5	0.771558	0.5	0.727273	0	1	0	1	0	1	0	1	0.5	0.804217	0	1	0	1	0.5	0.695455	0	1	0.5	0.79638	0	1	0	1	0	1	0	1	0	1	0.5	0.939486	0	1	0.5	0.836364	0
Sant_0841	0.5	0.474943	0	1	0.5	0.799544	0	1	0.5	0.735462	0.5	0.633562	0	1	0	1	0	1	0	1	0.5	0.761092	0	1	0	1	0.5	0.797945	0	1	0.5	0.828992	0	1	0.5	0.7964	0	1	0	1	0	1	0	1	0	1	0.5	0.883959	0
Sant_0842	0.5	0.688775	0.5	0.793103	0.5	0.740458	0	1	0.5	0.803774	0.5	0.670498	0	1	0	1	0	1	0	1	0.5	0.837563	0	1	0	1	0.5	0.803571	0	1	0.5	0.777497	0	1	0	1	0	1	0	1	0	1	0	1	0	1	0	1	0.5
Sant_0843	0.5	0.747775	0	1	0.5	0.737364	0	1	0.5	0.785573	0.5	0.764179	0	1	0	1	0	1	0.5	0.780536	0.5	0.813056	0	1	0	1	0.5	0.802155	0	1	0.5	0.856299	0.5	0.871642	0	1	0	1	0	1	0	1	0	1	0	1	0	1	0.5
Sant_0844	0.5	0.734908	0	1	0.5	0.887435	0	1	0.5	0.904595	0.5	0.837967	0	1	0	1	0.5	0.961892	0.5	0.847969	0.5	0.837331	0	1	0	1	0.5	0.890153	0	1	0.5	0.878973	0.5	0.9159	0	1	0	1	0	1	0.5	0.899221	0.5	0.937173	0.5	0.934297	0	1	0
Sant_0845	0.5	0.747875	0	1	0.5	0.700141	0	1	0	1	0.5	0.785319	0	1	0	1	0	1	0.5	0.917847	0	1	0	1	0	1	0.5	0.591489	0	1	0.5	0.826271	0	1	0	1	0	1	0.5	0.8331	0.5	0.878359	0	1	0	1	0	1	0.5
Sant_0846	0.5	0.781279	0	1	0.5	0.788894	0	1	0	1	0.5	0.909722	0.5	0.965229	0.5	0.913466	0	1	0	1	0.5	0.934198	0	1	0	1	0.5	0.8629	0	1	0.5	0.86802	0	1	0.5	0.986092	0	1	0	1	1	0.101389	0	1	0	1	0	1	0.5
Sant_0847	0.5	0.622641	0.5	0.871605	0.5	0.772543	0	1	0	1	0.5	0.791941	0.5	0.819071	0.5	0.895559	0	1	0	1	0.5	0.896296	0	1	0	1	0.5	0.844828	0.5	0.883951	0.5	0.827586	0	1	0.5	0.894137	0	1	0.5	0.898026	0.5	0.884365	0	1	0	1	0	1	0
Sant_0848	0.5	0.76204	0.5	0.702677	0.5	0.793864	0	1	0.5	0.682075	0.5	0.747126	0.5	0.806512	0.5	0.810811	0	1	0.5	0.780744	0.5	0.841499	0	1	0	1	0.5	0.85139	0.5	0.845272	0.5	0.780744	0	1	0	1	0.5	0.892278	0.5	0.851852	0	1	0	1	0.5	0.892514	0	1	0
Sant_0849	0.5	0.327273	1	0.0821918	0.5	0.259091	0	1	0.5	0.545454	0.5	0.534247	0.5	0.618834	0.5	0.608108	0	1	0.5	0.424658	0.5	0.621622	0	1	0	1	0.5	0.426724	0.5	0.69863	0.5	0.712329	0	1	0	1	0.5	0.671233	0	1	0.5	0.876712	0	1	0.5	0.863014	0	1	0
Sant_0850	0.5	0.450205	1	0.135246	0.5	0.765348	0.5	0.831967	0.5	0.762295	0.5	0.791837	1	0.0819672	1	0.0819672	0.5	0.971311	0.5	0.793289	0.5	0.809264	0	1	0	1	0.5	0.617166	0.5	0.770161	0.5	0.773279	0.5	0.792915	0.5	0.821862	0.5	0.731806	0.5	0.751015	0.5	0.821526	0.5	0.854839	0.5	0.885246	0.5	0.8297	0.5
Sant_0851	1	0.0387374	0.5	0.421203	1	0.0646552	0.5	0.725322	1	0.107759	0.5	0.668103	1	0.0689655	1	0.0689655	0.5	0.206897	1	0.0991379	1	0.107759	0.5	0.892704	0.5	0.870423	0.5	0.790598	0.5	0.757447	0.5	0.755334	0.5	0.824034	0.5	0.857143	0.5	0.84188	0.5	0.800279	0.5	0.842407	0	1	1	0.137931	1	0.137931	0.5
Sant_0852	1	0.0511364	1	0.159091	1	0.0965909	1	0.0625	1	0.0511364	1	0.0625	1	0.0568182	1	0.0568182	1	0.0566038	1	0.0738636	1	0.0734463	1	0.0738636	1	0.0852273	1	0.0625	1	0.0738636	1	0.125	1	0.130682	1	0.0852273	1	0.119318	1	0.0841121	1	0.0909091	1	0.0965909	1	0.107955	1	0.102273	1
Sant_0853	0.5	0.767534	0.5	0.772264	0.5	0.817943	0.5	0.875883	0.5	0.778565	0.5	0.599466	0.5	0.878211	0.5	0.8786	0.5	0.820669	0.5	0.872154	0.5	0.914424	0.5	0.914715	0.5	0.870583	0.5	0.875166	0.5	0.886243	0.5	0.911023	0.5	0.907473	0.5	0.907285	0.5	0.849673	0.5	0.832036	0.5	0.921647	0.5	0.910262	0.5	0.92236	0.5	0.908172	0.5
Sant_0854	1	0.04811	1	0.0446735	1	0.0756014	1	0.0582192	1	0.0756014	1	0.0762431	1	0.0720824	1	0.0721649	1	0.0652921	1	0.0650685	1	0.0927835	1	0.0816327	1	0.0687285	1	0.091941	1	0.0859107	1	0.0893471	1	0.0790378	1	0.0927835	1	0.0721649	1	0.0912162	1	0.113014	1	0.109966	1	0.105802	1	0.116705	1
Sant_0855	1	0.0264151	1	0.045283	1	0.0377359	1	0.0264151	1	0.0490566	1	0.0226415	1	0.048995	1	0.0490566	1	0.0679245	0.5	0.531835	1	0.0603774	1	0.0754717	1	0.0830189	0.5	0.725686	1	0.0679245	1	0.0490566	0.5	0.869511	0.5	0.802974	1	0.0679245	1	0.0641509	0.5	0.742754	1	0.071608	1	0.10566	1	0.0679245	0.5
Sant_0856	0.5	0.658252	0.5	0.652672	0.5	0.606805	0.5	0.933852	0.5	0.865497	0.5	0.536313	0.5	0.661509	0.5	0.655706	0.5	0.732558	0.5	0.573359	0.5	0.55706	0.5	0.787645	0.5	0.853801	0.5	0.684211	0.5	0.766917	0.5	0.77907	0	1	0.5	0.877193	0.5	0.709615	0	1	0	1	0	1	0.5	0.947368	0	1	0
Sant_0857	0.5	0.631818	0.5	0.709091	0.5	0.695455	0.5	0.771558	0	1	0.5	0.774924	0.5	0.629909	0.5	0.633484	0.5	0.789004	0.5	0.859729	0.5	0.669683	0.5	0.753404	0.5	0.845455	0.5	0.818182	0.5	0.726172	0.5	0.821483	0	1	0.5	0.886364	0.5	0.913636	0.5	0.868182	0.5	0.811178	0	1	0.5	0.959091	0.5	0.844175	0.5
Sant_0858	0.5	0.684112	0.5	0.617486	0.5	0.657459	0.5	0.65	0	1	0.5	0.685393	0.5	0.865169	0.5	0.904494	0.5	0.774908	0	1	0.5	0.745856	0.5	0.571942	0.5	0.853974	0.5	0.741573	0.5	0.703636	0.5	0.723365	0	1	0.5	0.860335	0	1	0.5	0.76234	0.5	0.91573	0.5	0.94382	0.5	0.824299	0.5	0.80597	0
Sant_0859	0.5	0.447581	0.5	0.821809	0.5	0.705405	0.5	0.748988	0.5	0.804289	0.5	0.838057	0.5	0.856563	0.5	0.815968	0.5	0.766887	0.5	0.801619	0.5	0.74094	0.5	0.741935	0.5	0.914634	0.5	0.804582	0.5	0.77027	0.5	0.722598	0.5	0.849594	0.5	0.951219	0.5	0.829959	0.5	0.890244	0.5	0.778075	0.5	0.820375	0.5	0.860622	0.5	0.839839	0
Sant_0860	1	0.0422907	1	0.0721196	1	0.0845815	1	0.0599119	1	0.0722467	1	0.0712401	1	0.0810335	1	0.0819383	1	0.0898415	1	0.086217	1	0.0950425	1	0.0853623	1	0.100441	1	0.0889868	1	0.0906424	1	0.100441	1	0.103965	1	0.101203	1	0.0968878	1	0.102143	1	0.10837	1	0.103084	1	0.139965	1	0.113456	1
Sant_0861	0.5	0.264317	0.5	0.837233	0.5	0.837257	0.5	0.650171	0.5	0.87931	0.5	0.883373	0.5	0.883498	0.5	0.914734	0.5	0.879798	0.5	0.869028	0.5	0.868207	0.5	0.879098	0.5	0.910239	0.5	0.705882	0.5	0.906858	0.5	0.887223	0.5	0.893681	0.5	0.929176	0.5	0.788299	0.5	0.900807	0.5	0.892276	0.5	0.913399	0.5	0.883784	0.5	0.917683	0.5
Sant_0862	1	0.0464527	1	0.0826307	1	0.0701014	1	0.0650338	1	0.0903716	1	0.0777027	1	0.0844357	1	0.0844357	1	0.0860759	1	0.0851602	1	0.0953587	1	0.0954392	1	0.105515	1	0.0994103	1	0.117201	1	0.125	1	0.115514	1	0.125774	1	0.112299	1	0.128162	1	0.117366	1	0.128378	1	0.115612	1	0.119831	1
Sant_0863	1	0.0511182	1	0.0797872	1	0.0926518	1	0.0926518	1	0.0798722	1	0.0814697	1	0.100639	1	0.0990415	1	0.0940989	0.5	0.45151	1	0.100478	1	0.092504	1	0.0910543	1	0.102236	1	0.124468	1	0.121277	1	0.0924548	1	0.130643	1	0.0957447	1	0.113864	1	0.105375	1	0.121341	1	0.13099	1	0.122807	1
Sant_0864	0.5	0.439876	0.5	0.790348	0.5	0.760095	0.5	0.730472	0.5	0.779809	0.5	0.77327	0.5	0.64252	0.5	0.643533	0.5	0.856809	0.5	0.866983	0.5	0.849845	0.5	0.893112	0.5	0.868358	0.5	0.766059	0.5	0.831612	0.5	0.787618	0.5	0.841034	0.5	0.907363	0.5	0.898345	0.5	0.74357	0.5	0.823529	0.5	0.912019	0.5	0.814554	0.5	0.858162	0.5
Sant_0865	0.5	0.634796	0.5	0.595238	0.5	0.670896	1	0.0926366	0	1	0.5	0.537242	1	0.049763	1	0.0521327	0.5	0.361331	0.5	0.858162	0.5	0.822884	1	0.0690476	0.5	0.781176	1	0.104762	1	0.0785091	0.5	0.82904	0.5	0.936609	0.5	0.831097	0	1	0.5	0.834621	0.5	0.663233	0.5	0.913561	1	0.147036	0	1	0.5
Sant_0866	0.5	0.698824	0.5	0.693662	0.5	0.727059	0.5	0.646582	0	1	0.5	0.828306	0.5	0.655374	0.5	0.657679	0.5	0.894063	0.5	0.904594	0.5	0.737762	0.5	0.954064	0.5	0.910588	0.5	0.762353	0	1	0.5	0.749125	0	1	0.5	0.858645	0	1	0.5	0.792056	0.5	0.77093	0	1	0.5	0.820093	0.5	0.749129	0
Sant_0867	0.5	0.674728	0.5	0.859469	0.5	0.816547	0.5	0.72145	0	1	0.5	0.881603	0.5	0.851964	0.5	0.827086	0.5	0.889157	0.5	0.810089	0.5	0.834545	0	1	0	1	0.5	0.824955	0.5	0.924334	0.5	0.864897	0	1	0.5	0.905079	0	1	0	1	0.5	0.828877	0	1	0.5	0.886529	0.5	0.879808	0.5
Sant_0868	0.5	0.642565	0.5	0.720833	0.5	0.873868	0.5	0.837354	0	1	0.5	0.806407	0.5	0.759414	0.5	0.751046	0.5	0.968553	0.5	0.780287	0.5	0.788595	0.5	0.920335	0.5	0.890985	0.5	0.861324	0.5	0.821009	0.5	0.834602	0	1	0.5	0.909853	0	1	0.5	0.908333	0.5	0.903766	0	1	0.5	0.937238	0.5	0.909218	0.5
Sant_0869	0.5	0.563665	0.5	0.571847	0.5	0.598131	0.5	0.561622	0	1	0.5	0.740625	0.5	0.641221	0.5	0.637615	0	1	0.5	0.849765	0.5	0.75	0	1	0	1	0.5	0.713841	0.5	0.727273	0.5	0.812207	0	1	0	1	0	1	0	1	0	1	0	1	0	1	0	1	0.5
Sant_0872	0.5	0.783942	0.5	0.783262	0.5	0.803571	0.5	0.794891	0	1	0	1	0.5	0.984581	0.5	0.982379	0.5	0.889868	0.5	0.817587	0.5	0.860278	0	1	0	1	0.5	0.834189	0.5	0.862803	0.5	0.842721	0.5	0.909692	0	1	0	1	0	1	0	1	0.5	0.891715	0	1	0.5	0.92831	0.5
Sant_0873	0.5	0.785455	1	0.0690909	0.5	0.731001	0	1	0	1	0	1	0	1	0	1	0.5	0.945455	1	0.0872727	0.5	0.776173	0	1	0	1	0.5	0.705882	0	1	0.5	0.836364	0	1	0	1	0.5	0.767273	0	1	0	1	0	1	0	1	0.5	0.860775	0.5
Sant_0874	0.5	0.940397	0.5	0.927152	0.5	0.719486	0.5	0.449339	0	1	0	1	0	1	0	1	0.5	0.637744	0.5	0.588106	0.5	0.698901	0	1	0	1	0.5	0.720264	0	1	0.5	0.597374	0	1	0	1	0	1	0	1	0	1	0	1	0	1	0	1	0
Sant_0875	0.5	0.794702	0.5	0.940299	0.5	0.769231	0.5	0.70197	0	1	0	1	0	1	0	1	0.5	0.971831	0.5	0.863747	0.5	0.831032	0	1	0	1	0.5	0.79602	0	1	0.5	0.82134	0	1	0	1	0	1	0	1	0	1	0	1	0	1	0	1	0
Sant_0876	0	1	0	1	0.5	0.513513	0.5	0.404348	0	1	0	1	0	1	0	1	0	1	0	1	0.5	0.445415	0	1	0	1	0.5	0.337838	0	1	0.5	0.659193	0	1	0.5	0.72	0	1	0	1	0	1	0	1	0	1	0.5	0.663717	0.5
Sant_0878	0.5	0.80286	0.5	0.9279	0.5	0.608108	0.5	0.752341	0	1	0.5	0.708464	0.5	0.746875	0.5	0.763295	0	1	0.5	0.737552	0.5	0.809721	0	1	0.5	0.854015	0.5	0.833856	0	1	0.5	0.838643	0	1	0.5	0.877743	0	1	0	1	0.5	0.885743	0.5	0.865979	0	1	0.5	0.851814	0.5
Sant_0879	0.5	0.159091	0.5	0.606061	1	0.0909091	0.5	0.159091	0	1	0.5	0.65534	0.5	0.634761	0.5	0.634761	0	1	0.5	0.680101	0.5	0.5475	0	1	0.5	0.840909	0.5	0.742424	0	1	0	1	0	1	0	1	0	1	0	1	0.5	0.768844	0.5	0.610553	0	1	0.5	0.800499	0
Sant_0880	0.5	0.73913	0.5	0.922242	0.5	0.736413	0.5	0.726201	0	1	0.5	0.724138	0.5	0.891304	0.5	0.894022	0	1	0.5	0.838156	0.5	0.771806	0	1	0.5	0.931034	0.5	0.840108	0	1	0.5	0.899183	0	1	0	1	0	1	0	1	0.5	0.852489	0.5	0.833479	0	1	0.5	0.851423	0.5
Sant_0881	0.5	0.753481	0.5	0.75271	0.5	0.813533	0.5	0.764676	0	1	0.5	0.851393	0	1	0	1	0	1	0.5	0.873457	0.5	0.859568	0	1	0	1	0.5	0.862016	0	1	0.5	0.886917	0	1	0	1	0	1	0	1	0	1	0.5	0.950311	0	1	0.5	0.973099	0.5
Sant_0882	0.5	0.294915	0.5	0.694631	0.5	0.734694	0.5	0.638513	0	1	0.5	0.632588	0	1	0	1	0	1	0.5	0.70946	0.5	0.488136	0	1	0	1	0.5	0.785714	0	1	0.5	0.702341	0	1	0	1	0	1	0	1	0	1	0	1	0	1	0	1	0
Sant_0883	0.5	0.732075	0.5	0.516089	0.5	0.730337	0.5	0.672932	0	1	0.5	0.761306	0	1	0	1	0	1	0.5	0.734003	0.5	0.721804	0	1	0	1	0.5	0.723115	0	1	0	1	0	1	0	1	0.5	0.860377	0	1	0	1	0	1	0	1	0.5	0.889447	0
Sant_0884	0.5	0.899204	0.5	0.779683	0.5	0.729084	0.5	0.705416	0	1	0.5	0.592978	0.5	0.757895	0.5	0.757895	0	1	0.5	0.863395	0.5	0.824219	0	1	0.5	0.884462	0.5	0.81565	0	1	0.5	0.861039	0	1	0	1	0.5	0.864542	0	1	0.5	0.888446	0.5	0.692308	0	1	0.5	0.846358	0.5
Sant_0885	0.5	0.663524	0.5	0.79328	0.5	0.839912	0.5	0.829833	0	1	0.5	0.7703	1	0.0526701	1	0.0549451	0	1	0.5	0.784314	0.5	0.882994	0.5	0.896703	0.5	0.817385	0.5	0.606569	0.5	0.938462	0.5	0.779562	0.5	0.836854	0	1	0	1	0.5	0.945055	0.5	0.811997	0.5	0.85558	0.5	0.92967	0.5	0.84104	0.5
Sant_0886	0.5	0.618375	0.5	0.615475	0.5	0.567376	0.5	0.742087	0	1	0.5	0.562929	0.5	0.683901	0.5	0.683901	0	1	1	0.0851064	0.5	0.79186	0.5	0.829787	0.5	0.832349	0.5	0.800235	0.5	0.850588	0.5	0.708383	0.5	0.74386	0.5	0.881316	0	1	0	1	0.5	0.781542	0.5	0.787808	0.5	0.801418	0.5	0.77193	0
Sant_0887	0.5	0.582168	0.5	0.777778	0.5	0.683478	0.5	0.803191	0	1	0.5	0.797872	0.5	0.746141	0.5	0.770833	0.5	0.845745	0.5	0.73057	0.5	0.819615	0.5	0.888298	0	1	0.5	0.833628	0.5	0.792254	0.5	0.829565	0.5	0.797872	0.5	0.930851	0	1	0	1	0	1	0.5	0.909574	0	1	0.5	0.890459	0
Sant_0889	1	0.0268657	1	0.149533	1	0.046729	0.5	0.429907	0	1	1	0.0747663	0.5	0.52568	0.5	0.52568	1	0.0841121	1	0.0560748	0.5	0.726708	0	1	0.5	0.943925	0.5	0.409938	0	1	0.5	0.794392	1	0.140187	0	1	0.5	0.787037	0	1	0	1	0.5	0.747664	0.5	0.785047	0.5	0.75	1
Sant_0890	0.5	0.685279	0.5	0.780457	0.5	0.468523	0.5	0.670455	0	1	0.5	0.725191	0.5	0.81715	0.5	0.822642	0.5	0.727387	0.5	0.640151	0.5	0.811321	0	1	0.5	0.718631	0.5	0.828244	0.5	0.85335	0.5	0.697236	0.5	0.818528	0	1	0.5	0.835443	0.5	0.7954	0.5	0.864151	0.5	0.930114	0.5	0.887484	0.5	0.859316	0.5
Sant_0891	1	0.033557	1	0.0469799	1	0.0536913	0.5	0.409396	0	1	1	0.0805369	1	0.0604027	1	0.0604027	0	1	1	0.107383	0.5	0.75	0.5	0.845638	1	0.100446	0.5	0.712743	0.5	0.830769	0.5	0.784017	1	0.134228	0	1	1	0.100671	0.5	0.617464	0.5	0.782328	0	1	0.5	0.746781	0.5	0.932886	1
Sant_0892	0.5	0.565327	0.5	0.530769	0.5	0.607692	1	0.0769231	0.5	0.769036	0.5	0.392308	0.5	0.799492	0.5	0.799492	0.5	0.502538	0.5	0.544081	0.5	0.535176	0.5	0.838461	0.5	0.843038	0.5	0.483871	0.5	0.746154	0.5	0.751918	0.5	0.731156	0.5	0.672544	0.5	0.834184	0.5	0.889447	0	1	0.5	0.781327	0.5	0.876923	0.5	0.707094	0.5
Sant_0893	1	0.0327273	1	0.0363636	1	0.0436364	1	0.0509091	1	0.0581818	1	0.0509091	1	0.0581114	1	0.0581114	1	0.0618182	1	0.0581818	1	0.0509091	1	0.0472155	1	0.0727273	1	0.0763636	1	0.0653753	1	0.0763636	1	0.0945455	1	0.0909091	1	0.0909091	1	0.0654545	1	0.0945455	0.5	0.660287	1	0.0872727	1	0.138182	1
Sant_0894	0.5	0.66886	0.5	0.826859	0.5	0.869613	0.5	0.689605	0.5	0.865556	0.5	0.79779	0.5	0.84646	0.5	0.856672	0.5	0.856829	0.5	0.853211	0.5	0.795538	0.5	0.818889	0.5	0.928466	0.5	0.908451	0.5	0.876057	0.5	0.895604	0.5	0.905786	0.5	0.896247	0.5	0.909627	0.5	0.883388	0.5	0.899781	0.5	0.926324	0.5	0.897492	0.5	0.883388	0.5
Sant_0895	1	0.0377359	1	0.0301887	1	0.0377359	1	0.0301887	1	0.0415094	1	0.0377359	1	0.0301887	1	0.0301887	1	0.0566038	1	0.0490566	1	0.0792453	1	0.0490566	1	0.0566038	1	0.0603774	1	0.0301887	1	0.0754717	1	0.0566038	1	0.0527638	1	0.0528302	1	0.0678392	1	0.0754717	1	0.0566038	1	0.0490566	1	0.0490566	1
Sant_0896	1	0.0165289	1	0.0247934	1	0.0371901	1	0.053719	1	0.0247934	1	0.0330578	1	0.0454545	1	0.0454545	1	0.0247934	1	0.0702479	1	0.0785124	1	0.0702479	1	0.0867769	1	0.0619835	1	0.0619835	1	0.0371901	1	0.0702479	1	0.0619835	1	0.053719	1	0.0867769	1	0.0867769	1	0.0454545	1	0.0743802	1	0.0743802	1
Sant_0897	1	0.0699301	1	0.0664336	1	0.0944056	1	0.0524476	1	0.0594406	1	0.0874126	1	0.0804196	1	0.0769231	1	0.129371	1	0.104895	1	0.0973349	1	0.0944056	1	0.12892	1	0.0909091	1	0.108392	1	0.122378	1	0.108392	1	0.0942957	1	0.132867	1	0.111888	1	0.132867	1	0.108392	1	0.13986	1	0.125728	1
Sant_0898	1	0.0371901	1	0.0371901	1	0.053719	1	0.0371901	1	0.0826446	1	0.0454545	1	0.0495868	1	0.0495868	1	0.0495868	1	0.0493827	1	0.0247934	1	0.0578512	1	0.0619835	1	0.0454545	1	0.0619835	1	0.0743802	1	0.107438	1	0.0618982	1	0.0495868	1	0.0578512	1	0.0743802	1	0.0909091	1	0.0413223	1	0.0991735	1
Sant_0899	1	0.0591398	1	0.0537634	1	0.0483871	1	0.0591398	1	0.0806452	1	0.0806452	1	0.0752688	1	0.0752688	1	0.0698925	1	0.0698925	1	0.0536673	1	0.0698925	1	0.0806452	1	0.0698925	1	0.0806452	1	0.0860215	1	0.107527	1	0.0913979	1	0.0913979	1	0.0670103	1	0.102151	1	0.134409	1	0.123656	1	0.155914	1
Sant_0900	1	0.0375626	1	0.0450375	1	0.0451128	1	0.0451128	1	0.0601504	1	0.0576441	1	0.072621	1	0.0726817	1	0.0626043	1	0.0676692	1	0.0626566	1	0.0676127	1	0.0626566	1	0.0626043	1	0.0701754	1	0.072621	1	0.0802005	1	0.0676127	1	0.0826377	1	0.0902256	1	0.0400668	1	0.0701754	1	0.0676692	1	0.102757	1
Sant_0901	1	0.019685	1	0.0472441	1	0.0354331	1	0.0314136	1	0.0433071	1	0.0393701	1	0.0629921	1	0.0629921	1	0.0865007	1	0.0511811	1	0.051114	1	0.0590551	1	0.0511811	1	0.0629921	1	0.0590551	1	0.0629921	1	0.0472441	1	0.0629096	1	0.10616	1	0.0432503	1	0.0590551	1	0.110236	1	0.0944882	1	0.110092	1
Sant_0902	1	0.0244755	1	0.0419092	1	0.0559441	1	0.041958	1	0.0384615	1	0.0524476	1	0.0629371	1	0.0629371	1	0.0594406	1	0.0628638	1	0.108392	1	0.0594406	1	0.0942957	1	0.0944056	1	0.0734266	1	0.041958	1	0.0944056	1	0.125728	1	0.0489511	1	0.0839161	1	0.0944056	1	0.111888	1	0.101163	1	0.111758	1
Sant_0903	1	0.0575221	1	0.0752212	1	0.0969163	1	0.0597345	1	0.0663228	1	0.0707965	1	0.0860927	1	0.0817981	1	0.106195	1	0.0795873	1	0.0752212	1	0.115044	1	0.0995575	1	0.0973451	1	0.110619	1	0.090708	1	0.110619	1	0.112832	1	0.106116	1	0.0994841	0.5	0.725735	1	0.148121	1	0.128319	1	0.121502	0.5
Sant_0904	1	0.0457355	1	0.0593325	1	0.0667491	1	0.0494438	1	0.0568603	1	0.0729295	1	0.0754017	1	0.0754017	1	0.0754017	1	0.0877627	1	0.080313	1	0.112485	1	0.112485	1	0.0964153	1	0.122323	1	0.0754017	1	0.0778739	1	0.10754	1	0.0951792	1	0.114957	1	0.110929	1	0.127265	1	0.112438	1	0.128554	1
Sant_0905	1	0.0361446	1	0.0841683	1	0.108434	1	0.0361446	1	0.0778443	1	0.0722892	1	0.0479042	1	0.0479042	1	0.0963855	1	0.0843373	1	0.102204	1	0.060241	0.5	0.655311	1	0.0722892	1	0.0542169	1	0.0662651	1	0.0783133	1	0.13253	1	0.120482	1	0.0841683	1	0.060241	0.5	0.560311	1	0.0903614	1	0.0722892	1
Sant_0906	1	0.0175953	1	0.026393	1	0.0351906	1	0.0293255	1	0.0439883	1	0.0615836	1	0.0349515	1	0.0349854	1	0.0498534	1	0.0526829	1	0.0351906	1	0.058651	1	0.0205279	1	0.0527859	1	0.0381232	1	0.0557185	1	0.0410557	1	0.0557185	1	0.0760976	1	0.0615836	1	0.0322581	1	0.0645161	1	0.0762463	1	0.0733138	1
Sant_0907	1	0.00657895	1	0.0197368	1	0.0197368	1	0.0263158	1	0.0328947	1	0.0131579	1	0.0328947	1	0.0328947	1	0.0394737	1	0.0460526	1	0.0394737	1	0.0394737	1	0.0328947	1	0.0526316	1	0.0328947	1	0.0526316	1	0.0460526	1	0.0592105	1	0.0460526	1	0.0328947	1	0.0263158	1	0.0722101	1	0.0460526	1	0.0723684	1
Sant_0908	1	0.0228137	1	0.0456274	1	0.0418251	1	0.0456274	1	0.0494297	1	0.0304183	1	0.0418251	1	0.0418251	1	0.0646388	1	0.0380228	1	0.0418251	1	0.0646388	1	0.0456274	1	0.0874525	1	0.0570342	1	0.0494297	1	0.0532319	1	0.0532319	1	0.0760456	1	0.056962	1	0.0456274	1	0.0760456	1	0.0532319	1	0.0798479	1
Sant_0909	1	0.0417755	1	0.0522193	1	0.0469974	1	0.0469974	1	0.0496084	1	0.0417755	1	0.0703125	1	0.0677083	1	0.0652742	1	0.0808696	1	0.0574413	1	0.0701299	1	0.0678851	1	0.0678851	1	0.075718	1	0.0548303	1	0.109661	1	0.0704961	1	0.0600522	1	0.075718	1	0.0966057	1	0.0835509	1	0.0988725	1	0.0756522	1
Sant_0910	0.5	0.445743	0.5	0.200669	0.5	0.586093	0.5	0.585124	0.5	0.697324	0.5	0.586957	0.5	0.777049	0.5	0.783251	0.5	0.755	0.5	0.65	0.5	0.84	0.5	0.816361	0.5	0.783471	0.5	0.673367	0.5	0.79602	0.5	0.819536	0.5	0.834171	0.5	0.85155	0.5	0.849338	0.5	0.803306	0.5	0.803661	0.5	0.824121	0.5	0.673171	0.5	0.875	0.5
Sant_0911	1	0.0267011	1	0.0378984	1	0.043054	1	0.044789	1	0.037037	1	0.0353144	1	0.0593804	1	0.0602929	1	0.0534022	1	0.0559862	1	0.0576923	1	0.0637382	1	0.0723514	1	0.0585702	1	0.0551249	1	0.0739679	1	0.047373	1	0.0740741	1	0.0749139	1	0.0654608	1	0.0593804	1	0.086994	1	0.0800574	1	0.0706288	1
Sant_0912	1	0.0186916	1	0.025	1	0.0218522	1	0.046875	1	0.040625	1	0.034375	1	0.043659	1	0.040625	1	0.040625	1	0.0375	1	0.046875	1	0.025	1	0.065625	1	0.0593132	1	0.03125	1	0.04375	1	0.05625	1	0.0405827	1	0.0405827	1	0.03125	1	0.046875	1	0.04375	1	0.046875	1	0.059375	1
Sant_0913	0.5	0.79124	0.5	0.851955	0.5	0.769911	0.5	0.815534	0.5	0.859543	0.5	0.867977	0.5	0.967651	0.5	0.954993	0.5	0.855989	0.5	0.853591	0.5	0.874942	0.5	0.913713	0.5	0.90154	0.5	0.846118	0.5	0.891254	0.5	0.860748	0.5	0.851595	0.5	0.882517	0.5	0.935484	0.5	0.929677	0.5	0.91811	0	1	0.5	0.869146	0.5	0.870698	0.5
Sant_0914	1	0.0846154	0.5	0.169231	0.5	0.713555	0.5	0.598465	0.5	0.55243	0.5	0.246154	0.5	0.253846	0.5	0.253846	0.5	0.315385	1	0.153846	0.5	0.613811	0.5	0.523077	0.5	0.759398	1	0.192308	0.5	0.675192	0.5	0.755725	0.5	0.692308	0.5	0.327411	0.5	0.517767	0.5	0.930769	0.5	0.695214	0.5	0.705882	0.5	0.837563	0.5	0.757653	0.5
Sant_0915	1	0.0906801	1	0.100189	1	0.130517	0.5	0.157197	1	0.153409	1	0.117202	1	0.13447	0.5	0.287879	1	0.162469	1	0.134215	1	0.153409	1	0.160478	1	0.18	1	0.153409	1	0.147727	1	0.137996	1	0.183365	1	0.168242	1	0.17159	1	0.192453	1	0.232514	1	0.191047	0.5	0.383743	1	0.18985	0.5
Sant_0916	1	0.0344828	1	0.0114943	1	0.045977	1	0.0689655	0.5	0.684411	1	0.0114943	1	0.0566038	1	0.0568182	1	0.0689655	1	0.0344828	0.5	0.262357	1	0.114943	1	0.0804598	1	0.0689655	0.5	0.566038	1	0.0689655	0	1	1	0.0804598	0.5	0.719101	0.5	0.635036	1	0.0229885	1	0.119565	0.5	0.801527	1	0.0572519	0.5
Sant_0917	0.5	0.595547	0.5	0.769517	0.5	0.636691	0.5	0.646409	0.5	0.773481	0.5	0.621072	0.5	0.707495	0.5	0.707495	0.5	0.849162	0.5	0.791513	0.5	0.831793	0.5	0.780669	0	1	0.5	0.782123	0	1	0.5	0.77634	0	1	0.5	0.825279	0.5	0.764919	0.5	0.674216	0	1	0.5	0.783333	0.5	0.81768	0.5	0.790055	0
Sant_0918	0.5	0.784173	0.5	0.753521	0.5	0.769412	0.5	0.769596	0.5	0.688995	0.5	0.764019	0	1	0.5	0.863309	0	1	0.5	0.638756	0.5	0.72488	0.5	0.84689	0.5	0.796651	0.5	0.76259	0	1	0.5	0.753589	0	1	0.5	0.742857	0.5	0.769784	0.5	0.77931	0	1	0	1	0.5	0.861244	0.5	0.748201	0
Sant_0919	0.5	0.949001	0.5	0.910563	0.5	0.929518	0.5	0.901596	0.5	0.934548	0.5	0.92875	0.5	0.936935	0.5	0.902673	0.5	0.942233	0.5	0.909091	0.5	0.934982	0.5	0.95353	0.5	0.944553	0.5	0.92626	0.5	0.960449	0.5	0.936837	0.5	0.939103	0.5	0.955583	0.5	0.905137	0.5	0.937764	0.5	0.959445	0.5	0.965895	0.5	0.95563	0.5	0.942052	0.5
Sant_0920	1	0.0330435	1	0.0556522	1	0.0365217	1	0.071263	1	0.0694043	1	0.0591304	1	0.0643478	1	0.0643478	1	0.0730435	1	0.0504348	1	0.0608343	1	0.0713044	1	0.0782609	1	0.0886957	1	0.0626087	1	0.0973349	1	0.10087	1	0.0921739	1	0.0850202	1	0.0904348	1	0.08	1	0.066087	1	0.104348	1	0.0852174	1
Sant_0921	0.5	0.62069	0.5	0.603797	0.5	0.727157	0.5	0.811224	0.5	0.846743	0.5	0.517632	0.5	0.801266	0.5	0.849558	0.5	0.76779	0.5	0.739623	0.5	0.782116	0.5	0.869732	0.5	0.844586	0.5	0.83801	0.5	0.775665	0.5	0.818528	0.5	0.786076	0.5	0.881226	0.5	0.823009	0.5	0.741488	0.5	0.807398	0.5	0.860377	0.5	0.822335	0.5	0.851145	0.5
Sant_0922	0.5	0.391304	0.5	0.461009	0.5	0.39759	0.5	0.387324	0	1	0.5	0.42029	0.5	0.504739	0.5	0.491687	0.5	0.845783	0.5	0.835714	0.5	0.705463	0	1	0.5	0.78759	0.5	0.650602	0.5	0.698337	0.5	0.775362	0	1	0	1	0.5	0.838554	0.5	0.70068	0.5	0.75	0.5	0.786885	0.5	0.858173	0.5	0.848921	0
Sant_0923	0.5	0.285036	0.5	0.692588	0.5	0.799511	0.5	0.636585	0.5	0.829865	0.5	0.786585	0.5	0.576499	0.5	0.580882	0.5	0.898904	0.5	0.786477	0.5	0.781022	0	1	0	1	0.5	0.603658	0.5	0.737288	0.5	0.858696	0.5	0.908088	0.5	0.897436	0.5	0.845687	0.5	0.733813	0.5	0.726161	0.5	0.841855	0.5	0.6875	0	1	0.5
Sant_0924	0.5	0.39759	0	1	0.5	0.636364	0.5	0.734043	0.5	0.762557	0.5	0.195751	0.5	0.723982	0.5	0.739788	0	1	0.5	0.912844	0.5	0.628959	0.5	0.885321	0	1	0.5	0.770642	0.5	0.633027	0.5	0.769347	0.5	0.789954	0.5	0.714706	0	1	0.5	0.889908	0.5	0.732929	0	1	0.5	0.775076	0	1	0
Sant_0925	0.5	0.590778	0.5	0.60697	0.5	0.655706	0.5	0.816346	0.5	0.66826	0.5	0.747093	0.5	0.836066	0.5	0.838959	0.5	0.773256	0.5	0.850191	0.5	0.776606	0.5	0.836484	0	1	0.5	0.877907	0.5	0.815815	0.5	0.772507	0	1	0.5	0.861244	0.5	0.818974	0.5	0.866603	0.5	0.803721	0	1	0	1	0.5	0.884913	0.5
Sant_0926	1	0.026178	0.5	0.700348	1	0.0575916	1	0.0418848	1	0.0628272	1	0.0994764	0	1	0	1	1	0.125654	0.5	0.857886	1	0.135888	1	0.148973	1	0.078534	1	0.109948	1	0.174658	1	0.0888502	0	1	1	0.130662	1	0.141361	1	0.141115	1	0.0994764	0	1	0.5	0.34555	1	0.141361	1
Sant_0931	0.5	0.629321	0.5	0.492271	0.5	0.501779	0	1	0.5	0.74552	0.5	0.797647	0.5	0.648456	0.5	0.65	0	1	0	1	0.5	0.787986	0	1	0	1	0	1	0	1	0	1	0	1	0	1	0	1	0	1	0	1	0	1	0.5	0.834129	0	1	0
Sant_0932	0.5	0.695708	0.5	0.896552	0.5	0.8473	0.5	0.902689	0.5	0.816956	0.5	0.818356	0.5	0.911368	0.5	0.884615	0	1	0.5	0.908274	0.5	0.859056	0	1	0	1	0	1	0.5	0.879343	0.5	0.965318	0	1	0	1	0	1	0	1	0	1	0	1	0.5	0.901155	0	1	0
Sant_0933	0.5	0.70467	0	1	0.5	0.650552	0.5	0.858921	0.5	0.683128	0.5	0.821577	0.5	0.774862	0.5	0.775934	0	1	0.5	0.605653	0.5	0.780654	0	1	0.5	0.929461	0	1	0.5	0.822252	0.5	0.767442	0	1	0.5	0.842324	0.5	0.93931	0	1	0	1	0	1	0.5	0.847737	0	1	0
Sant_0934	0.5	0.611511	0.5	0.602906	0.5	0.656934	0.5	0.699519	0.5	0.496454	0.5	0.682809	0.5	0.643374	0.5	0.636145	0.5	0.634091	0.5	0.77512	0.5	0.735437	0.5	0.883212	0.5	0.786408	0.5	0.661017	0.5	0.753589	0.5	0.839416	0.5	0.890511	0.5	0.846715	0.5	0.902913	0.5	0.77724	0.5	0.941606	0.5	0.868613	0.5	0.725352	0.5	0.800971	0.5
Sant_0935	1	0.0441501	1	0.0485651	1	0.0703812	1	0.0551876	1	0.0528634	1	0.0596026	1	0.0816777	1	0.0772627	1	0.0441176	1	0.0794702	1	0.0750552	1	0.0659341	1	0.0572687	1	0.0662252	1	0.0596026	1	0.0860927	0.5	0.353328	1	0.0860294	1	0.0905077	1	0.0899123	1	0.0772627	1	0.0814978	1	0.0816777	1	0.0750552	1
Sant_0936	0.5	0.876552	0.5	0.919692	0.5	0.892454	0.5	0.860805	0.5	0.883254	0.5	0.889011	0.5	0.869087	0.5	0.863851	0.5	0.849567	0.5	0.914286	0.5	0.867444	0.5	0.957096	0.5	0.906114	0.5	0.87931	0.5	0.889133	0.5	0.914191	0.5	0.944241	0.5	0.925509	0.5	0.912664	0.5	0.912531	0.5	0.901429	0.5	0.891981	0.5	0.937089	0.5	0.930921	0.5
Sant_0937	0.5	0.521168	0.5	0.824561	0.5	0.731387	0.5	0.706647	0.5	0.748911	0	1	0	1	0.5	0.812227	0	1	0	1	0.5	0.896501	0.5	0.928467	0	1	0.5	0.632267	0.5	0.969298	0.5	0.803725	0	1	0	1	0	1	0	1	0	1	0.5	0.925439	0	1	0.5	0.787661	0
Sant_0938	0.5	0.633708	0	1	0.5	0.77027	0.5	0.547884	0	1	0	1	0	1	0.5	0.873589	0.5	0.714286	0	1	0	1	0.5	0.766816	0	1	0.5	0.841629	0	1	0.5	0.717833	0	1	0.5	0.776786	0	1	0	1	0	1	0.5	0.668919	0	1	0	1	0.5
Sant_0939	0.5	0.612031	0.5	0.875661	1	0.142857	0.5	0.834507	0	1	0	1	0	1	0	1	0	1	0	1	0	1	0	1	0	1	0	1	0.5	0.927753	0.5	0.277778	0	1	0.5	0.83275	0	1	0.5	0.871479	0	1	1	0.178947	0	1	0	1	0.5
Sant_0940	0.5	0.681298	0.5	0.913793	0.5	0.577143	0.5	0.461977	0	1	0	1	0	1	0	1	0	1	0	1	0	1	0	1	0	1	0	1	0	1	0.5	0.673004	0	1	0.5	0.798113	0	1	0	1	0	1	0.5	0.843212	0	1	0	1	0
Sant_0941	0.5	0.504425	0	1	0.5	0.699115	0.5	0.681416	0	1	0	1	0	1	0	1	0	1	0	1	0	1	0	1	0	1	0	1	0	1	0	1	0	1	0	1	0	1	0	1	0	1	0	1	0	1	0	1	0
Sant_0942	0.5	0.572581	0.5	0.804878	0	1	0.5	0.783491	0	1	0	1	0	1	0	1	0.5	0.743009	0	1	0	1	0	1	0	1	0	1	0	1	0	1	0	1	0	1	0	1	0	1	0	1	0	1	0	1	0	1	0
Sant_0943	0	1	0	1	0	1	0.5	0.8575	0	1	0	1	0	1	0	1	0.5	0.795	0	1	0	1	0	1	0	1	0	1	0	1	0	1	0	1	0	1	0	1	0	1	0	1	0	1	0	1	0	1	0.5
Sant_0944	0	1	0	1	0	1	0.5	0.725373	0	1	0	1	0	1	0	1	0.5	0.829341	0.5	0.870871	0	1	0	1	0	1	0	1	0	1	0	1	0	1	0	1	0	1	0	1	0	1	0	1	0	1	0	1	0
Sant_0945	0	1	0	1	0	1	0.5	0.841093	0	1	0	1	0	1	0	1	0.5	0.817629	0	1	0	1	0	1	0	1	0	1	0	1	0	1	0	1	0	1	0	1	0	1	0	1	0	1	0	1	0	1	0
Sant_0946	0	1	0	1	0	1	0.5	0.771103	0	1	0	1	0	1	0	1	0.5	0.848031	0	1	0.5	0.93128	0	1	0	1	0.5	0.85545	0	1	0	1	0	1	0	1	0	1	0	1	0	1	0	1	0	1	0	1	0
Sant_0947	0	1	0.5	0.942643	0	1	0.5	0.799007	0	1	0	1	0	1	0	1	0	1	0.5	0.903734	0.5	0.895262	0	1	0	1	0	1	0	1	0	1	0	1	0	1	0	1	0	1	0.5	0.902721	0	1	0	1	0	1	0
Sant_0948	0	1	0.5	0.964066	0	1	0.5	0.806982	0	1	0	1	0	1	0	1	0.5	0.901539	0	1	0	1	0	1	0	1	0	1	0.5	0.87037	0	1	1	0.0589336	0	1	0	1	0	1	0.5	0.929012	0	1	0	1	0	1	0
Sant_0949	0	1	0.5	0.911956	0.5	0.875058	0.5	0.890951	0	1	0.5	0.832249	0	1	0	1	0	1	0.5	0.890733	0	1	0	1	0	1	0.5	0.933054	0.5	0.846583	0	1	1	0.0501859	0.5	0.870833	0	1	0	1	0.5	0.956764	0	1	0	1	0.5	0.947075	0
Sant_0950	0	1	0.5	0.727941	0.5	0.650602	0	1	0	1	0.5	0.794118	0	1	0	1	0	1	0.5	0.607229	0	1	0	1	0	1	0	1	0	1	0	1	1	0.0955882	0	1	0	1	0	1	0	1	0	1	0	1	0.5	0.697842	0
Sant_0951	0	1	0.5	0.8125	0.5	0.55	0	1	0	1	0.5	0.9	0	1	0	1	0	1	0.5	0.7	0	1	0	1	0	1	0	1	0	1	0	1	1	0.0875	0	1	0	1	0	1	0	1	0	1	0	1	0.5	0.67623	0
Sant_0952	0	1	0	1	0.5	0.718935	0	1	0	1	0.5	0.75	0	1	0	1	0	1	0.5	0.60177	0	1	0	1	0	1	0	1	0	1	0	1	0	1	0	1	0	1	0	1	0	1	0	1	0	1	0.5	0.678571	0
Sant_0953	0	1	0.5	0.532544	0.5	0.214286	0	1	0	1	0.5	0.550296	0	1	0	1	0	1	0.5	0.703812	0	1	0	1	0	1	0	1	0	1	0	1	0	1	0	1	0	1	0	1	0	1	0	1	0	1	0.5	0.761062	0
Sant_0954	0.5	0.587973	0.5	0.65406	0.5	0.77592	0.5	0.768293	0	1	0.5	0.638085	0	1	0	1	0	1	0.5	0.75	0	1	0	1	0	1	0	1	0	1	0.5	0.873754	0	1	0	1	0	1	0	1	0	1	0	1	0	1	0.5	0.866667	0
Sant_0955	0.5	0.825623	0.5	0.876704	0.5	0.890459	0.5	0.884547	0	1	0.5	0.830688	0	1	0	1	0.5	0.865796	0.5	0.856392	0	1	0	1	0	1	0.5	0.940059	0	1	0	1	0	1	0	1	0	1	0	1	0.5	0.969697	0	1	0	1	0	1	0
Sant_0956	0	1	0	1	0	1	0	1	0	1	0.5	0.669677	0	1	0	1	0.5	0.755501	0.5	0.821337	0	1	0	1	0	1	0.5	0.76834	0	1	0	1	0	1	0	1	0	1	0	1	0	1	0	1	0	1	0.5	0.883721	0
Sant_0957	0	1	0.5	0.765306	0.5	0.931034	0.5	0.814013	0	1	0.5	0.776786	0	1	0.5	0.900383	0.5	0.544444	0.5	0.793671	0	1	0	1	0	1	0.5	0.790076	0	1	0	1	0	1	0	1	0	1	0	1	0	1	0	1	0	1	0.5	0.816092	0
Sant_0958	0.5	0.483773	0.5	0.828905	0.5	0.822839	0.5	0.724576	0	1	0	1	0	1	0	1	0.5	0.891026	0.5	0.758767	0	1	0	1	0	1	0.5	0.82516	0	1	0	1	0	1	0	1	0	1	0	1	0	1	0	1	0	1	0	1	0
Sant_0959	0.5	0.463483	0.5	0.698975	0.5	0.723365	0.5	0.766076	0	1	0.5	0.815911	0	1	0	1	0	1	0.5	0.793072	0	1	0	1	0	1	0.5	0.859551	0	1	0	1	0	1	0	1	0	1	0	1	0	1	0	1	0	1	0.5	0.960563	0
Sant_0960	0.5	0.772455	0.5	0.796233	0.5	0.802057	0.5	0.75512	0	1	0.5	0.720412	0	1	0	1	0	1	0.5	0.813299	0	1	0	1	0	1	0.5	0.805317	0	1	0	1	0.5	0.904639	0	1	0	1	0	1	0	1	0	1	0	1	0.5	0.866215	0
Sant_0961	0.5	0.75	0.5	0.649547	0	1	0.5	0.631737	0	1	0.5	0.646761	0	1	0	1	0.5	0.827795	0.5	0.804154	0	1	0	1	0	1	0	1	0	1	0	1	0	1	0	1	0	1	0	1	0	1	0	1	0	1	0	1	0
Sant_0962	0.5	0.813971	0.5	0.776393	0.5	0.891176	0.5	0.631232	0	1	0.5	0.759219	0	1	0	1	0	1	0.5	0.661314	0	1	0	1	0	1	0.5	0.845873	0	1	0	1	0	1	0	1	0	1	0	1	0	1	0	1	0	1	0	1	0
Sant_0963	0.5	0.748447	0.5	0.937695	0.5	0.71028	0	1	0	1	0.5	0.794392	0.5	0.748466	0.5	0.757669	0	1	0.5	0.856698	0.5	0.959502	0	1	0	1	0.5	0.900312	0	1	0	1	0	1	0	1	0	1	0	1	0	1	0	1	0	1	0	1	0
Sant_0964	0.5	0.49537	0.5	0.875	0.5	0.740741	0	1	0	1	0.5	0.766154	0.5	0.777778	0.5	0.782407	0	1	0.5	0.731482	0.5	0.87963	0	1	0	1	0.5	0.818182	0	1	0	1	0	1	0	1	0	1	0	1	0	1	0	1	0.5	0.833333	0.5	0.864407	0
Sant_0965	0.5	0.681951	0.5	0.940476	0.5	0.788868	0	1	0	1	0.5	0.672261	0.5	0.856293	0.5	0.850347	0	1	0.5	0.797841	0.5	0.901786	0	1	0	1	0.5	0.814413	0	1	0	1	0	1	0	1	0	1	0	1	0	1	0	1	0.5	0.901786	0.5	0.777233	0.5
Sant_0966	0.5	0.485915	0	1	0.5	0.65035	0	1	0	1	0.5	0.633803	0	1	0	1	0	1	0	1	0	1	0	1	0	1	0.5	0.906323	0	1	0	1	0	1	0	1	0	1	0	1	0	1	0	1	0	1	0.5	0.772834	0.5
Sant_0967	0.5	0.35	0	1	0.5	0.7625	0	1	0	1	0.5	0.670146	0	1	0	1	0	1	0	1	0	1	0	1	0	1	0.5	0.770186	0	1	0	1	0.5	0.81761	0	1	0	1	0	1	0	1	0	1	0	1	0.5	0.785863	0
Sant_0968	0.5	0.565068	0	1	0.5	0.805714	0	1	0	1	0	1	0.5	0.909808	0.5	0.930206	0	1	0.5	0.802048	0.5	0.880137	0	1	0	1	0.5	0.734554	0	1	0	1	0	1	0	1	0	1	0	1	0	1	0	1	0	1	0.5	0.868778	0
Sant_0969	0.5	0.832898	0.5	0.874293	0.5	0.839016	0	1	0	1	0.5	0.853481	0.5	0.891115	0.5	0.889421	0	1	0	1	0.5	0.865335	0	1	0.5	0.963399	0.5	0.877445	0	1	0.5	0.880052	0	1	0.5	0.937255	0	1	0	1	0	1	0	1	0.5	0.905272	0	1	0
Sant_0970	0.5	0.645051	0.5	0.706186	0.5	0.826347	0	1	0	1	0.5	0.820292	0.5	0.681013	0.5	0.683093	0	1	0.5	0.851979	0.5	0.806314	0	1	0.5	0.835314	0.5	0.839793	0	1	0.5	0.881748	0.5	0.80102	0	1	0	1	0	1	0	1	0.5	0.893562	0.5	0.846878	0	1	0
Sant_0972	1	0.0106383	0.5	0.552632	1	0.0530973	1	0.0319149	0	1	1	0.0638298	1	0.0424779	1	0.0478723	1	0.0159574	1	0.0478723	0.5	0.757895	0	1	0	1	1	0.0531915	0.5	0.744681	1	0.037234	0.5	0.757785	0.5	0.60312	1	0.037234	1	0.100352	0	1	1	0.0638298	0.5	0.597884	1	0.0691489	0
Sant_0973	1	0.0363636	1	0.0272727	1	0.0545455	1	0.0363636	0	1	1	0.0545455	1	0.0454545	1	0.0454545	0.5	0.578313	1	0.0818182	1	0.0636364	0	1	0.5	0.715517	1	0.0636364	1	0.0636364	1	0.0909091	0.5	0.472727	1	0.0545455	1	0.109091	1	0.0818182	0	1	0.5	0.605422	0.5	0.890909	0.5	0.747748	0
Sant_0974	0.5	0.601891	0.5	0.834208	0.5	0.796628	0.5	0.778361	0	1	0.5	0.736565	0.5	0.861169	0.5	0.861169	0.5	0.732938	0.5	0.677521	0.5	0.834375	0.5	0.936709	0.5	0.974684	0.5	0.830526	0.5	0.827044	0.5	0.7	0.5	0.900628	0.5	0.971519	0.5	0.857592	0	1	0	1	0.5	0.852697	0	1	0.5	0.823344	0.5
Sant_0975	0.5	0.863333	0.5	0.725702	0.5	0.785479	0.5	0.601329	0	1	0.5	0.458472	0	1	0	1	0	1	0	1	0.5	0.774617	0.5	0.85	0	1	0.5	0.744212	0.5	0.90566	0.5	0.784715	0	1	0	1	0	1	0	1	0	1	0	1	0	1	0.5	0.94	0
Sant_0976	0.5	0.436893	0.5	0.623301	0.5	0.803883	0.5	0.733981	0	1	0.5	0.619883	0	1	0.5	0.86965	0	1	0	1	0.5	0.72849	0.5	0.835878	0	1	0.5	0.631579	0.5	0.674286	0	1	0	1	0	1	0	1	0	1	0	1	0	1	0	1	0	1	0
Sant_0977	0.5	0.675524	0.5	0.894958	0.5	0.629167	0.5	0.802228	0	1	0.5	0.674581	0.5	0.757322	0.5	0.757322	0	1	0	1	0.5	0.83682	0.5	0.84349	0.5	0.916318	0	1	0.5	0.879668	0.5	0.797203	0	1	0	1	0	1	0	1	0	1	0	1	0	1	0	1	0
Sant_0978	0.5	0.860119	0.5	0.945491	0.5	0.764123	0.5	0.813056	0	1	0.5	0.684524	0.5	0.883399	0.5	0.865613	0	1	0	1	0	1	0.5	0.806232	0.5	0.931548	0	1	0	1	0.5	0.823588	0	1	0	1	0.5	0.8739	0.5	0.892857	0	1	0	1	0.5	0.889881	0.5	0.837278	0
Sant_0979	0.5	0.838583	0	1	0.5	0.890533	0.5	0.847441	0	1	0.5	0.739645	0	1	0	1	0	1	0	1	0	1	0.5	0.865158	0	1	0.5	0.798817	0	1	0	1	0	1	0	1	0.5	0.865555	0	1	0	1	0.5	0.903827	0	1	0.5	0.880275	0
Sant_0980	0	1	0.5	0.761994	0	1	0.5	0.806391	0	1	0	1	0.5	0.803324	0.5	0.804067	0	1	0	1	0	1	0.5	0.882353	0	1	0.5	0.828464	0	1	0	1	0	1	0	1	0	1	0	1	0	1	0	1	0.5	0.847521	0	1	0
Sant_0981	0	1	0	1	0	1	0	1	0	1	0	1	0	1	0	1	0	1	0	1	0	1	0.5	0.851986	0	1	0.5	0.882139	0.5	0.854015	0	1	0	1	0	1	0	1	0	1	0	1	0	1	0	1	0	1	0
Sant_0982	0	1	0	1	0	1	0	1	0.5	0.836806	0	1	0	1	0	1	0	1	0	1	0	1	0.5	0.786207	0	1	0	1	0.5	0.856156	0	1	0	1	0	1	0	1	0	1	0	1	0	1	0	1	0	1	0
Sant_0983	0	1	0	1	0	1	0	1	0	1	0	1	0	1	0	1	0	1	0	1	0	1	0	1	0	1	0	1	0	1	0	1	0	1	0	1	0	1	0	1	0	1	0	1	0	1	0	1	0
Sant_0984	0	1	0	1	0	1	0	1	0	1	0	1	0	1	0	1	0	1	0	1	0	1	0	1	0	1	0	1	0	1	0	1	0	1	0	1	0	1	0	1	0	1	0	1	0	1	0	1	0
Sant_0985	0	1	0	1	0	1	0	1	0	1	0	1	0	1	0	1	0	1	0	1	0	1	0	1	0	1	0	1	0	1	0	1	0	1	0	1	0	1	0	1	0	1	0	1	0	1	0.5	0.641651	0
Sant_0986	0	1	0	1	0	1	0	1	0	1	0	1	0	1	0	1	0	1	0	1	0	1	0	1	0	1	0	1	0	1	0	1	0	1	0	1	0	1	0	1	0	1	0	1	0	1	0	1	0
Sant_0987	0	1	0	1	0	1	0	1	0	1	0	1	0.5	0.768518	0.5	0.805556	0	1	0	1	0	1	0	1	0	1	0	1	0	1	0	1	0	1	0	1	0	1	0	1	0	1	0	1	0	1	0	1	0
Sant_0988	0	1	0	1	0	1	0	1	0	1	0	1	0	1	0	1	0	1	0	1	0	1	0	1	0	1	0	1	0	1	0	1	0	1	0	1	0	1	0	1	0	1	0	1	0	1	0	1	0
Sant_0989	0	1	0	1	0	1	0	1	0	1	0	1	0	1	0	1	0	1	0	1	0	1	0	1	0	1	0	1	0	1	0	1	0	1	0	1	0	1	0	1	0	1	0	1	0	1	0	1	0
Sant_0990	0	1	0	1	0	1	0	1	0	1	0	1	0	1	0	1	0.5	0.839398	0	1	0	1	0	1	0	1	0	1	0	1	0	1	0	1	0	1	0	1	0	1	0	1	0	1	0	1	0	1	0
Sant_0991	0	1	0	1	0	1	0	1	0	1	0	1	0	1	0	1	0.5	0.770701	0	1	0	1	0	1	0	1	0	1	0	1	0	1	0	1	0	1	0	1	0	1	0	1	0	1	0	1	0	1	0.5
Sant_0992	0	1	0	1	0	1	0	1	0	1	0	1	0	1	0	1	0.5	0.854902	0	1	0	1	0	1	0	1	0	1	0	1	0	1	0.5	0.834646	0	1	0	1	0	1	0	1	0	1	0	1	0	1	0
Sant_0993	0	1	0	1	0	1	0	1	0	1	0	1	0	1	0	1	0.5	0.788732	0	1	0	1	0	1	0	1	0	1	0	1	0	1	0	1	0	1	0	1	0	1	0	1	0	1	0	1	0	1	0
Sant_0994	0	1	0	1	0	1	0	1	0	1	0	1	0	1	0	1	0	1	0	1	0	1	0	1	0	1	0	1	0	1	0	1	0	1	0	1	0	1	0	1	0	1	0	1	0	1	0	1	0
Sant_0995	0	1	0	1	0	1	0	1	0	1	0	1	0	1	0	1	0	1	0	1	0	1	0	1	0	1	0	1	0	1	0	1	0	1	0	1	0	1	0	1	0	1	0	1	0	1	0	1	0
Sant_0996	0	1	0	1	0	1	0	1	0	1	0	1	0	1	0	1	0	1	0	1	0	1	0	1	0	1	0	1	0	1	0	1	0	1	0	1	0	1	0	1	0	1	0	1	0	1	0	1	0
Sant_0997	0	1	0	1	0	1	0	1	0	1	0	1	0	1	0	1	0	1	0	1	0	1	0	1	0	1	0	1	0	1	0	1	0	1	0	1	0	1	0	1	0	1	0	1	0	1	0	1	0
Sant_0998	0	1	0	1	0	1	0	1	0	1	0	1	0	1	0	1	0	1	0	1	0	1	0	1	0	1	0.5	0.919643	0	1	0	1	0	1	0	1	0	1	0	1	0	1	0	1	0	1	0	1	0
Sant_0999	0	1	0	1	0	1	0	1	0	1	0	1	0	1	0	1	0	1	0	1	0	1	0	1	0	1	0.5	0.98249	0	1	0	1	0	1	0	1	0	1	0	1	0	1	0	1	0	1	0	1	0
Sant_1000	0	1	0	1	0	1	0	1	0	1	0	1	0	1	0	1	0	1	0	1	0	1	0	1	0	1	0.5	0.809607	0	1	0	1	0.5	0.940611	0	1	0	1	0	1	0	1	0	1	0	1	0	1	0
Sant_1001	0	1	0	1	0	1	0	1	0	1	0	1	0	1	0	1	0	1	0	1	0	1	0	1	0	1	0.5	0.853372	0.5	0.911504	0	1	0	1	0	1	0	1	0	1	0	1	0	1	0	1	0	1	0
Sant_1002	0	1	0	1	0	1	0	1	0	1	0	1	0	1	0	1	0	1	0	1	0	1	0	1	0	1	0.5	0.679372	0	1	0	1	0	1	0	1	0	1	0	1	0	1	0	1	0	1	0	1	0
Sant_1003	0	1	0	1	0	1	0	1	0	1	0	1	0	1	0	1	0	1	0	1	0	1	0	1	0	1	0.5	0.85358	0	1	0	1	0.5	0.863839	0	1	0	1	0	1	0	1	0	1	0	1	0	1	0
Sant_1004	0	1	0.5	0.883677	0	1	0.5	0.842633	0	1	0.5	0.839398	0	1	0	1	0	1	0.5	0.990566	0	1	0	1	0	1	0	1	0	1	0.5	0.879473	0	1	0	1	0	1	0	1	0	1	0	1	0	1	0	1	0
Sant_1005	0.5	0.896266	0.5	0.850783	0	1	0.5	0.866556	0	1	0.5	0.812396	0	1	0	1	0	1	0.5	0.870686	0	1	0.5	0.7975	0	1	0	1	0.5	0.84125	0.5	0.907354	0	1	0.5	0.975	0	1	0	1	0	1	0.5	0.9725	0.5	0.9425	0	1	0
Sant_1006	0.5	0.817506	0.5	0.821222	0.5	0.94389	0.5	0.836066	0	1	0.5	0.718257	0	1	0	1	0	1	0.5	0.94389	0.5	0.896652	0	1	0	1	0	1	0.5	0.945137	0.5	0.888296	0.5	0.846884	0	1	0	1	0	1	0	1	0.5	0.927295	0	1	0	1	0
Sant_1007	0.5	0.553942	0.5	0.475	0	1	0.5	0.548857	0	1	0.5	0.45	0	1	0	1	0	1	0.5	0.478528	0.5	0.785567	0	1	0	1	0.5	0.819876	0	1	0.5	0.73125	0.5	0.385892	0	1	0	1	0	1	0	1	0	1	0	1	0	1	0
Sant_1008	0.5	0.554348	0.5	0.391304	0	1	0.5	0.606557	0	1	0.5	0.414894	0	1	0	1	0	1	0.5	0.311475	0.5	0.668478	0	1	0	1	0.5	0.622951	0	1	0.5	0.622951	0.5	0.868852	0	1	0	1	0	1	0	1	0	1	0	1	0	1	0
Sant_1009	0.5	0.683849	0	1	0	1	0.5	0.744851	0	1	0.5	0.87108	0	1	0	1	0	1	0.5	0.68415	0.5	0.795139	0	1	0	1	0.5	0.801605	0	1	0.5	0.762181	0	1	0	1	0	1	0	1	0	1	0.5	0.87355	0	1	0	1	0
Sant_1010	0.5	0.615635	0	1	0.5	0.813061	0.5	0.728084	0	1	0.5	0.793612	0	1	0	1	0	1	0	1	0.5	0.828851	0	1	0	1	0.5	0.744472	0	1	0.5	0.760181	0.5	0.833333	0	1	0	1	0	1	0	1	0	1	0.5	0.921376	0	1	0
Sant_1011	0.5	0.425691	0.5	0.88947	0.5	0.860015	0	1	0	1	0.5	0.815534	0	1	0	1	0	1	0	1	0.5	0.826119	0	1	0	1	0.5	0.864824	0	1	0.5	0.949963	0	1	0	1	0	1	0	1	0	1	0	1	0	1	0	1	0
Sant_1012	0.5	0.622093	0.5	0.918129	0.5	0.745665	0	1	0	1	0.5	0.71068	0	1	0	1	0	1	0	1	0.5	0.770428	0	1	0	1	0.5	0.817121	0	1	0	1	0	1	0	1	0	1	0	1	0	1	0	1	0	1	0	1	0
Sant_1013	0.5	0.547684	0.5	0.85124	0.5	0.661157	0	1	0	1	0.5	0.694215	0	1	0	1	0	1	0	1	0.5	0.6703	0	1	0	1	0.5	0.644022	0	1	0	1	0	1	0	1	0	1	0	1	0	1	0	1	0	1	0	1	0
Sant_1014	0.5	0.27131	0	1	0.5	0.719243	0	1	0	1	0.5	0.726415	0	1	0	1	0	1	0	1	0.5	0.920168	0	1	0	1	0.5	0.634375	0	1	0.5	0.875523	0	1	0	1	0	1	0	1	0	1	0	1	0	1	0	1	0
Sant_1015	0.5	0.624809	0	1	0.5	0.797235	0	1	0	1	0.5	0.688752	0	1	0	1	0	1	0	1	0	1	0	1	0	1	0.5	0.71319	0	1	0.5	0.819444	0	1	0	1	0	1	0	1	0	1	0	1	0	1	0	1	0
Sant_1016	0.5	0.528701	0	1	0.5	0.828	0	1	0	1	0.5	0.713592	0	1	0	1	0	1	0	1	0.5	0.8666	0	1	0	1	0.5	0.711864	0	1	0.5	0.84	0	1	0	1	0	1	0	1	0	1	0	1	0	1	0	1	0
Sant_1017	0.5	0.569686	0	1	0.5	0.660746	0	1	0	1	0.5	0.755357	0	1	0	1	0	1	0	1	0.5	0.75265	0	1	0	1	0.5	0.75	0	1	0.5	0.723776	0	1	0	1	0	1	0	1	0	1	0	1	0	1	0	1	0
Sant_1018	0.5	0.457672	0	1	0.5	0.761947	0	1	0.5	0.89814	0.5	0.818667	0	1	0	1	0	1	0	1	0.5	0.833624	0	1	0	1	0.5	0.698046	0	1	0.5	0.846495	0	1	0	1	0.5	0.90556	0	1	0	1	0	1	0.5	0.936	0	1	0
Sant_1019	0.5	0.618445	0.5	0.737794	0.5	0.725807	0	1	0.5	0.911392	0.5	0.835443	0	1	0	1	0	1	0	1	0.5	0.667845	0	1	0	1	0.5	0.824593	0	1	0.5	0.786355	0	1	0	1	0.5	0.742049	0	1	0	1	0	1	0	1	0	1	0
Sant_1020	0.5	0.514986	0	1	0.5	0.719346	0	1	0	1	0.5	0.760218	0	1	0	1	0	1	0	1	0.5	0.621253	0	1	0	1	0.5	0.778689	0	1	0.5	0.778689	0	1	0	1	0	1	0	1	0	1	0	1	0	1	0	1	0
Sant_1021	0.5	0.463183	0	1	0.5	0.728571	0	1	0	1	0.5	0.671429	0	1	0	1	0	1	0	1	0.5	0.656471	0	1	0	1	0.5	0.678571	0	1	0.5	0.830986	0	1	0	1	0.5	0.814286	0.5	0.783529	0	1	0	1	0	1	0	1	0
Sant_1022	0.5	0.911094	0	1	0.5	0.925984	0	1	0	1	0.5	0.855129	0	1	0	1	0	1	0	1	0.5	0.890551	0	1	0	1	0.5	0.878049	0	1	0.5	0.881797	0	1	0	1	0	1	0.5	0.877709	0	1	0	1	0	1	0	1	0
Sant_1023	0	1	0	1	0	1	0	1	0	1	0	1	0	1	0	1	0	1	0	1	0.5	0.779661	0	1	0	1	0.5	0.74465	0	1	0	1	0	1	0	1	0	1	0	1	0	1	0	1	0	1	0	1	0
Sant_1024	0	1	0	1	0	1	0	1	0	1	0.5	0.774413	0	1	0	1	0	1	0	1	0.5	0.803291	0	1	0	1	0	1	0	1	0	1	0	1	0	1	0	1	0.5	0.825444	0	1	0	1	0	1	0	1	0
Sant_1025	0	1	0	1	0	1	0	1	0	1	0.5	0.917404	0	1	0	1	0	1	0	1	0.5	0.728155	0	1	0	1	0.5	0.823009	0	1	0.5	0.839882	0	1	0.5	0.895303	0	1	0	1	0	1	0	1	0.5	0.828094	0	1	0
Sant_1026	0.5	0.824869	0	1	0.5	0.868633	0	1	0.5	0.906166	0	1	0	1	0	1	0	1	0	1	0.5	0.836898	0	1	0	1	0	1	0	1	0.5	0.842246	0	1	0	1	0	1	0.5	0.87489	0	1	0	1	0	1	0	1	0
Sant_1027	0.5	0.742599	0	1	0.5	0.851518	0	1	0.5	0.967901	0	1	0	1	0	1	0	1	0	1	0.5	0.80608	0	1	0	1	0	1	0	1	0.5	0.898026	0	1	0	1	0	1	0.5	0.848091	0	1	0	1	0	1	0.5	0.866667	0
Sant_1028	0.5	0.75803	0.5	0.808126	0.5	0.834705	0	1	0	1	0	1	0.5	0.852632	0.5	0.851016	0	1	0	1	0.5	0.823485	0	1	0	1	0	1	0	1	0.5	0.879699	0	1	0	1	0.5	0.939895	0	1	0	1	0	1	0	1	0.5	0.804933	0
Sant_1029	0.5	0.697164	0	1	0.5	0.75	0	1	0	1	0.5	0.705398	0.5	0.808743	0.5	0.80948	0	1	0	1	0.5	0.779891	0	1	0.5	0.93956	0	1	0	1	0.5	0.859054	0.5	0.922232	0	1	0	1	0	1	0	1	0.5	0.888483	0.5	0.881061	0	1	0.5
Sant_1030	0.5	0.596322	0.5	0.815789	0.5	0.60262	0	1	0	1	1	0.0526316	0.5	0.517513	0.5	0.517513	0	1	0	1	0.5	0.703287	0	1	0.5	0.775635	0	1	0	1	0.5	0.743455	0	1	0	1	0	1	0	1	0	1	0	1	0.5	0.942105	0	1	0
Sant_1031	0.5	0.633027	0	1	0.5	0.767513	0	1	0	1	1	0.0428135	1	0.0609756	1	0.0609756	0	1	0	1	0.5	0.824773	0	1	0	1	0	1	0	1	0.5	0.828426	0	1	0	1	0	1	0	1	0	1	0.5	0.796829	0	1	0	1	0
Sant_1032	0.5	0.634558	0.5	0.828054	0.5	0.907538	0	1	0	1	1	0.0590015	1	0.0619647	1	0.0605144	0	1	0	1	0.5	0.851372	0	1	0.5	0.857791	0	1	0	1	0.5	0.868104	0	1	0	1	0	1	0	1	0.5	0.963691	0.5	0.87319	0.5	0.848714	0	1	0
Sant_1033	0.5	0.832776	0.5	0.87486	0.5	0.942953	0	1	0	1	1	0.0536913	1	0.0671141	1	0.0636871	0	1	0	1	0.5	0.63	0	1	0.5	0.888268	0	1	0	1	0.5	0.775354	0	1	0	1	0	1	0	1	0	1	0.5	0.939597	0.5	0.715719	0	1	0
Sant_1034	0	1	0	1	0.5	0.869328	0	1	0	1	1	0.0689655	1	0.0797583	1	0.0834846	0	1	0	1	0.5	0.879808	0	1	0.5	0.847826	0	1	0	1	0.5	0.843243	0	1	0	1	0	1	0.5	0.860685	0	1	0.5	0.860228	0.5	0.844485	0.5	0.914855	0
Sant_1035	0.5	0.883929	0	1	0	1	0	1	0	1	1	0.0892857	1	0.151786	1	0.142857	0	1	0	1	0.5	0.651786	0	1	0	1	0	1	0	1	0.5	0.866071	0	1	0	1	0	1	0.5	0.734513	0	1	0	1	0.5	0.462908	0.5	0.635294	0
Sant_1036	0.5	0.128788	0	1	0	1	0	1	0	1	1	0.121212	0.5	0.634761	0.5	0.687658	0	1	0	1	0.5	0.58209	0	1	0	1	0	1	0	1	0	1	0	1	0	1	0	1	0.5	0.435714	0	1	0	1	0	1	0.5	0.851759	0
Sant_1037	0.5	0.661765	0	1	0	1	0	1	0	1	1	0.0588235	0	1	0	1	0	1	0	1	1	0.0686275	0	1	0.5	0.794118	0	1	0	1	1	0.117647	0	1	1	0.112561	0	1	1	0.0882353	0	1	1	0.117647	0.5	0.757098	0	1	0
Sant_1038	0.5	0.653846	0	1	0	1	0	1	0	1	0.5	0.714383	0	1	0	1	0	1	0.5	0.800271	0.5	0.816532	0	1	0.5	0.932019	0	1	0	1	0.5	0.879837	0	1	0.5	0.882114	0	1	0.5	0.932157	0	1	0	1	0.5	0.865854	0	1	0
Sant_1039	0.5	0.318052	0.5	0.632035	0	1	0	1	0	1	0	1	0	1	0	1	0	1	0.5	0.78	0.5	0.747851	0	1	0	1	0	1	0	1	0.5	0.740371	0	1	0	1	0	1	0	1	0	1	0	1	0.5	0.773504	0	1	0
Sant_1040	0.5	0.714947	0	1	0	1	0	1	0	1	0	1	0	1	0	1	0	1	0.5	0.895814	0.5	0.902778	0	1	0	1	0	1	0	1	0.5	0.902088	0	1	0	1	0	1	0	1	0	1	0	1	0.5	0.85	0	1	0
Sant_1041	0.5	0.740409	0	1	0	1	0	1	0	1	0	1	0	1	0	1	0	1	0.5	0.636829	0.5	0.663278	0	1	0	1	0	1	0	1	0.5	0.814013	0	1	0	1	0	1	0.5	0.896154	0	1	0	1	0	1	0	1	0
Sant_1042	0.5	0.715966	0	1	0	1	0	1	0	1	0	1	0	1	0	1	0	1	0	1	0.5	0.862155	0	1	0	1	0	1	0	1	0.5	0.880572	0	1	0	1	0	1	0	1	0	1	0.5	0.921717	0	1	0	1	0
Sant_1043	0.5	0.663286	0.5	0.830957	0	1	0	1	0	1	0.5	0.883311	0	1	0	1	0	1	0.5	0.891069	0.5	0.889417	0	1	0	1	0	1	0	1	0	1	0	1	0	1	0	1	0	1	0	1	0	1	0	1	0	1	0
Sant_1044	0.5	0.65601	0.5	0.879641	0	1	0	1	0	1	0.5	0.722572	0	1	0	1	0	1	0.5	0.828645	0.5	0.752896	0	1	0	1	0	1	0	1	0	1	0	1	0.5	0.840617	0	1	0	1	0	1	0	1	0.5	0.868726	0	1	0
Sant_1045	0.5	0.626609	0.5	0.921659	0	1	0	1	0	1	0.5	0.715956	0	1	0	1	0	1	0.5	0.856489	0.5	0.859112	0	1	0	1	0	1	0	1	0	1	0	1	0.5	0.873476	0	1	0	1	0	1	0	1	0	1	0	1	0
Sant_1046	0.5	0.4725	0	1	0	1	0	1	0	1	0.5	0.580153	0.5	0.709924	0	1	0	1	0	1	0.5	0.51145	0	1	0	1	0	1	0	1	0	1	0	1	0	1	0	1	0	1	0	1	0	1	0	1	0	1	0
Sant_1047	0.5	0.612091	0	1	0	1	0	1	0	1	0.5	0.566751	0.5	0.833333	0	1	0	1	0	1	0.5	0.574307	0	1	0	1	0	1	0	1	0	1	0	1	0	1	0	1	0	1	0	1	0	1	0.5	0.878788	0	1	0
Sant_1048	0.5	0.661572	0.5	0.844693	0	1	0	1	0	1	0.5	0.875839	0.5	0.785953	0.5	0.816053	0	1	0	1	0.5	0.841584	0	1	0	1	0	1	0	1	0	1	0	1	0	1	0	1	0.5	0.778271	0	1	0	1	0.5	0.936242	0	1	0
Sant_1049	0.5	0.4479	0.5	0.783826	0	1	0	1	0	1	0.5	0.743077	0	1	0	1	0	1	0	1	0.5	0.733746	0	1	0	1	0	1	0	1	0	1	0	1	0	1	0	1	0.5	0.855183	0	1	0.5	0.832822	0	1	0	1	0
Sant_1050	0.5	0.653157	0	1	0	1	0	1	0	1	0.5	0.798113	0	1	0	1	0	1	0	1	0.5	0.826128	0	1	0.5	0.89434	0	1	0	1	0	1	0	1	0	1	0	1	0.5	0.880223	0	1	0	1	0	1	0	1	0
Sant_1051	0.5	0.875684	0	1	0	1	0	1	0.5	0.907357	0.5	0.861824	0	1	0	1	0	1	0	1	0.5	0.932787	0	1	0	1	0	1	0	1	0	1	0	1	0	1	0	1	0.5	0.89154	0	1	0	1	0	1	0	1	0
Sant_1053	0	1	0	1	0	1	0	1	0	1	0	1	0	1	0	1	0	1	0	1	0	1	0	1	0	1	0	1	0	1	0	1	0	1	0	1	0	1	0	1	0	1	0	1	0	1	0	1	0
Sant_1054	0	1	0	1	0	1	0	1	0	1	0	1	0	1	0	1	0	1	0	1	0	1	0	1	0	1	0	1	0	1	0	1	0	1	0	1	0	1	0	1	0	1	0	1	0	1	0	1	0
Sant_1055	0	1	0	1	0	1	0	1	0	1	0	1	0	1	0	1	0	1	0	1	0	1	0	1	0	1	0	1	0	1	0	1	0	1	0	1	0	1	0	1	0	1	0	1	0	1	0	1	0
Sant_1056	0	1	0	1	0	1	0	1	0	1	0	1	0	1	0	1	0	1	0	1	0	1	0	1	0	1	0	1	0	1	0	1	0	1	0	1	0	1	0	1	0	1	0	1	0	1	0	1	0
Sant_1057	0	1	0	1	0	1	0	1	0	1	0	1	0	1	0	1	0	1	0	1	0	1	0	1	0	1	0	1	0	1	0	1	0	1	0	1	0	1	0	1	0	1	0	1	0	1	0	1	0
Sant_1058	0	1	0	1	0	1	0	1	0	1	0	1	0	1	0	1	0	1	0	1	0	1	0	1	0	1	0	1	0	1	0	1	0	1	0	1	0	1	0	1	0	1	0	1	0	1	0	1	0
Sant_1059	0	1	0	1	0	1	0	1	0	1	0	1	0	1	0	1	0	1	0	1	0	1	0	1	0	1	0	1	0	1	0	1	0	1	0	1	0	1	0	1	0	1	0	1	0	1	0	1	0
Sant_1060	0	1	0	1	0	1	0	1	0	1	0	1	0	1	0	1	0	1	0	1	0	1	0	1	0	1	0	1	0	1	0	1	0	1	0	1	0	1	0	1	0	1	0	1	0	1	0	1	0
Sant_1061	0	1	0	1	0	1	0	1	0	1	0	1	0	1	0	1	0	1	0	1	0	1	0	1	0	1	0	1	0	1	0	1	0	1	0	1	0	1	0	1	0	1	0	1	0	1	0	1	0
Sant_1062	0	1	0	1	0	1	0	1	0	1	0	1	0	1	0	1	0	1	0	1	0	1	0	1	0	1	0	1	0	1	0	1	0	1	0	1	0	1	0	1	0	1	0	1	0	1	0	1	0
Sant_1063	0	1	0	1	0	1	0	1	0	1	0	1	0	1	0	1	0	1	0	1	0	1	0	1	0	1	0	1	0	1	0	1	0	1	0	1	0	1	0	1	0	1	0	1	0	1	0	1	0
Sant_1064	0	1	0	1	0	1	0	1	0	1	0	1	0	1	0	1	0	1	0	1	0	1	0	1	0	1	0	1	0	1	0	1	0	1	0	1	0	1	0	1	0	1	0	1	0	1	0	1	0
Sant_1065	0	1	0	1	0	1	0	1	0	1	0	1	0	1	0	1	0	1	0	1	0	1	0	1	0	1	0	1	0	1	0	1	0	1	0	1	0	1	0	1	0	1	0	1	0	1	0	1	0
Sant_1066	0	1	0	1	0	1	0	1	0	1	0	1	0	1	0	1	0	1	0	1	0	1	0	1	0	1	0	1	0	1	0	1	0	1	0	1	0	1	0	1	0	1	0	1	0	1	0	1	0
Sant_1067	0	1	0	1	0	1	0	1	0	1	0	1	0	1	0	1	0	1	0	1	0	1	0	1	0	1	0	1	0	1	0	1	0	1	0	1	0	1	0	1	0	1	0	1	0	1	0	1	0
Sant_1068	0	1	0	1	0	1	0	1	0	1	0	1	0	1	0	1	0	1	0	1	0	1	0	1	0	1	0	1	0	1	0	1	0	1	0	1	0	1	0	1	0	1	0	1	0	1	0	1	0
Sant_1069	0	1	0	1	0	1	0	1	0	1	0	1	0	1	0	1	0	1	0	1	0	1	0	1	0	1	0	1	0	1	0	1	0	1	0	1	0	1	0	1	0	1	0	1	0	1	0	1	0
Sant_1070	0	1	0	1	0	1	0	1	0	1	0	1	0	1	0	1	0	1	0	1	0	1	0	1	0	1	0	1	0	1	0	1	0	1	0	1	0	1	0	1	0	1	0	1	0	1	0	1	0
Sant_1071	0	1	0	1	0	1	0	1	0	1	0	1	0	1	0	1	0	1	0	1	0	1	0	1	0	1	0	1	0	1	0	1	0	1	0	1	0	1	0	1	0	1	0	1	0	1	0	1	0
Sant_1072	0	1	0	1	0	1	0	1	0	1	0	1	0	1	0	1	0	1	0	1	0	1	0	1	0	1	0	1	0	1	0	1	0	1	0	1	0	1	0	1	0	1	0	1	0	1	0	1	0
Sant_1073	0	1	0	1	0	1	0	1	0	1	0	1	0	1	0	1	0	1	0	1	0	1	0	1	0	1	0	1	0	1	0	1	0	1	0	1	0	1	0	1	0	1	0	1	0	1	0	1	0
Sant_1074	0	1	0	1	0	1	0	1	0	1	0	1	0	1	0	1	0	1	0	1	0	1	0	1	0	1	0	1	0	1	0	1	0	1	0	1	0	1	0	1	0	1	0	1	0	1	0	1	0
Sant_1075	0	1	0	1	0	1	0	1	0	1	0	1	0	1	0	1	0	1	0	1	0	1	0	1	0	1	0	1	0	1	0	1	0	1	0	1	0	1	0	1	0	1	0	1	0	1	0	1	0
Sant_1076	0	1	0	1	0	1	0	1	0	1	0	1	0	1	0	1	0	1	0	1	0	1	0	1	0	1	0	1	0	1	0	1	0	1	0	1	0	1	0	1	0	1	0	1	0	1	0	1	0
Sant_1077	0.5	0.846582	0.5	0.880096	0.5	0.895917	0.5	0.81295	0.5	0.838554	0.5	0.8125	0.5	0.85	0.5	0.845972	0.5	0.889688	0.5	0.822542	0.5	0.819055	0.5	0.932692	0	1	0.5	0.720482	0.5	0.851644	0.5	0.93253	0	1	0	1	0	1	0.5	0.883178	0	1	0.5	0.891892	0.5	0.849326	0.5	0.925301	0
Sant_1079	1	0.0248447	1	0.0807453	1	0.068323	1	0.0434783	1	0.0745342	1	0.0745342	1	0.0807453	1	0.0869565	1	0.0807453	1	0.118012	1	0.111801	1	0.149068	1	0.0869565	1	0.192547	1	0.10559	1	0.149068	1	0.130435	1	0.136646	1	0.130435	1	0.136364	1	0.130435	1	0.149068	1	0.130435	1	0.142857	1
Sant_1080	1	0.0413793	1	0.137931	1	0.0958904	1	0.103448	1	0.110345	1	0.144828	0.5	0.205937	0.5	0.24569	1	0.103448	1	0.124138	1	0.0965517	1	0.0965517	1	0.103448	1	0.103448	1	0.117241	1	0.131034	1	0.193103	0.5	0.626147	1	0.206422	1	0.151724	1	0.165517	1	0.103448	1	0.275862	1	0.137931	1
Sant_1081	1	0.0986842	0.5	0.204082	0.5	0.643599	0.5	0.546358	0.5	0.547368	0.5	0.566434	0.5	0.705263	0.5	0.705263	0.5	0.726962	0.5	0.648649	0.5	0.547368	1	0.0842105	0.5	0.398601	0.5	0.768421	1	0.105263	1	0.0526316	1	0.0631579	0.5	0.737201	0.5	0.679442	0.5	0.604167	0.5	0.786713	0.5	0.734266	0.5	0.839161	0.5	0.884211	1
Sant_1082	1	0.0423729	1	0.152542	1	0.0932203	1	0.0847458	0.5	0.160563	1	0.118644	1	0.152113	1	0.152113	1	0.10084	1	0.110169	1	0.152542	1	0.135593	1	0.152542	1	0.186441	1	0.169492	1	0.152113	1	0.144068	1	0.219718	1	0.134454	1	0.177966	1	0.0932203	1	0.143662	1	0.161017	1	0.194915	1
Sant_1083	0.5	0.521034	0.5	0.776513	0.5	0.829634	0.5	0.845925	0.5	0.817365	0.5	0.807692	0.5	0.688024	0.5	0.677245	0.5	0.7966	0.5	0.837292	0.5	0.79682	0.5	0.789946	0.5	0.865832	0.5	0.878969	0.5	0.865796	0.5	0.858164	0.5	0.74463	0.5	0.794012	0.5	0.875964	0.5	0.83218	0.5	0.899465	0.5	0.907352	0.5	0.887627	0.5	0.865724	0.5
Sant_1084	1	0.0409556	1	0.0580205	1	0.0375427	1	0.0546075	1	0.0511945	1	0.0511945	1	0.0443686	1	0.0443686	1	0.0375427	1	0.0443182	1	0.0580205	1	0.0476731	1	0.0648464	1	0.0784983	1	0.0546075	1	0.0580205	1	0.0477816	1	0.091941	1	0.0716724	1	0.0716724	1	0.0511945	1	0.0853242	1	0.0648464	1	0.0989761	1
Sant_1085	1	0.0306122	1	0.0663265	1	0.0612245	1	0.0356537	1	0.0459184	1	0.0408163	1	0.0816327	1	0.0816327	1	0.0490196	1	0.0561224	1	0.0509338	1	0.0816327	1	0.0561224	1	0.0663265	1	0.0714286	1	0.0612245	1	0.108911	1	0.127551	1	0.0714286	1	0.0510204	1	0.0816327	1	0.0663265	1	0.0714286	1	0.0714286	1
Sant_1086	1	0.0657895	1	0.0570175	1	0.114035	1	0.0438597	1	0.0701754	1	0.118248	1	0.0657895	1	0.0614035	1	0.0964912	1	0.0482456	1	0.0877193	1	0.0614035	0.5	0.280702	1	0.0570175	1	0.0614035	1	0.0701754	1	0.0964912	1	0.0964912	1	0.122807	1	0.0877193	1	0.0960699	1	0.0921053	1	0.19186	1	0.114035	1
Sant_1087	0.5	0.512953	0.5	0.610825	0.5	0.64604	0.5	0.397403	0.5	0.647815	0.5	0.475325	0.5	0.825974	0.5	0.825974	0.5	0.420779	0.5	0.560102	0.5	0.528497	0.5	0.9375	0.5	0.882812	0.5	0.648438	0.5	0.9375	0.5	0.786632	0.5	0.713555	0	1	0.5	0.570694	0.5	0.791878	0	1	0.5	0.77665	0.5	0.72093	0.5	0.759591	0.5
Sant_1088	1	0.0357143	0.5	0.685268	0.5	0.621842	0.5	0.939033	0.5	0.747775	0.5	0.717682	0	1	0	1	0	1	0.5	0.796145	0.5	0.690265	0.5	0.836283	0.5	0.803254	0.5	0.845353	0.5	0.816386	0.5	0.817372	0.5	0.758364	0	1	0.5	0.854638	0.5	0.803991	0	1	0	1	0.5	0.863502	0.5	0.863502	0
Sant_1089	0.5	0.656499	0.5	0.737255	0.5	0.619174	0	1	0	1	0.5	0.747004	0	1	0	1	0	1	0.5	0.760898	0.5	0.634465	0.5	0.655629	0.5	0.849206	0.5	0.812827	0.5	0.84252	0.5	0.844122	0.5	0.848684	0.5	0.908	0.5	0.77907	0.5	0.79712	0	1	0	1	0.5	0.812089	0.5	0.932	0
Sant_1090	0.5	0.653465	0.5	0.716639	0.5	0.710526	0	1	0	1	0.5	0.737624	0	1	0	1	0	1	0	1	0.5	0.852217	0.5	0.752475	0.5	0.90939	0.5	0.817734	0.5	0.836634	0.5	0.762295	0.5	0.905941	0.5	0.839806	0.5	0.902961	0.5	0.819512	0	1	0.5	0.839806	0	1	0	1	0.5
Sant_1091	0.5	0.587687	0.5	0.661142	0.5	0.831392	0.5	0.789179	0.5	0.823058	0.5	0.619605	0.5	0.86061	0.5	0.861146	0	1	0	1	0.5	0.868519	0.5	0.759352	0.5	0.919205	0.5	0.814953	0.5	0.815299	0.5	0.895327	0.5	0.859278	0.5	0.879278	0.5	0.748607	0.5	0.868953	0.5	0.909714	0.5	0.810409	0.5	0.867448	0.5	0.861077	0.5
Sant_1092	1	0.0572917	1	0.114583	0.5	0.302083	1	0.078125	0.5	0.759099	0.5	0.560892	1	0.109375	1	0.119792	1	0.09375	0	1	1	0.09375	0.5	0.625	1	0.0729167	1	0.0833333	0.5	0.839378	0.5	0.768166	0	1	1	0.0831889	1	0.125	0.5	0.761269	0.5	0.725118	1	0.114583	0.5	0.737374	1	0.229167	1
Sant_1093	0.5	0.12069	0.5	0.172414	0.5	0.688666	0.5	0.816619	0.5	0.826399	0.5	0.713881	0.5	0.530172	0.5	0.466242	0.5	0.692958	0.5	0.629787	0.5	0.72103	0.5	0.839311	0.5	0.741477	0.5	0.706897	0.5	0.830966	0.5	0.761836	0.5	0.698571	0.5	0.893162	0.5	0.792857	0.5	0.779829	0.5	0.78481	0.5	0.842553	0.5	0.800848	0.5	0.860832	0.5
Sant_1094	0.5	0.109603	0.5	0.252862	0.5	0.689441	0.5	0.615694	0.5	0.686335	0.5	0.601253	0.5	0.816222	0.5	0.819588	0.5	0.751566	0.5	0.800613	0.5	0.826403	0.5	0.815625	0.5	0.867846	0.5	0.641962	0.5	0.74375	0.5	0.728216	0.5	0.438871	0.5	0.889119	0.5	0.876299	0	1	0.5	0.82268	0.5	0.887147	0.5	0.840371	0.5	0.830913	0.5
Sant_1095	0.5	0.562091	0.5	0.405229	0.5	0.714286	0.5	0.501057	0.5	0.738562	0.5	0.522876	0.5	0.390456	0.5	0.397826	0.5	0.836601	0.5	0.767896	0.5	0.571429	0.5	0.722815	0	1	0.5	0.585683	0.5	0.688312	1	0.17759	1	0.169935	0.5	0.857143	0.5	0.72	0.5	0.941176	0.5	0.829374	0.5	0.901961	0	1	0.5	0.91757	0
Sant_1096	1	0.0216546	1	0.05	1	0.0466667	1	0.0583333	1	0.0616667	1	0.045	1	0.0632982	1	0.0646766	1	0.0599667	1	0.0581395	1	0.0649639	1	0.0633333	1	0.0797342	1	0.05	1	0.0516667	1	0.0616667	1	0.0716667	1	0.0893054	1	0.095	1	0.085	1	0.075	0.5	0.876368	0.5	0.836226	1	0.10161	1
Sant_1097	1	0.069697	1	0.0577508	1	0.0727273	1	0.0727273	1	0.0911854	1	0.115502	1	0.106383	1	0.106275	1	0.103343	1	0.0998991	1	0.115502	1	0.0790274	1	0.123123	1	0.118541	1	0.0911854	1	0.109091	1	0.133739	1	0.163142	1	0.109422	1	0.1	1	0.136364	1	0.133333	1	0.151515	1	0.118541	1
Sant_1098	1	0.0748899	1	0.0440529	0.5	0.723837	1	0.0484581	1	0.0748899	1	0.0528634	0.5	0.833333	0.5	0.825769	1	0.0484581	1	0.0615836	1	0.0837004	1	0.0572687	1	0.061674	1	0.0660793	1	0.0792951	1	0.0792951	1	0.0660793	1	0.0748899	1	0.0837004	1	0.0396476	1	0.0704846	1	0.0660793	0.5	0.868421	1	0.0881057	1
Sant_1099	1	0.0264901	1	0.0629139	1	0.0893054	1	0.0728477	1	0.0761589	1	0.0960265	1	0.0728477	1	0.0695364	1	0.0695364	1	0.0761589	1	0.0959206	1	0.135612	1	0.102649	1	0.102649	1	0.122517	1	0.13245	1	0.129139	1	0.148842	1	0.129139	1	0.104803	1	0.102649	1	0.125828	1	0.165017	1	0.15215	1
Sant_1100	1	0.0884615	1	0.145967	0.5	0.675	0.5	0.557692	1	0.126437	1	0.165385	0.5	0.727969	0.5	0.725064	0.5	0.760563	1	0.130769	0.5	0.772613	1	0.169014	0.5	0.793893	1	0.184615	1	0.183673	0.5	0.543367	1	0.180769	1	0.206107	1	0.183206	1	0.1341	0.5	0.854406	0.5	0.802548	0.5	0.752881	1	0.207692	0.5
Sant_1101	1	0.0286885	1	0.045082	1	0.0491803	1	0.0491803	1	0.057377	1	0.0614754	1	0.0655738	1	0.0655738	1	0.0737705	1	0.114754	1	0.0696721	1	0.0696721	1	0.0655738	1	0.0778689	1	0.0737705	1	0.0860656	1	0.0901639	1	0.102459	1	0.057377	1	0.0979592	1	0.122951	1	0.0655738	1	0.0983607	1	0.0983607	1
Sant_1102	1	0.023622	1	0.0787402	1	0.110236	1	0.0629921	1	0.102362	1	0.0551181	1	0.0629921	1	0.0629921	1	0.0944882	1	0.0708661	1	0.0944882	1	0.0629921	1	0.0551181	1	0.0787402	1	0.0629921	1	0.125984	1	0.0787402	1	0.0787402	1	0.0787402	1	0.0472441	1	0.125984	1	0.0708661	1	0.11811	1	0.141732	1
Sant_1103	1	0.0916031	0.5	0.536122	0.5	0.727273	0.5	0.761364	0.5	0.662921	0.5	0.632184	0.5	0.60687	0.5	0.59542	0.5	0.770115	0.5	0.597786	0.5	0.570342	0.5	0.885057	0.5	0.816092	0.5	0.515267	0.5	0.83908	0.5	0.597701	0.5	0.528736	1	0.0689655	0.5	0.682836	0.5	0.586466	0.5	0.522222	0.5	0.687023	0.5	0.772059	0.5	0.873563	1
Sant_1104	0.5	0.391667	0.5	0.735294	0.5	0.66805	0.5	0.621697	0.5	0.759441	0.5	0.777311	0.5	0.848276	0.5	0.842975	0.5	0.767442	0.5	0.858939	0.5	0.620979	0.5	0.987395	0	1	0	1	0.5	0.868531	0.5	0.80979	0.5	0.844538	0.5	0.786486	0.5	0.773793	0.5	0.852368	0	1	0.5	0.85124	0.5	0.86014	0	1	0
Sant_1105	0.5	0.57377	0.5	0.604688	0.5	0.768093	0.5	0.850467	0.5	0.859485	0.5	0.785266	0	1	0	1	0.5	0.768405	0.5	0.810624	0.5	0.824534	0.5	0.815871	0	1	0	1	0.5	0.849188	0.5	0.818182	0	1	0	1	0.5	0.836293	0.5	0.784373	0	1	0.5	0.889412	0	1	0.5	0.855478	0.5
Sant_1106	0.5	0.640845	0.5	0.692308	0.5	0.719154	0.5	0.737705	0.5	0.735981	0.5	0.676851	0	1	0.5	0.9	0.5	0.782305	0.5	0.792782	0.5	0.811561	0	1	0	1	0.5	0.853114	0.5	0.975265	0.5	0.783217	0	1	0.5	0.868235	0.5	0.874266	0.5	0.797909	0	1	0	1	0	1	0.5	0.889535	0.5
Sant_1107	0.5	0.335505	0.5	0.847682	0.5	0.593407	0.5	0.836283	0.5	0.874172	0.5	0.730897	0	1	0.5	0.911602	0.5	0.9069	0.5	0.875961	0.5	0.828039	0	1	0	1	0.5	0.783186	0.5	0.838816	0.5	0.81161	0	1	0.5	0.768977	0.5	0.80221	0.5	0.886062	0	1	0	1	0.5	0.868852	0.5	0.723799	0.5
Sant_1108	0.5	0.768166	0.5	0.714182	0.5	0.692308	0.5	0.825708	0.5	0.825867	0.5	0.759246	0.5	0.854967	0.5	0.854348	0.5	0.875817	0.5	0.866136	0.5	0.79583	0.5	0.836207	0.5	0.978213	0.5	0.816799	0.5	0.909287	0.5	0.849097	0.5	0.897603	0.5	0.95207	0.5	0.866619	0.5	0.835578	0.5	0.946338	0.5	0.925416	0.5	0.906475	0	1	0.5
Sant_1109	1	0.0375587	0.5	0.565688	1	0.0798122	0.5	0.776911	0.5	0.836449	0.5	0.513889	0.5	0.786271	0.5	0.783826	0.5	0.892019	0.5	0.730233	0.5	0.772231	1	0.084507	1	0.0704225	0.5	0.807512	1	0.0985916	0.5	0.764062	0.5	0.84375	0.5	0.835681	0.5	0.590625	0.5	0.797872	1	0.103286	1	0.084507	0.5	0.796296	0	1	1
Sant_1110	0.5	0.156673	0.5	0.168605	1	0.116279	0.5	0.156977	1	0.151163	1	0.139535	1	0.11194	1	0.146067	0.5	0.197292	0.5	0.197292	0.5	0.209302	1	0.156069	1	0.11583	1	0.12766	1	0.185328	1	0.162791	1	0.162791	1	0.166031	1	0.208897	1	0.219653	1	0.172084	1	0.180233	1	0.209302	1	0.180233	0.5
Sant_1111	0.5	0.695391	0.5	0.792	0.5	0.757515	0.5	0.843501	1	0.0665323	0.5	0.815984	0.5	0.87058	0.5	0.87976	0.5	0.840879	0.5	0.821263	0.5	0.751001	0.5	0.864883	0.5	0.87751	0.5	0.826058	0.5	0.878828	0.5	0.83944	0.5	0.828974	0.5	0.805221	0.5	0.793421	0.5	0.859335	0.5	0.889257	0.5	0.913218	0.5	0.875494	0.5	0.920752	0.5
Sant_1112	0.5	0.857907	0.5	0.911547	0.5	0.904141	0.5	0.914681	0.5	0.907975	0.5	0.883117	0	1	0.5	0.974537	0.5	0.891749	0.5	0.896074	0.5	0.897025	0.5	0.906728	0.5	0.937115	0.5	0.92921	0.5	0.949425	0.5	0.927763	0.5	0.924968	0.5	0.927189	0.5	0.910891	0.5	0.932195	0.5	0.963735	0	1	0.5	0.89152	0.5	0.941914	0.5
Sant_1114	0.5	0.646282	0.5	0.903114	0.5	0.844924	0.5	0.863071	0.5	0.866022	0.5	0.830097	0	1	0	1	0.5	0.857438	0.5	0.800416	0.5	0.852391	0.5	0.947038	0	1	0.5	0.875348	0.5	0.86037	0.5	0.830801	0.5	0.88223	0	1	0.5	0.887119	0	1	0.5	0.915746	0.5	0.833557	0	1	0.5	0.895646	0
Sant_1115	0.5	0.452671	0	1	0.5	0.870787	0.5	0.860678	0.5	0.879213	0.5	0.747191	0	1	0	1	0.5	0.835338	0.5	0.912676	0.5	0.865169	0.5	0.839102	0	1	0.5	0.884831	0.5	0.845149	0.5	0.815888	0	1	0.5	0.867537	0.5	0.862326	0	1	0.5	0.821229	0.5	0.883008	0.5	0.980282	0.5	0.907042	0
Sant_1116	0.5	0.672143	0.5	0.862556	0.5	0.828125	0.5	0.698507	0.5	0.862584	0.5	0.604929	0.5	0.887229	0.5	0.884989	0.5	0.719736	0.5	0.787361	0.5	0.823048	0.5	0.856195	0	1	0.5	0.849776	0.5	0.841518	0.5	0.858093	0.5	0.840892	0.5	0.832962	0.5	0.808715	0	1	0.5	0.922222	0.5	0.921875	0.5	0.776344	0.5	0.886161	0
Sant_1117	0.5	0.170732	0.5	0.518414	0.5	0.662791	0.5	0.308824	0.5	0.946903	0.5	0.644118	0.5	0.612245	0.5	0.603499	0.5	0.690265	0.5	0.780347	0.5	0.649123	0.5	0.867257	0.5	0.741176	0.5	0.732353	0.5	0.672566	0.5	0.649123	0.5	0.654867	0.5	0.778761	0.5	0.640351	0.5	0.71261	0	1	0.5	0.776471	0.5	0.725664	0	1	0
Sant_1118	1	0.0215311	1	0.0454545	1	0.0358852	1	0.0574163	1	0.0478469	1	0.0382775	1	0.0669856	1	0.0669856	1	0.0526316	1	0.0501992	1	0.193626	1	0.0645933	1	0.0500397	1	0.0478469	1	0.069378	1	0.0573705	1	0.0692124	1	0.0669856	1	0.0550239	1	0.0813397	1	0.0430622	1	0.069378	1	0.0550239	1	0.0669856	1
Sant_1119	0.5	0.735084	0.5	0.971292	0.5	0.812352	0.5	0.835052	0	1	0.5	0.91866	0.5	0.784579	0.5	0.803657	0.5	0.840568	0.5	0.814118	0.5	0.814932	0.5	0.829738	0.5	0.904535	0.5	0.821656	0.5	0.825535	0.5	0.842857	0.5	0.855784	0.5	0.87012	0.5	0.888189	0.5	0.849057	0.5	0.849725	0	1	0.5	0.886853	0.5	0.907863	0
Sant_1120	0.5	0.790909	0	1	0.5	0.817356	0.5	0.600601	0	1	0.5	0.817356	0.5	0.760976	0.5	0.764648	0.5	0.820336	0.5	0.796165	0.5	0.829465	0.5	0.736473	0	1	0.5	0.877016	0.5	0.884116	0.5	0.859738	0.5	0.954545	0	1	0.5	0.867	0.5	0.825826	0	1	0.5	0.927273	0.5	0.855865	0.5	0.832492	0
Sant_1121	0.5	0.411765	0	1	0.5	0.767624	0.5	0.71831	0.5	0.968627	0.5	0.640407	0.5	0.976471	0	1	0.5	0.777344	0.5	0.835294	0.5	0.878431	0.5	0.90352	0.5	0.980392	0.5	0.785156	0.5	0.80799	0.5	0.665796	0.5	0.84987	0.5	0.890625	0.5	0.847656	0.5	0.837662	0	1	0	1	0.5	0.801266	0.5	0.794905	0
Sant_1122	1	0.0522388	1	0.0895522	1	0.0409938	1	0.0746269	1	0.0970149	1	0.0970149	1	0.0932836	1	0.0932836	1	0.0970149	1	0.133333	1	0.11194	1	0.11194	1	0.119403	1	0.100746	1	0.144981	1	0.119403	1	0.0970149	1	0.126708	1	0.13806	1	0.126866	1	0.107807	1	0.130597	1	0.134328	1	0.134161	1
Sant_1123	1	0.0625	0.5	0.634021	0.5	0.833766	0.5	0.506494	0.5	0.644531	0.5	0.714286	0.5	0.925781	0.5	0.9375	0.5	0.680052	0.5	0.625159	0.5	0.718912	0.5	0.867704	0.5	0.814013	0.5	0.742228	0.5	0.808594	0.5	0.712644	1	0.136719	0.5	0.869961	0.5	0.783439	0.5	0.790049	0.5	0.785185	0.5	0.763427	0.5	0.791878	0.5	0.849421	0.5
Sant_1124	1	0.0240964	1	0.0722892	1	0.0721443	0.5	0.335329	1	0.0542169	1	0.0542169	1	0.0722892	1	0.0722892	0.5	0.192771	0.5	0.738	1	0.0896414	1	0.0722892	1	0.0958084	0.5	0.636	0.5	0.618861	0.5	0.678	1	0.10241	0.5	0.555777	0.5	0.402806	0.5	0.642141	0.5	0.646947	0.5	0.342685	0.5	0.506024	0.5	0.723938	1
Sant_1125	1	0.0426065	1	0.0776942	1	0.0751252	1	0.0551378	1	0.0827068	1	0.0811475	1	0.100251	1	0.100251	1	0.102159	1	0.0952381	1	0.100251	1	0.0827068	1	0.102757	1	0.100251	1	0.075	1	0.0952381	1	0.145363	1	0.0997506	1	0.085213	1	0.112219	1	0.0825	1	0.112782	1	0.14701	1	0.107769	1
Sant_1126	0.5	0.67794	0.5	0.477795	0.5	0.759755	1	0.0740741	0.5	0.704667	0.5	0.767871	1	0.0763889	1	0.0740741	0.5	0.914747	0.5	0.693191	0.5	0.724693	0.5	0.906708	0	1	1	0.0787037	0.5	0.860769	0.5	0.806005	0.5	0.849315	0	1	0	1	0.5	0.848758	0.5	0.836842	0.5	0.843032	1	0.136574	1	0.0902778	0.5
Sant_1127	0.5	0.923367	0.5	0.57591	0.5	0.592453	0.5	0.681481	0.5	0.72	0.5	0.715528	0.5	0.85607	0.5	0.814768	0.5	0.848561	0.5	0.770574	0.5	0.70566	0.5	0.88125	0	1	0.5	0.736842	0.5	0.687422	0.5	0.794228	0	1	0	1	0.5	0.82875	0.5	0.845865	0	1	0	1	0.5	0.88125	0.5	0.885	0.5
Sant_1128	0.5	0.708609	0.5	0.75522	0.5	0.680876	0.5	0.746479	0.5	0.747368	0.5	0.767606	0.5	0.786885	0.5	0.787808	0.5	0.834507	0.5	0.899297	0.5	0.829638	0.5	0.763066	0	1	0.5	0.80891	0.5	0.735981	0.5	0.840563	0	1	0	1	0.5	0.831199	0.5	0.687285	0	1	0.5	0.885882	0.5	0.859155	0	1	0
Sant_1129	1	0.0277778	1	0.0416667	1	0.0763889	1	0.0694445	1	0.0416667	1	0.0416667	1	0.104167	1	0.111111	0.5	0.724832	1	0.0763889	1	0.0902778	0.5	0.951389	1	0.0763889	0.5	0.706697	0.5	0.732877	1	0.104167	0.5	0.692841	0.5	0.678492	1	0.118056	1	0.0833333	0	1	1	0.0763889	1	0.138889	0.5	0.725806	0.5
Sant_1130	1	0.0379747	1	0.0656566	1	0.0683544	1	0.0886076	1	0.0860759	1	0.0854271	1	0.0835443	1	0.0860759	1	0.103797	1	0.0886076	1	0.0961214	1	0.0987342	0.5	0.559494	1	0.0936709	1	0.129114	1	0.113924	0.5	0.86394	1	0.129114	1	0.111298	1	0.103797	0.5	0.861461	1	0.121519	1	0.0886076	1	0.131646	1
Sant_1131	0.5	0.515006	0.5	0.801219	0.5	0.794872	0.5	0.741778	0.5	0.797834	0.5	0.690621	0.5	0.848851	0.5	0.854015	0.5	0.831719	0.5	0.791519	0.5	0.836956	0.5	0.875303	0.5	0.85766	0.5	0.512821	0.5	0.767357	0.5	0.869091	0.5	0.777515	0.5	0.853511	0.5	0.858182	0.5	0.783784	0.5	0.923636	0.5	0.914945	0.5	0.820118	0.5	0.832536	0.5
Sant_1132	0.5	0.108359	0.5	0.173375	1	0.120619	0.5	0.172662	0.5	0.169753	0.5	0.22863	1	0.154799	1	0.157895	0.5	0.20743	0.5	0.23839	0.5	0.470588	0.5	0.45092	1	0.212308	0.5	0.256966	0.5	0.265705	0.5	0.469619	0.5	0.448916	0.5	0.485159	0.5	0.382716	0.5	0.463415	0.5	0.432544	1	0.231481	1	0.221994	0.5	0.45679	0.5
Sant_1133	1	0.0213904	1	0.0347594	1	0.0347594	1	0.0454545	1	0.0508021	1	0.0427807	1	0.0508021	1	0.0508021	1	0.0346667	1	0.0427807	1	0.040107	1	0.0454545	1	0.0561497	1	0.0481283	1	0.0508021	1	0.0534759	1	0.0481283	1	0.0508021	1	0.0588235	1	0.0481283	1	0.0508021	1	0.0561497	1	0.0508021	1	0.0748663	1
Sant_1134	1	0.04	1	0.0870588	1	0.0988235	1	0.0988235	1	0.0705882	1	0.0799373	1	0.101097	1	0.101176	1	0.0821596	1	0.0847059	1	0.0752941	1	0.0988235	1	0.0985916	1	0.110588	1	0.112588	0.5	0.49226	1	0.103529	1	0.101176	1	0.08	1	0.0752941	1	0.0941176	1	0.0870588	1	0.108235	1	0.0988235	1
Sant_1135	1	0.0673077	1	0.115385	1	0.0956938	0.5	0.63233	1	0.125	1	0.1248	1	0.139423	1	0.149038	0.5	0.845541	1	0.115385	1	0.1392	0.5	0.817308	1	0.157895	0.5	0.8304	0.5	0.807692	0.5	0.799043	0.5	0.76424	0.5	0.80315	0.5	0.787736	1	0.206731	1	0.210526	1	0.223602	0.5	0.57837	0.5	0.720191	1
Sant_1136	1	0.0278952	1	0.0431472	1	0.0786802	1	0.0482233	1	0.0736041	1	0.071066	1	0.0837563	1	0.0835443	1	0.0883838	1	0.071066	1	0.101523	1	0.111675	1	0.108312	1	0.106599	1	0.114213	1	0.106599	1	0.0939086	1	0.146835	1	0.132896	1	0.119189	1	0.137056	1	0.109137	1	0.180203	1	0.137056	1
Sant_1137	1	0.0446247	1	0.105405	1	0.077027	1	0.105334	1	0.0912779	1	0.0709939	1	0.103378	1	0.103448	1	0.0689655	1	0.0912779	1	0.0831643	1	0.10101	1	0.110664	1	0.0872211	1	0.113514	1	0.121704	1	0.130872	1	0.119675	1	0.153846	1	0.141988	1	0.125506	1	0.168357	1	0.163636	1	0.159596	1
Sant_1138	0.5	0.45	0.5	0.671233	0.5	0.520548	0.5	0.618834	0.5	0.709091	0.5	0.424658	0.5	0.605042	0.5	0.605042	0.5	0.654545	0.5	0.780822	0.5	0.623377	0.5	0.637168	0.5	0.78733	0.5	0.452055	0.5	0.777273	0.5	0.821918	0.5	0.534247	0.5	0.671233	0.5	0.76	0.5	0.767123	0.5	0.527897	0.5	0.790179	0.5	0.849315	0.5	0.794521	0.5
Sant_1139	0.5	0.461538	0.5	0.527559	0.5	0.780488	0.5	0.695418	0.5	0.764228	0.5	0.756098	0.5	0.658915	0.5	0.636126	0.5	0.728	0.5	0.813008	0.5	0.609756	0.5	0.851351	0	1	0.5	0.739837	0.5	0.894309	0.5	0.643432	0.5	0.657754	0	1	0	1	0.5	0.623762	0	1	0.5	0.710106	0.5	0.876676	0.5	0.789474	0
Sant_1140	0.5	0.706052	0.5	0.775024	0.5	0.781731	0.5	0.826794	0.5	0.890173	0.5	0.681424	0.5	0.665081	0.5	0.666985	0.5	0.791271	0.5	0.789474	0.5	0.802093	0.5	0.849711	0.5	0.834608	0.5	0.855491	0	1	0.5	0.837143	0.5	0.848514	0.5	0.916185	0	1	0.5	0.828837	0.5	0.88134	0.5	0.860443	0.5	0.818441	0.5	0.875954	0
Sant_1141	0.5	0.720824	0.5	0.77639	0.5	0.52921	0.5	0.731461	0.5	0.77221	0.5	0.648464	0.5	0.786773	0.5	0.808343	0.5	0.734899	0.5	0.866438	0.5	0.796339	0.5	0.909611	0	1	0	1	0	1	0.5	0.860571	0.5	0.810443	0	1	0	1	0.5	0.806122	0.5	0.791246	0.5	0.778157	0.5	0.906178	0.5	0.877133	0.5
Sant_1142	0.5	0.146341	0.5	0.723451	0.5	0.625277	0.5	0.475771	0.5	0.779736	0.5	0.773333	1	0.1	1	0.0997783	0.5	0.860927	0.5	0.738562	0.5	0.7	0	1	0	1	0	1	0	1	0	1	0.5	0.716814	0	1	0	1	0.5	0.826667	0.5	0.751648	1	0.0866667	0.5	0.753333	0.5	0.81457	0
Sant_1143	0.5	0.440789	0.5	0.855263	0.5	0.776316	0.5	0.713974	0.5	0.710526	0.5	0.75	0	1	0	1	0.5	0.727468	0.5	0.686825	0.5	0.684211	0	1	0	1	0	1	0	1	0	1	0	1	0	1	0	1	0	1	0.5	0.847826	0.5	0.764579	0	1	0.5	0.861842	0
Sant_1144	0.5	0.786385	0.5	0.739403	0.5	0.823113	0	1	0.5	0.86385	0.5	0.82011	0.5	0.763259	0.5	0.762087	0.5	0.889151	0	1	0.5	0.82069	0	1	0	1	0.5	0.911303	0	1	0	1	0	1	0	1	0	1	0.5	0.841861	0	1	0.5	0.888715	0.5	0.836561	0.5	0.897174	0.5
Sant_1145	0.5	0.848263	0.5	0.861386	0.5	0.891866	0.5	0.920204	0.5	0.895382	0.5	0.870722	0.5	0.887969	0.5	0.890834	0	1	0.5	0.954589	0.5	0.897713	0	1	0.5	0.917252	0.5	0.899331	0.5	0.995197	0	1	0	1	0.5	0.954545	0.5	0.874802	0.5	0.885352	0.5	0.940654	0	1	0.5	0.938756	0.5	0.936184	0.5
Sant_1146	0.5	0.687845	0.5	0.824237	0.5	0.797608	0.5	0.794848	0.5	0.789328	0.5	0.648798	0.5	0.836565	0.5	0.837338	0	1	0.5	0.761518	0.5	0.857539	0	1	0.5	0.913043	0.5	0.796485	0	1	0.5	0.79926	0	1	0	1	0.5	0.83935	0.5	0.813975	0	1	0	1	0.5	0.871324	0.5	0.931608	0.5
Sant_1147	0.5	0.742072	0.5	0.696202	0.5	0.751579	0.5	0.762658	0.5	0.785489	0.5	0.81415	0	1	0	1	0	1	0.5	0.668731	0.5	0.750792	0	1	0.5	0.949045	0.5	0.808059	0	1	0.5	0.804646	0.5	0.980892	0	1	0.5	0.785047	0	1	0	1	0	1	0	1	0.5	0.894904	0
Sant_1148	1	0.0240741	0.5	0.571869	0.5	0.588199	0.5	0.854268	1	0.0685185	1	0.0444444	0.5	0.857671	0.5	0.836308	0	1	1	0.116667	1	0.0591862	0	1	1	0.114673	0.5	0.857406	0	1	0.5	0.82638	1	0.122147	0.5	0.869004	1	0.110633	0.5	0.878138	0	1	0	1	0.5	0.872928	0.5	0.912883	0.5
Sant_1149	0.5	0.610778	0.5	0.766734	0.5	0.638945	0.5	0.710526	0.5	0.777328	0.5	0.474645	0	1	0.5	0.932927	0	1	0.5	0.653226	0.5	0.757576	0	1	0	1	0	1	0	1	0.5	0.900609	0.5	0.645418	0	1	0.5	0.706587	0.5	0.790419	0.5	0.786	0	1	0.5	0.802817	0.5	0.801205	0.5
Sant_1150	0.5	0.766317	0.5	0.841257	0.5	0.853698	0.5	0.773494	0.5	0.886473	0.5	0.834005	0.5	0.830658	0.5	0.857143	0.5	0.902655	0.5	0.779661	0.5	0.808989	0	1	0	1	0.5	0.885484	0	1	0.5	0.885048	0.5	0.872727	0.5	0.838376	0.5	0.911788	0	1	0.5	0.858871	0.5	0.891041	0.5	0.831325	0.5	0.799032	0
Sant_1151	1	0.0522496	1	0.087146	1	0.0915033	1	0.0544662	1	0.0740741	0.5	0.746734	0.5	0.862419	0.5	0.861795	0.5	0.806777	1	0.0957215	1	0.0936819	0.5	0.834423	0.5	0.800288	1	0.119826	1	0.183007	1	0.0936819	0.5	0.713043	1	0.124183	1	0.102397	1	0.158696	0.5	0.790159	0.5	0.929608	0.5	0.840253	1	0.121651	1
Sant_1152	1	0.0307377	1	0.0409836	1	0.059224	1	0.0368852	0.5	0.59673	1	0.0266393	1	0.0511945	1	0.0532787	1	0.0512295	1	0.057377	1	0.0635246	1	0.0594262	1	0.0717213	0.5	0.356557	1	0.0531697	0.5	0.725211	0.5	0.851379	1	0.0654397	0.5	0.822252	1	0.0532787	1	0.067623	1	0.0655738	1	0.0840164	1	0.057377	1
Sant_1153	1	0.0321361	1	0.0570342	1	0.0589354	1	0.0437262	0.5	0.672578	1	0.0494297	1	0.0608365	1	0.0627376	1	0.0551331	1	0.0475285	1	0.0664137	1	0.0646388	1	0.0494297	1	0.176582	1	0.058898	0.5	0.817837	1	0.0608365	1	0.0969582	1	0.0646388	1	0.0608365	1	0.0855513	1	0.0684411	1	0.0703422	1	0.0741445	1
Sant_1155	0.5	0.4375	0	1	0.5	0.771429	0.5	0.774481	0	1	0.5	0.810089	0	1	0	1	0	1	0.5	0.785714	0.5	0.803571	0.5	0.776786	0	1	0.5	0.821429	0	1	0.5	0.723214	0.5	0.694362	0	1	0	1	0.5	0.794643	0.5	0.767857	0	1	0	1	0	1	0.5
Sant_1157	0.5	0.855234	0	1	0	1	0	1	0	1	0	1	0	1	0	1	0	1	0.5	0.879023	0.5	0.892617	0	1	0	1	0.5	0.89162	0	1	0	1	0	1	0	1	0.5	0.854749	0	1	0	1	0	1	0	1	0	1	0
Sant_1158	0.5	0.707279	0.5	0.902613	0	1	0	1	0	1	0	1	0	1	0	1	0	1	0.5	0.839244	0.5	0.845732	0	1	0	1	0.5	0.822925	0	1	0	1	0	1	0.5	0.9375	0	1	0	1	0	1	0	1	0	1	0	1	0.5
Sant_1159	0.5	0.614073	0	1	0	1	0	1	0	1	0	1	0	1	0	1	0	1	0.5	0.669643	0.5	0.824324	0	1	0	1	0	1	0	1	0	1	0	1	0.5	0.761693	0	1	0	1	0	1	0	1	0	1	0	1	0
Sant_1160	0.5	0.364407	0	1	0	1	0	1	0	1	0	1	0	1	0	1	0	1	0.5	0.803419	0.5	0.647727	0	1	0	1	0	1	0	1	0	1	0	1	0	1	0	1	0	1	0	1	0	1	0	1	0.5	0.709402	0
Sant_1161	0.5	0.651341	0.5	0.855499	0	1	0	1	0	1	0	1	0	1	0	1	0	1	0.5	0.870844	0.5	0.798726	0	1	0	1	0	1	0	1	0	1	0	1	0	1	0	1	0	1	0	1	0	1	0.5	0.860936	0	1	0
Sant_1162	0.5	0.780488	0.5	0.837438	0	1	0	1	0	1	0	1	0	1	0	1	0	1	0.5	0.544081	0.5	0.831148	0	1	0	1	0	1	0	1	0	1	0	1	0	1	0	1	0	1	0	1	0	1	0	1	0.5	0.886699	0
Sant_1163	0.5	0.81746	0.5	0.920635	0	1	0	1	0	1	0	1	0.5	0.936508	0.5	0.896825	0	1	0.5	0.840789	0.5	0.736292	0	1	0	1	0.5	0.801587	0	1	0	1	0	1	0	1	0	1	0	1	0	1	0	1	0.5	0.960317	0	1	0
Sant_1164	0.5	0.671053	0.5	0.603939	0	1	0	1	0	1	0	1	0.5	0.443478	0.5	0.464052	0	1	0	1	0.5	0.359477	0	1	0.5	0.888158	0.5	0.598684	0	1	0	1	0	1	0	1	0	1	0	1	0	1	0	1	0.5	0.787419	0	1	0
Sant_1165	0.5	0.716872	0.5	0.851557	0	1	0	1	0	1	0	1	0.5	0.759011	0.5	0.674468	0	1	0	1	0.5	0.779193	0	1	0.5	0.880576	0.5	0.828035	0	1	0	1	0	1	0	1	0	1	0	1	0	1	0	1	0.5	0.813305	0.5	0.885033	0
Sant_1166	0.5	0.565217	0.5	0.869565	0	1	0	1	0	1	0	1	0.5	0.714801	0.5	0.714801	0	1	0	1	0.5	0.465704	0	1	0.5	0.902174	0.5	0.755319	0	1	0	1	0	1	0	1	0	1	0	1	0	1	0	1	0.5	0.747292	0	1	0
Sant_1167	0.5	0.58498	0.5	0.868526	0	1	0	1	0	1	0.5	0.936255	0.5	0.677165	0.5	0.678055	0	1	0	1	0.5	0.717477	0	1	0	1	0.5	0.775862	0	1	0.5	0.908367	0	1	0	1	0	1	0	1	0	1	0	1	0.5	0.806324	0.5	0.873518	0
Sant_1168	0.5	0.585366	0.5	0.972222	0	1	0.5	0.786207	0	1	0.5	0.611111	0.5	0.722222	0.5	0.791667	0	1	0	1	0	1	0	1	0	1	0.5	0.679634	0	1	0.5	0.708716	0	1	0	1	0	1	0.5	0.791284	0	1	0	1	0.5	0.773756	0.5	0.888889	0
Sant_1169	0.5	0.875	0.5	0.907208	0	1	0.5	0.737058	0	1	0.5	0.779156	0.5	0.805578	0.5	0.737903	0	1	0.5	0.884263	0.5	0.822186	0	1	0.5	0.94	0.5	0.74376	0	1	0.5	0.848963	0	1	0	1	0	1	0.5	0.800651	0	1	0	1	0.5	0.842148	0.5	0.876656	0
Sant_1170	0.5	0.818182	0.5	0.642403	0	1	0.5	0.80198	0	1	0.5	0.778642	0.5	0.759807	0.5	0.790234	0	1	0.5	0.911017	0.5	0.893437	0	1	0.5	0.948483	0.5	0.800282	0	1	0	1	0.5	0.91867	0.5	0.888186	0	1	0.5	0.790187	0	1	0	1	0.5	0.808095	0.5	0.902113	0
Sant_1171	0.5	0.784211	0.5	0.847711	0	1	0.5	0.834943	0	1	0.5	0.727671	0.5	0.814175	0.5	0.814879	0	1	0	1	0.5	0.828397	0	1	0.5	0.885289	0.5	0.850352	0	1	0	1	0	1	0	1	0	1	0.5	0.811973	0	1	0	1	0.5	0.84715	0.5	0.850746	0
Sant_1172	0.5	0.434418	0.5	0.740425	0	1	0.5	0.699465	0	1	0.5	0.778015	0.5	0.755603	0.5	0.730769	0	1	0	1	0.5	0.832979	0	1	0.5	0.860814	0.5	0.817308	0	1	0	1	0	1	0	1	0	1	0.5	0.899358	0	1	0.5	0.794953	0.5	0.794872	0.5	0.831746	0
Sant_1173	0.5	0.692743	0.5	0.825922	0	1	0.5	0.700378	0	1	0.5	0.795247	0	1	0.5	0.917614	0	1	0	1	0.5	0.830813	0	1	0	1	0.5	0.840113	0	1	0	1	0	1	0	1	0	1	0	1	0	1	0	1	0.5	0.886686	0.5	0.868496	0
Sant_1174	0.5	0.68	0.5	0.823009	0	1	0.5	0.692308	0	1	0	1	0	1	0	1	0	1	0	1	0.5	0.546667	0	1	0	1	0.5	0.637168	0	1	0	1	0	1	0	1	0	1	0	1	0	1	0	1	0.5	0.515419	0	1	0
Sant_1175	0.5	0.344262	0.5	0.755102	0	1	0.5	0.714876	0	1	0.5	0.802183	0.5	0.838843	0.5	0.857143	0	1	0.5	0.767538	0.5	0.810368	0	1	0	1	0.5	0.842975	0	1	0	1	0	1	0	1	0	1	0.5	0.834247	0	1	0.5	0.880165	0	1	0	1	0
Sant_1176	0.5	0.85607	0.5	0.871571	0	1	0.5	0.814768	0	1	0.5	0.537594	0.5	0.556242	0.5	0.428571	0	1	0.5	0.841646	0.5	0.961491	0	1	0.5	0.766917	0.5	0.850746	0	1	0	1	0	1	0	1	0	1	1	0.0676692	0	1	0.5	0.55194	0.5	0.819549	0.5	0.79064	0
Sant_1177	0.5	0.748148	0.5	0.780669	0	1	0.5	0.660448	0.5	0.864596	0.5	0.768657	0.5	0.208696	0.5	0.208696	0	1	0	1	0.5	0.75	0	1	0.5	0.701733	0.5	0.723247	0	1	0	1	0	1	0.5	0.91791	0	1	1	0.0708955	0	1	1	0.0671642	0.5	0.936567	0.5	0.860837	0
Sant_1178	0.5	0.754011	0.5	0.610874	0	1	0.5	0.855306	0	1	0.5	0.707577	0.5	0.766773	0.5	0.766773	0	1	0	1	0.5	0.828571	0	1	0	1	0.5	0.802998	0	1	0	1	0	1	0.5	0.830128	0	1	0.5	0.841151	0	1	0.5	0.926045	0.5	0.788462	0.5	0.871795	0
Sant_1179	0.5	0.855263	0.5	0.645196	0	1	0.5	0.75	0	1	0.5	0.75	0.5	0.821739	0.5	0.824427	0.5	0.983553	0.5	0.799127	0.5	0.819079	0	1	0	1	0.5	0.770492	0	1	0	1	0.5	0.84973	0.5	0.8506	0	1	0.5	0.763814	0	1	0	1	0.5	0.696544	0.5	0.959474	0
Sant_1180	0.5	0.901521	0.5	0.824838	0.5	0.897603	0.5	0.813044	0	1	0.5	0.756466	0	1	0.5	0.877996	0.5	0.83547	0	1	0.5	0.883502	0.5	0.836601	0	1	0.5	0.858388	0.5	0.904139	0	1	0.5	0.847212	1	0.104575	0	1	0.5	0.864516	0	1	0	1	0.5	0.809422	0.5	0.860549	1
Sant_1181	0	1	0.5	0.326471	0	1	0	1	0	1	0.5	0.477876	0	1	0	1	0.5	0.769911	0	1	0.5	0.77193	0	1	0	1	0.5	0.548673	0	1	0	1	0	1	0.5	0.745763	0	1	0.5	0.697861	0	1	0	1	0	1	0	1	0
Sant_1182	0	1	0.5	0.603376	0	1	0	1	0	1	0.5	0.822034	0	1	0	1	0.5	0.851124	0	1	0.5	0.833799	0	1	0	1	0.5	0.689415	0	1	0	1	0	1	0.5	0.952045	0	1	0.5	0.796424	0	1	0	1	0	1	0	1	0
Sant_1183	0	1	0.5	0.839568	0	1	0	1	0	1	0.5	0.75914	0	1	0	1	0.5	0.929547	0.5	0.837259	0.5	0.869039	0	1	0	1	0.5	0.806614	0	1	0	1	0	1	0	1	0	1	0.5	0.911744	0	1	0	1	0.5	0.878981	0	1	0
Sant_1184	0.5	0.725871	0.5	0.74693	0	1	0	1	0	1	0.5	0.77732	0.5	0.736082	0	1	0.5	0.872093	1	0.051511	0.5	0.810591	0	1	0.5	0.927835	1	0.057732	0	1	0	1	0.5	0.901031	0	1	0.5	0.845361	0.5	0.852652	0	1	0	1	0.5	0.822613	0.5	0.872428	0
Sant_1185	0.5	0.746082	0.5	0.834728	0	1	0	1	0.5	0.702591	0.5	0.784519	0	1	0	1	0	1	0.5	0.81677	0	1	0	1	0	1	0.5	0.825314	0.5	0.88728	0	1	0	1	0	1	0	1	0.5	0.824242	0	1	0	1	0.5	0.868257	0.5	0.946541	0
Sant_1186	0.5	0.752566	0.5	0.664336	0	1	0	1	0.5	0.816918	0.5	0.84965	0	1	0	1	0	1	0.5	0.777778	0.5	0.923077	0	1	0	1	0.5	0.743917	0.5	0.869616	0	1	0	1	0	1	0	1	0.5	0.799767	0	1	0	1	0.5	0.864	0	1	0
Sant_1187	0.5	0.414474	0.5	0.5625	0	1	0	1	0.5	0.910891	0.5	0.376238	0	1	0	1	0	1	0.5	0.772277	0.5	0.710526	0	1	0	1	0.5	0.693811	0.5	0.950495	0	1	0	1	0	1	0	1	0.5	0.745161	0	1	0	1	0.5	0.881188	0	1	0
Sant_1188	0.5	0.103448	0.5	0.783019	0	1	0	1	0	1	0.5	0.603774	0	1	0	1	0	1	0.5	0.77116	0.5	0.451411	0	1	0	1	0.5	0.801887	0	1	0	1	0	1	0	1	0	1	0.5	0.733542	0	1	0	1	0.5	0.743119	0	1	0
Sant_1189	0.5	0.701344	0.5	0.514637	0	1	0.5	0.865925	0	1	0.5	0.688073	0	1	0.5	0.871479	0	1	0.5	0.932551	0.5	0.828488	0	1	0	1	0.5	0.852632	0.5	0.919014	0.5	0.943662	0	1	0.5	0.919014	0.5	0.933099	0.5	0.882966	0	1	0	1	0.5	0.860613	0.5	0.869718	0
Sant_1190	0.5	0.918239	0.5	0.539256	0	1	0.5	0.713987	0	1	0.5	0.63843	0	1	0	1	0	1	0	1	0.5	0.702929	0	1	0	1	0.5	0.861635	0	1	0	1	0	1	0	1	0	1	0.5	0.891213	0	1	0	1	0.5	0.930818	0	1	0
Sant_1191	0	1	0.5	0.783898	0.5	0.799145	0.5	0.798867	0	1	0.5	0.741525	0	1	0	1	0	1	0	1	0.5	0.829787	0	1	0	1	0.5	0.825532	0	1	0	1	0	1	0	1	0	1	0.5	0.839489	0	1	0	1	0	1	0	1	0
Sant_1192	0	1	0.5	0.661342	0	1	0.5	0.771845	0	1	0.5	0.492754	0	1	0	1	0	1	0	1	0.5	0.785137	0	1	0	1	0.5	0.651125	0	1	0	1	0	1	0.5	0.775444	0	1	0	1	0	1	0	1	0	1	0	1	0
Sant_1193	0.5	0.815917	0.5	0.689415	0.5	0.760475	0.5	0.750526	0	1	0.5	0.716387	0	1	0	1	0	1	0	1	0.5	0.82275	0	1	0	1	0.5	0.828092	0	1	0	1	0	1	0	1	0.5	0.888734	0.5	0.812709	0	1	0	1	0.5	0.893082	0	1	0.5
Sant_1194	0.5	0.938503	0.5	0.729304	0.5	0.722892	0.5	0.6751	0	1	0.5	0.626506	0	1	0	1	0	1	0	1	0.5	0.744993	0	1	0	1	0.5	0.714096	0	1	0.5	0.951807	0	1	0	1	0	1	0.5	0.830892	0	1	0.5	0.861148	0.5	0.829787	0	1	0
Sant_1195	0.5	0.653564	0.5	0.81837	0.5	0.747482	0.5	0.845041	0	1	0.5	0.732008	0.5	0.991649	0.5	0.981211	0.5	0.90374	0	1	0.5	0.980529	0	1	0	1	0.5	0.84466	0	1	0.5	0.862759	0.5	0.874049	0.5	0.953407	0.5	0.905817	0.5	0.901457	0.5	0.915219	0	1	0.5	0.83322	0	1	0
Sant_1196	1	0.0769231	0	1	0.5	0.333333	1	0.138462	0	1	0.5	0.169231	0.5	0.184615	0.5	0.184615	1	0.123077	0	1	0.5	0.630769	0	1	0	1	1	0.2	0	1	0.5	0.584615	0.5	0.476923	0	1	0.5	0.811224	1	0.169231	0	1	0	1	1	0.123077	0	1	0
Sant_1197	0.5	0.76834	0.5	0.792816	0.5	0.769674	0.5	0.828315	0.5	0.863524	0.5	0.772409	0.5	0.864213	0.5	0.869177	0.5	0.831094	0.5	0.857687	0.5	0.885751	0.5	0.922336	0.5	0.89633	0.5	0.891683	0	1	0.5	0.851403	0.5	0.87941	0.5	0.904609	0.5	0.868271	0.5	0.907514	0.5	0.883601	0.5	0.927238	0.5	0.872624	0	1	0.5
Sant_1198	1	0.015942	1	0.0304348	1	0.0231772	1	0.0304348	1	0.0275362	1	0.0434783	1	0.0217286	1	0.0217286	1	0.0303761	1	0.0318841	1	0.0362319	0.5	0.963768	1	0.0347658	0.5	0.849494	0	1	1	0.0550193	1	0.0391304	1	0.0449275	1	0.0434573	1	0.0362319	1	0.0449058	0.5	0.890332	0.5	0.847262	0	1	1
Sant_1199	0.5	0.854565	0.5	0.881296	0.5	0.830348	0.5	0.930085	0.5	0.862033	0.5	0.799646	0.5	0.925352	0.5	0.924693	0.5	0.880878	0.5	0.815011	0.5	0.931034	0	1	0.5	0.938826	0.5	0.872497	0	1	0.5	0.910053	0.5	0.881416	0.5	0.943009	0.5	0.852808	0.5	0.897069	0.5	0.946865	0.5	0.931327	0.5	0.935575	0	1	0.5
Sant_1200	0.5	0.83691	0.5	0.77561	0.5	0.881919	0.5	0.968635	0.5	0.797794	0.5	0.856354	0.5	0.85925	0.5	0.880835	0.5	0.82967	0.5	0.846803	0.5	0.869963	0	1	0	1	0.5	0.795844	0	1	0.5	0.896719	0.5	0.95882	0.5	0.885819	0.5	0.879154	0.5	0.929139	0.5	0.895577	0	1	0.5	0.84854	0	1	0
Sant_1201	0.5	0.859241	0.5	0.5978	0.5	0.859241	0.5	0.709951	0.5	0.862913	0.5	0.841912	0.5	0.772033	0.5	0.784946	0.5	0.771327	0.5	0.799511	0.5	0.635593	0	1	0.5	0.838983	0	1	0	1	0.5	0.813187	0	1	0.5	0.875	0.5	0.812195	0	1	0.5	0.943696	0	1	0.5	0.897059	0	1	0.5
Sant_1202	0.5	0.793427	0.5	0.730354	0.5	0.71028	0	1	0	1	0.5	0.723005	0.5	0.65625	0.5	0.670213	0.5	0.684783	0.5	0.892019	0.5	0.803077	0.5	0.948357	0.5	0.830482	0	1	0.5	0.781395	0.5	0.790952	0.5	0.848438	0.5	0.883178	0.5	0.802488	0	1	0.5	0.9	0	1	0.5	0.784615	0.5	0.867188	0
Sant_1203	0.5	0.478386	0.5	0.657692	0.5	0.797903	0.5	0.767308	0.5	0.8119	0.5	0.592486	0.5	0.682342	0.5	0.658677	0.5	0.849328	0.5	0.816365	0.5	0.800763	0.5	0.837812	0.5	0.837344	0	1	0.5	0.855502	0.5	0.817132	0.5	0.812738	0.5	0.916185	0.5	0.678771	0	1	0.5	0.841499	0.5	0.923077	0.5	0.797323	0	1	0.5
Sant_1204	1	0.0143541	1	0.0334928	1	0.062201	1	0.0382775	1	0.0287081	1	0.0191388	1	0.0382775	1	0.0382775	1	0.0430622	1	0.0430622	1	0.0334928	1	0.0382775	1	0.0526316	1	0.0382775	1	0.0287081	1	0.0382775	1	0.0430622	1	0.0526316	1	0.0621019	1	0.0430622	1	0.0526316	1	0.0334928	1	0.0478469	1	0.0526316	1
Sant_1205	0.5	0.78972	0.5	0.800308	0.5	0.761021	0.5	0.73493	0.5	0.800778	0.5	0.740741	0.5	0.77898	0.5	0.844548	0.5	0.767964	0.5	0.762125	0.5	0.837317	0.5	0.858805	0.5	0.900698	0.5	0.779767	0.5	0.804482	0.5	0.797995	0.5	0.81713	0.5	0.792409	1	0.0841121	0.5	0.766243	0.5	0.835648	0.5	0.83694	0.5	0.774419	0.5	0.885626	0.5
Sant_1206	1	0.1	1	0.0893099	1	0.0687332	1	0.0528455	1	0.0894309	1	0.0365854	0.5	0.657645	0.5	0.648	1	0.101626	1	0.0648649	1	0.0406504	0.5	0.598383	0.5	0.804878	1	0.117886	0.5	0.719528	0.5	0.382114	1	0.0810811	0.5	0.685829	1	0.0894309	1	0.0934959	0.5	0.807692	0.5	0.833557	1	0.0644295	0.5	0.836	0.5
Sant_1207	0.5	0.739044	0.5	0.730106	0.5	0.851729	0.5	0.825651	0.5	0.852273	0.5	0.805668	0.5	0.890467	0.5	0.868154	0.5	0.884849	0.5	0.857718	0.5	0.836461	0.5	0.884253	0.5	0.930405	0.5	0.839515	0.5	0.875839	0.5	0.849933	1	0.123732	0.5	0.902834	0.5	0.877756	0.5	0.849802	0.5	0.961461	0.5	0.843995	0.5	0.839523	0.5	0.969574	0
Sant_1208	1	0.0192308	1	0.0576923	1	0.0448718	1	0.025641	1	0.0641026	1	0.0512821	1	0.0383795	1	0.0320513	1	0.0512821	1	0.0576923	0.5	0.602564	1	0.0705128	1	0.0512821	1	0.0961538	1	0.0576923	1	0.147436	1	0.0320513	0.5	0.602564	1	0.121277	0.5	0.729897	0.5	0.833333	0.5	0.779626	1	0.0576923	1	0.102564	1
Sant_1209	0.5	0.54958	0.5	0.692708	0.5	0.718966	0.5	0.480607	0.5	0.717728	0.5	0.65625	0.5	0.61875	0.5	0.685279	0.5	0.725724	0.5	0.705882	0.5	0.656897	0.5	0.782828	0.5	0.69697	0.5	0.790295	0.5	0.811644	0.5	0.735945	0.5	0.795181	0.5	0.788177	0.5	0.746141	0.5	0.769363	0.5	0.904679	0.5	0.736134	0.5	0.808874	0.5	0.82968	0.5
Sant_1210	1	0.0238908	1	0.0546075	1	0.0375427	1	0.0307167	1	0.0580205	1	0.0307167	1	0.0546075	1	0.0511945	1	0.0341297	1	0.0409556	1	0.0715909	1	0.0443686	1	0.0750853	1	0.0614334	1	0.0648464	1	0.0614334	1	0.116041	1	0.0784983	1	0.0648464	1	0.0682594	1	0.0887372	0.5	0.5	1	0.0853242	1	0.0853242	1
Sant_1211	0.5	0.445601	0.5	0.74215	0.5	0.761407	0.5	0.377841	0.5	0.680912	0.5	0.660969	0.5	0.725898	0.5	0.729423	0.5	0.731371	0.5	0.792776	0.5	0.696226	0.5	0.735043	0.5	0.753528	0.5	0.754986	0.5	0.764873	0.5	0.707386	0.5	0.761407	0.5	0.603951	0.5	0.759777	0.5	0.746492	0.5	0.763182	0.5	0.717143	0.5	0.753437	0.5	0.797143	0.5
Sant_1212	0.5	0.476323	0.5	0.585774	0.5	0.599162	0.5	0.630919	0.5	0.794979	0.5	0.638656	0.5	0.792768	0.5	0.801113	0.5	0.539095	0	1	0.5	0.68144	0.5	0.630494	0.5	0.878151	0.5	0.706128	0	1	0.5	0.756267	0.5	0.845188	0.5	0.752044	0.5	0.761194	0.5	0.829959	0.5	0.846369	0.5	0.91049	0.5	0.769231	0.5	0.863128	0
Sant_1213	0.5	0.665143	0.5	0.792642	0.5	0.826636	0.5	0.812641	0.5	0.84083	0.5	0.764706	0	1	0	1	0.5	0.85274	0.5	0.803632	0	1	0.5	0.833333	0	1	0.5	0.823529	0.5	0.857631	0.5	0.847019	0.5	0.872292	0.5	0.939429	0.5	0.830296	0	1	0.5	0.783186	0.5	0.886207	0.5	0.876289	0.5	0.918297	0
Sant_1214	1	0.013245	1	0.0529801	1	0.0397351	0.5	0.761488	0.5	0.754967	0.5	0.536424	0	1	0	1	1	0.0728477	1	0.0728477	0	1	0.5	0.748401	0	1	0.5	0.73348	0.5	0.77897	0.5	0.736842	0	1	0.5	0.503311	1	0.0794702	0	1	0.5	0.530172	1	0.0927152	0.5	0.792952	0.5	0.832599	0
Sant_1215	0.5	0.934449	0.5	0.879007	0.5	0.87973	0.5	0.888738	0.5	0.890244	0.5	0.838375	0.5	0.900677	0.5	0.874944	0.5	0.960271	0.5	0.877688	0.5	0.914634	0.5	0.889039	0.5	0.928184	0.5	0.865645	0.5	0.951219	0.5	0.896069	0	1	0.5	0.990502	0.5	0.933034	0.5	0.934449	0	1	0.5	0.942316	0	1	0	1	0
Sant_1216	0.5	0.225806	0.5	0.59375	0.5	0.532258	0	1	0	1	0.5	0.645161	0.5	0.673797	0.5	0.62234	0.5	0.774193	0.5	0.66129	0.5	0.854839	0.5	0.352941	0	1	0.5	0.643979	0.5	0.444444	0.5	0.786096	0.5	0.657754	0	1	0.5	0.741935	0	1	0	1	0	1	0	1	0.5	0.822581	0
Sant_1217	0.5	0.651026	0.5	0.741124	0.5	0.591176	0.5	0.75	0.5	0.915556	0.5	0.742222	0.5	0.665217	0.5	0.612156	0.5	0.763869	0.5	0.742489	0.5	0.768889	0.5	0.767752	0.5	0.848306	0.5	0.782222	0.5	0.859675	0.5	0.807194	0.5	0.831111	0.5	0.844444	0.5	0.778426	0.5	0.774749	0.5	0.948301	0.5	0.759768	0.5	0.755427	0.5	0.830904	0.5
Sant_1218	1	0.0425532	1	0.0664894	1	0.0531915	1	0.0558511	1	0.0585106	1	0.0691489	1	0.0452128	1	0.0425532	1	0.0691489	1	0.0452128	1	0.0691489	1	0.0585106	1	0.0957447	1	0.0744681	1	0.0611702	1	0.0957447	1	0.0824468	1	0.0930851	1	0.0983171	1	0.0637733	1	0.0875332	0.5	0.565639	1	0.100529	1	0.12234	1
Sant_1219	0.5	0.372093	1	0.0930233	1	0.122762	0.5	0.476562	0.5	0.21875	0.5	0.443005	0.5	0.240933	0.5	0.239075	0.5	0.418605	0.5	0.559585	0.5	0.67013	0.5	0.629534	0.5	0.679688	0.5	0.675192	0.5	0.757812	0.5	0.677665	0.5	0.335938	0.5	0.75969	0.5	0.682864	0.5	0.693507	0.5	0.609375	0.5	0.787013	0.5	0.674419	0.5	0.825193	0.5
Sant_1220	0.5	0.737057	0.5	0.854585	0.5	0.883239	0.5	0.874528	0.5	0.95145	0.5	0.877841	0.5	0.897082	0.5	0.897645	0.5	0.895382	0.5	0.896226	0.5	0.864645	0	1	0	1	0.5	0.893476	0.5	0.938389	0.5	0.914232	0	1	0	1	0.5	0.945673	0.5	0.911323	0	1	0	1	0.5	0.899348	0.5	0.915127	0.5
Sant_1221	0.5	0.651282	0.5	0.425641	1	0.0307692	1	0.0205128	0.5	0.654822	0.5	0.500852	0.5	0.646302	0.5	0.672158	0.5	0.746193	0.5	0.521739	0.5	0.773554	0	1	0.5	0.783277	0.5	0.784615	0	1	0.5	0.866667	0	1	0	1	0	1	0.5	0.720812	0	1	0	1	0.5	0.8	0.5	0.948718	0
Sant_1222	0.5	0.882463	0.5	0.547146	0.5	0.837989	0.5	0.832413	0.5	0.859006	0.5	0.806569	0.5	0.914163	0.5	0.914163	0.5	0.907063	0.5	0.796673	0.5	0.844444	0	1	0	1	0.5	0.802583	0	1	0.5	0.880173	0.5	0.889988	0	1	0.5	0.949037	0	1	0	1	0	1	0	1	0.5	0.81835	0.5
Sant_1223	0	1	0.5	0.93196	0	1	0.5	0.926307	0.5	0.92821	0.5	0.889226	0.5	0.972203	0.5	0.96118	0	1	0.5	0.882146	0.5	0.922335	0.5	0.960569	0	1	0.5	0.940155	0.5	0.966955	0.5	0.947876	0	1	0.5	0.987297	0	1	0.5	0.929199	0	1	0	1	0.5	0.963214	0.5	0.954661	0.5
Sant_1224	0.5	0.919527	0.5	0.760237	0	1	0.5	0.843695	0.5	0.873016	0.5	0.780357	0.5	0.876704	0.5	0.887647	0	1	0.5	0.809048	0.5	0.883501	0.5	0.868093	0.5	0.909091	0.5	0.868093	0.5	0.896797	0.5	0.898757	0.5	0.898044	0.5	0.894487	0	1	0.5	0.967857	0.5	0.899822	0	1	0.5	0.912114	0.5	0.938279	0.5
Sant_1225	1	0.0255639	1	0.0390977	1	0.0526316	1	0.0390977	1	0.0406015	1	0.0541353	0.5	0.769649	0.5	0.818722	1	0.0556391	1	0.0466165	1	0.0510511	1	0.0406015	1	0.0495992	1	0.0556391	1	0.0481203	1	0.0601504	1	0.0556391	1	0.0720721	1	0.0601504	1	0.0555556	1	0.0661654	0.5	0.882707	0.5	0.800891	1	0.0631579	1
Sant_1226	1	0.0410095	1	0.0599369	1	0.0504202	1	0.0599369	1	0.044164	1	0.0662461	1	0.0566038	1	0.0566038	1	0.0536278	1	0.0504732	0.5	0.39375	1	0.0536278	1	0.0691824	1	0.0567823	1	0.0536278	1	0.11041	1	0.0662461	0.5	0.508368	1	0.0662461	1	0.0788643	1	0.0914826	1	0.0599369	0.5	0.76939	0.5	0.836991	1
Sant_1227	1	0.0337838	1	0.0472973	1	0.047191	0.5	0.517937	1	0.0202703	0.5	0.378378	0.5	0.683036	0.5	0.649554	0.5	0.821192	1	0.0337838	0.5	0.687773	0.5	0.647191	0.5	0.831081	1	0.0472973	0.5	0.745011	0.5	0.405405	0.5	0.682432	0.5	0.885135	0.5	0.718404	0.5	0.63956	0.5	0.734831	0.5	0.713684	0.5	0.810989	0.5	0.690832	0.5
Sant_1228	1	0.0360656	1	0.134426	1	0.120521	0.5	0.462295	1	0.0885246	0.5	0.615721	0.5	0.795852	0.5	0.859016	0	1	1	0.0852459	0.5	0.824675	0.5	0.816703	0	1	0.5	0.285246	0.5	0.745119	0.5	0.714286	0.5	0.827027	0.5	0.807074	0.5	0.817008	0.5	0.748441	0.5	0.786725	0.5	0.986885	0.5	0.877729	0.5	0.854348	0
Sant_1229	1	0.028169	1	0.0211268	1	0.056338	1	0.0351288	1	0.0352113	1	0.0422535	0.5	0.822014	0	1	0	1	1	0.028169	1	0.0632319	0.5	0.683099	0	1	0.5	0.838028	0.5	0.380282	1	0.0140845	0.5	0.84507	0	1	0	1	1	0.056338	0.5	0.788018	0.5	0.753521	0.5	0.657534	0.5	0.806075	0
Sant_1231	0.5	0.352649	0.5	0.517413	0.5	0.502538	0.5	0.545455	0.5	0.832487	0.5	0.707641	0.5	0.825503	0.5	0.82047	0.5	0.775338	0	1	0.5	0.741177	0	1	0	1	0.5	0.594958	0	1	0.5	0.765203	0	1	0	1	0	1	0.5	0.747508	0	1	0.5	0.892977	0	1	0	1	0
Sant_1232	0.5	0.702312	0.5	0.788555	0	1	0.5	0.685547	0	1	0.5	0.788406	0.5	0.849609	0.5	0.837891	0.5	0.848628	0	1	0.5	0.685382	0	1	0.5	0.8739	0.5	0.805582	0	1	0.5	0.838491	0	1	0	1	0	1	0.5	0.770115	0	1	0	1	0	1	0.5	0.847128	0.5
Sant_1233	0.5	0.743772	0.5	0.709677	0	1	0.5	0.59364	0	1	0.5	0.743713	0	1	0	1	0.5	0.863258	0	1	0.5	0.829559	0	1	0	1	0.5	0.851497	0	1	0.5	0.60424	0	1	0	1	0.5	0.771327	0.5	0.942446	0.5	0.851497	0	1	0.5	0.92446	0.5	0.892473	0.5
Sant_1234	0.5	0.92069	0.5	0.783051	0.5	0.809795	0.5	0.742303	0	1	0.5	0.655719	0	1	0	1	0.5	0.890411	0	1	0.5	0.823799	0	1	0	1	0.5	0.852234	0	1	0.5	0.819429	0.5	0.665517	0.5	0.910345	0.5	0.785078	0.5	0.809524	0	1	0	1	0.5	0.888634	0	1	0.5
Sant_1235	0.5	0.650866	0.5	0.712329	0.5	0.746569	0.5	0.60711	0	1	0.5	0.754113	0	1	0	1	0.5	0.790045	0.5	0.818676	0.5	0.82554	0.5	0.870879	0	1	0.5	0.895604	0.5	0.917582	0.5	0.837145	0	1	0	1	0.5	0.79928	0.5	0.748696	0	1	0.5	0.912088	0.5	0.863803	0	1	0.5
Sant_1236	0.5	0.676173	0.5	0.730483	0.5	0.748603	0.5	0.832096	0	1	0.5	0.806302	0	1	0	1	0.5	0.707024	0.5	0.809698	0.5	0.736162	0.5	0.698516	0	1	0.5	0.76257	0	1	0.5	0.831492	0	1	0	1	0.5	0.852806	0.5	0.852834	0.5	0.889925	0	1	0.5	0.869081	0.5	0.827491	0
Sant_1237	0.5	0.289902	0.5	0.724719	0.5	0.675339	0.5	0.80678	0	1	0.5	0.584371	0.5	0.890889	0.5	0.890889	0.5	0.841751	0	1	0.5	0.763393	0.5	0.84598	0	1	0.5	0.959184	0.5	0.868778	0.5	0.765957	0	1	0	1	0.5	0.935593	0.5	0.836895	0.5	0.878959	0	1	0.5	0.814525	0.5	0.844693	0
Sant_1238	0.5	0.63783	0.5	0.426686	0.5	0.754386	0.5	0.449782	0.5	0.80146	0.5	0.395894	0.5	0.986784	0	1	0.5	0.768668	0.5	0.887262	0.5	0.815407	0.5	0.906569	0.5	0.960352	0.5	0.546256	0.5	0.789928	0.5	0.787172	0	1	0	1	0	1	0.5	0.774194	0	1	0	1	0.5	0.802632	0.5	0.914956	0
Sant_1239	0.5	0.428866	0.5	0.760446	0.5	0.843357	0.5	0.711793	0.5	0.882353	0.5	0.873603	0	1	0.5	0.987368	0.5	0.857738	0.5	0.812327	0.5	0.875698	0.5	0.844274	0.5	0.946041	0.5	0.823899	0.5	0.767925	0.5	0.867989	0	1	0	1	0.5	0.861224	0.5	0.890269	0	1	0.5	0.860707	0.5	0.835759	0	1	0.5
Sant_1240	1	0.0117647	1	0.0411765	1	0.0647059	0.5	0.582353	0.5	0.757282	1	0.123529	1	0.0410959	1	0.0411765	0.5	0.393346	0.5	0.594175	1	0.0882353	0.5	0.802734	0.5	0.505882	1	0.0528376	0.5	0.890625	1	0.0823529	0.5	0.382353	0.5	0.829412	1	0.105882	1	0.0703125	0.5	0.731707	0.5	0.613383	0.5	0.847953	0.5	0.717647	0.5
Sant_1241	1	0.0398613	1	0.0347222	1	0.0416667	1	0.03125	1	0.0538194	0.5	0.78125	1	0.0486111	1	0.046875	0.5	0.84738	0.5	0.71265	0.5	0.79477	0.5	0.879725	0.5	0.722222	1	0.0694445	0.5	0.848572	1	0.0850695	0.5	0.815517	0.5	0.851468	0.5	0.896552	1	0.0538194	1	0.0607639	0.5	0.798055	1	0.0642361	1	0.0729167	0.5
Sant_1242	1	0.0465116	1	0.0579151	1	0.0232558	1	0.0348837	1	0.0465116	0.5	0.488372	1	0.0697674	1	0.0697674	0.5	0.487085	0.5	0.674419	0.5	0.383721	0.5	0.662791	0.5	0.627907	1	0.0813954	0.5	0.802326	1	0.0697674	0.5	0.671815	0.5	0.488372	0.5	0.694981	1	0.0581395	1	0.0232558	0.5	0.447887	1	0.0579151	1	0.104651	0
Sant_1243	0.5	0.450154	0.5	0.830769	0.5	0.819857	0.5	0.739979	0.5	0.338462	0.5	0.76386	0.5	0.730038	0.5	0.784474	0.5	0.808642	0.5	0.853183	0.5	0.839268	0.5	0.861507	0	1	0.5	0.73913	0	1	0.5	0.770727	0.5	0.87551	0	1	0.5	0.794479	0.5	0.781836	0.5	0.962733	0	1	0.5	0.792221	0.5	0.831622	0
Sant_1244	0.5	0.482625	0.5	0.773196	0.5	0.615484	0.5	0.689922	1	0.116279	0.5	0.747097	1	0.100775	1	0.100775	0.5	0.765075	0.5	0.807692	0.5	0.826923	0.5	0.777637	0.5	0.871959	0.5	0.682171	0.5	0.968992	0.5	0.749054	0.5	0.808729	0.5	0.869845	0.5	0.75662	0.5	0.825553	0.5	0.893041	0.5	0.839538	0.5	0.856041	0.5	0.853316	0.5
Sant_1245	0.5	0.10355	0.5	0.227811	1	0.156805	0.5	0.221675	0.5	0.516224	0.5	0.176817	0.5	0.188235	0.5	0.188791	0.5	0.303835	1	0.179941	0.5	0.496063	0.5	0.292611	1	0.202941	0.5	0.227811	0.5	0.25	0.5	0.238938	0.5	0.579882	0.5	0.573964	1	0.211765	0.5	0.269006	0.5	0.514286	0.5	0.461538	1	0.252941	0.5	0.870117	0.5
Sant_1246	1	0.0385185	1	0.0592593	1	0.0547337	1	0.078441	1	0.0680473	1	0.0562407	1	0.0858411	1	0.082963	1	0.0874074	1	0.0680473	1	0.0755183	1	0.0992103	1	0.091716	0.5	0.457552	1	0.111056	1	0.0933333	1	0.0991613	1	0.116979	1	0.111111	1	0.108148	1	0.12	1	0.128825	1	0.122902	1	0.122963	1
Sant_1247	0.5	0.243243	0.5	0.561644	0.5	0.541667	0.5	0.414747	0.5	0.597285	0.5	0.583333	0.5	0.486486	0.5	0.484305	0.5	0.815668	0.5	0.580645	0.5	0.458333	0.5	0.875	0.5	0.457399	0.5	0.59447	0	1	0.5	0.552995	0.5	0.69863	0.5	0.627273	0.5	0.691244	0.5	0.624434	0.5	0.777778	0.5	0.547945	0.5	0.774193	0.5	0.861111	0.5
Sant_1248	0.5	0.698936	0.5	0.897106	0.5	0.783439	0.5	0.834921	0.5	0.746808	0.5	0.570513	0	1	0.5	0.967846	0	1	0.5	0.731861	0.5	0.85439	0	1	0	1	0.5	0.663124	0	1	0.5	0.84984	0	1	0.5	0.919614	0.5	0.85489	0.5	0.828025	0	1	0.5	0.867089	0	1	0.5	0.810381	0
Sant_1249	0	1	0.5	0.884239	0.5	0.747312	0.5	0.871749	0	1	0.5	0.810592	0.5	0.791741	0.5	0.792453	0	1	0.5	0.556046	0.5	0.780969	0	1	0.5	0.840541	0.5	0.855986	0	1	0	1	0	1	0	1	0	1	0	1	0	1	0.5	0.97027	0.5	0.767568	0.5	0.888689	0
Sant_1250	0.5	0.803507	0.5	0.90146	0.5	0.733987	0.5	0.832317	0	1	0.5	0.798299	0.5	0.873626	0.5	0.87416	0	1	0.5	0.875607	0.5	0.927306	0	1	0	1	0.5	0.900367	0	1	0.5	0.888278	0	1	0	1	0	1	0	1	0	1	0	1	0.5	0.888821	0.5	0.907061	0
Sant_1251	0.5	0.791626	0.5	0.82029	0.5	0.682701	0.5	0.870497	0.5	0.848016	0.5	0.809709	0	1	0	1	0	1	0.5	0.803675	0.5	0.875486	0	1	0	1	0.5	0.744208	0	1	0.5	0.790087	0	1	0	1	0	1	0	1	0	1	0	1	0.5	0.873308	0.5	0.800389	0
Sant_1252	0.5	0.598684	0.5	0.732334	0.5	0.730263	0	1	0.5	0.508696	0.5	0.598684	0	1	0.5	0.859956	0	1	0.5	0.630901	0	1	0	1	0	1	0	1	0	1	0.5	0.769565	0	1	0	1	0	1	0	1	0	1	0	1	0	1	0	1	0
Sant_1253	0.5	0.366541	0.5	0.79054	0.5	0.713333	0	1	0	1	0.5	0.556291	0	1	0	1	0.5	0.635762	0	1	0	1	0	1	0	1	0.5	0.516779	0	1	0.5	0.724832	0.5	0.729911	0	1	0.5	0.912162	0	1	0	1	0	1	0	1	0	1	0
Sant_1254	0.5	0.62203	0.5	0.556769	0.5	0.597315	0	1	0	1	0.5	0.704698	0	1	0	1	0	1	0	1	0	1	0	1	0	1	0.5	0.680617	0	1	0.5	0.790179	0.5	0.744966	0	1	0	1	0	1	0	1	0.5	0.861915	0	1	0	1	0
Sant_1255	0.5	0.889726	0	1	0.5	0.643873	0	1	0.5	0.817623	0.5	0.840411	0.5	0.884038	0.5	0.860959	0	1	0	1	0.5	0.870572	0.5	0.962303	0	1	0.5	0.868852	0	1	0.5	0.829352	0	1	0	1	0.5	0.897959	0	1	0.5	0.843365	0.5	0.940329	0.5	0.910458	0	1	0
Sant_1256	0.5	0.54325	0.5	0.861267	0.5	0.687299	0	1	0.5	0.978155	0.5	0.665072	0.5	0.799054	0.5	0.80285	0	1	0	1	0.5	0.755378	0.5	0.83884	0	1	0.5	0.777868	0.5	0.8472	0.5	0.849557	0	1	0	1	0.5	0.83848	0.5	0.841054	0.5	0.842317	0.5	0.956311	0.5	0.908366	0.5	0.821027	0
Sant_1257	0.5	0.741222	0.5	0.807617	0.5	0.823683	0	1	0.5	0.872047	0.5	0.798817	0.5	0.778581	0.5	0.664694	0	1	0.5	0.802597	0.5	0.859935	0.5	0.824026	0.5	0.927774	0.5	0.830829	0.5	0.865497	0.5	0.865535	0	1	0	1	0.5	0.829253	0.5	0.851588	0.5	0.86272	0.5	0.934911	0.5	0.856016	0.5	0.962525	0.5
Sant_1258	0.5	0.796037	0.5	0.868636	0.5	0.869953	0	1	0.5	0.877821	0.5	0.90676	0.5	0.921205	0.5	0.899189	0.5	0.91563	0.5	0.886125	0.5	0.891112	0.5	0.929988	0.5	0.935459	0.5	0.90676	0.5	0.921022	0.5	0.904762	0.5	0.889097	0.5	0.938444	0.5	0.962617	0.5	0.900228	0.5	0.930314	0.5	0.933852	0.5	0.925049	0.5	0.918605	0.5
Sant_1263	1	0.0425532	1	0.0744681	1	0.0723404	1	0.0723404	1	0.0808511	1	0.0638298	1	0.0786676	1	0.0787234	1	0.0574468	1	0.0851064	1	0.0807938	1	0.0807938	1	0.0893617	1	0.0829787	1	0.0680851	1	0.0744681	1	0.0893617	1	0.0786676	1	0.0829787	1	0.102128	1	0.0934183	1	0.087234	1	0.0998584	1	0.104181	1
Sant_1266	1	0.0329114	1	0.0556962	1	0.0531197	1	0.043038	1	0.0835443	1	0.0582278	1	0.0404381	1	0.0379747	1	0.0556492	1	0.0632911	1	0.0658228	0.5	0.821399	1	0.098402	1	0.0531646	0.5	0.818182	1	0.0962025	1	0.0759494	1	0.0632911	1	0.0658228	1	0.0962025	1	0.078481	1	0.0707071	1	0.0606571	1	0.0860759	1
Sant_1267	0.5	0.518312	0.5	0.737942	0.5	0.691936	0.5	0.77458	0.5	0.825666	0.5	0.818841	1	0.0435484	1	0.0435484	0.5	0.801272	0.5	0.769721	0.5	0.776807	0.5	0.828916	1	0.0653226	0.5	0.838164	0.5	0.858521	0.5	0.77512	0.5	0.849879	0.5	0.908213	0.5	0.858506	0.5	0.84689	0	1	0.5	0.863673	1	0.0435835	1	0.0895161	1
Sant_1268	0.5	0.575462	0.5	0.7334	0.5	0.820641	0.5	0.685371	0.5	0.817356	0.5	0.769618	0.5	0.80597	0.5	0.808383	0.5	0.8335	0.5	0.691383	0.5	0.834337	0.5	0.837349	0.5	0.781065	0.5	0.817907	0.5	0.845155	0.5	0.742455	0.5	0.839034	0.5	0.697368	0.5	0.804878	0.5	0.83017	0.5	0.861895	0.5	0.948485	0.5	0.769833	0.5	0.938632	0.5
Sant_1269	0.5	0.397695	0.5	0.619048	0.5	0.578059	0.5	0.594828	0.5	0.806543	0.5	0.623377	0.5	0.806034	0.5	0.808357	0.5	0.566761	0.5	0.612766	0.5	0.713675	0.5	0.725738	0.5	0.848485	0.5	0.737069	0.5	0.710306	0.5	0.776978	0.5	0.603448	0.5	0.763949	0.5	0.792135	0.5	0.585366	0.5	0.844156	0.5	0.796006	0.5	0.82684	0.5	0.824786	0.5
Sant_1270	1	0.0279503	1	0.0434783	1	0.0434783	1	0.0465839	1	0.0590062	1	0.0372671	0.5	0.667702	0	1	1	0.0401648	1	0.0434783	1	0.0590062	1	0.0434783	1	0.0434783	0.5	0.724753	1	0.0341615	1	0.0496894	1	0.0838509	1	0.0434783	1	0.0496894	1	0.0465839	1	0.0838509	1	0.068323	0.5	0.830439	0.5	0.834012	1
Sant_1271	0.5	0.793758	0.5	0.795082	0.5	0.679095	0.5	0.759134	0.5	0.782258	0.5	0.730506	0.5	0.772603	0.5	0.764384	0.5	0.75	0.5	0.817439	0.5	0.808163	0.5	0.825911	0	1	0.5	0.855389	0.5	0.844262	0.5	0.704206	0.5	0.789883	0.5	0.817439	0.5	0.758021	0.5	0.687585	0.5	0.826027	0.5	0.861224	0.5	0.855978	0.5	0.79809	0.5
Sant_1272	0.5	0.777972	0.5	0.924315	0.5	0.842697	0.5	0.852313	0.5	0.800954	0.5	0.779964	0.5	0.869643	0.5	0.867857	0.5	0.8872	0.5	0.791359	0.5	0.839929	0	1	0.5	0.9118	0.5	0.867062	0	1	0.5	0.849156	0.5	0.906977	0	1	0.5	0.9839	0.5	0.921288	0.5	0.873821	0.5	0.973166	0.5	0.893579	0.5	0.904085	0
Sant_1273	0.5	0.743981	0	1	0.5	0.780723	0.5	0.796502	0.5	0.85405	0.5	0.666934	0.5	0.72619	0.5	0.799366	0.5	0.829134	0.5	0.816441	0.5	0.826772	0	1	0.5	0.922892	0.5	0.744596	0	1	0	1	0	1	0	1	0	1	0.5	0.893976	0.5	0.978313	0	1	0.5	0.814932	0.5	0.859873	0
Sant_1274	1	0.0943396	0	1	0.5	0.726415	0.5	0.6	0	1	0.5	0.518518	0.5	0.754717	0.5	0.754717	0	1	0	1	0.5	0.820755	0.5	0.778125	0.5	0.756923	0.5	0.537736	0.5	0.75	0	1	0	1	0	1	0	1	0	1	0	1	0	1	0	1	0.5	0.646875	0
Sant_1275	0.5	0.349206	0	1	0.5	0.746032	0.5	0.442105	0	1	0.5	0.365079	0	1	0	1	0.5	0.714286	0	1	0.5	0.773684	0	1	0.5	0.904762	0	1	0.5	0.777778	0	1	0	1	0	1	0	1	0	1	0.5	0.793651	0	1	0	1	0	1	0
Sant_1276	0.5	0.630042	0.5	0.94958	0.5	0.759441	0.5	0.683916	0	1	0.5	0.772028	0.5	0.869748	0.5	0.878151	0	1	0	1	0.5	0.731198	0.5	0.861344	0	1	0	1	0.5	0.852941	0	1	0.5	0.928571	0	1	0	1	0	1	0	1	0	1	0	1	0	1	0
Sant_1277	0.5	0.508475	0.5	0.677966	0.5	0.758427	0.5	0.606742	0	1	0.5	0.70339	0.5	0.720994	0.5	0.720994	0	1	0	1	0.5	0.773109	0.5	0.872881	0	1	0.5	0.584746	0.5	0.737288	0	1	0	1	0	1	0	1	0	1	0	1	0	1	0	1	0	1	0
Sant_1278	0.5	0.636761	0	1	0.5	0.809836	0.5	0.663746	0	1	0.5	0.708915	0.5	0.853392	0.5	0.848253	0	1	0	1	0.5	0.804158	0.5	0.781915	0.5	0.914474	0.5	0.759036	0.5	0.802402	0	1	0.5	0.907895	0.5	0.871711	0	1	0	1	0	1	0	1	0	1	0	1	0
Sant_1279	0.5	0.829975	0.5	0.87774	0.5	0.815109	0.5	0.898862	0.5	0.890763	0.5	0.868155	0	1	0	1	0	1	0	1	0.5	0.922689	0.5	0.914912	0	1	0.5	0.901895	0.5	0.886792	0	1	0	1	0.5	0.905684	0	1	0	1	0.5	0.903538	0	1	0	1	0	1	0
Sant_1280	0.5	0.86014	0	1	0.5	0.739782	0	1	0	1	0.5	0.676471	0	1	0	1	0	1	0	1	0	1	0	1	0	1	0.5	0.850559	0	1	0	1	0	1	0	1	0	1	0	1	0	1	0	1	0	1	0	1	0
Sant_1281	0	1	0.5	0.879699	0.5	0.671533	0.5	0.785185	0.5	0.454094	0.5	0.511278	0	1	0	1	0	1	0.5	0.759036	0	1	0.5	0.847666	0	1	0	1	0	1	0	1	0	1	0	1	0	1	0	1	0	1	0	1	0.5	0.855	0	1	0
Sant_1282	0	1	0.5	0.677665	0.5	0.730965	0.5	0.69697	0.5	0.48855	0.5	0.671756	0	1	0	1	0	1	0.5	0.80916	0	1	0	1	0	1	0	1	0	1	0	1	0	1	0	1	0	1	0	1	0	1	0	1	0	1	0	1	0
Sant_1284	0.5	0.669986	0.5	0.793103	0.5	0.875	0.5	0.883621	0.5	0.731707	0.5	0.753228	0.5	0.847361	0.5	0.84188	0.5	0.853448	0.5	0.853448	0.5	0.846154	0.5	0.887931	0	1	0.5	0.862069	0.5	0.755365	0.5	0.902128	0.5	0.773639	0.5	0.797468	0.5	0.887931	0	1	0	1	0	1	0	1	0	1	0.5
Sant_1287	0.5	0.723512	0.5	0.814286	0.5	0.749232	0.5	0.730143	0.5	0.87334	0.5	0.544057	0.5	0.701736	0.5	0.697746	0.5	0.926154	0.5	0.767513	0.5	0.821212	0.5	0.829851	0.5	0.923077	0.5	0.839139	0.5	0.828629	0.5	0.852761	0.5	0.904908	0.5	0.864147	0.5	0.839268	0	1	0.5	0.907975	0.5	0.796541	0.5	0.815185	0.5	0.875	0.5
Sant_1288	0.5	0.784038	0.5	0.636223	0.5	0.778125	0.5	0.687307	0.5	0.819033	0.5	0.755832	0	1	0	1	0	1	0	1	0.5	0.538222	0.5	0.817352	0	1	0.5	0.767551	0.5	0.838369	0.5	0.869159	0.5	0.848438	0	1	0	1	0.5	0.806306	0	1	0	1	0.5	0.847114	0.5	0.877934	0
Sant_1289	0.5	0.591111	0.5	0.431818	0.5	0.823529	0.5	0.714932	0.5	0.717095	0.5	0.740909	0	1	0	1	0	1	0.5	0.795181	0.5	0.688822	0.5	0.796102	0	1	0.5	0.770393	0.5	0.676692	0.5	0.773756	0.5	0.823088	0	1	0	1	0.5	0.844175	0	1	0	1	0.5	0.761194	0	1	0
Sant_1290	0.5	0.822973	0.5	0.840325	0.5	0.779432	0.5	0.765182	0.5	0.789052	0.5	0.848444	0	1	0	1	0	1	0.5	0.751015	0.5	0.844384	0.5	0.850807	0	1	0.5	0.922764	0.5	0.825911	0.5	0.734777	0.5	0.786486	0	1	0.5	0.783491	0	1	0	1	0	1	0.5	0.894309	0	1	0
Sant_1291	0	1	0	1	0	1	0.5	0.769231	0.5	0.572034	0.5	0.833333	0	1	0	1	0	1	0	1	0	1	0.5	0.910256	0	1	0	1	0.5	0.923077	0.5	0.582279	0.5	0.833333	0	1	0.5	0.668067	0	1	0	1	0	1	0	1	0	1	0
Sant_1292	0	1	0	1	0	1	0.5	0.933333	0.5	0.644444	0.5	0.516667	0.5	0.905556	0.5	0.877778	0.5	0.745916	0	1	0.5	0.788603	0	1	0	1	0	1	0	1	0.5	0.848649	0.5	0.857934	0	1	0.5	0.774545	0	1	0.5	0.82967	0	1	0.5	0.765138	0	1	0
Sant_1293	0.5	0.645665	0.5	0.829403	0.5	0.809788	0.5	0.782412	0.5	0.89079	0.5	0.843227	0.5	0.914894	0.5	0.853881	0	1	0	1	0.5	0.86846	0.5	0.925888	0	1	0.5	0.784592	0.5	0.879756	0.5	0.875504	0.5	0.896499	0.5	0.903487	0.5	0.870149	0.5	0.869036	0.5	0.883417	0.5	0.919207	0.5	0.869394	0	1	0
Sant_1294	0.5	0.135135	0.5	0.714032	0.5	0.629893	0.5	0.698046	0.5	0.904847	0.5	0.75	0.5	0.784698	0.5	0.784698	0	1	0	1	0.5	0.652406	0	1	0.5	0.880143	0.5	0.822581	0	1	0.5	0.739209	0.5	0.908108	0	1	0.5	0.86941	0.5	0.830935	0.5	0.902703	0.5	0.901079	0.5	0.775862	0	1	0
Sant_1295	0.5	0.166667	0.5	0.217949	0.5	0.551282	0.5	0.656051	0	1	0.5	0.378049	0.5	0.778723	0.5	0.778723	0.5	0.9	0	1	0.5	0.72766	0	1	0.5	0.799574	0.5	0.77234	0	1	0.5	0.669474	0.5	0.704403	0.5	0.848936	0	1	0.5	0.632231	0.5	0.708758	0.5	0.807203	0.5	0.869936	0	1	0
Sant_1296	0.5	0.698934	0.5	0.778965	0.5	0.763945	0.5	0.805057	0.5	0.876735	0.5	0.844135	0.5	0.832384	0.5	0.837152	0.5	0.824464	0.5	0.877869	0.5	0.860294	0.5	0.88642	0.5	0.879227	0.5	0.751152	0.5	0.868421	0.5	0.845522	0.5	0.810415	0.5	0.915712	0.5	0.852965	0.5	0.817524	0.5	0.9	0.5	0.859919	0.5	0.801303	0.5	0.903199	0.5
Sant_1297	1	0.0434783	1	0.0909091	1	0.0790514	0.5	0.422925	1	0.0750988	1	0.083004	1	0.0909091	1	0.0909091	1	0.0790514	1	0.114474	1	0.083004	1	0.134387	1	0.102767	1	0.130435	1	0.118577	1	0.0869565	0.5	0.762581	1	0.106719	1	0.102767	1	0.12253	1	0.0869565	1	0.130435	1	0.162055	1	0.126482	1
Sant_1298	0.5	0.646465	0.5	0.626263	0.5	0.616162	0.5	0.322148	0	1	0.5	0.454545	0.5	0.483221	0.5	0.503356	0.5	0.553691	0.5	0.464646	0.5	0.642141	0.5	0.818182	0.5	0.541806	0.5	0.686869	0	1	0.5	0.656566	0.5	0.838384	0	1	0	1	0.5	0.69697	0	1	0	1	0.5	0.727575	0	1	0.5
Sant_1299	1	0.0434783	1	0.0745342	1	0.0807453	1	0.0931677	1	0.0621118	0.5	0.378882	0.5	0.686747	0.5	0.688129	0.5	0.730539	0.5	0.917355	0.5	0.717647	0	1	0.5	0.702	1	0.167702	0.5	0.773006	0.5	0.254658	0	1	0	1	0.5	0.794297	1	0.141975	0	1	0	1	0	1	1	0.167702	0
Sant_1300	0.5	0.683432	0.5	0.504425	0.5	0.576923	0.5	0.589286	0.5	0.651786	0.5	0.428571	0.5	0.66568	0.5	0.623269	0.5	0.632047	0	1	0.5	0.66568	0.5	0.694362	0.5	0.814159	0.5	0.830357	0.5	0.383929	0.5	0.710059	0	1	0.5	0.839286	0	1	0.5	0.785714	0	1	0	1	0	1	0	1	0.5
Sant_1301	0.5	0.794626	0.5	0.773821	0.5	0.825794	0.5	0.733398	0.5	0.807471	0.5	0.836207	0.5	0.788111	0.5	0.788111	0.5	0.800384	0.5	0.91092	0.5	0.8551	0.5	0.816365	0	1	0.5	0.8625	0.5	0.863248	0.5	0.897979	0	1	0.5	0.854668	0.5	0.893372	0.5	0.872832	0	1	0.5	0.839423	0.5	0.815029	0.5	0.859615	0
Sant_1302	0.5	0.797561	0.5	0.745887	0.5	0.874625	0.5	0.810165	0.5	0.822018	0.5	0.858191	0.5	0.769369	0.5	0.781119	0.5	0.825853	0.5	0.881387	0.5	0.880952	0.5	0.835675	0.5	0.937615	0.5	0.832211	0.5	0.882029	0.5	0.906977	0	1	0.5	0.901829	0.5	0.903659	0.5	0.862007	0	1	0.5	0.878714	0.5	0.920392	0.5	0.921665	0.5
Sant_1303	0.5	0.717153	0.5	0.759704	0.5	0.72067	0.5	0.824299	0.5	0.761194	0.5	0.785311	0.5	0.823308	0.5	0.857143	0.5	0.736059	0.5	0.723164	0.5	0.860335	1	0.0903955	0.5	0.920904	0.5	0.75	1	0.124294	0.5	0.87242	0.5	0.717757	0.5	0.863551	0.5	0.860335	0.5	0.780443	0.5	0.75	0.5	0.689474	0.5	0.801484	0.5	0.804469	0.5
Sant_1304	0.5	0.793333	1	0.0434298	0.5	0.755011	0.5	0.712542	0.5	0.767819	0.5	0.755853	1	0.0568562	1	0.0635451	0.5	0.790822	0.5	0.682418	0.5	0.816979	1	0.0568562	1	0.0535117	0.5	0.755827	1	0.0769231	0.5	0.797593	1	0.0668896	0.5	0.762376	0.5	0.330033	0.5	0.717457	1	0.0769231	1	0.0566667	1	0.0869565	0.5	0.843333	1
Sant_1305	1	0.038674	1	0.0718232	1	0.0523897	1	0.0580111	1	0.0856354	1	0.0552486	1	0.0494506	1	0.0495868	1	0.0635359	1	0.0497238	1	0.0964187	1	0.0552486	1	0.0801105	1	0.0745856	1	0.0718232	1	0.0801105	1	0.0856354	1	0.099356	1	0.0801105	1	0.0828729	1	0.0745856	1	0.0745856	1	0.0883165	1	0.0718232	1
Sant_1306	0.5	0.825721	0.5	0.727599	0.5	0.573634	0.5	0.81851	0.5	0.795699	0.5	0.800481	0.5	0.544471	0.5	0.544471	0.5	0.876202	0.5	0.717703	0.5	0.799283	0.5	0.802158	0.5	0.949458	0.5	0.811298	0.5	0.826347	0.5	0.837545	0.5	0.844765	0.5	0.905728	0.5	0.826347	0.5	0.843641	0.5	0.843529	0.5	0.864286	0.5	0.833529	0.5	0.789659	0.5
Sant_1307	0.5	0.706098	0.5	0.743743	0.5	0.535844	0.5	0.716687	0.5	0.841646	0.5	0.796758	0.5	0.855542	0.5	0.844334	0.5	0.857143	0.5	0.703297	0.5	0.590286	0.5	0.77524	0	1	0.5	0.68974	0.5	0.842945	0.5	0.833126	0.5	0.879052	0	1	0.5	0.80597	0	1	0.5	0.880597	0.5	0.908977	0.5	0.80798	0	1	0
Sant_1308	0.5	0.739583	0.5	0.854054	0.5	0.744604	0.5	0.696429	0.5	0.742268	0.5	0.674617	0.5	0.760417	0.5	0.764398	0	1	0.5	0.720365	0.5	0.727434	0.5	0.775044	0	1	0.5	0.643243	0.5	0.82554	0.5	0.834829	0.5	0.832432	0	1	0.5	0.785841	0	1	0.5	0.859459	0	1	0	1	0	1	0.5
Sant_1309	0.5	0.119565	0	1	0.5	0.445652	0.5	0.574007	0.5	0.652174	0.5	0.521739	0.5	0.431655	0.5	0.431655	0	1	0.5	0.593525	0.5	0.542553	0.5	0.663044	0	1	0	1	0	1	0.5	0.714801	0.5	0.804348	0	1	0.5	0.580645	0	1	0.5	0.691525	0	1	0	1	0	1	0.5
Sant_1310	0.5	0.799714	0.5	0.83068	0.5	0.841162	0.5	0.859005	0.5	0.830306	0.5	0.882695	0.5	0.869797	0.5	0.90799	0.5	0.955804	0.5	0.825359	0.5	0.862053	0.5	0.917151	0.5	0.896235	0.5	0.923749	0.5	0.953353	0.5	0.880906	0.5	0.841216	0.5	0.919378	0.5	0.895068	0.5	0.848499	0.5	0.947598	0.5	0.988338	0.5	0.886957	0.5	0.912289	0.5
Sant_1311	1	0.00990099	1	0.0346535	1	0.019802	1	0.019802	1	0.0247525	1	0.029703	1	0.029703	1	0.029703	0.5	0.912829	1	0.0123762	1	0.0272277	1	0.029703	1	0.0247525	1	0.0470297	1	0.029703	1	0.0445545	1	0.0445545	1	0.039604	1	0.0321782	1	0.0346249	1	0.0470297	1	0.0445545	1	0.0569307	1	0.0519802	1
Sant_1312	0.5	0.787779	0.5	0.88687	0.5	0.888614	0.5	0.744454	0.5	0.957921	0.5	0.573421	0.5	0.825306	0.5	0.822857	0.5	0.811881	0.5	0.850082	0.5	0.851912	0.5	0.932231	0.5	0.832653	0.5	0.800659	0	1	0.5	0.852188	0.5	0.864117	0.5	0.926689	0.5	0.836066	0.5	0.826603	0.5	0.790256	0.5	0.858197	0.5	0.849148	0.5	0.861314	0.5
Sant_1313	0.5	0.672608	0.5	0.844946	0.5	0.685547	0.5	0.706913	0.5	0.839882	0.5	0.718598	0.5	0.761673	0.5	0.761673	0.5	0.83463	0.5	0.821359	0.5	0.784525	0.5	0.785915	0.5	0.917404	0	1	0.5	0.863813	0.5	0.830724	0.5	0.794118	0	1	0.5	0.77373	0.5	0.846521	0.5	0.792233	0.5	0.836257	0.5	0.813411	0	1	0.5
Sant_1314	1	0.031746	1	0.0449735	1	0.0740741	1	0.0502645	1	0.0793651	1	0.0714286	1	0.0873016	1	0.0899471	1	0.0846561	1	0.0582011	1	0.0897098	1	0.0952381	1	0.104987	1	0.0529101	1	0.100529	1	0.0792951	1	0.102902	1	0.108466	1	0.0925926	1	0.0952381	1	0.111111	1	0.0899471	1	0.103175	1	0.113656	1
Sant_1315	1	0.0384615	1	0.0680473	1	0.0710059	0.5	0.637168	0.5	0.645753	1	0.0798816	0.5	0.709519	0.5	0.82906	0.5	0.795678	0.5	0.755882	0.5	0.855891	0.5	0.739046	0.5	0.872781	0.5	0.774289	0.5	0.755859	1	0.100592	0.5	0.874016	0.5	0.465162	0.5	0.810496	1	0.0945813	0.5	0.825147	0.5	0.823472	0.5	0.869736	0.5	0.876471	0.5
Sant_1316	1	0.0629371	1	0.0629371	1	0.111888	1	0.0839161	1	0.13986	1	0.13986	1	0.111888	1	0.108392	1	0.125874	1	0.15155	1	0.146853	1	0.114983	1	0.174825	1	0.167832	1	0.174825	1	0.136364	1	0.184884	1	0.0973349	1	0.16969	1	0.156613	1	0.20979	1	0.141869	1	0.165899	1	0.167832	1
Sant_1317	0.5	0.660633	0.5	0.548726	0.5	0.641902	0.5	0.701649	0.5	0.784962	0.5	0.669162	0.5	0.777108	0.5	0.731928	0.5	0.686478	0.5	0.726457	0.5	0.731055	0.5	0.600904	0.5	0.751131	0.5	0.683258	0.5	0.657228	0.5	0.723214	0.5	0.78806	0.5	0.790419	0.5	0.764706	0.5	0.803571	0.5	0.834586	0.5	0.784547	0.5	0.777108	0.5	0.759036	0.5
Sant_1318	1	0.0357918	1	0.0553746	1	0.0423453	1	0.0162866	1	0.0546624	1	0.0651466	1	0.0650759	1	0.0651466	1	0.0781759	1	0.0716612	1	0.0521173	1	0.0586319	1	0.0390879	1	0.104235	1	0.0814332	1	0.107375	1	0.0618892	1	0.0746753	1	0.0780065	1	0.0586319	1	0.0520607	1	0.0749186	1	0.0553746	1	0.0781759	1
Sant_1319	1	0.0400943	1	0.0754717	1	0.0707547	1	0.0636793	1	0.0849057	1	0.0872641	1	0.0731132	1	0.0731132	1	0.0778302	1	0.0778302	1	0.0731132	1	0.101415	1	0.0941176	1	0.0707547	1	0.106132	1	0.101335	1	0.122642	1	0.106132	1	0.0872641	1	0.103774	1	0.0896226	1	0.114665	1	0.108405	1	0.110156	1
Sant_1320	0.5	0.318182	1	0.147743	0.5	0.194215	0.5	0.181818	0.5	0.22314	0.5	0.268595	0.5	0.597544	0.5	0.516393	0.5	0.318182	0.5	0.292181	0.5	0.280992	0.5	0.280992	0.5	0.711172	0.5	0.631362	0.5	0.309491	0.5	0.518518	1	0.193948	0.5	0.359504	0.5	0.324658	0.5	0.533157	0.5	0.283951	0.5	0.392562	0.5	0.566116	0.5	0.811141	0.5
Sant_1321	0.5	0.460396	0.5	0.776119	0.5	0.716418	0.5	0.549505	0.5	0.641791	0.5	0.638614	0.5	0.665025	0.5	0.665025	0.5	0.594059	0.5	0.519802	0.5	0.397183	0.5	0.786408	0.5	0.686916	0.5	0.626866	0.5	0.582524	0.5	0.712871	0.5	0.623762	0.5	0.746269	0.5	0.776119	0.5	0.668122	0.5	0.626214	0.5	0.714286	0.5	0.804878	0.5	0.701493	0.5
Sant_1322	1	0.0673469	1	0.0858896	0.5	0.220859	1	0.0490798	1	0.122699	1	0.104294	1	0.159184	1	0.159184	0.5	0.590264	1	0.122699	1	0.110204	0.5	0.757637	1	0.141104	1	0.147239	1	0.128834	1	0.220859	1	0.165644	1	0.134969	1	0.189024	0.5	0.300613	1	0.190184	1	0.206061	1	0.212551	0.5	0.791411	1
Sant_1323	0.5	0.655706	0.5	0.757358	0.5	0.734375	0.5	0.671027	0.5	0.922925	0.5	0.752911	0.5	0.70217	0.5	0.795395	0.5	0.86129	0.5	0.771816	0.5	0.809804	0.5	0.865613	0.5	0.855476	0.5	0.789373	0.5	0.822078	0.5	0.847012	0.5	0.842345	0.5	0.859922	0.5	0.876383	0.5	0.878669	0.5	0.879948	0.5	0.787938	0.5	0.904325	0.5	0.982213	0.5
Sant_1324	1	0.0368421	1	0.0578947	1	0.0263158	1	0.0789474	0	1	1	0.0578947	1	0.0578947	1	0.0578947	1	0.0473684	1	0.0789474	1	0.068421	1	0.0840631	1	0.068421	1	0.0894737	1	0.0947368	1	0.0473684	1	0.068421	1	0.068421	1	0.126316	1	0.0578947	1	0.0736842	1	0.121053	1	0.0526316	1	0.0996503	0
Sant_1325	0.5	0.934866	0.5	0.63198	0.5	0.611867	0.5	0.851711	0	1	0.5	0.735632	1	0.122449	1	0.122605	0.5	0.896552	0.5	0.741488	0.5	0.766201	0.5	0.848408	0.5	0.875159	0.5	0.811224	0.5	0.818182	0.5	0.75	0	1	0.5	0.868622	0.5	0.787879	0.5	0.819899	0.5	0.765228	0	1	0.5	0.850063	0	1	0
Sant_1326	0.5	0.684593	0.5	0.821326	0.5	0.692308	0	1	0	1	0.5	0.663756	1	0.0567686	1	0.0567686	0	1	0.5	0.811047	0.5	0.703057	0	1	0.5	0.703057	0.5	0.752174	0.5	0.849057	0.5	0.731495	0	1	0	1	0.5	0.934498	0.5	0.888244	0.5	0.819364	0	1	0.5	0.739255	0	1	0
Sant_1327	0.5	0.677966	0.5	0.582402	0.5	0.785915	0.5	0.761636	0	1	0.5	0.71308	1	0.088983	1	0.088983	0.5	0.932489	0.5	0.8331	0.5	0.826271	0	1	0	1	0.5	0.607542	0.5	0.772727	0.5	0.720339	0	1	0.5	0.855932	0	1	0.5	0.777476	0.5	0.846262	0	1	0.5	0.775	0	1	0.5
Sant_1328	0.5	0.634839	0.5	0.698842	0.5	0.726236	0.5	0.570694	0	1	0	1	1	0.0502577	1	0.0465116	0.5	0.771863	0.5	0.744216	0.5	0.914729	0.5	0.806202	0.5	0.895349	0.5	0.828387	0.5	0.879845	0.5	0.804878	0	1	0.5	0.879845	0.5	0.719697	0.5	0.757009	0	1	0.5	0.829457	0.5	0.787645	0	1	0.5
Sant_1329	0.5	0.707641	0.5	0.633149	0.5	0.855263	0.5	0.764057	0.5	0.873754	0	1	0.5	0.683871	0.5	0.661622	0.5	0.777049	0	1	0.5	0.827815	0.5	0.806416	0.5	0.89701	0.5	0.823594	0.5	0.835903	0.5	0.868508	0	1	0	1	0.5	0.869374	0	1	0	1	0.5	0.811075	0.5	0.857143	0.5	0.866081	0.5
Sant_1330	0.5	0.558029	0.5	0.715421	0.5	0.734499	0.5	0.710652	0.5	0.652381	0.5	0.741627	0.5	0.713615	0.5	0.71811	0.5	0.855096	0	1	0.5	0.737089	0.5	0.803486	0	1	0.5	0.727273	0.5	0.816879	0.5	0.82035	0	1	0	1	0.5	0.843014	0.5	0.739663	0	1	0.5	0.849684	0.5	0.890476	0.5	0.866029	0
Sant_1331	0.5	0.488496	0.5	0.732495	0.5	0.670841	0.5	0.563506	0	1	0.5	0.575129	0.5	0.62963	0.5	0.561837	0	1	0.5	0.895683	0.5	0.760563	0.5	0.848649	0	1	1	0.0864865	0.5	0.790036	0.5	0.752688	0	1	0	1	0.5	0.818182	0	1	1	0.135135	0.5	0.793165	0	1	0	1	0.5
Sant_1332	1	0.0578947	0.5	0.710526	0.5	0.747368	0.5	0.433798	0.5	0.811518	0.5	0.630473	0.5	0.558261	0.5	0.602094	0	1	0.5	0.832461	0.5	0.759162	0.5	0.826316	0.5	0.796954	0.5	0.744755	0.5	0.773356	0.5	0.714536	0.5	0.78125	0.5	0.884211	0.5	0.866087	0.5	0.853403	0.5	0.737458	0	1	0	1	0.5	0.766957	0
Sant_1333	1	0.0306834	1	0.0335664	1	0.0405405	1	0.0503497	1	0.0447552	1	0.0657343	1	0.0517241	1	0.0517483	1	0.0433566	1	0.0531469	1	0.0712291	1	0.102098	1	0.0769231	1	0.0699301	1	0.117318	1	0.0880708	1	0.102098	1	0.109091	1	0.0433566	1	0.0908667	1	0.0993007	0	1	1	0.115599	1	0.107542	1
Sant_1334	1	0.0174564	1	0.0523691	1	0.0349127	1	0.0399002	1	0.0374065	1	0.042394	1	0.0523691	1	0.0498753	1	0.0498753	1	0.0673317	1	0.0349127	1	0.0623441	1	0.0573566	1	0.0673317	1	0.074813	1	0.0673317	1	0.0573566	1	0.0747508	1	0.0648379	1	0.0947631	1	0.0623441	0	1	1	0.0847176	1	0.0972569	1
Sant_1335	1	0.0263158	0.5	0.5625	0.5	0.59607	0.5	0.715536	0.5	0.868421	0.5	0.559211	0.5	0.833698	0.5	0.827134	0	1	0.5	0.609071	0.5	0.764706	0.5	0.875	0.5	0.625	0.5	0.796053	0.5	0.875	0.5	0.80744	0.5	0.795652	0.5	0.813449	0.5	0.765823	0.5	0.684989	0.5	0.792208	0	1	0.5	0.853392	0.5	0.831878	1
Sant_1336	0.5	0.78629	0.5	0.54224	0.5	0.733333	0.5	0.549296	0	1	0.5	0.8	0.5	0.625	0.5	0.626243	0	1	0.5	0.739563	0.5	0.799205	0.5	0.860606	0.5	0.769697	0.5	0.659274	0.5	0.768145	0.5	0.547619	0.5	0.832998	0	1	0.5	0.831041	0.5	0.718631	0.5	0.73211	0.5	0.943548	0.5	0.72167	0.5	0.78389	0.5
Sant_1337	0.5	0.486726	0.5	0.81448	0.5	0.790419	0.5	0.819005	0	1	0.5	0.781627	0.5	0.666667	0.5	0.754491	0	1	0.5	0.780089	0.5	0.681009	0	1	0.5	0.77259	0.5	0.819005	0.5	0.912651	0.5	0.850679	0.5	0.823529	0	1	0	1	0.5	0.853949	0.5	0.843609	0.5	0.81203	0.5	0.772059	0.5	0.817771	0
Sant_1338	0.5	0.728061	0.5	0.863124	0.5	0.806818	0.5	0.848501	0	1	0.5	0.826415	0.5	0.837284	0.5	0.83864	0.5	0.870179	0.5	0.856911	0.5	0.833424	0	1	0.5	0.896083	0.5	0.817886	0.5	0.88216	0.5	0.907015	0.5	0.879002	0	1	0	1	0	1	0	1	0.5	0.934132	0.5	0.854348	0.5	0.898378	0
Sant_1339	1	0.025	0.5	0.565	1	0.04	0.5	0.565	0	1	1	0.06	0.5	0.727575	0.5	0.727575	1	0.0546358	0.5	0.745033	1	0.05	0.5	0.515702	0.5	0.893511	1	0.03	0.5	0.686985	1	0.055	0	1	0	1	0.5	0.858569	0.5	0.870647	0	1	0	1	0.5	0.758621	0.5	0.754967	0
Sant_1340	0.5	0.830204	0.5	0.498387	0.5	0.756735	0.5	0.80292	0	1	0.5	0.729064	0.5	0.759154	0.5	0.794621	0.5	0.794686	0.5	0.849148	0.5	0.647059	0.5	0.887255	0	1	0.5	0.786122	0.5	0.866939	1	0.0467596	0.5	0.870492	0.5	0.85082	0	1	0	1	0	1	0	1	0.5	0.813152	0	1	0
Sant_1341	0.5	0.665259	0.5	0.563291	0.5	0.596215	0.5	0.706806	0	1	0.5	0.755556	0.5	0.497886	0.5	0.504228	0.5	0.803462	0.5	0.751553	0.5	0.745263	1	0.0696938	0.5	0.814241	0.5	0.833846	1	0.0728617	0.5	0.769716	0.5	0.803681	0	1	0.5	0.834921	0	1	0	1	0.5	0.867016	0.5	0.72479	0.5	0.840885	0
Sant_1342	0.5	0.133929	0.5	0.206667	1	0.157534	1	0.0890411	0	1	0.5	0.609589	1	0.0821918	1	0.0821918	0	1	1	0.114865	0.5	0.601367	1	0.157534	1	0.163636	1	0.178082	1	0.143836	0.5	0.714286	1	0.183673	1	0.204082	0	1	0	1	1	0.177273	1	0.182432	1	0.239726	1	0.205479	0
Sant_1343	1	0.0222222	0.5	0.621302	1	0.0488889	1	0.04	0	1	0.5	0.714497	1	0.04	1	0.04	0	1	1	0.0533333	0.5	0.759825	1	0.0444444	1	0.0666667	1	0.04	1	0.0533333	0.5	0.769911	1	0.0488889	1	0.0622222	0	1	0	1	1	0.0533333	1	0.0444444	1	0.0622222	1	0.0444444	0
Sant_1344	1	0.0216546	0.5	0.826667	1	0.0316667	1	0.0366667	0.5	0.921667	0.5	0.762322	1	0.045	1	0.045	0	1	1	0.045	0.5	0.873964	1	0.0333333	1	0.06	1	0.0516667	1	0.0266371	0.5	0.669983	1	0.04	1	0.03	0.5	0.846667	0.5	0.936667	1	0.0482529	1	0.05	1	0.0515807	1	0.0533037	0
Sant_1345	1	0.0449438	0	1	1	0.0561798	1	0.0898876	0.5	0.752809	0.5	0.660448	1	0.0786517	1	0.0786517	0	1	1	0.0897196	0.5	0.636872	1	0.0786517	1	0.128972	1	0.101124	1	0.0898876	0.5	0.575045	1	0.100935	1	0.0674157	0.5	0.926966	0	1	1	0.117978	1	0.117978	1	0.179775	1	0.129213	0
Sant_1346	1	0.0444444	0	1	1	0.04	1	0.0444444	0	1	0.5	0.853333	1	0.0333333	1	0.0311111	0	1	1	0.04	0.5	0.819576	1	0.0444444	1	0.0465632	0.5	0.337778	1	0.0688889	0.5	0.778676	1	0.0644444	1	0.0666667	0.5	0.835556	0	1	1	0.0666173	1	0.0577778	1	0.0555556	1	0.0511111	0
Sant_1347	1	0.0296703	0.5	0.936264	1	0.0538462	1	0.0483339	0.5	0.916484	0.5	0.870438	1	0.0494324	1	0.0494506	0.5	0.950549	1	0.0593189	0.5	0.687249	1	0.0648352	1	0.0615385	1	0.067033	1	0.0699454	0.5	0.884518	1	0.0659341	1	0.0824176	0.5	0.914286	0	1	1	0.0648352	1	0.0802198	1	0.0835165	1	0.0901099	0
Sant_1348	1	0.00920245	0.5	0.763804	1	0.0549898	1	0.0337423	0	1	0	1	1	0.0521472	1	0.0490798	0	1	1	0.0460123	0.5	0.730061	1	0.0643514	1	0.0613497	1	0.052094	1	0.0644172	0.5	0.855828	1	0.0582822	1	0.0490798	0.5	0.837423	0	1	1	0.0797546	1	0.0705521	1	0.0582822	1	0.0705521	0.5
Sant_1349	1	0.0276243	0.5	0.801105	1	0.0441989	1	0.0220994	0	1	0	1	1	0.0330882	1	0.0331492	0	1	1	0.0276243	0.5	0.585635	1	0.0497238	1	0.0331492	1	0.0276243	1	0.0497238	0	1	1	0.038674	1	0.0552486	0	1	0	1	1	0.0276243	1	0.0497238	1	0.0883978	1	0.0441989	0.5
Sant_1350	1	0.0691489	0	1	1	0.127208	1	0.12234	0.5	0.873016	0	1	1	0.0584071	1	0.0585106	0	1	1	0.127434	0.5	0.714286	1	0.132979	1	0.12766	1	0.148936	1	0.117021	0.5	0.707401	1	0.170213	1	0.174912	0	1	0	1	1	0.132979	1	0.148936	1	0.117021	1	0.164894	0.5
Sant_1351	1	0	0	1	1	0.0495049	1	0.029703	0.5	0.217822	0.5	0.752475	1	0.0891089	1	0.0891089	0	1	1	0.0495049	0.5	0.584158	1	0.0693069	1	0.0594059	1	0.0792079	1	0.0693069	0.5	0.623762	1	0.029703	1	0.0977199	0	1	0	1	1	0.0990099	1	0.039604	1	0.118812	1	0.0891089	0
Sant_1352	1	0.0373984	0.5	0.820984	1	0.0666667	1	0.0634146	0.5	0.889309	0.5	0.850406	1	0.0600649	1	0.0600649	0	1	1	0.0780488	0.5	0.604538	1	0.0845528	1	0.102439	1	0.0861789	1	0.0943089	0.5	0.778378	1	0.0894309	1	0.0943089	0.5	0.829268	0.5	0.95935	1	0.0906149	1	0.112195	1	0.099187	1	0.121753	0.5
Sant_1353	1	0.0469667	0.5	0.781935	1	0.0469667	1	0.0567515	0.5	0.866928	0.5	0.790091	1	0.0586701	1	0.0586701	0	1	1	0.0841487	0.5	0.821012	1	0.0840391	1	0.0567515	1	0.0900196	1	0.0998043	0.5	0.807018	1	0.0900196	1	0.072407	0.5	0.921722	0	1	1	0.133807	1	0.102913	1	0.101761	1	0.140534	0.5
Sant_1354	1	0.0226337	0.5	0.737236	1	0.037037	1	0.0452675	0.5	0.780488	0.5	0.74187	1	0.0617284	1	0.063786	0	1	1	0.0596708	0.5	0.879346	1	0.0884774	1	0.0719178	1	0.090535	1	0.0884774	0.5	0.630236	1	0.0679012	1	0.0843043	0.5	0.895062	0.5	0.767207	1	0.0944558	1	0.0802469	1	0.109053	1	0.111111	0.5
Sant_1355	0.5	0.481482	0.5	0.391304	0.5	0.625767	0.5	0.518518	0.5	0.672897	0.5	0.575851	0.5	0.763975	0.5	0.794392	0	1	0.5	0.796296	0.5	0.788991	0.5	0.903727	0.5	0.702703	0.5	0.88785	0.5	0.708075	0.5	0.71028	0.5	0.819018	0.5	0.760933	0	1	0.5	0.568807	0.5	0.915888	0.5	0.743034	0.5	0.644172	0.5	0.738461	0
Sant_1356	0.5	0.599546	0.5	0.782707	0.5	0.804381	0.5	0.863636	0	1	0.5	0.82167	0.5	0.922205	0.5	0.938066	0.5	0.846501	0	1	0.5	0.811236	0.5	0.912254	0	1	0	1	0.5	0.930408	0.5	0.886621	0.5	0.881818	0	1	0	1	0	1	0	1	0	1	0.5	0.963636	0	1	0
Sant_1357	0.5	0.982114	0	1	0.5	0.820664	0	1	0.5	0.891234	0.5	0.808879	0	1	0	1	0	1	0	1	0.5	0.877419	0	1	0	1	0	1	0	1	0.5	0.8987	0.5	0.862947	0	1	0	1	0	1	0	1	0	1	0	1	0	1	0
Sant_1358	0.5	0.622423	0	1	0	1	0	1	0	1	0.5	0.658915	0	1	0	1	0	1	0.5	0.910853	0	1	0	1	0	1	0.5	0.810078	0	1	0	1	0	1	0	1	0	1	0	1	0	1	0	1	0	1	0.5	0.867609	0
Sant_1359	0	1	0	1	0	1	0	1	0	1	0.5	0.56446	0	1	0	1	0	1	0.5	0.711516	0.5	0.82069	0.5	0.864112	0	1	0.5	0.727378	0	1	0	1	0	1	0	1	0	1	0	1	0	1	0	1	0	1	0.5	0.856651	0
Sant_1360	0	1	0	1	0	1	0.5	0.815152	0	1	0	1	0	1	0	1	0	1	0	1	0.5	0.817073	0	1	0	1	0.5	0.770393	0.5	0.881098	0	1	0	1	0	1	0	1	0.5	0.79056	0	1	0	1	0	1	0	1	0
Sant_1361	0	1	0.5	0.848698	0	1	0.5	0.736988	0.5	0.867368	0.5	0.813025	0	1	0	1	0.5	0.832636	0.5	0.891549	0.5	0.890295	0	1	0.5	0.961864	0.5	0.947814	0.5	0.936575	0.5	0.877793	0	1	0	1	0	1	0.5	0.831933	0	1	0.5	0.963303	0.5	0.912034	0.5	0.87702	0
Sant_1362	0	1	0.5	0.829787	0	1	0.5	0.80115	0.5	0.861362	0	1	0.5	0.854353	0.5	0.909314	1	0.091358	0.5	0.708961	0.5	0.789849	0	1	0.5	0.85468	0.5	0.884236	0.5	0.781967	0.5	0.869067	0.5	0.898765	0	1	0.5	0.892886	0.5	0.875306	0	1	0.5	0.925926	0.5	0.829268	0.5	0.820331	0
Sant_1363	0.5	0.706471	0.5	0.730539	0	1	0	1	0.5	0.897402	0	1	0.5	0.797468	0.5	0.795349	0.5	0.819814	0.5	0.853723	0.5	0.819629	0	1	0	1	0.5	0.878828	0.5	0.936255	0.5	0.843438	0	1	0.5	0.887043	0.5	0.907395	0.5	0.933244	0.5	0.893788	0.5	0.852673	0.5	0.896053	0.5	0.962	0
Sant_1364	0.5	0.549227	0.5	0.856092	0	1	0.5	0.730392	0.5	0.749388	0	1	0.5	0.958231	0.5	0.886978	0.5	0.865105	0.5	0.790623	0.5	0.806478	0	1	0	1	0.5	0.850202	0.5	0.904645	0.5	0.857843	0.5	0.896072	0.5	0.860976	0	1	0.5	0.874204	0	1	0.5	0.900243	0.5	0.868613	0	1	0
Sant_1365	0.5	0.183908	0.5	0.252874	0.5	0.490706	0.5	0.701149	0.5	0.588679	0.5	0.758621	1	0.103448	1	0.103448	1	0.0689655	0.5	0.573034	0.5	0.801527	1	0.114943	0.5	0.62069	1	0.0689655	1	0.103448	0.5	0.732824	0	1	0.5	0.591078	0.5	0.775665	0.5	0.701887	0.5	0.735632	1	0.0689655	1	0.125	1	0.183908	0.5
Sant_1366	1	0.0265252	1	0.0424403	1	0.0397878	1	0.0371353	1	0.0424403	1	0.0424403	1	0.0397526	1	0.0397526	1	0.0450928	1	0.0477454	1	0.0424403	1	0.0424403	1	0.0500439	1	0.0397878	1	0.0344828	1	0.071618	0.5	0.860158	1	0.0477032	1	0.0583554	1	0.0371353	1	0.0291777	1	0.0397526	1	0.0424403	1	0.0424028	1
Sant_1367	1	0.0183968	1	0.0249671	1	0.0354641	1	0.0275953	1	0.0302234	1	0.0289093	1	0.0394218	1	0.0394218	1	0.0354796	1	0.0446781	1	0.0381078	1	0.043364	1	0.0420315	1	0.0420499	1	0.0525624	1	0.0367937	0.5	0.879106	1	0.0473062	1	0.0420315	1	0.0420315	1	0.0445609	1	0.0551905	1	0.0499343	1	0.0381078	1
Sant_1368	1	0.06	1	0.096	1	0.092	1	0.072	1	0.1	1	0.092	1	0.088	1	0.088	1	0.084	1	0.0998668	1	0.0918775	1	0.132	1	0.123016	1	0.108	1	0.128	1	0.131824	1	0.136	1	0.128	1	0.1	1	0.14248	1	0.124	1	0.124	1	0.159787	1	0.14	1
Sant_1369	1	0.0316623	1	0.0475113	1	0.0803167	1	0.0554299	1	0.0656109	1	0.0554299	1	0.050905	1	0.0531674	1	0.0632768	1	0.0701357	1	0.0644796	1	0.0995475	1	0.10267	1	0.0746606	1	0.0972851	1	0.0644068	1	0.0676183	1	0.0904977	1	0.0690045	1	0.0859405	1	0.0904977	1	0.0905365	1	0.0723982	1	0.122172	1
Sant_1370	0.5	0.727115	0.5	0.880514	0.5	0.885871	0.5	0.859067	0.5	0.922033	0.5	0.870461	0	1	0	1	0.5	0.887164	0.5	0.879778	0.5	0.871537	0.5	0.911406	0.5	0.939658	0.5	0.84258	0.5	0.916985	0.5	0.902498	0.5	0.92541	0.5	0.948192	0.5	0.896599	0.5	0.867347	0.5	0.918176	0.5	0.983228	0.5	0.877999	0.5	0.927975	0.5
Sant_1371	0	1	0.5	0.559091	0	1	0.5	0.719084	0.5	0.855828	0.5	0.419355	0.5	0.733333	0.5	0.733333	0.5	0.782805	0.5	0.797872	0.5	0.684533	0	1	0.5	0.745399	0.5	0.761398	0	1	0.5	0.621166	0	1	0.5	0.889401	0.5	0.64939	0.5	0.773913	0	1	0	1	0.5	0.826021	0.5	0.696183	0
Sant_1372	0.5	0.878587	0.5	0.840574	0.5	0.807128	0.5	0.80574	0.5	0.890936	0.5	0.892308	0.5	0.845365	0.5	0.800073	0.5	0.862803	0.5	0.891803	0.5	0.897577	0	1	0.5	0.930352	0.5	0.985604	0	1	0.5	0.932403	0	1	0.5	0.950923	0.5	0.971239	0.5	0.865057	0.5	0.942066	0	1	0.5	0.894585	0.5	0.901212	0
Sant_1373	0.5	0.563296	0.5	0.924675	0.5	0.736481	0.5	0.631309	0.5	0.835345	0.5	0.537662	0.5	0.661017	0.5	0.66184	0.5	0.817241	0.5	0.692504	0.5	0.817241	0.5	0.922078	0	1	0.5	0.914286	0	1	0.5	0.781599	0	1	0	1	0.5	0.854577	0.5	0.771136	0.5	0.879758	0	1	0.5	0.955844	0.5	0.943966	0
Sant_1374	0.5	0.593496	0.5	0.758065	0.5	0.398374	0.5	0.790323	0.5	0.788618	0.5	0.575676	0.5	0.789062	0.5	0.789062	0.5	0.756098	0.5	0.758065	0.5	0.786486	0	1	0.5	0.862797	0.5	0.843243	0	1	0.5	0.804878	0	1	0.5	0.852547	0.5	0.748011	0.5	0.77665	0	1	0.5	0.742021	0	1	0.5	0.897574	0
Sant_1375	1	0.0406504	1	0.0621622	1	0.0514905	1	0.0802139	1	0.0785908	1	0.0677507	1	0.102981	1	0.097561	1	0.0698925	1	0.100271	1	0.102888	1	0.108401	1	0.1	1	0.105691	1	0.121622	1	0.116531	1	0.0542005	1	0.1055	1	0.116216	1	0.134048	1	0.1055	1	0.116531	1	0.102981	1	0.143114	1
Sant_1376	0	1	0	1	0	1	0	1	0	1	0	1	0	1	0.5	0.886914	0	1	0	1	0	1	0.5	0.798387	0.5	0.93538	0	1	0.5	0.771845	0	1	0	1	0	1	0	1	0	1	0	1	0.5	0.804762	0.5	0.904839	0	1	0
Sant_1377	0.5	0.68652	0.5	0.758514	0.5	0.850418	0.5	0.733473	0.5	0.844937	0.5	0.765823	0	1	0.5	0.95785	0.5	0.88162	0.5	0.824764	0.5	0.823591	0.5	0.943038	0	1	0	1	0	1	0.5	0.873695	0	1	0.5	0.868835	0.5	0.73822	0.5	0.826722	0	1	0	1	0.5	0.823171	0	1	0
Sant_1378	0.5	0.658689	0.5	0.5	0.5	0.788321	0.5	0.640415	0.5	0.775701	0.5	0.619395	0.5	0.793138	0.5	0.793138	0.5	0.808884	0.5	0.788162	0.5	0.845511	0	1	0	1	0.5	0.830579	0.5	0.895942	0.5	0.870466	0	1	0.5	0.912226	0.5	0.798337	0	1	0	1	0	1	0.5	0.801242	0	1	0
Sant_1379	0.5	0.770466	0.5	0.695	0.5	0.751236	0.5	0.647841	0.5	0.705	0.5	0.708819	0	1	0	1	0.5	0.758621	0	1	0.5	0.823627	0.5	0.79703	0.5	0.655	0.5	0.707641	0.5	0.75487	0.5	0.818636	1	0.165	0.5	0.863561	0	1	0	1	0	1	0	1	0.5	0.851485	0	1	0.5
Sant_1380	0.5	0.780053	0.5	0.787958	0.5	0.780053	0.5	0.846561	0.5	0.861702	0.5	0.754011	0	1	0	1	0.5	0.847328	0	1	0.5	0.830239	0.5	0.901069	0	1	0.5	0.838825	0	1	0.5	0.8621	0	1	0	1	0	1	0.5	0.829457	0	1	0	1	0	1	0.5	0.869681	0
Sant_1381	0.5	0.456829	0.5	0.745313	0.5	0.673947	0.5	0.721698	0.5	0.685039	0.5	0.752366	0	1	0	1	0	1	0	1	0.5	0.794671	0	1	0	1	0.5	0.809148	0	1	0.5	0.847003	0.5	0.818612	0	1	0	1	0	1	0	1	0	1	0	1	0	1	0
Sant_1382	0.5	0.743662	0.5	0.632911	0.5	0.796348	0.5	0.736248	0.5	0.771067	0.5	0.805085	0	1	0	1	0	1	0	1	0.5	0.698457	0	1	0	1	0.5	0.695225	0	1	0.5	0.854725	0.5	0.892807	0	1	0	1	0	1	0	1	0	1	0	1	0.5	0.858956	0
Sant_1383	0.5	0.695187	0.5	0.787906	0.5	0.804152	0.5	0.755415	0.5	0.69837	0.5	0.809783	0.5	0.819876	0.5	0.810526	0	1	0	1	0.5	0.858303	0	1	0	1	0.5	0.784615	0.5	0.942935	0.5	0.848702	0	1	0	1	0	1	0.5	0.885996	0	1	0	1	0	1	0	1	0
Sant_1384	0.5	0.660406	0.5	0.624714	0.5	0.760181	0.5	0.755673	0.5	0.737481	0.5	0.81422	0.5	0.76475	0.5	0.754545	0	1	0	1	0.5	0.780822	0	1	0.5	0.863014	0.5	0.861386	0.5	0.974771	0.5	0.902979	0	1	0	1	0	1	0.5	0.833333	0	1	0	1	0.5	0.818807	0.5	0.909368	0
Sant_1385	0.5	0.697128	0.5	0.565276	0.5	0.784768	0.5	0.780602	0.5	0.926052	0.5	0.813008	0.5	0.813423	0.5	0.814889	0	1	0	1	0.5	0.830554	0	1	0.5	0.906504	0.5	0.862678	0.5	0.979592	0.5	0.877205	0	1	0.5	0.88761	0.5	0.811409	0.5	0.894523	0	1	0.5	0.936864	0.5	0.902041	0	1	0
Sant_1386	0.5	0.410072	0.5	0.791328	0.5	0.811031	0.5	0.753363	0	1	0.5	0.726944	0	1	0	1	0.5	0.728997	0	1	0.5	0.832587	0	1	0	1	0.5	0.860633	0.5	0.880143	0.5	0.857143	0.5	0.845673	0.5	0.928507	0	1	0	1	0	1	0	1	0	1	0	1	0
Sant_1387	0.5	0.575829	0.5	0.769784	0.5	0.532143	0.5	0.82509	0	1	0.5	0.816867	0	1	0	1	0.5	0.686384	0.5	0.858173	0.5	0.799283	0	1	0.5	0.956522	0.5	0.828709	0.5	0.85	0.5	0.795181	0.5	0.812057	0.5	0.869565	0	1	0	1	0	1	0	1	0	1	0.5	0.886364	0
Sant_1388	0.5	0.773585	0.5	0.70185	0.5	0.772926	0.5	0.691048	0.5	0.912052	0.5	0.58952	0	1	0	1	0.5	0.825898	0.5	0.80807	0.5	0.863192	0	1	0.5	0.963934	0.5	0.830065	0.5	0.84	0.5	0.838955	0.5	0.776699	0.5	0.878919	0	1	0	1	0	1	0	1	0.5	0.956332	0.5	0.900979	0
Sant_1389	0.5	0.413793	0.5	0.639908	0.5	0.62069	0.5	0.784404	0.5	0.882759	0.5	0.289308	0.5	0.924138	0.5	0.924138	0.5	0.807175	0.5	0.848276	0.5	0.724832	0.5	0.889655	0	1	0.5	0.793103	0.5	0.755102	0.5	0.611842	0.5	0.678082	0.5	0.758542	0.5	0.924138	0.5	0.868965	0	1	0.5	0.901376	0.5	0.910345	0	1	0
Sant_1391	1	0.0455312	0.5	0.74199	1	0.0640449	0.5	0.755906	0.5	0.576536	0.5	0.447635	0.5	0.725644	0.5	0.727731	0.5	0.837248	0.5	0.791153	0.5	0.795645	0.5	0.878416	0	1	0.5	0.83446	0.5	0.865093	0.5	0.755045	0.5	0.621533	0.5	0.848993	0.5	0.746252	0.5	0.833425	0.5	0.817276	0.5	0.923724	0.5	0.875694	0.5	0.878416	0.5
Sant_1392	1	0.0394737	0.5	0.381579	1	0.0789474	0.5	0.526316	1	0.0921053	0.5	0.434211	0.5	0.289474	0.5	0.276316	0.5	0.668122	0	1	0.5	0.447368	0.5	0.821739	0.5	0.484716	0.5	0.692308	0.5	0.695122	1	0.0526316	1	0.184211	0.5	0.733624	0.5	0.476395	1	0.0526316	0.5	0.578947	0.5	0.421488	0.5	0.795652	0.5	0.842105	0.5
Sant_1393	0.5	0.479643	0.5	0.689792	0.5	0.849901	0.5	0.826772	0.5	0.781188	0.5	0.810891	0.5	0.824111	0.5	0.824111	0.5	0.852883	0	1	0.5	0.79334	0.5	0.833333	0	1	0.5	0.727811	0.5	0.897614	0.5	0.83563	0.5	0.958209	0.5	0.857143	0.5	0.824631	0.5	0.832853	0	1	0.5	0.862687	0.5	0.859267	0.5	0.864356	0.5
Sant_1394	0.5	0.840876	0.5	0.878981	0.5	0.8739	0.5	0.843933	0.5	0.884427	0.5	0.902499	0.5	0.940058	0.5	0.929825	0.5	0.921387	0.5	0.968643	0.5	0.864282	0.5	0.859031	0.5	0.901894	0.5	0.914258	0.5	0.906908	0.5	0.940255	0.5	0.846904	0	1	0.5	0.949535	0.5	0.919236	0.5	0.927941	0	1	0.5	0.920705	0.5	0.936306	0
Sant_1395	1	0.0315789	1	0.0842105	1	0.115789	1	0.0526316	1	0.0736842	1	0.0947368	1	0.157895	1	0.157895	1	0.0947368	1	0.115789	1	0.0631579	1	0.178947	1	0.105263	1	0.105263	1	0.136842	1	0.115789	1	0.157895	1	0.0842105	1	0.105263	1	0.105263	1	0.0736842	1	0.0736842	1	0.0842105	1	0.147368	1
Sant_1396	0.5	0.748738	0.5	0.879046	0.5	0.836343	0.5	0.818946	0.5	0.830221	0.5	0.764906	0.5	0.969336	0.5	0.969336	0.5	0.870699	0.5	0.828523	0.5	0.8188	0.5	0.896767	0.5	0.856191	0.5	0.823896	0.5	0.875776	0.5	0.833239	0.5	0.889267	0.5	0.939841	0.5	0.876767	0.5	0.812535	0.5	0.92622	0.5	0.888763	0.5	0.965928	0.5	0.912014	0
Sant_1397	0.5	0.852368	0.5	0.633803	0.5	0.885593	0.5	0.736248	0.5	0.77298	0.5	0.381356	0	1	0	1	0	1	0.5	0.71229	0.5	0.853521	0.5	0.300847	0	1	0.5	0.676056	0.5	0.423729	0.5	0.863188	0.5	0.881356	0	1	0	1	0	1	0	1	0	1	0	1	0	1	0
Sant_1398	0.5	0.838343	0.5	0.835628	0.5	0.782927	0.5	0.850528	0.5	0.879058	0.5	0.756078	0	1	0	1	0	1	0.5	0.775862	0.5	0.919708	1	0.0634146	0.5	0.933387	0.5	0.219512	1	0.0487805	0.5	0.844282	0.5	0.845719	0	1	0	1	0.5	0.755448	0	1	0.5	0.8064	0.5	0.867909	0	1	0
Sant_1399	0.5	0.72389	0.5	0.67063	0.5	0.668965	0.5	0.667857	0	1	0.5	0.67509	0	1	0	1	0	1	0	1	0.5	0.837292	0.5	0.831933	0.5	0.864346	0.5	0.805755	0.5	0.971119	0.5	0.810324	0.5	0.803448	0	1	0.5	0.879808	0.5	0.791809	0	1	0	1	0.5	0.77093	0.5	0.834129	0
Sant_1400	0.5	0.912358	0.5	0.955263	0.5	0.944737	0.5	0.913386	0	1	0.5	0.921053	0	1	0	1	0	1	0.5	0.796184	0.5	0.944737	0	1	0	1	0.5	0.800525	0	1	0.5	0.973684	0.5	0.888694	0	1	0	1	0.5	0.960526	0	1	0	1	0.5	0.873252	0.5	0.778846	0
Sant_1401	0.5	0.658815	0.5	0.936641	0.5	0.781321	0.5	0.81302	0	1	0.5	0.928899	0	1	0	1	0	1	0	1	0.5	0.819806	0	1	0	1	0.5	0.963303	0	1	0	1	0	1	0	1	0	1	0	1	0	1	0	1	0.5	0.936786	0.5	0.884235	0
Sant_1402	0.5	0.505714	0.5	0.87069	0.5	0.25788	0.5	0.582857	0	1	0.5	0.558739	0	1	0	1	0.5	0.807365	0	1	0.5	0.598291	0	1	0	1	0	1	0	1	0.5	0.745714	0	1	0	1	0.5	0.606838	0.5	0.756032	0	1	0	1	0.5	0.687845	0.5	0.832861	0
Sant_1403	0.5	0.848109	0	1	0.5	0.849722	0.5	0.791822	0	1	0.5	0.849722	0.5	0.906502	0.5	0.915946	0.5	0.833537	0.5	0.791128	0.5	0.871684	0	1	0	1	0	1	0	1	0.5	0.899445	0	1	0	1	0.5	0.888206	0.5	0.880173	0	1	0	1	0.5	0.87477	0.5	0.909203	0
Sant_1404	0.5	0.657336	0	1	0.5	0.610516	0.5	0.780464	0	1	0.5	0.769603	0	1	0	1	0.5	0.929825	0.5	0.834302	0.5	0.739806	0	1	0	1	0	1	0	1	0.5	0.85839	0	1	0	1	0.5	0.801527	0.5	0.799808	0	1	0.5	0.870029	0.5	0.97076	0	1	0
Sant_1405	0.5	0.741112	0	1	0.5	0.855191	0.5	0.787603	0	1	0.5	0.873973	0.5	0.72752	0.5	0.624545	0.5	0.679348	0	1	0.5	0.745902	0	1	0	1	0	1	0	1	0.5	0.887671	0.5	0.871233	0	1	0.5	0.823848	0.5	0.953425	0	1	0	1	0.5	0.786301	0	1	0
Sant_1406	0.5	0.900651	0	1	0.5	0.912611	0.5	0.864238	0	1	0.5	0.934698	0.5	0.834611	0.5	0.817434	0.5	0.839935	0	1	0.5	0.878453	0	1	0.5	0.917861	0	1	0	1	0.5	0.897677	0.5	0.833876	0.5	0.891713	0.5	0.91204	0	1	0	1	0	1	0.5	0.858791	0.5	0.906404	0
Sant_1407	0.5	0.673913	0	1	0.5	0.694813	0.5	0.775362	0.5	0.891304	0.5	0.757246	0.5	0.835534	0.5	0.810324	0.5	0.757246	0	1	0.5	0.80479	0	1	0	1	0	1	0	1	0.5	0.87515	0.5	0.783075	0	1	0.5	0.890625	0	1	0	1	0	1	0.5	0.868421	0.5	0.952899	0
Sant_1408	0.5	0.665511	0	1	0.5	0.65285	0	1	0	1	0.5	0.5625	1	0.0833333	1	0.0833333	1	0.135417	0	1	0.5	0.791667	0	1	0	1	0	1	0	1	0.5	0.790295	0.5	0.828125	1	0.15625	0	1	0	1	0	1	0	1	1	0.182292	0.5	0.800693	0
Sant_1409	0.5	0.779592	0.5	0.812245	0.5	0.487705	0	1	0	1	0.5	0.624658	0.5	0.762162	0.5	0.762162	0.5	0.58288	0	1	0.5	0.71409	0	1	0.5	0.773663	0	1	0.5	0.821918	0.5	0.785526	0	1	0.5	0.864198	0	1	0	1	0	1	0	1	0.5	0.727152	0	1	0
Sant_1410	0.5	0.635258	0	1	0.5	0.690691	0.5	0.751521	0	1	0.5	0.754564	0.5	0.732663	0.5	0.756048	0.5	0.775862	0	1	0.5	0.760563	0	1	0	1	0	1	0.5	0.924949	0.5	0.806876	0	1	0.5	0.847695	0	1	0	1	0	1	0	1	0.5	0.818182	0.5	0.828947	0
Sant_1411	0.5	0.765741	0.5	0.911625	0.5	0.793338	0.5	0.74347	0	1	0.5	0.64606	0.5	0.785141	0.5	0.782522	0.5	0.903808	0	1	0.5	0.846206	0	1	0	1	0	1	0	1	0.5	0.788837	0	1	0.5	0.941576	0	1	0	1	0	1	0	1	0.5	0.871361	0.5	0.922449	0
Sant_1412	0.5	0.602058	0	1	0.5	0.506087	0.5	0.71875	0	1	0.5	0.65641	0	1	0	1	0	1	0	1	0.5	0.710801	0	1	0	1	0	1	0	1	0.5	0.767797	0	1	0	1	0	1	0	1	0	1	0	1	0.5	0.683721	0	1	0
Sant_1413	1	0.0406699	0	1	0.5	0.762864	0.5	0.772655	0	1	0.5	0.738717	0	1	0.5	0.889952	0	1	0.5	0.793978	0.5	0.842563	0	1	0	1	0	1	0.5	0.911694	0.5	0.873418	0	1	0	1	0.5	0.749411	0	1	0	1	0	1	0.5	0.797057	0	1	0
Sant_1414	0.5	0.738137	0.5	0.84243	0.5	0.784331	0.5	0.814587	0	1	0.5	0.798068	0.5	0.836842	0.5	0.821774	0	1	0.5	0.830729	0.5	0.828221	0	1	0.5	0.944444	0	1	0.5	0.870712	0.5	0.911092	0	1	0.5	0.84127	0.5	0.868696	0	1	0	1	0	1	0.5	0.782723	0	1	0
Sant_1415	0.5	0.584665	0	1	0.5	0.738318	0.5	0.822529	0	1	0.5	0.571277	0.5	0.740488	0.5	0.79831	0	1	0.5	0.803571	0.5	0.75873	0.5	0.850794	0.5	0.912766	0	1	0	1	0.5	0.840381	0	1	0	1	0	1	0.5	0.828866	0	1	0	1	0.5	0.892667	0	1	0
Sant_1416	0.5	0.799289	0.5	0.895735	0.5	0.836009	0.5	0.884956	0	1	0.5	0.843695	0.5	0.750857	0.5	0.765884	0.5	0.845792	0.5	0.82601	0.5	0.823288	0.5	0.900533	0.5	0.946619	0.5	0.867299	0.5	0.889876	0.5	0.815603	0	1	0	1	0.5	0.849589	0.5	0.975089	0	1	0	1	0.5	0.884547	0	1	0.5
Sant_1417	1	0.0372881	0.5	0.861017	1	0.0779661	1	0.0541761	0	1	1	0.0677966	1	0.0711864	1	0.0711864	1	0.0745763	1	0.0745763	1	0.0949153	1	0.0915254	1	0.0709459	0.5	0.75761	1	0.0949153	1	0.0677966	0	1	1	0.125424	1	0.0949153	1	0.125141	0	1	0	1	1	0.111864	0	1	1
Sant_1418	0.5	0.841216	0.5	0.902027	0.5	0.819101	0.5	0.773438	0	1	0.5	0.77027	0.5	0.717318	0.5	0.718121	0.5	0.77191	0.5	0.790879	0.5	0.80884	0.5	0.846585	0.5	0.862921	0.5	0.811448	0.5	0.816393	0.5	0.837444	0	1	0.5	0.898649	0.5	0.845304	0.5	0.794984	0	1	0	1	0.5	0.786667	0	1	0.5
Sant_1419	0.5	0.751515	0	1	0.5	0.755511	0.5	0.821477	0	1	0.5	0.842493	0.5	0.827038	0.5	0.812866	0	1	0	1	0.5	0.796622	0.5	0.871032	0	1	0.5	0.801451	0.5	0.830251	0.5	0.859756	0.5	0.904277	0.5	0.887984	0.5	0.850777	0	1	0	1	0	1	0.5	0.852547	0.5	0.944369	0.5
Sant_1420	0.5	0.797784	0	1	0.5	0.784278	0	1	0	1	0.5	0.768595	0.5	0.853591	0.5	0.929032	0.5	0.899447	0	1	0	1	0	1	0	1	0	1	0.5	0.921587	0	1	0	1	0	1	0.5	0.833333	0	1	0	1	0	1	0.5	0.870879	0	1	0
Sant_1421	0	1	0	1	0.5	0.774559	0.5	0.72963	0	1	0.5	0.73424	0	1	0	1	0.5	0.760976	0	1	0	1	0	1	0	1	0.5	0.905303	0	1	0	1	0	1	0.5	0.905303	0.5	0.787916	0	1	0	1	0	1	0.5	0.854981	0	1	0
Sant_1422	0.5	0.645015	0	1	0.5	0.859304	0.5	0.83056	0	1	0.5	0.873168	0	1	0	1	0	1	0	1	0	1	0	1	0	1	0	1	0	1	0	1	0	1	0.5	0.862538	0	1	0	1	0	1	0	1	0	1	0	1	0
Sant_1423	0.5	0.42807	0.5	0.931765	0.5	0.672897	0.5	0.742087	0	1	0.5	0.825882	0	1	0	1	0	1	0	1	0	1	0	1	0	1	0	1	0	1	0	1	0	1	0	1	0	1	0	1	0	1	0	1	0	1	0	1	0
Sant_1424	0.5	0.387773	0.5	0.794195	0.5	0.787102	0.5	0.741364	0.5	0.730735	0.5	0.726708	0	1	0.5	0.801954	0	1	0.5	0.882667	0.5	0.968	0	1	0	1	0	1	0	1	0	1	0	1	0	1	0.5	0.872	0	1	0	1	0	1	0	1	0.5	0.864362	0
Sant_1425	0.5	0.608309	0.5	0.970326	0.5	0.792899	0.5	0.806324	0.5	0.775913	0.5	0.717391	0	1	0	1	0	1	0	1	0.5	0.778648	0	1	0	1	0	1	0	1	0	1	0	1	0	1	0	1	0	1	0	1	0	1	0	1	0	1	0
Sant_1426	0.5	0.657498	0.5	0.914083	0.5	0.75265	0.5	0.755968	0.5	0.705413	0.5	0.703866	0	1	0	1	0	1	0	1	0.5	0.796999	0	1	0	1	0	1	0	1	0.5	0.947649	0	1	0	1	0.5	0.968	0	1	0	1	0	1	0	1	0.5	0.825397	0
Sant_1427	0	1	0.5	0.659193	0.5	0.308495	0.5	0.728636	0.5	0.788288	0.5	0.5	0	1	0	1	0	1	0	1	0.5	0.53304	0	1	0	1	0	1	0	1	0.5	0.756757	0	1	0	1	0.5	0.784884	0	1	0	1	0	1	0	1	0.5	0.81982	0
Sant_1428	0.5	0.910806	0.5	0.892796	0.5	0.77674	0.5	0.67237	0	1	0.5	0.872961	0	1	0	1	0	1	0	1	0.5	0.77635	0	1	0	1	0	1	0	1	0.5	0.84721	0	1	0.5	0.947639	0.5	0.858228	0	1	0	1	0	1	0	1	0.5	0.895637	0
Sant_1429	0.5	0.348733	0.5	0.71535	0.5	0.635821	0.5	0.669129	0.5	0.864179	0.5	0.506726	0.5	0.757241	0.5	0.798206	0	1	0	1	0.5	0.633929	0	1	0	1	0	1	0	1	0	1	0	1	0	1	0.5	0.763314	0	1	0	1	0.5	0.846381	0	1	0.5	0.883408	0.5
Sant_1430	0.5	0.728571	0.5	0.916135	0.5	0.786301	0.5	0.771194	0	1	0.5	0.858303	0.5	0.766304	0.5	0.761559	0	1	0	1	0.5	0.893151	0	1	0	1	0	1	0	1	0	1	0	1	0	1	0.5	0.853236	0	1	0	1	0.5	0.81	0	1	0.5	0.882826	0.5
Sant_1431	0.5	0.331828	0.5	0.876975	0.5	0.734007	0.5	0.782902	0	1	0.5	0.861017	0	1	0.5	0.884746	0	1	0	1	0	1	0	1	0	1	0	1	0	1	0	1	0	1	0	1	0	1	0	1	0	1	0	1	0	1	0.5	0.871622	0.5
Sant_1432	0.5	0.598307	0.5	0.818702	0.5	0.769452	0.5	0.777247	0.5	0.783835	0.5	0.757198	0	1	0	1	0	1	0	1	0.5	0.83174	0	1	0	1	0	1	0	1	0	1	0	1	0	1	0	1	0	1	0.5	0.819718	0	1	0	1	0	1	0
Sant_1433	0.5	0.485515	0.5	0.69685	0.5	0.667656	0.5	0.682224	0.5	0.836453	0.5	0.747775	0	1	0	1	0	1	0	1	0.5	0.804805	0	1	0	1	0	1	0	1	0	1	0	1	0	1	0.5	0.872781	0	1	0.5	0.813307	0.5	0.849951	0	1	0	1	0.5
Sant_1434	0.5	0.528252	0.5	0.784314	0.5	0.800656	0.5	0.756368	0.5	0.926413	0.5	0.750985	0.5	0.913215	0.5	0.913215	0.5	0.847195	0	1	0.5	0.878193	0	1	0.5	0.90748	0	1	0	1	0	1	0	1	0	1	0.5	0.977661	0	1	0.5	0.917323	0	1	0	1	0.5	0.913556	0
Sant_1435	0.5	0.586377	0.5	0.75665	0.5	0.765957	0.5	0.626113	0.5	0.924213	0.5	0.726285	0.5	0.699029	0.5	0.700389	0.5	0.814159	0.5	0.879566	0.5	0.702065	0	1	0.5	0.834146	0.5	0.818991	0	1	0	1	0.5	0.862205	0.5	0.859238	0.5	0.892051	0	1	0.5	0.88724	0	1	0.5	0.767787	0.5	0.908012	0.5
Sant_1436	0.5	0.11194	1	0.101124	0.5	0.182836	0.5	0.564135	0.5	0.17603	1	0.108614	0.5	0.241038	0.5	0.242054	0.5	0.187266	0.5	0.202247	0.5	0.21798	0	1	0.5	0.242839	1	0.149254	0	1	0	1	0.5	0.258427	1	0.187266	1	0.209738	0	1	1	0.164794	0.5	0.454658	1	0.201743	0.5	0.812422	1
Sant_1437	0.5	0.705779	0.5	0.698893	0.5	0.834997	0.5	0.789012	0.5	0.895417	0.5	0.768551	0.5	0.846422	0.5	0.843967	0.5	0.833821	0.5	0.837332	0.5	0.871304	0.5	0.953502	0.5	0.836963	0.5	0.850851	0.5	0.871194	0	1	0.5	0.880282	1	0.0618375	0.5	0.944118	0	1	0.5	0.889148	0.5	0.897527	0.5	0.761605	0.5	0.87822	0.5
Sant_1438	0.5	0.606992	0.5	0.727468	1	0.0741138	1	0.0645161	0.5	0.804255	0.5	0.751613	0.5	0.86129	0.5	0.851613	1	0.0709677	0	1	0.5	0.556734	1	0.0741138	0.5	0.757219	1	0.0903226	1	0.0774194	0	1	0.5	0.290011	1	0.119227	0.5	0.760825	0	1	1	0.0900322	1	0.125806	0.5	0.800209	0.5	0.815565	0.5
Sant_1439	0.5	0.712079	0.5	0.528653	0.5	0.939655	0.5	0.700855	0.5	0.784483	0.5	0.75	0	1	0	1	0.5	0.825963	0.5	0.939655	0.5	0.787447	0.5	0.78187	0	1	0.5	0.724286	0.5	0.767143	0.5	0.79627	0.5	0.779053	0.5	0.81392	0.5	0.978448	0	1	0.5	0.857143	0.5	0.890961	0.5	0.698864	0.5	0.893983	0
Sant_1440	0.5	0.57907	0.5	0.771635	0	1	0.5	0.605769	0.5	0.579952	0.5	0.586956	0.5	0.758865	0.5	0.730496	0.5	0.913044	0.5	0.847826	0.5	0.701671	0.5	0.65942	0	1	0.5	0.76087	0	1	0.5	0.665871	0.5	0.804348	0.5	0.757212	0	1	0	1	0.5	0.727483	0	1	0.5	0.774648	0.5	0.661871	0
Sant_1441	0.5	0.89011	0.5	0.825465	0.5	0.90257	0.5	0.901205	0.5	0.923574	0.5	0.869295	0.5	0.879777	0.5	0.86087	0.5	0.9417	0.5	0.938511	0.5	0.897752	0.5	0.916221	0.5	0.97023	0.5	0.944684	0	1	0.5	0.914624	0.5	0.932991	0.5	0.949757	0.5	0.91417	0.5	0.930008	0	1	0	1	0.5	0.896135	0.5	0.959255	0
Sant_1442	0.5	0.780687	0.5	0.726601	0.5	0.773322	0.5	0.806661	0	1	0.5	0.650781	0.5	0.785185	0.5	0.785832	0.5	0.845277	0.5	0.92023	0.5	0.782716	0.5	0.804224	0	1	0.5	0.814845	0	1	0.5	0.873355	0	1	0	1	0.5	0.859235	0.5	0.83147	0.5	0.844135	0	1	0	1	0.5	0.957921	0.5
Sant_1443	1	0.0352941	0.5	0.208721	0.5	0.201273	0.5	0.198335	0.5	0.219118	0.5	0.183733	0.5	0.207251	0.5	0.207251	1	0.075	0.5	0.202742	1	0.201076	0.5	0.80185	0.5	0.842647	1	0.209166	0.5	0.882611	0.5	0.226277	0	1	1	0.220157	1	0.209677	1	0.22445	1	0.245348	0.5	0.248529	1	0.248529	1	0.238653	1
Sant_1444	0.5	0.851819	0.5	0.648577	0.5	0.840541	0.5	0.82973	0.5	0.701613	0.5	0.73107	0.5	0.793961	0.5	0.795374	0.5	0.859066	0.5	0.78565	0.5	0.778075	0.5	0.694991	0.5	0.958596	0.5	0.787062	0.5	0.801794	0.5	0.778364	0	1	0.5	0.822281	0.5	0.844327	0.5	0.826347	0.5	0.864273	0.5	0.90459	0.5	0.814286	0.5	0.89356	0
Sant_1445	0.5	0.837314	0.5	0.723214	1	0.0807175	1	0.139013	0.5	0.771049	0.5	0.663677	1	0.134529	1	0.116592	1	0.165919	1	0.058296	0.5	0.721973	0.5	0.792285	0.5	0.887892	0.5	0.784753	0.5	0.774336	0.5	0.810448	0	1	0.5	0.856502	0.5	0.77306	0.5	0.84593	0.5	0.91791	0	1	0.5	0.798817	0.5	0.792035	1
Sant_1446	0.5	0.585366	1	0.0606532	0.5	0.658424	0.5	0.59447	0.5	0.214953	0.5	0.527216	0.5	0.659091	0.5	0.668702	0.5	0.702035	0.5	0.768634	0.5	0.594427	0.5	0.832558	0.5	0.728111	0.5	0.723173	0.5	0.707242	0.5	0.60559	0	1	0	1	1	0.0420561	0.5	0.713675	0.5	0.701937	0.5	0.746544	0.5	0.701538	0.5	0.774343	0.5
Sant_1447	0.5	0.443299	1	0.0515464	0.5	0.438144	1	0.0412371	1	0.0618557	1	0.051458	1	0.0615385	1	0.0617496	1	0.0463918	0	1	1	0.0668954	1	0.0566038	1	0.0618557	0.5	0.742268	1	0.0566038	1	0.0670103	0	1	0.5	0.742321	0.5	0.405822	1	0.0358974	0.5	0.846154	1	0.0824742	1	0.118353	1	0.0721649	1
Sant_1448	1	0.0826446	0.5	0.733039	1	0.0913116	0.5	0.740475	1	0.11755	0.5	0.796358	0.5	0.817292	0.5	0.832141	0.5	0.821468	0	1	0.5	0.796489	0.5	0.870543	0.5	0.800764	0.5	0.860221	0.5	0.880435	0.5	0.820896	0.5	0.93926	0.5	0.886587	0.5	0.645339	0.5	0.919515	0.5	0.852925	0.5	0.85738	0.5	0.885917	0.5	0.810855	0.5
Sant_1449	0.5	0.677273	0.5	0.978064	0.5	0.828829	0.5	0.856818	0.5	0.757282	0.5	0.679205	0.5	0.658647	0.5	0.722838	0.5	0.886878	0	1	0.5	0.783988	0.5	0.873589	0	1	0.5	0.809091	0.5	0.849357	0.5	0.868182	0	1	0	1	0.5	0.85682	0.5	0.953823	0.5	0.940197	0.5	0.806306	0.5	0.9243	0.5	0.938636	0.5
Sant_1450	0.5	0.832151	0.5	0.893617	0.5	0.854445	0.5	0.828638	0.5	0.824823	0.5	0.843318	0.5	0.907306	0.5	0.908019	0.5	0.836991	0	1	0.5	0.833202	0.5	0.850394	0	1	0.5	0.889151	0.5	0.788976	0.5	0.884161	0	1	0.5	0.892465	0	1	0	1	0	1	0	1	0	1	0.5	0.907801	0.5
Sant_1451	0.5	0.49297	0.5	0.854881	0.5	0.799299	0.5	0.810105	0.5	0.812665	0.5	0.707865	0.5	0.883128	0.5	0.821774	0	1	0	1	0.5	0.783972	0.5	0.750659	0	1	0.5	0.907652	0	1	0.5	0.844327	0	1	0.5	0.968421	0.5	0.838313	0	1	0	1	0	1	0	1	0.5	0.965699	0
Sant_1452	0.5	0.524475	0.5	0.363636	0.5	0.606061	0.5	0.531469	0.5	0.760465	0.5	0.676744	0	1	0	1	0	1	0	1	0.5	0.685315	0.5	0.883991	0.5	0.874126	0	1	0	1	0.5	0.867133	0	1	0	1	0.5	0.720824	0	1	0	1	0	1	0	1	0.5	0.832168	0
Sant_1453	0.5	0.759336	0.5	0.893352	0.5	0.872702	0.5	0.898352	0.5	0.861277	0.5	0.892676	0	1	0	1	0	1	0.5	0.871547	0.5	0.853793	0	1	0.5	0.938625	0.5	0.842929	0	1	0.5	0.929032	0	1	0	1	0.5	0.900967	0	1	0	1	0	1	0	1	0.5	0.922012	0
Sant_1454	0.5	0.833469	0.5	0.69063	0.5	0.895377	0.5	0.815085	0.5	0.771987	0.5	0.831179	0	1	0.5	0.968215	0	1	0.5	0.760357	0.5	0.876322	0	1	0	1	0	1	0.5	0.883645	0.5	0.93154	0	1	0	1	0	1	0	1	0	1	0	1	0	1	0.5	0.937348	0
Sant_1455	0.5	0.724701	0.5	0.72156	0.5	0.816415	0.5	0.735294	0.5	0.836601	0.5	0.777778	0.5	0.862703	0.5	0.858531	0	1	0.5	0.859873	0.5	0.849673	0	1	0.5	0.928105	0	1	0.5	0.857609	0.5	0.926087	0	1	0	1	0	1	0	1	0	1	0	1	0	1	0	1	0
Sant_1456	0.5	0.694215	0.5	0.825207	0.5	0.845304	0.5	0.65625	0.5	0.900277	0.5	0.856354	0.5	0.882028	0.5	0.895028	0	1	0	1	0.5	0.873733	0	1	0	1	0.5	0.880886	0.5	0.875691	0.5	0.858716	0	1	0	1	0	1	0	1	0	1	0	1	0	1	0.5	0.900277	0
Sant_1457	0.5	0.507489	0.5	0.762489	0.5	0.84555	0.5	0.849604	0	1	0.5	0.773276	0.5	0.81338	0.5	0.81338	0	1	0	1	0.5	0.867311	0	1	0.5	0.867725	0.5	0.875661	0.5	0.908451	0.5	0.952381	0	1	0	1	0	1	0	1	0	1	0	1	0.5	0.920635	0	1	0
Sant_1458	0.5	0.628545	0.5	0.824449	0.5	0.802855	0.5	0.804945	0	1	0.5	0.825688	0.5	0.86422	0.5	0.865809	0	1	0	1	0.5	0.846507	0	1	0.5	0.903315	0.5	0.84022	0	1	0.5	0.88674	0	1	0	1	0	1	0	1	0	1	0	1	0	1	0	1	0
Sant_1459	0.5	0.541608	0.5	0.836312	0.5	0.837358	0.5	0.90043	0.5	0.862955	0.5	0.810753	0	1	0	1	0.5	0.876163	0	1	0.5	0.770386	0	1	0	1	0.5	0.90364	0	1	0.5	0.875269	0	1	0	1	0	1	0	1	0	1	0	1	0.5	0.819355	0.5	0.901075	0
Sant_1460	0.5	0.624083	0.5	0.83767	0.5	0.852535	0.5	0.866973	0	1	0.5	0.8393	0	1	0	1	0.5	0.925321	0.5	0.908844	0.5	0.903488	0	1	0	1	0.5	0.875776	0	1	0.5	0.93035	0	1	0	1	0	1	0	1	0.5	0.956776	0	1	0.5	0.957944	0.5	0.928516	0
Sant_1461	0.5	0.350427	0.5	0.741998	0.5	0.700772	0	1	0	1	0.5	0.813411	0	1	0	1	0	1	0	1	0.5	0.788555	0	1	0	1	0	1	0.5	0.849711	0.5	0.771676	0	1	0	1	0	1	0	1	0.5	0.914563	0	1	0	1	0.5	0.874636	0
Sant_1462	0.5	0.654156	0.5	0.836898	0.5	0.714801	0.5	0.725157	0	1	0.5	0.908927	0	1	0.5	0.923913	0	1	0	1	0.5	0.844765	0.5	0.901357	0	1	0	1	0.5	0.859459	0	1	0	1	0.5	0.920179	0	1	0	1	0	1	0	1	0	1	0.5	0.838593	0
Sant_1463	0.5	0.676149	0.5	0.583982	0.5	0.727475	0.5	0.765816	0	1	0	1	0	1	0	1	0	1	0	1	0.5	0.835738	0.5	0.698218	0	1	0	1	0.5	0.838674	0	1	0	1	0	1	0	1	0	1	0	1	0	1	0	1	0.5	0.864294	0
Sant_1464	0.5	0.586006	0.5	0.617561	0.5	0.806232	0.5	0.824713	0	1	0	1	0	1	0	1	0	1	0	1	0.5	0.836595	0.5	0.760976	0	1	0	1	0.5	0.881159	0	1	0	1	0	1	0	1	0	1	0	1	0	1	0	1	0.5	0.875486	0
Sant_1465	0.5	0.722801	0.5	0.852287	0.5	0.868619	0.5	0.897608	0	1	0.5	0.87	0	1	0	1	0	1	0	1	0.5	0.84089	0.5	0.908557	0	1	0	1	0	1	0	1	0	1	0.5	0.865941	0	1	0	1	0	1	0	1	0.5	0.952141	0.5	0.915935	0
Sant_1466	0.5	0.70021	0.5	0.741549	1	0.0570825	1	0.0402258	0	1	0.5	0.712579	0	1	0	1	0.5	0.761539	0.5	0.947034	0.5	0.828729	0.5	0.825688	0	1	0	1	0	1	0.5	0.89132	0	1	0.5	0.855944	0	1	0	1	0.5	0.908257	0	1	0	1	0.5	0.877537	0
Sant_1467	1	0.037037	0.5	0.873638	1	0.0697168	1	0.0522876	0.5	0.828261	0.5	0.611714	0	1	0	1	1	0.0501089	1	0.0631808	0.5	0.76348	1	0.0696662	0	1	0	1	0	1	0.5	0.879683	1	0.0740741	1	0.0805515	0	1	0	1	1	0.0936139	1	0.0958606	0	1	0.5	0.847495	0
Sant_1468	0.5	0.52638	0.5	0.7725	0.5	0.624535	0.5	0.5325	0.5	0.650376	0.5	0.687109	0	1	0	1	0.5	0.723881	0.5	0.723378	0.5	0.733251	0.5	0.826683	0	1	0	1	0	1	0.5	0.827715	0.5	0.962406	0.5	0.737948	0	1	0	1	0.5	0.814768	0.5	0.841051	0	1	0.5	0.838346	0
Sant_1469	0.5	0.24594	0.5	0.848131	0.5	0.507764	0.5	0.808135	0.5	0.915175	0.5	0.755814	0	1	0	1	0.5	0.866099	0.5	0.813756	0.5	0.794118	0.5	0.856154	0	1	0	1	0.5	0.88785	0.5	0.721374	0.5	0.828794	0.5	0.871118	0.5	0.898833	0	1	0.5	0.901167	0	1	0	1	0.5	0.832947	0
Sant_1470	0.5	0.674312	0	1	0.5	0.726027	0.5	0.188928	0.5	0.884772	0.5	0.787462	0	1	0	1	0.5	0.841642	0.5	0.923077	0.5	0.850251	0	1	0	1	0	1	0.5	0.889508	0.5	0.84937	0.5	0.848884	0.5	0.866464	0	1	0	1	0.5	0.859747	0	1	0	1	0.5	0.888327	0
Sant_1471	0.5	0.735614	0.5	0.92429	1	0.0945378	1	0.0771654	0	1	0.5	0.832723	0	1	0	1	0.5	0.833593	0	1	0.5	0.855579	0.5	0.929134	0	1	0	1	0.5	0.894322	0.5	0.865533	0	1	0.5	0.979014	0	1	0	1	0.5	0.936909	0	1	0	1	0.5	0.932283	0
Sant_1472	0.5	0.767075	0.5	0.78628	1	0.0843585	1	0.0712401	0	1	0.5	0.83905	0	1	0	1	0.5	0.83085	0	1	0.5	0.787013	0	1	0	1	0	1	0	1	0.5	0.860892	0	1	0.5	0.851138	0	1	0	1	0	1	0	1	0	1	0	1	0
Sant_1473	0.5	0.705413	0.5	0.860568	1	0.0613333	1	0.0479574	0.5	0.844583	0	1	0	1	0	1	0	1	0.5	0.805333	0.5	0.806678	0	1	0	1	0	1	0	1	0.5	0.758651	0	1	0.5	0.944	0	1	0	1	0	1	0	1	0	1	0	1	0
Sant_1474	0.5	0.465229	0.5	0.814375	0.5	0.84528	0.5	0.84136	1	0.034413	0.5	0.816631	0	1	0	1	0	1	0	1	0.5	0.833565	0	1	0	1	0	1	0	1	0.5	0.867138	0	1	0	1	0	1	0	1	0.5	0.85443	0	1	0	1	0	1	0
Sant_1475	0.5	0.848485	0	1	0.5	0.886277	0.5	0.810302	0.5	0.869427	0.5	0.919694	0	1	0	1	0.5	0.923664	0	1	0.5	0.946463	0	1	0	1	0	1	0	1	0.5	0.913376	0	1	0	1	0.5	0.949682	0	1	0	1	0	1	0	1	0	1	0
Sant_1476	0	1	0	1	0.5	0.593193	0.5	0.686916	0.5	0.586319	0	1	0	1	0	1	0.5	0.829582	0	1	0.5	0.7488	0	1	0	1	0	1	0	1	0.5	0.913681	0	1	0	1	0	1	0	1	0	1	0	1	0	1	0	1	0
Sant_1477	0.5	0.649168	0	1	0.5	0.734694	0.5	0.771975	0.5	0.785623	0.5	0.92278	0	1	0	1	0.5	0.697318	0.5	0.786632	0.5	0.753846	0	1	0	1	0	1	0	1	0.5	0.730965	0	1	0	1	0.5	0.849421	0	1	0	1	0	1	0	1	0	1	0
Sant_1478	0.5	0.709893	0	1	0.5	0.72372	0.5	0.703753	0	1	0.5	0.796496	0	1	0	1	0.5	0.69657	0.5	0.850202	0.5	0.797315	0	1	0	1	0	1	0	1	0.5	0.795424	0	1	0	1	0.5	0.819629	0.5	0.860027	0.5	0.900404	0	1	0	1	0	1	0
Sant_1479	0.5	0.366337	0.5	0.751269	0.5	0.646077	0.5	0.590909	0.5	0.766497	0.5	0.588832	0	1	0	1	0.5	0.571669	0	1	0.5	0.626263	0	1	0	1	0	1	0.5	0.979695	0.5	0.755068	0.5	0.834739	0	1	0.5	0.757475	0.5	0.715736	0.5	0.848485	0	1	0	1	0	1	0
Sant_1480	1	0.0505618	0.5	0.814607	0.5	0.509749	1	0.0646067	1	0.0926966	0.5	0.614525	0	1	0	1	1	0.0505618	0.5	0.713483	1	0.0842697	0	1	0	1	0	1	0.5	0.797753	1	0.0926966	1	0.109551	0	1	1	0.123249	1	0.148876	1	0.11236	0	1	0.5	0.839888	0	1	0
Sant_1481	0.5	0.685869	0.5	0.896709	0.5	0.559415	0.5	0.824658	0.5	0.876033	0.5	0.723949	0	1	0	1	0.5	0.652294	0.5	0.739011	0.5	0.819657	0	1	0	1	0	1	0	1	0.5	0.802198	0.5	0.724518	0.5	0.927523	0.5	0.832117	0.5	0.801075	0.5	0.931129	0	1	0	1	0	1	0
Sant_1482	0.5	0.858448	0.5	0.931507	0.5	0.728442	0.5	0.771103	0	1	0.5	0.81155	0	1	0	1	0.5	0.825564	0.5	0.788764	0.5	0.858118	0	1	0.5	0.91711	0	1	0	1	0.5	0.881549	0	1	0.5	0.946889	0.5	0.889058	0.5	0.838202	0.5	0.861654	0	1	0.5	0.752817	0	1	0.5
Sant_1483	0.5	0.647368	0.5	0.877888	0.5	0.515778	0.5	0.674673	0.5	0.853333	0.5	0.655938	0	1	0.5	0.87	0.5	0.750813	0.5	0.913333	0.5	0.785635	0	1	0	1	0	1	0	1	0	1	0	1	0.5	0.928968	0	1	0.5	0.797386	0.5	0.85104	0	1	0.5	0.83857	0	1	0.5
Sant_1484	0.5	0.615295	0	1	0.5	0.760817	0	1	0.5	0.707143	0.5	0.725864	0.5	0.747292	0.5	0.761733	0	1	0.5	0.899281	0.5	0.792317	0	1	0	1	0	1	0	1	0.5	0.788902	0	1	0.5	0.81362	0	1	0	1	0.5	0.91918	0	1	0.5	0.860744	0	1	0
Sant_1485	0.5	0.617647	0	1	0.5	0.840925	0	1	0.5	0.9	0.5	0.762676	0.5	0.837404	0.5	0.861925	0.5	0.879167	0	1	0.5	0.849057	0	1	0	1	0	1	0	1	0.5	0.9	0.5	0.915433	0.5	0.926004	0	1	0.5	0.927465	0.5	0.936575	0	1	0.5	0.845304	0	1	0.5
Sant_1486	0.5	0.71308	0	1	0.5	0.78936	0	1	0	1	0.5	0.723913	0.5	0.861151	0.5	0.863309	0.5	0.787554	0	1	0.5	0.848812	0	1	0.5	0.917391	0	1	0	1	0.5	0.821098	0.5	0.790043	0.5	0.88913	0	1	0.5	0.84	0	1	0.5	0.851003	0.5	0.831095	0	1	0
Sant_1487	1	0.0400844	0	1	1	0.0654008	0	1	0	1	1	0.0801688	1	0.0653549	1	0.0654008	1	0.075896	0	1	0.5	0.786509	0	1	1	0.0949367	0	1	0	1	0.5	0.771724	0.5	0.995781	0	1	0	1	0.5	0.694061	0.5	0.881237	0.5	0.791117	1	0.0968421	0.5	0.87246	0
Sant_1488	0.5	0.662946	0.5	0.681514	0.5	0.756696	0.5	0.583893	0.5	0.543624	0.5	0.469957	0.5	0.729911	0.5	0.729911	0.5	0.705508	0	1	0.5	0.74833	0	1	0	1	0	1	0	1	0	1	0.5	0.95302	0.5	0.776786	0	1	0	1	0	1	0.5	0.899329	0.5	0.838137	0.5	0.773128	0
Sant_1489	0.5	0.694772	0.5	0.944507	0.5	0.743633	0.5	0.79397	0.5	0.906303	0.5	0.814189	0.5	0.814334	0.5	0.863431	0.5	0.875354	0	1	0.5	0.857143	0	1	0.5	0.916147	0	1	0	1	0	1	0.5	0.867839	0	1	0	1	0	1	0.5	0.890017	0	1	0.5	0.846585	0.5	0.909349	0
Sant_1490	0.5	0.723949	0	1	0.5	0.696527	0.5	0.756806	0.5	0.769231	0	1	0.5	0.799632	0.5	0.715596	0	1	0	1	0.5	0.878453	0	1	0	1	0	1	0	1	0	1	0.5	0.854779	0	1	0	1	0	1	0	1	0	1	0.5	0.832721	0	1	0
Sant_1491	0.5	0.593895	0.5	0.890449	0.5	0.772388	0.5	0.723214	0.5	0.761817	0	1	0.5	0.896067	0.5	0.887641	0.5	0.83271	0	1	0.5	0.84	0	1	0	1	0	1	0	1	0	1	0	1	0	1	0	1	0	1	0.5	0.94382	0	1	0.5	0.826248	0	1	0
Sant_1492	0.5	0.668571	0.5	0.834783	0.5	0.347826	1	0.0608696	1	0.0782609	0	1	1	0.0608696	1	0.0608696	0.5	0.567797	0	1	0.5	0.773913	0.5	0.66087	0	1	0	1	0.5	0.728324	0	1	0	1	0	1	0	1	0	1	1	0.0780347	0	1	1	0.0782609	0.5	0.657061	0.5
Sant_1493	0.5	0.673145	0	1	0.5	0.722124	0.5	0.805893	0	1	0	1	0.5	0.855634	0.5	0.861702	0.5	0.797872	0	1	0.5	0.780531	0.5	0.920213	0.5	0.888298	0	1	0.5	0.879581	0	1	0	1	0	1	0	1	0	1	0.5	0.87766	0	1	0.5	0.962766	0.5	0.886726	0
Sant_1494	0.5	0.582645	0.5	0.903463	0.5	0.549163	0.5	0.794118	0.5	0.830721	0	1	0	1	0	1	0.5	0.72973	0	1	0.5	0.815625	0.5	0.862928	0	1	0	1	0.5	0.879202	0	1	0.5	0.847689	0	1	0	1	0	1	0	1	0	1	0.5	0.801644	0.5	0.761006	0
Sant_1495	0.5	0.675466	0.5	0.617647	0.5	0.760498	0.5	0.768634	0	1	0	1	0.5	0.756966	0.5	0.756966	0	1	0	1	0.5	0.773292	0.5	0.727975	0	1	0	1	0.5	0.85381	0	1	0.5	0.83689	0	1	0	1	0	1	0	1	0	1	1	0.121495	0.5	0.850467	0
Sant_1496	1	0.0185042	1	0.037037	0.5	0.836672	0.5	0.574615	0	1	0	1	0.5	0.895143	0.5	0.869029	0	1	0.5	0.803241	0.5	0.802299	1	0.0763889	0	1	0.5	0.9375	1	0.0671296	0	1	0.5	0.914352	0.5	0.877315	0	1	0	1	1	0.0949074	0	1	0.5	0.819444	1	0.0902778	1
Sant_1497	0.5	0.823738	0.5	0.900278	0.5	0.875923	0.5	0.848286	0	1	0	1	0	1	0	1	0	1	0	1	0.5	0.833646	0.5	0.932489	0	1	0	1	0.5	0.917879	0	1	0.5	0.971751	0	1	0	1	0	1	0	1	0	1	0	1	0	1	0
Sant_1498	0	1	0	1	0	1	0	1	0	1	0	1	0	1	0	1	0	1	0	1	0	1	0	1	0	1	0	1	0	1	0	1	0	1	0	1	0	1	0	1	0	1	0	1	0	1	0	1	0
Sant_1499	0	1	0	1	0	1	0	1	0	1	0	1	0	1	0	1	0	1	0	1	0	1	0	1	0	1	0	1	0	1	0	1	0	1	0	1	0	1	0	1	0	1	0	1	0	1	0	1	0
Sant_1500	0.5	0.642857	0.5	0.829565	0.5	0.735135	0.5	0.818671	0	1	0	1	0	1	0	1	0	1	0	1	0.5	0.809353	0	1	0	1	0	1	0	1	0	1	0	1	0	1	0	1	0	1	0	1	0	1	0	1	0	1	0
Sant_1501	0.5	0.733758	0.5	0.787452	0.5	0.759542	0.5	0.742308	0	1	0	1	0	1	0	1	0	1	0	1	0.5	0.826923	0	1	0	1	0	1	0	1	0	1	0	1	0	1	0	1	0	1	0	1	0	1	0	1	0	1	0
Sant_1502	0.5	0.698238	0.5	0.742836	0.5	0.830396	0.5	0.71439	0	1	0	1	0	1	0	1	0	1	0	1	0.5	0.768212	0	1	0	1	0	1	0.5	0.829646	0	1	0	1	0	1	0	1	0.5	0.881319	0.5	0.973451	0	1	0	1	0	1	0
Sant_1503	0.5	0.340206	0.5	0.71012	1	0.0463918	1	0.0721649	0	1	0.5	0.902062	0	1	0	1	0	1	0	1	1	0.0876289	0	1	0	1	0	1	0	1	0	1	0	1	0.5	0.871134	0	1	0.5	0.705	0.5	0.974227	0	1	0	1	0.5	0.816781	0
Sant_1504	1	0.0795455	0.5	0.597744	0.5	0.402299	0.5	0.481343	0	1	0.5	0.425287	0	1	0	1	0	1	0	1	0.5	0.758621	0	1	0	1	0	1	0	1	0	1	0	1	0	1	0	1	0.5	0.565217	0	1	0	1	0	1	0.5	0.803774	0
Sant_1505	0.5	0.845337	0.5	0.854959	0.5	0.852953	0.5	0.845401	0.5	0.870094	0	1	0.5	0.922444	0.5	0.921362	0	1	0	1	0.5	0.919906	0	1	0	1	0	1	0	1	0	1	0	1	0	1	0	1	0.5	0.941778	0	1	0	1	0	1	0	1	0
Sant_1506	0.5	0.62069	0.5	0.906736	0.5	0.753181	0.5	0.788114	0.5	0.855297	0	1	0.5	0.914508	0.5	0.914508	0	1	0	1	0.5	0.853093	0	1	0	1	0	1	0	1	0	1	0	1	0	1	0	1	0	1	0	1	0	1	0	1	0.5	0.89667	0.5
Sant_1507	1	0.0744681	0	1	0.5	0.244681	0.5	0.68662	0.5	0.861702	0.5	0.87234	0	1	0	1	0	1	0	1	0.5	0.702128	0	1	0	1	0	1	0	1	0	1	0	1	0	1	0	1	0	1	0	1	0	1	0	1	0.5	0.8	0
Sant_1508	0.5	0.522388	0.5	0.733333	0.5	0.790091	0.5	0.821012	0.5	0.940182	0.5	0.778506	0	1	0.5	0.88189	0	1	0	1	0.5	0.730469	0	1	0	1	0	1	0	1	0	1	0.5	0.948819	0	1	0	1	0	1	0	1	0	1	0.5	0.868938	0.5	0.887875	0
Sant_1509	0.5	0.379459	0.5	0.590476	0.5	0.729463	0.5	0.551653	0.5	0.850163	0.5	0.744262	0.5	0.702614	0.5	0.679245	0	1	0	1	0.5	0.793443	0	1	0	1	0	1	0	1	0.5	0.736957	0.5	0.818777	0	1	0	1	0	1	0	1	0	1	0.5	0.845395	0	1	0.5
Sant_1510	1	0.08	0.5	0.4	1	0.04	1	0.12	0.5	0.36	1	0.16	0.5	0.44	0.5	0.44	0	1	0	1	0.5	0.64	0	1	0	1	0	1	0	1	0	1	0	1	0	1	0	1	0	1	0	1	0	1	0	1	0	1	0.5
Sant_1511	0.5	0.533708	0.5	0.747899	0.5	0.637641	0.5	0.729805	0.5	0.836431	0.5	0.5625	0.5	0.701479	0.5	0.797961	0.5	0.926966	0	1	0.5	0.782609	0	1	0	1	0	1	0	1	0	1	0.5	0.841121	0	1	0	1	0	1	0	1	0	1	0.5	0.862745	0	1	0.5
Sant_1512	0.5	0.35009	0.5	0.82554	0.5	0.64632	0.5	0.686025	0.5	0.680141	0.5	0.707804	0.5	0.576302	0.5	0.582734	0	1	0	1	0.5	0.731317	0	1	0	1	0	1	0	1	0	1	0.5	0.700535	0	1	0	1	0	1	0	1	0	1	0	1	0	1	0
Sant_1513	0.5	0.76	0	1	0.5	0.712025	0.5	0.683544	0.5	0.790952	0.5	0.704762	0	1	0.5	0.935714	0	1	0	1	0.5	0.653302	0.5	0.878453	0	1	0	1	0.5	0.881933	0.5	0.875791	0.5	0.886256	0	1	0.5	0.880952	0	1	0	1	0	1	0	1	0	1	0
Sant_1514	0.5	0.447433	0	1	0.5	0.743802	0.5	0.505348	0.5	0.876033	0.5	0.690411	0	1	0	1	0	1	0	1	0.5	0.479339	0	1	0	1	0	1	0	1	0.5	0.553719	0.5	0.426316	0.5	0.836066	0.5	0.690411	0	1	0	1	0	1	0.5	0.752044	0	1	0
Sant_1515	0.5	0.74904	0	1	0.5	0.773077	0.5	0.546154	0.5	0.812261	0.5	0.766284	0.5	0.890026	0.5	0.856594	0.5	0.930769	0	1	0.5	0.791878	0	1	0.5	0.898848	0	1	0	1	0.5	0.802817	0.5	0.805627	0.5	0.784439	0.5	0.82125	0	1	0	1	0	1	0.5	0.911539	0.5	0.871959	0
Sant_1516	0.5	0.512397	0	1	0.5	0.710744	0.5	0.647541	0.5	0.570248	0.5	0.696	0.5	0.760331	0.5	0.768595	0.5	0.737705	0	1	0.5	0.782609	0.5	0.796748	0.5	0.860656	0	1	0	1	0.5	0.801653	0.5	0.818182	0.5	0.650406	0.5	0.635389	0.5	0.809917	0	1	0	1	0.5	0.77686	0.5	0.673973	0
Sant_1517	0.5	0.535302	0.5	0.841085	0.5	0.738462	0.5	0.844961	0.5	0.657325	0.5	0.32129	0.5	0.750963	0.5	0.750963	0.5	0.304236	0.5	0.689032	0.5	0.742268	1	0.186047	0.5	0.747112	0	1	0.5	0.508997	0.5	0.80129	0.5	0.780928	0.5	0.779923	0.5	0.833333	0.5	0.75871	0.5	0.949612	0.5	0.830769	0.5	0.906977	0.5	0.824808	0.5
Sant_1518	1	0.0247678	1	0.0402477	1	0.0340206	1	0.0433437	1	0.0402477	1	0.0526316	1	0.0495356	1	0.0495356	1	0.0773994	1	0.0557276	1	0.0773994	1	0.0650155	1	0.108359	0	1	1	0.0526316	1	0.0464396	1	0.0866873	1	0.0804954	1	0.0650155	1	0.0556701	1	0.0526316	1	0.0773994	0.5	0.535604	0.5	0.947368	1
Sant_1519	0.5	0.778761	0.5	0.743478	0.5	0.735766	0.5	0.747801	0.5	0.760933	0.5	0.742268	0	1	0	1	0.5	0.543885	0.5	0.710526	0.5	0.730205	0	1	0.5	0.871681	0	1	0.5	0.784615	0.5	0.830161	0.5	0.774336	0	1	0.5	0.75656	0	1	0	1	0	1	0	1	0.5	0.902655	0
Sant_1520	0.5	0.544757	0.5	0.796247	0.5	0.65252	0.5	0.68	0.5	0.781915	0.5	0.697297	0	1	0	1	0	1	0	1	0.5	0.758065	0	1	0	1	0	1	0.5	0.772358	0.5	0.803714	0	1	0	1	0.5	0.782258	0	1	0	1	0	1	0	1	0	1	0
Sant_1521	0.5	0.784555	0.5	0.837027	0.5	0.883721	0.5	0.860495	0.5	0.773879	0.5	0.911343	0	1	0	1	0	1	0	1	0.5	0.892368	0	1	0	1	0	1	0	1	0.5	0.873368	0	1	0	1	0	1	0.5	0.964706	0	1	0	1	0	1	0	1	0
Sant_1522	0.5	0.620053	0.5	0.813604	0.5	0.863916	0.5	0.767016	0.5	0.786842	0.5	0.816976	0	1	0	1	0.5	0.896552	0.5	0.838313	0.5	0.811304	0	1	0	1	0	1	0.5	0.860547	0.5	0.853357	0	1	0	1	0.5	0.922261	0.5	0.952255	0	1	0	1	0	1	0.5	0.87037	0
Sant_1523	0.5	0.649203	0.5	0.900344	0.5	0.806636	0.5	0.685039	0	1	0.5	0.702273	0	1	0	1	0	1	0	1	0.5	0.819413	0	1	0	1	0	1	0	1	0.5	0.801136	0	1	0	1	0	1	0	1	0	1	0	1	0.5	0.90411	0	1	0
Sant_1524	0.5	0.497326	0.5	0.681818	0.5	0.514745	0	1	0.5	0.604839	0.5	0.66129	0	1	0	1	0	1	0	1	0.5	0.648	0	1	0	1	0	1	0	1	0	1	0	1	0	1	0	1	0	1	0	1	0	1	0	1	0	1	0
Sant_1525	0.5	0.858311	0.5	0.834925	0.5	0.733784	0.5	0.695418	0.5	0.870572	0.5	0.744939	0	1	0	1	0	1	0.5	0.839018	0.5	0.744884	0	1	0	1	0	1	0	1	0.5	0.840816	0.5	0.787755	0	1	0	1	0	1	0	1	0	1	0	1	0	1	0
Sant_1526	0.5	0.816	0.5	0.916	0.5	0.804	0.5	0.88	0.5	0.884462	0.5	0.892	0	1	0	1	0	1	0	1	0.5	0.838881	0	1	0	1	0	1	0	1	0.5	0.861702	0.5	0.813492	0	1	0	1	0.5	0.913564	0	1	0.5	0.825798	0	1	0	1	0
Sant_1527	0	1	0	1	0	1	0	1	0	1	0	1	0	1	0	1	0	1	0	1	0	1	0	1	0	1	0	1	0	1	0	1	0.5	0.759036	0	1	0	1	0	1	0	1	0	1	0	1	0	1	0
Sant_1528	0	1	0	1	0	1	0	1	0	1	0	1	0	1	0	1	0	1	0	1	0	1	0	1	0	1	0	1	0	1	0	1	0.5	0.972441	0	1	0	1	0	1	0	1	0	1	0	1	0	1	0
Sant_1529	0	1	0	1	0	1	0	1	0	1	0	1	0	1	0	1	0	1	0	1	0	1	0	1	0	1	0	1	0	1	0	1	0.5	0.886686	0	1	0	1	0	1	0	1	0	1	0	1	0	1	0
Sant_1530	0	1	0	1	0	1	0	1	0	1	0	1	0	1	0	1	0	1	0	1	0	1	0	1	0	1	0	1	0	1	0	1	0	1	0	1	0	1	0	1	0	1	0	1	0	1	0	1	0
Sant_1531	0	1	0	1	0	1	0	1	0	1	0	1	0	1	0	1	0	1	0	1	0	1	0	1	0	1	0	1	0	1	0	1	0	1	0	1	0	1	0	1	0	1	0	1	0	1	0	1	0
Sant_1532	0	1	0	1	0	1	0	1	0	1	0	1	0	1	0	1	0	1	0	1	0	1	0	1	0	1	0	1	0	1	0	1	0	1	0	1	0	1	0	1	0	1	0	1	0	1	0.5	0.915392	0
Sant_1533	0	1	0	1	0	1	0	1	0	1	0	1	0	1	0	1	0	1	0	1	0	1	0	1	0	1	0	1	0	1	0	1	0.5	0.92813	0	1	0	1	0	1	0	1	0	1	0	1	0.5	0.897852	0
Sant_1534	0	1	0	1	0	1	0	1	0.5	0.938959	0	1	0	1	0	1	0	1	0	1	0	1	0	1	0	1	0	1	0	1	0	1	0	1	0	1	0	1	0	1	0	1	0	1	0	1	0.5	0.916168	0
Sant_1535	0	1	0	1	0	1	0	1	0	1	0	1	0	1	0	1	0	1	0	1	0	1	0	1	0	1	0	1	0	1	0	1	0	1	0	1	0	1	0	1	0	1	0	1	0	1	0.5	0.863065	0
Sant_1536	0	1	0	1	0	1	0	1	0	1	0	1	0	1	0	1	0	1	0	1	0	1	0	1	0	1	0	1	0	1	0	1	0.5	0.63253	0	1	0	1	0	1	0	1	0	1	0	1	0.5	0.854518	0
Sant_1537	0	1	0	1	0	1	0	1	0	1	0	1	0	1	0	1	0	1	0	1	0	1	0	1	0	1	0	1	0	1	0	1	0.5	0.735123	0	1	0	1	0	1	0	1	0	1	0.5	0.828306	0.5	0.865116	0
Sant_1538	0	1	0	1	0.5	0.854278	0	1	0	1	0	1	0	1	0	1	0	1	0	1	0	1	0	1	0	1	0.5	0.843373	0	1	0	1	0.5	0.963855	0.5	0.835341	0.5	0.783133	0	1	0	1	0	1	0.5	0.767532	0.5	0.902406	0
Sant_1539	0	1	0	1	0	1	0	1	0	1	0	1	0	1	0	1	0	1	0	1	0	1	0	1	0	1	0	1	0	1	0	1	0.5	0.760054	0	1	0	1	0	1	0	1	0	1	0.5	0.766887	0.5	0.882353	0
Sant_1540	0	1	0	1	0	1	0	1	0	1	0	1	0	1	0	1	0	1	0	1	0.5	0.927944	0	1	0	1	0	1	0	1	0	1	0	1	0	1	0	1	0	1	0	1	0	1	0.5	0.870575	0.5	0.934311	0
Sant_1541	0	1	0	1	0	1	0	1	0	1	0	1	0	1	0	1	0	1	0	1	0	1	0	1	0	1	0	1	0	1	0	1	0	1	0	1	0	1	0	1	0	1	0	1	0	1	0	1	0
Sant_1542	0	1	0	1	0	1	0	1	0	1	0	1	0	1	0	1	0	1	0	1	0	1	0	1	0	1	0	1	0	1	0	1	0	1	0	1	0	1	0	1	0	1	0	1	0	1	0	1	0
Sant_1543	0	1	0	1	0	1	0	1	0	1	0	1	0	1	0	1	0	1	0	1	0	1	0	1	0	1	0	1	0	1	0	1	0	1	0	1	0	1	0	1	0	1	0	1	0	1	0	1	0
Sant_1544	0	1	0	1	0	1	0	1	0	1	0	1	0	1	0	1	0	1	0	1	0	1	0	1	0	1	0	1	0	1	0	1	0	1	0	1	0	1	0	1	0	1	0	1	0	1	0	1	0
Sant_1545	0	1	0	1	0	1	0	1	0	1	0	1	0	1	0	1	0	1	0	1	0	1	0	1	0	1	0	1	0	1	0	1	0	1	0	1	0	1	0	1	0	1	0	1	0	1	0	1	0
Sant_1546	0	1	0	1	0	1	0	1	0	1	0	1	0	1	0	1	0	1	0	1	0	1	0	1	0	1	0	1	0	1	0	1	0	1	0	1	0	1	0	1	0	1	0	1	0	1	0	1	0
Sant_1547	0	1	0	1	0	1	0.5	0.954262	0	1	0	1	0	1	0	1	0	1	0.5	0.893971	0	1	0	1	0	1	0	1	0	1	0	1	0	1	0	1	0	1	0.5	0.917647	0	1	0	1	0	1	0	1	0
Sant_1548	0	1	0	1	0	1	0	1	0	1	0	1	0	1	0	1	0	1	0	1	0	1	0	1	0	1	0	1	0	1	0	1	0	1	0	1	0	1	0	1	0	1	0	1	0	1	0	1	0
Sant_1549	0	1	0	1	0	1	0	1	0	1	0	1	0	1	0	1	0	1	0	1	0	1	0	1	0	1	0	1	0	1	0	1	0	1	0	1	0	1	0	1	0	1	0	1	0	1	0	1	0
Sant_1550	0	1	0	1	0	1	0	1	0	1	0	1	0	1	0	1	0	1	0	1	0	1	0	1	0	1	0	1	0	1	0	1	0	1	0	1	0	1	0	1	0	1	0	1	0	1	0	1	0
Sant_1551	0	1	0	1	0	1	0	1	0	1	0	1	0	1	0	1	0	1	0	1	0	1	0	1	0	1	0	1	0	1	0	1	0	1	0	1	0	1	0	1	0	1	0	1	0	1	0	1	0
Sant_1552	0	1	0	1	0	1	0	1	0	1	0	1	0	1	0	1	0	1	0	1	0	1	0	1	0	1	0	1	0	1	0	1	0.5	0.938814	0	1	0	1	0	1	0	1	0	1	0	1	0	1	0
Sant_1553	0	1	0	1	0	1	0	1	0	1	0	1	0	1	0	1	0	1	0	1	0	1	0	1	0	1	0	1	0	1	0	1	0	1	0	1	0	1	0	1	0	1	0	1	0	1	0	1	0
Sant_1554	0	1	0	1	0	1	0	1	0	1	0	1	0	1	0	1	0	1	0	1	0	1	0.5	0.887218	0	1	0	1	0	1	0	1	0	1	0	1	0	1	0	1	0	1	0	1	0	1	0	1	0
Sant_1555	0	1	0	1	0	1	0	1	0	1	0	1	0	1	0	1	0	1	0	1	0	1	0	1	0	1	0	1	0	1	0	1	0	1	0	1	0	1	0	1	0	1	0	1	0	1	0	1	0
Sant_1556	0	1	0	1	0	1	0	1	0	1	0	1	0	1	0	1	0	1	0	1	0	1	0	1	0	1	0	1	0	1	0	1	0	1	0	1	0	1	0	1	0	1	0	1	0	1	0	1	0
Sant_1557	0	1	0	1	0	1	0	1	0	1	0	1	0	1	0	1	0	1	0	1	0	1	0	1	0	1	0	1	0	1	0	1	0	1	0	1	0	1	0	1	0	1	0	1	0	1	0	1	0
Sant_1558	0	1	0	1	0	1	0	1	0	1	0	1	0	1	0	1	0	1	0	1	0	1	0	1	0	1	0	1	0	1	0	1	0	1	0	1	0	1	0	1	0	1	0	1	0	1	0.5	0.80654	0
Sant_1559	0	1	0	1	0	1	0	1	0	1	0	1	0	1	0	1	0	1	0	1	0	1	0	1	0	1	0	1	0	1	0	1	0	1	0	1	0	1	0	1	0	1	0	1	0	1	0	1	0
Sant_1560	0	1	0	1	0.5	0.898374	0.5	0.808943	0	1	0	1	0	1	0	1	0.5	0.926829	0	1	0.5	0.813008	0.5	0.878049	0	1	0.5	0.841463	0.5	0.845529	0.5	0.882114	0	1	0	1	0	1	0.5	0.890244	0	1	0	1	0	1	0	1	0
Sant_1561	0	1	0	1	0	1	0	1	0	1	0	1	0	1	0	1	0	1	0	1	0	1	0	1	0	1	0	1	0	1	0	1	0	1	0	1	0	1	0	1	0	1	0	1	0	1	0	1	0
Sant_1562	0	1	0	1	0	1	0	1	0	1	0	1	0	1	0	1	0	1	0	1	0	1	0	1	0	1	0	1	0	1	0	1	0	1	0	1	0	1	0	1	0	1	0	1	0	1	0	1	0
Sant_1563	0	1	0	1	0	1	0	1	0	1	0	1	0	1	0	1	0	1	0	1	0	1	0	1	0	1	0	1	0	1	0	1	0	1	0	1	0	1	0	1	0	1	0	1	0	1	0	1	0
Sant_1564	0	1	0	1	0	1	0	1	0	1	0	1	0	1	0	1	0	1	0	1	0	1	0	1	0	1	0	1	0	1	0	1	0	1	0	1	0	1	0	1	0	1	0	1	0	1	0	1	0
Sant_1565	0	1	0	1	0	1	0	1	0	1	0	1	0	1	0	1	0	1	0	1	0	1	0	1	0	1	0	1	0.5	0.914835	0	1	0	1	0	1	0	1	0	1	0	1	0	1	0	1	0	1	0
Sant_1566	0	1	0	1	0	1	0	1	0	1	0	1	0	1	0	1	0	1	0	1	0	1	0	1	0	1	0	1	0	1	0	1	0	1	0	1	0	1	0	1	0	1	0	1	0	1	0	1	0
Sant_1567	0	1	0	1	0	1	0	1	0	1	0	1	0	1	0	1	0	1	0	1	0	1	0	1	0	1	0	1	0	1	0	1	0	1	0	1	0	1	0	1	0	1	0	1	0	1	0	1	0
Sant_1568	0	1	0	1	0	1	0	1	0	1	0	1	0	1	0	1	0	1	0	1	0	1	0	1	0	1	0	1	0	1	0	1	0	1	0	1	0	1	0	1	0	1	0	1	0	1	0	1	0
Sant_1569	0	1	0	1	0	1	0	1	0	1	0	1	0	1	0	1	0	1	0	1	0	1	0	1	0	1	0	1	0	1	0	1	0	1	0	1	0	1	0	1	0	1	0	1	0	1	0	1	0
Sant_1570	0	1	0	1	0	1	0	1	0	1	0	1	0	1	0	1	0	1	0	1	0	1	0	1	0	1	0	1	0	1	0	1	0	1	0	1	0	1	0	1	0	1	0	1	0	1	0	1	0
Sant_1571	0	1	0	1	0	1	0	1	0	1	0	1	0	1	0	1	0	1	0	1	0	1	0	1	0	1	0	1	0	1	0	1	0	1	0	1	0	1	0	1	0	1	0	1	0	1	0	1	0
Sant_1572	0	1	0	1	0	1	0	1	0	1	0	1	0	1	0	1	0	1	0	1	0	1	0	1	0	1	0	1	0	1	0	1	0	1	0	1	0	1	0	1	0	1	0	1	0	1	0	1	0
Sant_1573	0	1	0	1	0	1	0	1	0	1	0	1	0	1	0	1	0	1	0	1	0	1	0	1	0	1	0	1	0	1	0	1	0	1	0	1	0	1	0	1	0	1	0	1	0	1	0	1	0
Sant_1574	0	1	0	1	0	1	0	1	0	1	0	1	0	1	0	1	0	1	0	1	0	1	0	1	0	1	0	1	0	1	0.5	0.932632	0	1	0	1	0	1	0	1	0	1	0	1	0	1	0	1	0
Sant_1575	0	1	0	1	0	1	0	1	0	1	0	1	0	1	0	1	0	1	0	1	0	1	0	1	0	1	0	1	0	1	0	1	0	1	0	1	0	1	0	1	0	1	0	1	0	1	0	1	0
Sant_1576	0	1	0	1	0	1	0	1	0	1	0	1	0	1	0	1	0	1	0	1	0	1	0	1	0	1	0	1	0	1	0	1	0	1	0	1	0	1	0	1	0	1	0	1	0	1	0	1	0
Sant_1577	0	1	0	1	0	1	0	1	0	1	0	1	0	1	0	1	0	1	0	1	0	1	0	1	0	1	0	1	0	1	0	1	0	1	0	1	0	1	0	1	0	1	0	1	0	1	0	1	0
Sant_1578	0	1	0	1	0	1	0	1	0	1	0	1	0	1	0	1	0	1	0	1	0	1	0	1	0	1	0	1	0	1	0	1	0	1	0	1	0	1	0	1	0	1	0	1	0	1	0	1	0
Sant_1579	0	1	0	1	0	1	0	1	0	1	0	1	0	1	0	1	0	1	0	1	0	1	0	1	0	1	0	1	0	1	0	1	0	1	0	1	0	1	0	1	0	1	0	1	0	1	0	1	0
Sant_1580	0	1	0	1	0	1	0	1	0	1	0	1	0	1	0	1	0	1	0	1	0	1	0	1	0	1	0	1	0	1	0	1	0	1	0	1	0	1	0	1	0	1	0	1	0	1	0	1	0
Sant_1581	0	1	0	1	0	1	0	1	0	1	0	1	0	1	0	1	0	1	0	1	0	1	0	1	0	1	0	1	0	1	0	1	0	1	0	1	0	1	0	1	0	1	0	1	0	1	0	1	0
Sant_1582	0	1	0	1	0	1	0	1	0	1	0	1	0	1	0	1	0	1	0	1	0	1	0	1	0	1	0	1	0	1	0	1	0	1	0	1	0	1	0	1	0	1	0	1	0	1	0	1	0
Sant_1583	0	1	0	1	0	1	0	1	0	1	0	1	0	1	0	1	0	1	0	1	0	1	0	1	0	1	0	1	0	1	0	1	0	1	0	1	0	1	0	1	0	1	0	1	0	1	0	1	0
Sant_1584	0	1	0	1	0	1	0	1	0	1	0	1	0	1	0	1	0	1	0	1	0	1	0	1	0	1	0	1	0	1	0	1	0	1	0	1	0	1	0	1	0	1	0	1	0	1	0	1	0
Sant_1585	0	1	0	1	0	1	0	1	0	1	0	1	0	1	0	1	0	1	0	1	0	1	0	1	0	1	0	1	0	1	0	1	0	1	0	1	0	1	0	1	0	1	0	1	0	1	0	1	0
Sant_1586	0	1	0	1	0	1	0	1	0	1	0	1	0	1	0	1	0	1	0	1	0	1	0	1	0	1	0	1	0	1	0	1	0	1	0	1	0	1	0	1	0	1	0	1	0	1	0	1	0
Sant_1587	0	1	0	1	0	1	0	1	0	1	0	1	0	1	0	1	0	1	0	1	0	1	0	1	0	1	0	1	0	1	0	1	0	1	0	1	0	1	0	1	0	1	0	1	0	1	0	1	0
Sant_1588	0	1	0	1	0	1	0	1	0	1	0	1	0	1	0	1	0	1	0	1	0	1	0	1	0	1	0	1	0	1	0	1	0	1	0	1	0	1	0	1	0	1	0	1	0	1	0	1	0
Sant_1589	0	1	0	1	0	1	0	1	0	1	0	1	0	1	0	1	0	1	0	1	0	1	0	1	0	1	0	1	0	1	0	1	0	1	0	1	0	1	0	1	0	1	0	1	0	1	0	1	0
Sant_1590	0	1	0	1	0	1	0	1	0	1	0	1	0	1	0	1	0	1	0	1	0	1	0	1	0	1	0	1	0	1	0	1	0	1	0	1	0	1	0	1	0	1	0	1	0	1	0	1	0
Sant_1591	0	1	0	1	0	1	0	1	0	1	0	1	0	1	0	1	0	1	0	1	0	1	0	1	0	1	0	1	0	1	0	1	0	1	0	1	0	1	0	1	0	1	0	1	0	1	0	1	0
Sant_1592	0	1	0	1	0	1	0	1	0	1	0	1	0	1	0	1	0	1	0	1	0	1	0	1	0	1	0	1	0	1	0	1	0	1	0	1	0	1	0	1	0	1	0	1	0	1	0	1	0
Sant_1593	0	1	0	1	0	1	0	1	0	1	0	1	0	1	0	1	0	1	0.5	0.824047	0.5	0.865103	0.5	0.865103	0	1	0	1	0.5	0.727273	0	1	0	1	0	1	0.5	0.868035	0	1	0	1	0	1	0	1	0	1	0
Sant_1594	0	1	0	1	0	1	0	1	0	1	0	1	0	1	0	1	0	1	0	1	0	1	0	1	0	1	0	1	0	1	0	1	0	1	0	1	0	1	0	1	0	1	0	1	0	1	0	1	0
Sant_1595	0	1	0	1	0	1	0	1	0	1	0	1	0	1	0	1	0	1	0	1	0	1	0	1	0	1	0	1	0	1	0	1	0	1	0	1	0	1	0	1	0	1	0	1	0	1	0	1	0
Sant_1596	0	1	0	1	0	1	0	1	0	1	0	1	0	1	0	1	0	1	0	1	0	1	0	1	0	1	0	1	0	1	0	1	0	1	0	1	0	1	0	1	0	1	0	1	0	1	0	1	0
Sant_1597	0	1	0	1	0	1	0	1	0	1	0	1	0	1	0	1	0	1	0	1	0	1	0	1	0	1	0	1	0	1	0	1	0	1	0	1	0	1	0	1	0	1	0	1	0	1	0	1	0
Sant_1599	0	1	0	1	0	1	0	1	0	1	0	1	0	1	0	1	0	1	0	1	0	1	0	1	0	1	0	1	0	1	0	1	0	1	0.5	0.941043	0	1	0	1	0	1	0	1	0	1	0	1	0
Sant_1600	0	1	0	1	0	1	0	1	0	1	0	1	0	1	0	1	0	1	0	1	0	1	0	1	0	1	0	1	0	1	0	1	0	1	0	1	0	1	0	1	0	1	0	1	0	1	0	1	0
Sant_1601	0	1	0	1	0	1	0	1	0	1	0	1	0	1	0	1	0	1	0	1	0	1	0	1	0	1	0	1	0	1	0	1	0	1	0	1	0	1	0	1	0	1	0	1	0	1	0	1	0
Sant_1602	0	1	0	1	0	1	0	1	0	1	0	1	0	1	0	1	0	1	0	1	0	1	0	1	0	1	0	1	0	1	0	1	0	1	0	1	0	1	0	1	0	1	0	1	0	1	0	1	0
Sant_1603	0	1	0	1	0	1	0	1	0	1	0	1	0	1	0	1	0	1	0	1	0	1	0	1	0	1	0	1	0	1	0	1	0	1	0	1	0	1	0	1	0	1	0	1	0	1	0	1	0
Sant_1604	0	1	0	1	0	1	0	1	0	1	0	1	0	1	0	1	0	1	0	1	0	1	0	1	0	1	0	1	0	1	0	1	0	1	0	1	0	1	0	1	0	1	0	1	0	1	0	1	0
Sant_1605	0	1	0	1	0	1	0	1	0	1	0	1	0	1	0	1	0	1	0	1	0	1	0	1	0	1	0	1	0	1	0	1	0	1	0	1	0	1	0	1	0	1	0	1	0	1	0	1	0
Sant_1606	0	1	0	1	0	1	0	1	0	1	0	1	0	1	0	1	0	1	0	1	0	1	0	1	0	1	0	1	0	1	0	1	0	1	0	1	0	1	0	1	0	1	0	1	0	1	0	1	0
Sant_1607	0	1	0	1	0	1	0	1	0	1	0	1	0	1	0	1	0	1	0	1	0	1	0	1	0	1	0	1	0	1	0	1	0	1	0	1	0	1	0	1	0	1	0	1	0	1	0	1	0
Sant_1608	0	1	0	1	0	1	0	1	0	1	0	1	0	1	0	1	0	1	0	1	0	1	0	1	0	1	0	1	0	1	0	1	0	1	0	1	0	1	0	1	0	1	0	1	0	1	0	1	0
Sant_1609	0	1	0	1	0	1	0	1	0	1	0	1	0	1	0	1	0	1	0	1	0	1	0	1	0	1	0	1	0	1	0	1	0	1	0	1	0	1	0	1	0	1	0	1	0	1	0	1	0
Sant_1610	0	1	0	1	0	1	0	1	0	1	0	1	0	1	0	1	0	1	0	1	0	1	0	1	0	1	0	1	0	1	0	1	0	1	0	1	0	1	0	1	0	1	0	1	0	1	0	1	0
Sant_1611	0	1	0	1	0	1	0	1	0	1	0	1	0	1	0	1	0	1	0	1	0	1	0	1	0	1	0	1	0	1	0	1	0	1	0	1	0	1	0	1	0	1	0	1	0	1	0	1	0
Sant_1612	0	1	0	1	0	1	0	1	0	1	0	1	0	1	0	1	0	1	0	1	0	1	0	1	0	1	0	1	0	1	0	1	0	1	0	1	0	1	0	1	0	1	0	1	0	1	0	1	0
Sant_1613	0	1	0	1	0	1	0	1	0	1	0	1	0	1	0	1	0	1	0	1	0	1	0	1	0	1	0	1	0	1	0	1	0	1	0	1	0	1	0	1	0	1	0	1	0	1	0	1	0
Sant_1614	0	1	0	1	0	1	0	1	0	1	0	1	0	1	0	1	0	1	0	1	0	1	0	1	0	1	0	1	0	1	0	1	0	1	0	1	0	1	0	1	0	1	0	1	0	1	0	1	0
Sant_1615	0	1	0	1	0	1	0	1	0	1	0	1	0	1	0	1	0	1	0	1	0	1	0	1	0	1	0	1	0	1	0	1	0	1	0	1	0	1	0	1	0	1	0	1	0	1	0	1	0
Sant_1616	0	1	0	1	0	1	0	1	0	1	0	1	0	1	0	1	0	1	0	1	0	1	0	1	0	1	0	1	0	1	0	1	0	1	0	1	0	1	0	1	0	1	0	1	0	1	0	1	0
Sant_1617	0	1	0	1	0	1	0	1	0	1	0	1	0	1	0	1	0	1	0	1	0	1	0	1	0	1	0	1	0	1	0	1	0	1	0	1	0	1	0	1	0	1	0	1	0	1	0	1	0
Sant_1618	0	1	0	1	0	1	0	1	0	1	0	1	0	1	0	1	0	1	0	1	0	1	0	1	0	1	0	1	0	1	0	1	0	1	0	1	0	1	0	1	0	1	0	1	0	1	0	1	0
Sant_1619	0	1	0	1	0	1	0	1	0	1	0	1	0	1	0	1	0	1	0	1	0	1	0	1	0	1	0	1	0	1	0	1	0	1	0	1	0	1	0	1	0	1	0	1	0	1	0	1	0
Sant_1620	0	1	0	1	0	1	0	1	0	1	0	1	0	1	0	1	0	1	0	1	0	1	0	1	0	1	0	1	0	1	0	1	0	1	0	1	0	1	0	1	0	1	0	1	0	1	0	1	0
Sant_1621	0	1	0	1	0	1	0	1	0	1	0	1	0	1	0	1	0	1	0	1	0	1	0	1	0	1	0	1	0	1	0	1	0	1	0	1	0	1	0	1	0	1	0	1	0	1	0	1	0
Sant_1622	0	1	0	1	0	1	0	1	0	1	0	1	0	1	0	1	0	1	0	1	0	1	0	1	0	1	0	1	0	1	0	1	0	1	0	1	0	1	0	1	0	1	0	1	0	1	0	1	0
Sant_1623	0	1	0	1	0	1	0	1	0	1	0	1	0	1	0	1	0	1	0	1	0	1	0	1	0	1	0	1	0	1	0	1	0	1	0	1	0	1	0	1	0	1	0	1	0	1	0	1	0
Sant_1624	0	1	0	1	0	1	0	1	0	1	0	1	0	1	0	1	0	1	0	1	0	1	0	1	0	1	0.5	0.931398	0	1	0	1	0	1	0	1	0.5	0.889182	0.5	0.899736	0	1	0	1	0	1	0	1	0
Sant_1625	0	1	0	1	0	1	0	1	0	1	0	1	0	1	0	1	0	1	0	1	0	1	0	1	0	1	0	1	0	1	0	1	0	1	0	1	0	1	0	1	0	1	0	1	0	1	0	1	0
Sant_1626	0	1	0	1	0	1	0	1	0	1	0	1	0	1	0	1	0	1	0	1	0	1	0	1	0	1	0	1	0	1	0	1	0	1	0	1	0	1	0	1	0	1	0	1	0	1	0	1	0
Sant_1627	0	1	0	1	0	1	0	1	0	1	0	1	0	1	0	1	0	1	0	1	0	1	0	1	0	1	0	1	0	1	0	1	0	1	0	1	0	1	0	1	0	1	0	1	0	1	0	1	0
Sant_1628	0	1	0	1	0	1	0	1	0	1	0	1	0	1	0	1	0	1	0	1	0	1	0	1	0	1	0	1	0	1	0	1	0	1	0	1	0	1	0	1	0	1	0	1	0	1	0	1	0
Sant_1629	0	1	0	1	0	1	0	1	0	1	0	1	0	1	0	1	0	1	0	1	0	1	0	1	0	1	0	1	0	1	0	1	0	1	0	1	0	1	0	1	0	1	0	1	0	1	0	1	0
Sant_1631	0.5	0.616137	0.5	0.743558	0.5	0.795314	0.5	0.742611	0.5	0.769325	0.5	0.825926	0.5	0.750898	0.5	0.769784	0.5	0.660517	0.5	0.773723	0.5	0.803636	0.5	0.807273	0.5	0.843066	0.5	0.631579	0.5	0.923926	0.5	0.810111	0.5	0.887793	0.5	0.867159	0.5	0.939803	0.5	0.72	0.5	0.922222	0.5	0.955556	0.5	0.820197	0.5	0.966667	0.5
Sant_1633	0.5	0.594524	0.5	0.855422	0.5	0.781746	0.5	0.729947	0	1	0.5	0.726908	0.5	0.670547	0.5	0.758893	0.5	0.759947	0.5	0.817089	0.5	0.737516	0	1	0	1	0.5	0.807229	0.5	0.842246	0.5	0.792	0.5	0.853137	0.5	0.843373	0.5	0.829787	0	1	0	1	0.5	0.878828	0.5	0.833111	0.5	0.87766	0.5
Sant_1634	0.5	0.328125	0.5	0.664062	0.5	0.496124	0.5	0.610825	0.5	0.692308	0.5	0.623377	0.5	0.713555	0.5	0.726804	0.5	0.662437	0.5	0.701299	0.5	0.627907	0	1	0	1	0.5	0.670951	0	1	0	1	0	1	0.5	0.875	0	1	0.5	0.57398	0.5	0.75	0	1	0.5	0.829457	0.5	0.789062	0
Sant_1635	1	0.0495049	0.5	0.567657	1	0.0759076	0.5	0.893407	0.5	0.613861	1	0.0891089	1	0.0626374	1	0.0627063	1	0.0528053	1	0.10231	1	0.0924092	0	1	1	0.118812	1	0.112211	0	1	0.5	0.774617	0.5	0.818482	1	0.137405	0	1	0.5	0.86747	1	0.112211	0	1	0.5	0.50165	1	0.132013	1
Sant_1636	0.5	0.5	0.5	0.54185	0.5	0.632287	0	1	0.5	0.659193	0.5	0.189189	0.5	0.5	0.5	0.5	0.5	0.657895	0	1	0.5	0.54054	0	1	0	1	0.5	0.662162	0	1	0.5	0.594595	0.5	0.756757	0	1	0.5	0.297297	0.5	0.824324	0	1	0	1	0.5	0.689189	0.5	0.783186	0.5
Sant_1637	0.5	0.628916	0.5	0.654028	0.5	0.891304	0	1	0.5	0.508353	0.5	0.766265	0.5	0.703791	0.5	0.703791	0.5	0.674641	0	1	0.5	0.649038	0	1	0.5	0.776978	0.5	0.730496	0	1	0.5	0.814904	0.5	0.891304	0	1	0.5	0.942029	0.5	0.876812	0	1	0	1	0	1	0.5	0.847981	0.5
Sant_1638	0.5	0.279851	0.5	0.292135	0.5	0.629213	0.5	0.75	0.5	0.662921	0.5	0.719101	0.5	0.674157	0.5	0.674157	0.5	0.733577	0	1	0.5	0.741573	0	1	0.5	0.674157	0.5	0.853933	0	1	0.5	0.727612	0	1	0.5	0.626374	0	1	0	1	0	1	0	1	0.5	0.786517	0.5	0.802974	0.5
Sant_1639	0.5	0.760905	0.5	0.542811	0.5	0.71885	0.5	0.769293	0.5	0.911147	0.5	0.743341	0.5	0.745776	0.5	0.739234	0.5	0.882919	0	1	0.5	0.817746	0	1	0	1	0.5	0.787561	0.5	0.872375	0.5	0.837772	0	1	0.5	0.829426	0	1	0	1	0	1	0	1	0.5	0.877291	0.5	0.875101	0.5
Sant_1640	0.5	0.61745	0.5	0.787912	0.5	0.760894	0.5	0.765033	0.5	0.855705	0.5	0.786504	0.5	0.622768	0.5	0.616071	0	1	0	1	0.5	0.741685	0.5	0.902004	0.5	0.842809	0.5	0.768374	0.5	0.931034	0.5	0.853333	0	1	0	1	0	1	0	1	0.5	0.756494	0	1	0.5	0.85	0.5	0.926175	0
Sant_1641	0.5	0.279793	0.5	0.359375	0.5	0.623188	0.5	0.634021	0.5	0.609375	0.5	0.65625	0.5	0.640625	0.5	0.640625	0.5	0.606218	0	1	0.5	0.6875	0.5	0.804124	0	1	0.5	0.828125	0.5	0.773196	0.5	0.75	0	1	0	1	0	1	0	1	0	1	0	1	0.5	0.65285	0	1	0
Sant_1642	0	1	1	0.148148	0.5	0.496933	0	1	0.5	0.37037	0.5	0.333333	0.5	0.386503	0.5	0.386503	0.5	0.515337	0	1	0.5	0.60355	0.5	0.650602	0.5	0.441718	0	1	0.5	0.695122	0.5	0.63253	0.5	0.518518	0	1	0	1	0	1	0.5	0.537037	0	1	0.5	0.796296	0	1	0.5
Sant_1643	0.5	0.311688	0.5	0.354077	0.5	0.563715	0.5	0.550756	0.5	0.488069	0.5	0.577922	0.5	0.633891	0.5	0.640167	0.5	0.553145	0	1	0.5	0.382845	0.5	0.344902	0.5	0.350649	0	1	0.5	0.32538	0.5	0.795652	0.5	0.738562	0	1	0.5	0.869281	0	1	0.5	0.776087	0	1	0.5	0.598698	0.5	0.832972	0.5
Sant_1644	0.5	0.473834	0.5	0.659716	0.5	0.803419	0.5	0.785444	0.5	0.853081	0.5	0.76	0.5	0.731638	0.5	0.723845	0.5	0.831909	0	1	0.5	0.798867	1	0.102759	0.5	0.849057	0.5	0.774929	1	0.105714	1	0.108571	1	0.0940171	0.5	0.916508	0.5	0.837406	0	1	0	1	0	1	0.5	0.887524	0	1	1
Sant_1645	1	0.0708661	0.5	0.520725	0.5	0.440945	0.5	0.606299	0.5	0.791123	0.5	0.685039	0.5	0.697128	0.5	0.697128	0.5	0.744361	0	1	0.5	0.625	0.5	0.88189	0.5	0.826772	0	1	0.5	0.748031	0.5	0.8125	0	1	0	1	0	1	0	1	0	1	0	1	0	1	0	1	0.5
Sant_1646	1	0	0	1	0.5	0.6	0.5	0.454545	0.5	0.560748	1	0.0606061	0.5	0.545455	0.5	0.545455	0.5	0.454545	0	1	1	0.151515	0	1	0	1	0	1	0.5	0.424242	0.5	0.653465	0	1	0	1	0	1	0	1	0	1	0	1	0	1	0	1	0
Sant_1647	0.5	0.113636	0.5	0.681818	0.5	0.75	0.5	0.5	0.5	0.204545	0.5	0.613636	0.5	0.681818	0.5	0.681818	0.5	0.613636	0	1	0.5	0.590909	0	1	0	1	0	1	0.5	0.681818	0.5	0.590909	0.5	0.397351	0	1	0.5	0.413043	0	1	0	1	0	1	0	1	0	1	0
Sant_1648	1	0.0757576	0	1	0.5	0.400504	0.5	0.568182	0.5	0.678392	0.5	0.655779	0	1	0	1	0.5	0.512563	0.5	0.642317	0.5	0.651515	0	1	0	1	0.5	0.691729	0	1	0.5	0.719697	0.5	0.785894	0	1	0.5	0.571429	0	1	0	1	0	1	0	1	0.5	0.838791	0
Sant_1649	0.5	0.474328	0.5	0.815323	1	0.0614251	1	0.034398	0.5	0.811275	0.5	0.630417	0	1	0	1	1	0.0540541	0.5	0.771916	1	0.031941	0	1	0.5	0.843827	0.5	0.836468	0	1	0.5	0.805057	0	1	0	1	1	0.0540541	0	1	0	1	0	1	0.5	0.928747	0.5	0.899263	0
Sant_1650	1	0.0369004	0.5	0.703125	1	0.106748	1	0.0738007	0	1	0.5	0.832518	0	1	0	1	1	0.0922509	0.5	0.887117	1	0.0848708	0	1	0.5	0.859779	0.5	0.797048	0	1	0.5	0.815177	0.5	0.847666	0	1	1	0.132841	0.5	0.857669	0.5	0.952029	0	1	0.5	0.839264	0.5	0.889024	0
Sant_1651	0	1	0	1	0	1	0	1	0	1	0	1	0	1	0	1	0.5	0.493671	0	1	0	1	0	1	0	1	0.5	0.523404	0	1	0	1	0	1	0	1	0	1	0	1	0	1	0	1	0	1	0.5	0.65272	0
Sant_1652	0	1	0	1	0	1	0	1	0	1	0	1	0	1	0	1	0.5	0.422727	0	1	0	1	0	1	0	1	0.5	0.666667	0	1	0	1	0	1	0	1	0	1	0	1	0	1	0	1	0	1	0	1	0
Sant_1653	0.5	0.545024	0.5	0.629338	0.5	0.729858	0.5	0.55573	0	1	0.5	0.577287	0	1	0	1	0.5	0.838305	0.5	0.754717	0.5	0.819905	0	1	0	1	0.5	0.806604	0	1	0.5	0.823344	0	1	0	1	0.5	0.810559	0.5	0.757053	0.5	0.962085	0.5	0.872038	0	1	0.5	0.851735	0
Sant_1654	0	1	0.5	0.603034	0.5	0.69434	0.5	0.939164	0	1	0.5	0.96578	0	1	0	1	0.5	0.836862	0.5	0.734003	0.5	0.749054	0	1	0	1	0.5	0.804046	0	1	0.5	0.862025	0	1	0	1	0.5	0.843162	0.5	0.895466	0.5	0.869511	0	1	0.5	0.944374	0.5	0.771753	0.5
Sant_1655	0.5	0.597458	1	0.0638298	0.5	0.835443	0.5	0.739009	0	1	0.5	0.808181	0	1	0	1	0.5	0.841772	1	0.087234	0.5	0.845992	0.5	0.929787	0	1	0.5	0.901697	0	1	0.5	0.81104	0	1	0	1	0.5	0.858345	0.5	0.898089	0.5	0.758499	0	1	0.5	0.895144	0.5	0.938298	0
Sant_1656	0.5	0.484615	0.5	0.244186	0.5	0.752941	0.5	0.563218	0	1	0.5	0.5625	0	1	0	1	0.5	0.609375	0	1	0.5	0.723735	0	1	0	1	0.5	0.670588	0.5	0.689655	0.5	0.847059	0	1	0	1	0.5	0.677043	0.5	0.894118	0.5	0.667969	0.5	0.258824	0.5	0.832031	0	1	0
Sant_1657	0.5	0.278638	0.5	0.689764	0.5	0.703937	0.5	0.646875	0	1	0.5	0.741784	0	1	0	1	0.5	0.730354	0.5	0.760433	0.5	0.745313	0.5	0.723975	0	1	0.5	0.848341	0.5	0.762951	0.5	0.857143	0.5	0.766562	0	1	0.5	0.815166	0.5	0.853774	0.5	0.77916	0.5	0.995261	0	1	0	1	0
Sant_1658	0.5	0.704615	0.5	0.861963	0.5	0.786935	0.5	0.804061	0	1	0.5	0.809572	0	1	0	1	0.5	0.807107	0.5	0.83792	0.5	0.812053	0.5	0.815385	0	1	0	1	0.5	0.826844	0.5	0.876923	0	1	0	1	0.5	0.852761	0.5	0.866734	0	1	0.5	0.969231	0.5	0.784431	0	1	0
Sant_1659	0.5	0.708608	0.5	0.878788	0.5	0.73335	0.5	0.878141	0.5	0.913902	0.5	0.829706	0.5	0.927812	0.5	0.953647	0.5	0.859238	0.5	0.905674	0.5	0.928769	0.5	0.890613	0.5	0.948206	0.5	0.908055	0.5	0.886759	0.5	0.919587	0.5	0.864061	0.5	0.877401	0.5	0.971638	0.5	0.90628	0.5	0.93892	0	1	0.5	0.897821	0.5	0.945973	0
Sant_1660	0.5	0.639344	0.5	0.714106	0.5	0.670455	0.5	0.479849	0.5	0.712121	0.5	0.767003	0	1	0	1	0.5	0.724515	0.5	0.741531	0.5	0.702128	0.5	0.840452	0.5	0.855528	0.5	0.899624	0.5	0.7867	0.5	0.844697	0.5	0.777358	0.5	0.889862	0.5	0.845865	0.5	0.772782	0.5	0.82875	0.5	0.82797	0.5	0.80625	0.5	0.931818	0.5
Sant_1662	0.5	0.654162	0	1	0.5	0.789659	0.5	0.730588	0.5	0.943463	0.5	0.722679	0.5	0.780774	0.5	0.778947	0.5	0.787986	0.5	0.917647	0.5	0.799296	0.5	0.898942	0.5	0.81338	0.5	0.837456	0.5	0.890845	0.5	0.872792	0.5	0.843529	0.5	0.860164	0.5	0.813737	0.5	0.801394	0.5	0.77374	0.5	0.748235	0	1	0	1	0.5
Sant_1663	0.5	0.567752	0.5	0.8327	0.5	0.825444	0.5	0.696307	0.5	0.869201	0.5	0.802478	0.5	0.810502	0.5	0.809271	0.5	0.875283	0	1	0.5	0.816327	0	1	0.5	0.833333	0.5	0.85877	0	1	0.5	0.910266	0.5	0.874715	0.5	0.923252	0.5	0.880608	0.5	0.879154	0.5	0.881549	0.5	0.824201	0	1	0	1	0.5
Sant_1664	0.5	0.800235	0.5	0.772033	0.5	0.735328	0.5	0.769412	0.5	0.833529	0.5	0.794118	0.5	0.824912	0.5	0.818497	0.5	0.709529	0	1	0.5	0.870175	0	1	0	1	0.5	0.893993	0	1	0.5	0.866197	0.5	0.704225	0	1	0.5	0.884841	0.5	0.80445	0	1	0	1	0	1	0	1	0.5
Sant_1665	0.5	0.776786	0.5	0.726667	0.5	0.818792	0.5	0.738562	0.5	0.805369	0.5	0.729911	0.5	0.832215	0.5	0.805369	0.5	0.845638	0	1	0.5	0.84375	0	1	0	1	0.5	0.7951	0	1	0	1	0.5	0.825503	0	1	0	1	0.5	0.832215	0	1	0	1	0	1	0	1	0
Sant_1666	0.5	0.5376	0.5	0.77957	0.5	0.764602	0.5	0.781469	0.5	0.838078	0.5	0.767442	0.5	0.812834	0.5	0.818182	0.5	0.775401	0	1	0.5	0.800712	0	1	0.5	0.835714	0.5	0.701786	0	1	0.5	0.716814	0.5	0.865591	0	1	0.5	0.889286	0	1	0	1	0	1	0.5	0.868561	0.5	0.883929	0
Sant_1667	0.5	0.695122	0.5	0.731834	0.5	0.72232	0.5	0.559585	0.5	0.857143	0.5	0.706503	0.5	0.765845	0.5	0.765845	0.5	0.606327	0	1	0.5	0.777583	0.5	0.769772	0.5	0.768421	0.5	0.695958	0.5	0.794872	0.5	0.682292	0.5	0.755282	0	1	0.5	0.74744	0	1	0.5	0.941799	0	1	0.5	0.73545	0.5	0.859375	0
Sant_1668	0.5	0.679507	0.5	0.710879	0.5	0.736111	0.5	0.572308	0.5	0.803077	0.5	0.789474	0.5	0.75576	0.5	0.75576	0.5	0.935185	0	1	0.5	0.764977	0.5	0.790447	0	1	0.5	0.859784	0.5	0.828704	1	0.0555556	0.5	0.712963	0.5	0.777778	0	1	0	1	0.5	0.820276	0	1	0.5	0.845917	0.5	0.712062	0
Sant_1669	0.5	0.678133	0.5	0.801303	0.5	0.771499	0.5	0.75	0.5	0.896552	0.5	0.792962	1	0.046798	1	0.046798	0.5	0.918167	0	1	0.5	0.839806	0.5	0.806295	0.5	0.70936	1	0.0689655	0.5	0.784282	0.5	0.82708	0	1	0.5	0.878887	0.5	0.882064	0	1	0	1	1	0.100902	0.5	0.873262	0.5	0.917416	0.5
Sant_1670	0.5	0.58794	0	1	0.5	0.492308	0.5	0.517949	0.5	0.820513	0.5	0.665529	0.5	0.710392	0.5	0.705281	0.5	0.641414	0	1	0.5	0.774194	0.5	0.786555	0	1	0.5	0.511945	0.5	0.81407	0.5	0.798635	0	1	0	1	0	1	0	1	0	1	0.5	0.819562	0.5	0.775444	0.5	0.895904	0.5
Sant_1671	0.5	0.705502	0.5	0.787582	0.5	0.798046	0.5	0.650794	0.5	0.803456	0.5	0.630553	0.5	0.836757	0.5	0.83857	0.5	0.829242	0.5	0.888889	0.5	0.770227	0.5	0.843648	0.5	0.885033	0.5	0.722462	0.5	0.863974	0.5	0.846905	0.5	0.920566	0.5	0.838044	0.5	0.944444	0.5	0.960784	0.5	0.912052	0.5	0.877268	0.5	0.872845	0.5	0.95098	0
Sant_1672	1	0.0460947	1	0.0505837	1	0.0622568	1	0.0501931	1	0.0797665	1	0.0642023	1	0.0777706	1	0.0797665	1	0.07393	1	0.0719844	1	0.0875486	1	0.0700389	1	0.07393	1	0.0992218	1	0.0817121	1	0.0914397	1	0.0855476	1	0.0719844	1	0.0680934	1	0.0933852	1	0.124514	1	0.0700389	1	0.0836576	1	0.0735959	1
Sant_1673	1	0.0363951	1	0.0398383	1	0.0485269	1	0.0519931	1	0.0710572	1	0.0519931	1	0.0623917	1	0.0641248	1	0.0485269	1	0.0727903	1	0.050173	1	0.0623917	1	0.0589255	1	0.0744804	1	0.0779896	1	0.0779896	1	0.0813149	1	0.0880829	1	0.0762565	1	0.0883882	1	0.0952656	1	0.0918544	1	0.0953206	1	0.0831889	1
Sant_1674	0.5	0.695187	0.5	0.758007	0.5	0.627178	0.5	0.664894	0.5	0.735346	0.5	0.705882	0.5	0.769911	0.5	0.739362	0.5	0.816726	0.5	0.787234	0.5	0.771277	0.5	0.770053	0	1	0.5	0.770053	0.5	0.818182	0.5	0.731317	0	1	0.5	0.860963	0.5	0.841918	0.5	0.812834	0.5	0.822496	0.5	0.759227	0.5	0.788632	0	1	0
Sant_1675	0.5	0.835184	0.5	0.948586	0.5	0.781277	0.5	0.786383	0.5	0.673469	0.5	0.823077	0.5	0.764656	0.5	0.790268	0.5	0.784264	0.5	0.804071	0.5	0.79966	0.5	0.871465	0.5	0.888984	0.5	0.784615	0.5	0.875107	0.5	0.851695	0	1	0.5	0.885372	0.5	0.805932	0.5	0.851662	0.5	0.811434	0.5	0.883562	0.5	0.844463	0.5	0.905128	0
Sant_1676	0.5	0.631373	0.5	0.681997	0.5	0.707654	0.5	0.676278	0.5	0.809211	0.5	0.76178	0.5	0.92247	0.5	0.914586	0.5	0.988142	0.5	0.729412	0.5	0.807843	0.5	0.798419	0	1	0.5	0.730366	0.5	0.803641	0.5	0.783465	0	1	0.5	0.857702	0.5	0.772316	0.5	0.837945	0.5	0.883049	0	1	0.5	0.816431	0.5	0.849802	0.5
Sant_1677	0.5	0.662687	0.5	0.787129	0.5	0.813977	0.5	0.806517	0.5	0.84481	0.5	0.774691	0	1	0.5	0.839506	0.5	0.820956	1	0.0832477	0.5	0.833846	0.5	0.913846	0	1	1	0.0555556	0.5	0.822289	0.5	0.844512	0.5	0.928058	0.5	0.756173	0	1	0.5	0.868819	0.5	0.768219	0	1	0.5	0.85497	0.5	0.890144	1
Sant_1678	0.5	0.806452	0.5	0.758021	0.5	0.718876	0.5	0.778075	0.5	0.580645	0.5	0.774834	0.5	0.387097	0.5	0.399194	0.5	0.692005	1	0.0403226	0.5	0.558981	0.5	0.967742	0.5	0.704698	1	0.0766129	0.5	0.828269	0.5	0.64257	0.5	0.736	0	1	0	1	0.5	0.868938	0.5	0.766887	0	1	0.5	0.832	0.5	0.673307	1
Sant_1679	0.5	0.229064	0.5	0.425373	0.5	0.669173	0.5	0.604534	0.5	0.591133	0.5	0.280303	0.5	0.798507	0.5	0.804511	0	1	0.5	0.723881	0.5	0.58209	0	1	0	1	0.5	0.848485	0.5	0.234848	0.5	0.5925	0.5	0.703704	0	1	0	1	0.5	0.924242	1	0.136364	0.5	0.727273	0.5	0.711864	0.5	0.840909	0.5
Sant_1680	0.5	0.77561	0.5	0.72904	0.5	0.803898	0.5	0.815534	0.5	0.818514	0.5	0.672727	0.5	0.777108	0.5	0.775362	0	1	0.5	0.867073	0.5	0.838396	0.5	0.712343	0	1	0.5	0.784672	0.5	0.82304	0.5	0.685096	0.5	0.804087	0	1	0	1	0.5	0.841727	0.5	0.809927	0.5	0.962195	0.5	0.91859	0	1	0
Sant_1681	0.5	0.626316	0.5	0.678947	0.5	0.624126	0.5	0.755245	0.5	0.770979	0.5	0.608392	0.5	0.531842	0.5	0.532759	0.5	0.744792	0.5	0.648084	0	1	0.5	0.759036	0.5	0.789199	0.5	0.694631	0.5	0.663808	0.5	0.805263	0.5	0.804498	0	1	0.5	0.86911	0.5	0.816754	0.5	0.752577	0.5	0.776042	0.5	0.768293	0	1	0
Sant_1682	1	0.0334448	1	0.0485762	1	0.0536013	1	0.0435511	1	0.0636516	1	0.0652902	1	0.0502513	1	0.0502513	1	0.0686767	1	0.0803572	1	0.0719465	1	0.075167	1	0.0904523	1	0.078727	1	0.0776004	1	0.0703125	1	0.0871022	1	0.0936455	1	0.082077	1	0.096882	1	0.119668	1	0.0870536	1	0.0854271	1	0.107143	1
Sant_1683	0.5	0.293987	0.5	0.686099	0.5	0.72973	0.5	0.676991	0.5	0.782022	0.5	0.378378	0.5	0.734967	0.5	0.736607	0.5	0.728477	0.5	0.785714	0.5	0.771619	0.5	0.503356	0.5	0.72973	0.5	0.763513	0.5	0.77027	0.5	0.821826	0.5	0.660674	0.5	0.84375	0.5	0.816372	0.5	0.791209	0.5	0.805369	0.5	0.774617	0.5	0.8	0.5	0.733766	0.5
Sant_1684	1	0.0443548	1	0.0725806	1	0.0725806	1	0.0563758	0.5	0.769025	0.5	0.560484	1	0.0725806	1	0.0725806	1	0.104839	1	0.0564516	0.5	0.705882	0.5	0.660881	1	0.112903	0.5	0.646586	0.5	0.694149	0.5	0.66443	1	0.0927419	0.5	0.733957	0.5	0.7751	1	0.128859	0.5	0.798419	0.5	0.673712	0.5	0.6	0.5	0.833557	1
Sant_1685	1	0.045977	1	0.0747126	0.5	0.655172	0.5	0.436782	1	0.0632184	1	0.0689655	1	0.109195	1	0.103448	1	0.0689655	1	0.0516252	0.5	0.691429	1	0.0574713	1	0.10325	1	0.0517241	1	0.091954	0.5	0.573614	1	0.114943	1	0.0804598	1	0.0862069	1	0.131429	1	0.0857143	1	0.091954	0.5	0.54023	1	0.085389	1
Sant_1686	1	0.0436893	1	0.0679612	0.5	0.34466	0.5	0.648265	1	0.0825243	1	0.0485437	1	0.0582524	1	0.0533981	1	0.0825243	1	0.0776699	0.5	0.784912	1	0.0868167	1	0.106796	1	0.092233	1	0.101942	0.5	0.538835	1	0.0970874	1	0.092084	1	0.101942	1	0.106796	1	0.0970874	1	0.0970874	0.5	0.722835	1	0.131068	1
Sant_1687	1	0.0147493	1	0.0324484	0.5	0.61002	0.5	0.638862	1	0.0530973	1	0.0442478	1	0.0442478	1	0.0412979	1	0.0678466	1	0.0382728	0.5	0.761719	1	0.0471513	1	0.0559921	1	0.0589971	1	0.0619469	0.5	0.552941	1	0.0648968	1	0.0794118	1	0.0648968	1	0.0530452	1	0.0617647	1	0.0914454	0.5	0.698077	1	0.0412979	1
Sant_1688	0.5	0.68268	0.5	0.790668	0.5	0.519084	0.5	0.792884	0.5	0.788679	0.5	0.69084	1	0.0496183	1	0.0496183	1	0.0419847	1	0.0763359	0.5	0.7575	1	0.0648855	1	0.0725191	0.5	0.806084	1	0.0648855	0.5	0.742424	1	0.0725191	1	0.0687023	0.5	0.78375	0.5	0.790262	0.5	0.849057	1	0.129771	1	0.0684411	1	0.0648855	1
Sant_1689	0.5	0.80315	0.5	0.672751	0.5	0.689295	0.5	0.47954	0.5	0.839216	0.5	0.699869	1	0.140808	1	0.140992	1	0.102228	1	0.0904325	0.5	0.802597	1	0.141547	1	0.120779	0.5	0.65748	1	0.125819	0.5	0.742147	1	0.0826772	1	0.106299	0.5	0.725064	0.5	0.861039	0.5	0.803641	1	0.122919	1	0.156658	1	0.129921	1
Sant_1690	0.5	0.429436	0.5	0.814286	0.5	0.768219	0.5	0.755952	0.5	0.796165	0.5	0.70679	1	0.11408	1	0.111111	1	0.0925926	1	0.0925926	0.5	0.841463	1	0.141975	1	0.125	0.5	0.831288	1	0.132716	0.5	0.686858	1	0.17284	1	0.142857	0.5	0.854082	0.5	0.743891	0.5	0.807574	1	0.181538	1	0.148148	1	0.159836	0.5
Sant_1691	1	0.0475113	1	0.0722348	1	0.0678733	1	0.0475113	1	0.0610399	1	0.0882353	1	0.0950226	1	0.0927602	1	0.0993228	1	0.0882353	1	0.0882353	1	0.0837104	1	0.0859729	1	0.117647	1	0.108597	1	0.135747	0.5	0.854899	1	0.117647	0.5	0.77786	1	0.135747	1	0.117381	1	0.113166	1	0.13544	1	0.151584	1
Sant_1692	0.5	0.704985	0.5	0.766287	0.5	0.467281	0.5	0.735202	0.5	0.696814	1	0.0685358	0.5	0.794661	0.5	0.790603	0.5	0.827893	0.5	0.752312	0.5	0.848361	0.5	0.885449	0.5	0.798165	1	0.0778816	0.5	0.890383	0.5	0.735324	0.5	0.809816	0.5	0.894201	0.5	0.796107	0.5	0.785573	0.5	0.852273	0.5	0.759073	0.5	0.854082	1	0.0809969	0.5
Sant_1693	1	0.0243183	1	0.0442478	1	0.0374724	1	0.0376106	1	0.0442478	1	0.0442478	0.5	0.793407	0.5	0.78022	1	0.055269	1	0.0464602	1	0.0595151	1	0.0596905	0.5	0.905744	1	0.0663717	1	0.0663228	1	0.0752212	1	0.0508475	1	0.0618102	1	0.0663717	1	0.0641593	1	0.050885	1	0.0663717	0.5	0.757598	0.5	0.922566	0
Sant_1694	0.5	0.765306	0.5	0.642586	0.5	0.706549	0.5	0.722433	0	1	0.5	0.637405	0.5	0.927203	0.5	0.882803	0.5	0.715909	0.5	0.661146	0.5	0.753826	0.5	0.825	0	1	0.5	0.823755	0.5	0.601533	0.5	0.784906	0.5	0.864796	0.5	0.747141	0	1	0.5	0.798995	0.5	0.799745	0.5	0.762326	0	1	0	1	0
Sant_1695	0.5	0.605665	0.5	0.837818	0.5	0.76411	0.5	0.715334	0.5	0.869565	0.5	0.85592	0.5	0.819943	0.5	0.819943	0.5	0.863604	0.5	0.851264	0.5	0.775109	0.5	0.800712	0.5	0.917031	0.5	0.820775	0.5	0.818768	0.5	0.877835	0.5	0.86426	0.5	0.823105	0.5	0.880029	0.5	0.889294	0.5	0.862445	0.5	0.888808	0.5	0.864884	0.5	0.892128	0
Sant_1696	1	0.016632	1	0.029106	1	0.031185	1	0.0228532	1	0.0373702	1	0.031185	1	0.035343	1	0.037422	1	0.0373444	1	0.043659	1	0.037422	1	0.0539419	1	0.0644491	1	0.043659	1	0.0665281	1	0.049896	1	0.0810811	1	0.0540541	1	0.0582121	1	0.0581717	1	0.035343	1	0.0788382	1	0.06639	1	0.0582121	1
Sant_1697	0.5	0.568312	0.5	0.713457	0.5	0.334471	0.5	0.636468	0.5	0.594684	0.5	0.700348	0.5	0.690972	0.5	0.696056	0.5	0.633411	0.5	0.811277	0.5	0.742197	0.5	0.816609	0.5	0.828539	0.5	0.727689	0.5	0.727586	0.5	0.711982	0.5	0.568027	0.5	0.814139	0.5	0.810069	0.5	0.757508	0.5	0.865116	0.5	0.793103	0.5	0.780069	0.5	0.831786	0
Sant_1698	0.5	0.581818	0.5	0.771776	0.5	0.826756	0.5	0.799595	1	0.046748	0.5	0.732252	0.5	0.70565	0.5	0.713909	0.5	0.849664	1	0.0650407	0.5	0.837256	0.5	0.90221	0.5	0.891069	0.5	0.863697	0.5	0.874239	0.5	0.868368	0.5	0.890088	0.5	0.879136	0.5	0.829659	0	1	0.5	0.900804	0.5	0.971545	0.5	0.807617	0.5	0.862626	0.5
Sant_1699	0.5	0.528037	0.5	0.860465	0.5	0.77898	0.5	0.657854	0.5	0.602782	0.5	0.721286	0.5	0.729358	0.5	0.729358	0	1	0.5	0.670807	0.5	0.719626	0.5	0.830769	0	1	0.5	0.545031	0.5	0.812308	0.5	0.843168	0.5	0.885093	0	1	0.5	0.862442	0	1	0	1	0.5	0.934579	0	1	0.5	0.777439	0
Sant_1700	0.5	0.506634	0	1	0.5	0.354415	0	1	0.5	0.967391	0.5	0.742788	0.5	0.763189	0.5	0.762353	0	1	0.5	0.868516	0	1	0.5	0.876812	0.5	0.822754	0.5	0.623798	0.5	0.901086	0.5	0.780919	0.5	0.835947	0.5	0.902174	0	1	0	1	0.5	0.876812	0	1	0.5	0.821387	0.5	0.84375	0
Sant_1701	0.5	0.747082	0.5	0.889065	0.5	0.823156	0.5	0.797468	0.5	0.842644	0.5	0.83981	0.5	0.657502	0.5	0.65566	0	1	0	1	0.5	0.745856	0	1	0	1	0.5	0.880952	0	1	0.5	0.722178	0.5	0.897619	0.5	0.890476	0.5	0.84839	0	1	0	1	0	1	0.5	0.91594	0	1	0
Sant_1702	0.5	0.853535	0	1	0.5	0.88983	0.5	0.800676	0.5	0.795089	0.5	0.730965	0.5	0.828112	0.5	0.828112	0	1	0	1	0.5	0.735468	0	1	0	1	0.5	0.834035	0	1	0.5	0.777124	0	1	0	1	0	1	0	1	0	1	0	1	0.5	0.751899	0	1	0
Sant_1703	0.5	0.86215	0	1	0.5	0.662021	0.5	0.720554	0.5	0.918224	0.5	0.788551	0.5	0.608945	0.5	0.643599	0	1	0	1	0.5	0.763953	0	1	0	1	0.5	0.961403	0	1	0.5	0.791667	0	1	0	1	0	1	0	1	0	1	0	1	0.5	0.922002	0.5	0.852668	0
Sant_1704	0.5	0.804213	0.5	0.928986	0.5	0.841778	0.5	0.861244	0.5	0.834294	0.5	0.844199	0.5	0.844466	0.5	0.848921	0	1	0.5	0.926747	0.5	0.859809	0	1	0.5	0.901157	0	1	0	1	0.5	0.855747	0.5	0.907381	0.5	0.918397	0.5	0.89255	0	1	0	1	0.5	0.930188	0.5	0.869238	0.5	0.975362	0
Sant_1705	0.5	0.495763	0.5	0.78903	0.5	0.800848	0.5	0.340813	0.5	0.794118	0.5	0.643759	0.5	0.849296	0.5	0.822785	0	1	0.5	0.863188	0.5	0.805907	0	1	0	1	0	1	0	1	0.5	0.809322	0	1	0.5	0.966102	0.5	0.790795	0	1	0	1	0.5	0.849296	0.5	0.8625	0.5	0.850494	0
Sant_1706	0.5	0.131579	0	1	1	0.0921053	0.5	0.563265	1	0.0526316	1	0.0921053	1	0.131579	1	0.131579	1	0.144737	0	1	0.5	0.702128	0	1	1	0.131579	1	0.197368	0	1	1	0.171053	1	0.118421	1	0.171053	1	0.144737	0.5	0.581897	0	1	1	0.171053	0.5	0.618421	1	0.144737	0
Sant_1707	1	0.0465116	0	1	0.5	0.601156	0	1	0.5	0.781132	0.5	0.77907	1	0.0523256	1	0.0523256	0.5	0.72093	0	1	0.5	0.674419	0	1	0.5	0.789168	0.5	0.741313	0	1	0.5	0.819231	1	0.127907	1	0.0988372	1	0.0580271	0.5	0.837736	0	1	1	0.0940959	1	0.0755814	0	1	0
Sant_1708	0.5	0.496063	0	1	0.5	0.700787	0	1	0.5	0.650131	0.5	0.409449	0.5	0.635659	0.5	0.775457	0.5	0.668394	0	1	0.5	0.81039	0	1	0	1	0.5	0.346457	0	1	0.5	0.791123	0	1	0	1	0.5	0.793194	0.5	0.727723	0	1	0	1	0.5	0.675393	0	1	0
Sant_1709	0.5	0.716368	0	1	0.5	0.57461	0	1	0	1	0.5	0.723214	0.5	0.825749	0.5	0.824834	0.5	0.775691	0	1	0.5	0.781737	0	1	0.5	0.905724	0.5	0.823661	0	1	0.5	0.820598	0.5	0.924107	0	1	0	1	0.5	0.855727	0	1	0	1	0.5	0.888641	0	1	0
Sant_1710	0.5	0.414085	0.5	0.794366	0.5	0.794366	0	1	0	1	0.5	0.507042	0.5	0.722689	0.5	0.722689	0.5	0.398892	0	1	0.5	0.683333	0	1	0.5	0.739496	0.5	0.771186	0	1	0.5	0.61017	0.5	0.813559	0	1	0	1	0	1	0	1	0	1	0.5	0.802817	0	1	0
Sant_1712	0.5	0.782051	0.5	0.921764	0.5	0.817797	0	1	0	1	0.5	0.905983	0	1	0	1	0	1	0	1	0.5	0.810467	0	1	0	1	0.5	0.918803	0	1	0.5	0.901709	0	1	0	1	0	1	0.5	0.859575	0	1	0	1	0	1	0	1	0
Sant_1713	0.5	0.669034	0	1	0.5	0.861429	0	1	0	1	0	1	0	1	0	1	0	1	0	1	0.5	0.885106	0	1	0	1	0	1	0	1	0	1	0	1	0	1	0	1	0.5	0.909871	0	1	0	1	0	1	0	1	0
Sant_1714	0.5	0.474126	0	1	0.5	0.722841	0	1	0.5	0.834965	0.5	0.76257	0	1	0	1	0.5	0.854167	0	1	0.5	0.87395	0	1	0	1	0	1	0	1	0	1	0	1	0	1	0	1	0	1	0	1	0	1	0	1	0	1	0
Sant_1715	0.5	0.781845	0	1	0.5	0.770925	0	1	0	1	0.5	0.843338	0	1	0	1	0	1	0.5	0.820113	0.5	0.820175	0	1	0	1	0	1	0	1	0	1	0	1	0	1	0	1	0	1	0	1	0	1	0	1	0	1	0
Sant_1716	0.5	0.693277	0	1	0.5	0.617647	0	1	0	1	0.5	0.721519	0	1	0	1	0	1	0.5	0.759494	0.5	0.78481	0	1	0	1	0	1	0	1	0	1	0	1	0	1	0	1	0	1	0	1	0	1	0	1	0	1	0
Sant_1717	0.5	0.400314	0	1	0.5	0.820312	0	1	0.5	0.985849	0.5	0.636505	0	1	0	1	0.5	0.877934	0	1	0.5	0.607535	0	1	0	1	0	1	0	1	0	1	0	1	0	1	0	1	0	1	0	1	0	1	0.5	0.827907	0	1	0.5
Sant_1718	0.5	0.719105	0.5	0.950907	0.5	0.858206	0	1	0.5	0.879075	0.5	0.798009	0	1	0	1	0.5	0.931842	0	1	0.5	0.892035	0	1	0	1	0	1	0	1	0	1	0	1	0	1	0.5	0.95343	0	1	0	1	0	1	0.5	0.927813	0	1	0
Sant_1719	0.5	0.180451	0	1	0.5	0.81203	0	1	0.5	0.786408	0.5	0.78	0	1	0	1	0	1	0	1	0.5	0.795	0	1	0	1	0	1	0	1	0	1	0	1	0	1	0	1	0	1	0	1	0	1	0	1	0	1	0
Sant_1720	0.5	0.381746	0.5	0.881288	0.5	0.831204	0	1	0	1	0.5	0.796907	0	1	0	1	0	1	0	1	0.5	0.806212	0	1	0	1	0	1	0	1	0	1	0.5	0.860041	0	1	0	1	0	1	0	1	0	1	0.5	0.803499	0	1	0
Sant_1721	0.5	0.64411	0	1	0	1	0	1	0.5	0.866499	0.5	0.720403	0	1	0	1	0	1	0	1	0.5	0.829309	0	1	0	1	0	1	0	1	0	1	0.5	0.934509	0	1	0	1	0	1	0	1	0	1	0.5	0.868619	0	1	0
Sant_1722	0.5	0.47482	0	1	0	1	0	1	0	1	0.5	0.295455	0	1	0	1	0	1	0	1	0.5	0.58209	0	1	0	1	0	1	0	1	0	1	0	1	0	1	0	1	0	1	0	1	0	1	0.5	0.652672	0	1	0
Sant_1723	0.5	0.517915	0	1	0	1	0	1	0	1	0.5	0.705882	0	1	0	1	0	1	0	1	0.5	0.555195	0	1	0	1	0	1	0	1	0	1	0	1	0	1	0	1	0	1	0	1	0	1	0.5	0.742765	0	1	0
Sant_1724	0.5	0.721843	0	1	0	1	0	1	0	1	0.5	0.623711	0	1	0	1	0	1	0	1	0.5	0.756388	0	1	0	1	0	1	0	1	0	1	0	1	0	1	0	1	0	1	0	1	0	1	0.5	0.771721	0	1	0.5
Sant_1725	0.5	0.792564	0	1	0.5	0.91716	0	1	0	1	0.5	0.887574	0	1	0	1	0	1	0	1	0.5	0.561024	0	1	0	1	0	1	0	1	0	1	0	1	0	1	0	1	0	1	0	1	0	1	0.5	0.788235	0	1	0.5
Sant_1726	0.5	0.619718	0	1	0.5	0.880863	0	1	0	1	0.5	0.810507	0	1	0	1	0	1	0	1	0.5	0.77933	0	1	0	1	0	1	0	1	0	1	0.5	0.781631	0	1	0	1	0	1	0	1	0	1	0.5	0.895814	0	1	0.5
Sant_1727	0.5	0.743553	0	1	0	1	0	1	0	1	0.5	0.743662	0	1	0	1	0	1	0	1	0.5	0.871795	0	1	0	1	0	1	0	1	0	1	0.5	0.887625	0	1	0	1	0	1	0	1	0	1	0.5	0.858369	0	1	0.5
Sant_1728	0.5	0.541667	0	1	0	1	0	1	0	1	0.5	0.212766	0	1	0	1	0	1	0	1	0.5	0.700229	0	1	0	1	0	1	0	1	0	1	0.5	0.795775	0	1	0	1	0	1	0	1	0	1	0	1	0	1	0.5
Sant_1729	0.5	0.5875	0	1	0.5	0.777027	0	1	0	1	0.5	0.659864	0	1	0	1	0	1	0	1	0.5	0.734831	0	1	0	1	0	1	0	1	0	1	0.5	0.768539	0	1	0	1	0	1	0	1	0	1	0	1	0	1	0.5
Sant_1730	1	0.0416667	0	1	0	1	0	1	0	1	1	0.138889	0	1	0	1	0	1	0	1	0.5	0.545454	0	1	0	1	0	1	0	1	0	1	0	1	0	1	0	1	0	1	0	1	0	1	0	1	0	1	0
Sant_1731	0.5	0.355556	0	1	0	1	0	1	0	1	0.5	0.377778	0	1	0	1	0	1	0	1	0.5	0.544444	0	1	0	1	0	1	0	1	0	1	0	1	0	1	0	1	0	1	0	1	0	1	0	1	0	1	0
Sant_1732	0.5	0.423529	0	1	0	1	0	1	0	1	0.5	0.258824	0	1	0	1	0	1	0	1	0.5	0.431907	0	1	0	1	0	1	0	1	0	1	0	1	0	1	0	1	0	1	0	1	0	1	0	1	0	1	0
Sant_1733	0.5	0.593452	0	1	0	1	0	1	0	1	0.5	0.72314	0	1	0	1	0	1	0	1	0.5	0.755102	0	1	0	1	0	1	0	1	0	1	0	1	0	1	0	1	0	1	0	1	0	1	0	1	0	1	0
Sant_1734	0.5	0.669027	0	1	0	1	0	1	0	1	0.5	0.748673	0	1	0	1	0	1	0	1	0.5	0.834507	0	1	0	1	0	1	0	1	0	1	0.5	0.810954	0	1	0	1	0	1	0	1	0	1	0	1	0	1	0
Sant_1735	0	1	0	1	0	1	0	1	0	1	0.5	0.820645	0	1	0	1	0	1	0	1	0.5	0.84	0	1	0	1	0	1	0	1	0	1	0.5	0.842784	0	1	0	1	0	1	0	1	0	1	0	1	0	1	0
Sant_1736	0	1	0	1	0	1	0	1	0	1	0.5	0.812942	0	1	0	1	0	1	0	1	0.5	0.898785	0	1	0	1	0	1	0	1	0	1	0	1	0	1	0	1	0	1	0	1	0	1	0	1	0	1	0
Sant_1737	0.5	0.61126	0	1	0.5	0.918699	0	1	0	1	0.5	0.422977	0	1	0	1	0	1	0	1	0	1	0	1	0	1	0	1	0	1	0	1	0	1	0	1	0	1	0	1	0	1	0	1	0	1	0	1	0
Sant_1738	0.5	0.79322	0.5	0.797376	0.5	0.777299	0	1	0	1	0.5	0.758018	0	1	0.5	0.951895	0	1	0	1	0	1	0	1	0	1	0	1	0	1	0	1	0	1	0.5	0.978134	0	1	0	1	0	1	0	1	0	1	0	1	0
Sant_1739	0	1	0.5	0.925508	0.5	0.783196	0	1	0	1	0	1	0	1	0	1	0	1	0	1	0	1	0	1	0	1	0	1	0	1	0	1	0	1	0	1	0	1	0	1	0	1	0	1	0	1	0	1	0
Sant_1740	0	1	0.5	0.55527	0.5	0.692308	0	1	0	1	0	1	0	1	0	1	0	1	0	1	0	1	0	1	0	1	0	1	0	1	0.5	0.913386	0	1	0	1	0	1	0	1	0	1	0	1	0	1	0	1	0.5
Sant_1741	0	1	0.5	0.724409	0.5	0.744063	0	1	0	1	0	1	0	1	0	1	0	1	0	1	0	1	0	1	0	1	0	1	0	1	0.5	0.791557	0	1	0	1	0	1	0	1	0	1	0	1	0	1	0	1	0.5
Sant_1742	0.5	0.626437	0.5	0.869482	0.5	0.727709	0	1	0	1	0	1	0	1	0	1	0.5	0.848514	0	1	0	1	0	1	0	1	0	1	0	1	0.5	0.855924	0	1	0	1	0	1	0	1	0	1	0	1	0	1	0	1	0
Sant_1743	0.5	0.748851	0.5	0.64977	0.5	0.693721	0	1	0	1	0	1	0	1	0	1	0	1	0	1	0	1	0	1	0	1	0	1	0	1	0.5	0.815668	0	1	0.5	0.842593	0	1	0	1	0	1	0	1	0	1	0	1	0.5
Sant_1744	0.5	0.617647	0.5	0.373626	0.5	0.388889	0	1	0	1	0	1	0	1	0	1	0	1	0	1	0	1	0	1	0	1	0.5	0.763636	0	1	0.5	0.555556	0	1	0	1	0	1	0	1	0	1	0	1	0	1	0	1	0
Sant_1745	0.5	0.488372	0.5	0.542675	0.5	0.617876	0	1	0	1	0.5	0.803636	0	1	0	1	0	1	0	1	0.5	0.673152	0	1	0	1	0.5	0.843264	0	1	0.5	0.802057	0	1	0	1	0	1	0	1	0	1	0	1	0	1	0	1	0
Sant_1746	0.5	0.683865	0.5	0.678406	0.5	0.783708	0	1	0	1	0.5	0.854733	0	1	0	1	0	1	0	1	0.5	0.829907	0	1	0.5	0.95493	0.5	0.766197	0	1	0.5	0.887641	0	1	0	1	0	1	0	1	0	1	0	1	0	1	0	1	0
Sant_1747	0.5	0.242424	0	1	0.5	0.68	0	1	0	1	0.5	0.697778	0	1	0	1	0	1	0	1	0.5	0.772059	0	1	0.5	0.897778	0.5	0.777778	0	1	0.5	0.759883	0	1	0	1	0	1	0	1	0	1	0	1	0	1	0	1	0
Sant_1748	0.5	0.533958	0.5	0.21831	0.5	0.555035	0	1	0	1	0.5	0.880282	0	1	0	1	0	1	0	1	0.5	0.722222	0	1	0	1	0.5	0.828306	0	1	0	1	0	1	0	1	0	1	0	1	0	1	0	1	0	1	0	1	0
Sant_1749	0.5	0.695043	0.5	0.514673	0.5	0.505071	0	1	0	1	0.5	0.836343	0	1	0	1	0	1	0	1	0.5	0.735658	0	1	0	1	0.5	0.770179	0	1	0.5	0.899662	0	1	0	1	0	1	0	1	0	1	0	1	0	1	0	1	0
Sant_1750	0.5	0.760825	0.5	0.880536	0.5	0.814815	0	1	0	1	0.5	0.386598	0	1	0	1	0	1	0	1	0.5	0.685015	0	1	0	1	0.5	0.867284	0	1	0	1	0	1	0.5	0.891641	0	1	0	1	0	1	0	1	0.5	0.85497	0	1	0
Sant_1751	0.5	0.954733	0.5	0.640816	0.5	0.847737	0	1	0	1	0.5	0.73251	0	1	0	1	0	1	0	1	0.5	0.842466	0	1	0	1	0	1	0	1	0	1	0	1	0.5	0.883562	0	1	0	1	0	1	0	1	0.5	0.785235	0	1	0
Sant_1752	0	1	0.5	0.594629	0	1	0	1	0	1	0.5	0.715385	0	1	0	1	0	1	0	1	0	1	0.5	0.892308	0	1	0	1	0.5	0.907692	0	1	0	1	0	1	0	1	0	1	0	1	0	1	0.5	0.837563	0	1	0
Sant_1753	0	1	0.5	0.70424	0	1	0.5	0.870868	0	1	0.5	0.700413	0	1	0	1	0	1	0.5	0.778697	0	1	0.5	0.831437	0	1	0	1	0.5	0.816495	0	1	0	1	0	1	0	1	0	1	0	1	0	1	0.5	0.919505	0	1	0
Sant_1754	0.5	0.715142	0.5	0.666667	0.5	0.846847	0.5	0.667164	0	1	0.5	0.765766	0	1	0	1	0.5	0.954955	0.5	0.822653	0.5	0.868657	0	1	0.5	0.877062	0	1	0.5	0.857143	0	1	0	1	0.5	0.900446	0	1	0	1	0	1	0	1	0.5	0.772793	0	1	0
Sant_1755	0.5	0.626374	0.5	0.929368	0.5	0.727723	0.5	0.682324	0	1	0.5	0.706535	0	1	0.5	0.899628	0.5	0.775031	0	1	0.5	0.804697	0	1	0.5	0.888476	0	1	0.5	0.842365	0	1	0	1	0.5	0.802974	0	1	0	1	0	1	0	1	0.5	0.831281	0	1	0
Sant_1756	0.5	0.536036	0	1	0.5	0.776256	0.5	0.561644	0	1	0.5	0.643836	0	1	0	1	0.5	0.846381	0	1	0	1	0	1	0	1	0	1	0	1	0	1	0	1	0.5	0.893617	0	1	0	1	0	1	0	1	0.5	0.733032	0	1	0
Sant_1757	0.5	0.786378	0	1	0.5	0.793467	0.5	0.763407	0	1	0.5	0.613277	0	1	0	1	0.5	0.913865	0	1	0.5	0.798137	0	1	0	1	0	1	0	1	0	1	0	1	0.5	0.908228	0	1	0	1	0	1	0	1	0	1	0	1	0
Sant_1758	0.5	0.38806	0	1	0.5	0.711302	0.5	0.857143	0	1	0.5	0.792804	0	1	0	1	0.5	0.785012	0	1	0.5	0.811505	0	1	0	1	0	1	0	1	0	1	0	1	0.5	0.891089	0	1	0	1	0	1	0	1	0	1	0	1	0
Sant_1759	0.5	0.790179	0.5	0.671111	0.5	0.733333	0.5	0.644444	0	1	0.5	0.552749	0	1	0	1	0.5	0.794245	0	1	0.5	0.769679	0	1	0	1	0	1	0	1	0	1	0	1	0	1	0.5	0.865385	0	1	0	1	0	1	0	1	0	1	0
Sant_1760	0.5	0.956998	0.5	0.871875	0.5	0.852113	0.5	0.828149	0.5	0.92723	0.5	0.817757	0	1	0	1	0.5	0.924159	0.5	0.853828	0.5	0.864844	0	1	0	1	0	1	0	1	0.5	0.908451	0	1	0	1	0.5	0.93662	0	1	0	1	0	1	0	1	0	1	0
Sant_1761	0.5	0.773399	0.5	0.684729	0.5	0.79064	0	1	1	0.0591133	0.5	0.736715	0.5	0.734694	0.5	0.735895	1	0.0763547	1	0.0761047	1	0.0861362	0.5	0.839901	0	1	0	1	0.5	0.871921	0.5	0.862745	0	1	0	1	1	0.0788177	0	1	0	1	0	1	0.5	0.815725	0	1	0
Sant_1762	0.5	0.878613	0.5	0.699422	0.5	0.616981	0	1	0.5	0.699422	0.5	0.595376	0.5	0.725714	0.5	0.724335	0.5	0.775472	0.5	0.767176	0.5	0.709193	0	1	0	1	0	1	0	1	0.5	0.705202	0	1	0	1	0.5	0.777143	0.5	0.83815	0	1	0	1	0.5	0.774379	0	1	0
Sant_1763	0.5	0.890244	0.5	0.597561	0.5	0.536585	0	1	0.5	0.641129	0	1	0.5	0.536585	0.5	0.536585	0.5	0.303371	0.5	0.674699	0.5	0.696	0	1	0	1	0	1	0	1	0.5	0.646341	0	1	0	1	0.5	0.817073	0	1	0	1	0	1	0	1	0	1	0
Sant_1764	0.5	0.841047	0.5	0.881222	0.5	0.883562	0.5	0.888136	0.5	0.904203	0	1	0.5	0.835917	0.5	0.835917	0	1	0.5	0.887292	0.5	0.885508	0.5	0.932294	0.5	0.956621	0.5	0.942564	0.5	0.89641	0.5	0.917995	0	1	0.5	0.936574	0.5	0.885006	0.5	0.920455	0	1	0	1	0.5	0.929738	0.5	0.964612	0
Sant_1765	0	1	0	1	0	1	0	1	0	1	0	1	0.5	0.762125	0.5	0.779097	0	1	0	1	0.5	0.894484	0.5	0.740446	0.5	0.895238	0.5	0.832273	0.5	0.894277	0	1	0.5	0.853035	0	1	0	1	0	1	0	1	0	1	0.5	0.959233	0.5	0.921053	0
Sant_1766	0.5	0.407708	0.5	0.507968	0.5	0.554878	0.5	0.551515	0.5	0.762195	0.5	0.890244	0.5	0.52381	0.5	0.517857	0.5	0.670732	0.5	0.680162	0.5	0.720472	0.5	0.680162	0.5	0.895161	0.5	0.75	0.5	0.685371	0.5	0.827586	0.5	0.689024	0.5	0.813253	0.5	0.763314	0.5	0.796512	0.5	0.765182	0.5	0.784278	0.5	0.744186	0.5	0.896341	0
Sant_1767	1	0.0442478	1	0.115044	1	0.118943	1	0.0929204	1	0.0973451	1	0.141593	1	0.104895	1	0.112069	1	0.137168	1	0.123894	0.5	0.380531	1	0.146018	0.5	0.695015	1	0.123894	0.5	0.690265	0.5	0.823789	0.5	0.753285	0.5	0.59824	0.5	0.763158	1	0.19469	1	0.176991	1	0.159292	0.5	0.300442	1	0.190265	0
Sant_1768	1	0.0455882	0.5	0.866764	1	0.0838235	1	0.0735294	0.5	0.883041	1	0.0852941	1	0.090029	1	0.0920604	1	0.077903	1	0.0794118	1	0.066144	0.5	0.827936	1	0.105572	0.5	0.849609	0.5	0.892405	0.5	0.7934	0.5	0.910294	1	0.138235	0.5	0.738686	1	0.127566	0.5	0.918129	0.5	0.800853	1	0.124939	0.5	0.874096	0.5
Sant_1769	1	0.0204082	1	0.0677966	1	0.0306122	1	0.0748299	1	0.0476191	1	0.0612245	1	0.0578231	1	0.0578231	1	0.0612245	1	0.0714286	1	0.121896	1	0.0748299	1	0.0748299	1	0.0884354	1	0.0748299	1	0.0986395	1	0.0782313	1	0.0986395	1	0.085034	1	0.0952381	1	0.105442	1	0.0746606	1	0.125424	1	0.10823	1
Sant_1770	0.5	0.71822	0.5	0.829651	0.5	0.784648	0.5	0.814286	0.5	0.846099	0.5	0.858688	0.5	0.813739	0.5	0.824034	0.5	0.72561	0.5	0.877419	0.5	0.776496	0.5	0.879943	0.5	0.853172	0.5	0.87473	0.5	0.828919	0.5	0.869502	0.5	0.816017	0.5	0.905172	0.5	0.906228	0.5	0.864189	0	1	0	1	0.5	0.830835	0.5	0.91342	0
Sant_1771	1	0.0378788	0.5	0.756522	1	0.0568182	0.5	0.523636	1	0.0566038	0.5	0.625	0.5	0.505025	0.5	0.493719	0.5	0.666258	0.5	0.802713	0.5	0.851759	0.5	0.827715	0.5	0.89625	0.5	0.54855	0.5	0.785627	1	0.094697	0.5	0.602273	0.5	0.915511	0.5	0.793233	0.5	0.881463	0	1	0	1	0.5	0.81	0	1	0.5
Sant_1772	0.5	0.46988	0.5	0.468	0.5	0.672	0.5	0.432	0.5	0.759036	0.5	0.506024	0.5	0.633466	0.5	0.645418	0.5	0.553846	0	1	0.5	0.759036	0.5	0.86747	0	1	0.5	0.518072	0.5	0.767717	0.5	0.547619	0	1	0	1	0.5	0.673228	0	1	0	1	0	1	0	1	0	1	0
Sant_1773	0.5	0.280702	0.5	0.385965	0.5	0.537572	0.5	0.614035	0	1	0.5	0.350877	0.5	0.447514	0.5	0.45	0.5	0.565714	0.5	0.824561	0.5	0.561404	0.5	0.736842	0	1	0.5	0.754386	0.5	0.736842	0.5	0.614035	0	1	0	1	0.5	0.728814	0	1	0	1	0	1	0.5	0.473684	0	1	0
Sant_1774	0.5	0.355556	0.5	0.355556	0.5	0.711111	0.5	0.6	0	1	0.5	0.544444	0.5	0.666667	0.5	0.655556	0.5	0.712766	0.5	0.621818	0.5	0.675277	0.5	0.733333	0.5	0.866667	0.5	0.744444	0.5	0.716912	0.5	0.686347	0	1	0	1	0.5	0.709091	0	1	0	1	0	1	0.5	0.7	0	1	0.5
Sant_1775	0.5	0.760606	0.5	0.807241	0.5	0.831506	0.5	0.592742	0.5	0.93921	0.5	0.783401	0.5	0.711403	0.5	0.796781	0.5	0.905775	0.5	0.741742	0.5	0.878419	0.5	0.827795	0.5	0.93921	0.5	0.861895	0	1	0.5	0.862348	0.5	0.892137	0	1	0.5	0.898493	0.5	0.769022	0	1	0	1	0.5	0.720953	0	1	0.5
Sant_1776	1	0.0882353	1	0.133333	1	0.0397351	1	0.0888889	1	0.116883	1	0.110294	1	0.0222222	1	0.0222222	1	0.133333	0.5	0.266667	0.5	0.288889	1	0.110294	1	0.154412	1	0.0444444	1	0.0441177	1	0.0888889	0.5	0.463235	0.5	0.576923	0.5	0.391304	1	0.133333	0.5	0.582734	1	0.222222	0.5	0.375	1	0.155556	1
Sant_1777	1	0	1	0	1	0	1	0.0285714	1	0.0142857	1	0.0285714	1	0.014218	1	0.0142857	1	0.0428571	1	0.0571429	1	0.0428571	1	0.0285714	1	0.0857143	1	0.0285714	1	0.0428571	1	0.0571429	1	0.0428571	1	0	1	0.0142857	1	0.0142857	1	0.0428571	1	0.0142857	1	0.0142857	1	0.0428571	1
Sant_1778	0.5	0.363636	0.5	0.782787	0.5	0.593583	0.5	0.752044	0	1	0.5	0.668947	0.5	0.815574	0.5	0.807377	0.5	0.903714	0	1	0.5	0.789041	0.5	0.754121	0.5	0.88843	0.5	0.899587	0.5	0.853022	0.5	0.853022	0.5	0.903714	0.5	0.836538	0	1	0	1	0.5	0.871233	0	1	0.5	0.840659	0	1	0.5
Sant_1779	0.5	0.905109	0.5	0.864964	0.5	0.684466	0.5	0.844203	0	1	0	1	0.5	0.895631	0.5	0.820823	0	1	0	1	0.5	0.807971	0.5	0.820823	0.5	0.967153	0.5	0.744526	0.5	0.816525	0.5	0.923358	0	1	0.5	0.90401	0	1	0	1	0.5	0.845783	0	1	0	1	0	1	0
Sant_1780	0.5	0.846939	0.5	0.845501	0.5	0.758564	0.5	0.555178	0.5	0.645933	0.5	0.809847	0.5	0.736134	0.5	0.736134	0.5	0.867227	0	1	0.5	0.751269	0.5	0.765203	0	1	0.5	0.70678	0.5	0.841837	0	1	0	1	0.5	0.836394	0.5	0.754902	0.5	0.887755	0.5	0.869491	0	1	0.5	0.817726	0.5	0.897959	0
Sant_1781	0.5	0.43319	0.5	0.393548	0.5	0.384615	0.5	0.544277	0.5	0.614224	0.5	0.753247	0	1	0	1	0.5	0.60625	0	1	0.5	0.674518	0.5	0.706264	0	1	0.5	0.706264	0.5	0.818182	0.5	0.775862	0	1	0	1	0.5	0.793548	0.5	0.725	0.5	0.818182	0.5	0.82227	0.5	0.732181	0.5	0.909091	0
Sant_1782	1	0.0489511	1	0.0384615	1	0.0559441	1	0.0454545	1	0.0489511	0	1	0	1	0.5	0.765734	0.5	0.786207	0	1	0.5	0.793503	0.5	0.906977	0	1	1	0.0629371	0.5	0.864583	1	0.0734266	0	1	0	1	0.5	0.869965	0	1	1	0.0454545	0.5	0.766175	1	0.041958	1	0.0559441	0.5
Sant_1783	1	0.0187266	1	0.0523691	1	0.0224719	1	0.0374532	1	0.0449438	0.5	0.715356	0	1	0	1	0.5	0.610909	0.5	0.859241	0.5	0.6	0.5	0.834783	0	1	1	0.0374532	0.5	0.74813	1	0.0262172	0	1	0	1	0	1	0.5	0.940075	1	0.0561097	0	1	1	0.0711611	1	0.0486891	0
Sant_1784	1	0.0559006	1	0.0713547	1	0.0745342	1	0.0776397	1	0.0931677	0.5	0.627329	0.5	0.829192	0	1	0.5	0.780186	0.5	0.712074	0.5	0.790123	0.5	0.714433	0	1	1	0.111111	0.5	0.814815	1	0.102484	0.5	0.883265	0.5	0.88685	0.5	0.793763	0.5	0.865731	0.5	0.512422	0.5	0.833164	1	0.10559	1	0.118012	0.5
Sant_1785	0.5	0.111538	1	0.042362	0.5	0.217447	1	0.0481386	1	0.0674374	0.5	0.211946	1	0.138639	1	0.13855	1	0.177368	0.5	0.205637	1	0.084399	1	0.0828516	0.5	0.233141	1	0.0635838	1	0.0905588	1	0.0690979	1	0.157996	0.5	0.516378	0.5	0.940385	1	0.0982659	1	0.11368	1	0.0808729	1	0.223077	1	0.102054	0
Sant_1786	0.5	0.636971	0.5	0.680207	0.5	0.841328	0.5	0.89911	0.5	0.874907	0.5	0.614243	0.5	0.840976	0.5	0.838757	0.5	0.676492	0.5	0.789818	0.5	0.858093	0.5	0.853966	0.5	0.885818	0.5	0.791111	0.5	0.858093	1	0.0690423	0.5	0.794702	0	1	0.5	0.770065	0.5	0.820983	0.5	0.848727	0.5	0.799154	0.5	0.81918	0.5	0.902421	0.5
Sant_1787	0.5	0.141414	0.5	0.569748	0.5	0.59799	0.5	0.766387	0.5	0.760067	0.5	0.633943	0.5	0.649329	0.5	0.649329	0.5	0.658416	0.5	0.705882	0.5	0.785	0.5	0.838384	0.5	0.742424	0.5	0.695798	0.5	0.873737	0.5	0.761269	0.5	0.909091	0.5	0.884422	0.5	0.747541	0.5	0.838602	0.5	0.788945	0.5	0.768719	0.5	0.685	0.5	0.893939	0.5
Sant_1788	1	0.0286344	1	0.0528634	1	0.0396476	1	0.0484581	1	0.0506608	1	0.0550661	1	0.0791789	1	0.079237	1	0.0659341	1	0.0550257	1	0.0792951	1	0.0814978	1	0.0835777	1	0.0991189	1	0.0792951	1	0.0903084	1	0.10793	1	0.0837004	1	0.0859031	1	0.103448	1	0.0924431	1	0.0969163	1	0.0902421	1	0.0792951	1
Sant_1789	0.5	0.430279	0.5	0.73494	0.5	0.373494	0.5	0.322709	0.5	0.759036	0.5	0.53012	0.5	0.289157	0.5	0.516	0.5	0.72332	0.5	0.468	0.5	0.72332	0.5	0.564706	0.5	0.588462	0.5	0.782609	0.5	0.836653	0	1	0.5	0.831325	0	1	0.5	0.86747	0.5	0.795181	1	0.228916	0.5	0.42	0.5	0.614173	0.5	0.566929	0
Sant_1790	0.5	0.435897	0.5	0.497191	0.5	0.622159	0.5	0.594901	0.5	0.826704	0.5	0.470085	0.5	0.733146	0.5	0.733146	0.5	0.527933	0.5	0.543956	0.5	0.455056	0.5	0.815864	0.5	0.859551	0	1	0.5	0.674797	0.5	0.75	0	1	0.5	0.764706	0	1	0	1	0.5	0.770718	0.5	0.965812	0.5	0.699438	0.5	0.806723	0
Sant_1791	0.5	0.27416	0.5	0.793194	0.5	0.830699	0.5	0.872441	0.5	0.933754	0.5	0.867885	0.5	0.825314	0.5	0.856919	0.5	0.85387	0.5	0.841311	0.5	0.849974	0.5	0.953757	0.5	0.933368	0.5	0.867224	0.5	0.879687	0.5	0.888831	0.5	0.904887	0.5	0.909566	0.5	0.85311	0.5	0.90501	0.5	0.942227	0.5	0.92126	0.5	0.892484	0.5	0.879041	0.5
Sant_1792	1	0.0683761	1	0.119658	1	0.102564	1	0.0641026	1	0.0940171	1	0.0897436	1	0.0887324	1	0.0896159	1	0.0854701	1	0.106838	1	0.102128	1	0.0940171	1	0.131915	1	0.0854701	1	0.0811966	0.5	0.362216	1	0.123932	1	0.15812	1	0.132479	1	0.123404	1	0.145299	1	0.154167	1	0.131356	1	0.140825	1
Sant_1793	1	0.0637255	0.5	0.547231	0.5	0.684887	0.5	0.936275	0.5	0.715909	0.5	0.529412	0.5	0.835505	0.5	0.833333	0.5	0.78115	0.5	0.770598	0.5	0.727127	0.5	0.715686	0.5	0.815961	0.5	0.806763	0.5	0.729469	0.5	0.747557	0.5	0.823052	0.5	0.863415	0.5	0.912195	0.5	0.751189	0.5	0.852941	0.5	0.829074	0.5	0.794258	0.5	0.800643	0.5
Sant_1794	0.5	0.577933	0.5	0.722798	0.5	0.788091	0.5	0.870209	0.5	0.828397	1	0.0763158	0.5	0.856021	0.5	0.856021	0.5	0.772959	0.5	0.7585	0.5	0.798429	0.5	0.868766	0.5	0.853403	0.5	0.825592	0.5	0.831735	0.5	0.843018	0.5	0.855652	0.5	0.893953	0.5	0.907826	0.5	0.808081	0.5	0.95	0.5	0.82164	0.5	0.833619	0.5	0.888601	1
Sant_1795	1	0.0111111	1	0.0222222	1	0.0555556	1	0.0444444	1	0.0333333	1	0.0222222	1	0.0555556	1	0.0555556	1	0.0777778	1	0.0222222	1	0.1	1	0.0777778	1	0.0666667	1	0.1	1	0.0555556	1	0.0555556	1	0.0222222	0.5	0.822222	1	0.0333333	1	0.0666667	1	0.0333333	1	0.144444	1	0.1	0.5	0.664207	1
Sant_1796	1	0.0110701	1	0.0258303	1	0.0258303	1	0.0515337	1	0.0332103	1	0.0184275	1	0.0221402	1	0.0221402	1	0.0369004	1	0.0332103	1	0.0332103	1	0.0332103	1	0.0553506	1	0.0369004	1	0.0258303	1	0.0369004	1	0.0295203	0.5	0.854523	1	0.044226	1	0.051597	1	0.022113	1	0.0369004	1	0.0442804	0.5	0.878136	1
Sant_1797	1	0.0566038	1	0.0877193	1	0.0964912	1	0.0877193	1	0.0877193	1	0.0745614	1	0.0699708	1	0.0699708	1	0.113703	1	0.0789474	1	0.109649	1	0.0877193	1	0.0833333	1	0.109649	1	0.105263	1	0.139942	1	0.0789474	0.5	0.780702	1	0.140351	1	0.122449	1	0.0915698	1	0.0919708	1	0.0873362	0.5	0.80786	1
Sant_1798	0.5	0.710247	0.5	0.689046	0.5	0.677741	0.5	0.371025	0.5	0.255319	0.5	0.755319	0.5	0.534965	0.5	0.540636	0.5	0.645695	0.5	0.752577	0.5	0.667845	0.5	0.44523	0.5	0.747368	1	0.159574	0.5	0.621053	0.5	0.702128	0.5	0.707746	0.5	0.810526	0.5	0.712766	0.5	0.685121	0.5	0.739583	0.5	0.728873	1	0.223404	0.5	0.667845	0.5
Sant_1799	0.5	0.660633	0.5	0.621622	0.5	0.72741	0.5	0.635401	0	1	0.5	0.829787	0.5	0.814093	0.5	0.815315	0.5	0.808735	0.5	0.774775	0.5	0.797583	0.5	0.882353	0.5	0.649017	0.5	0.765957	0.5	0.680787	0.5	0.746606	0.5	0.90411	0	1	0.5	0.815315	0.5	0.831818	0.5	0.829787	0.5	0.927273	0.5	0.819793	0.5	0.81571	0
Sant_1800	0.5	0.518447	0.5	0.660118	0.5	0.745562	0.5	0.625239	0.5	0.650391	0.5	0.680473	0.5	0.610568	0.5	0.607073	0.5	0.684211	0.5	0.812379	0.5	0.64497	0.5	0.763314	0.5	0.726378	0.5	0.841176	0.5	0.732422	0.5	0.780582	0	1	0	1	0	1	0	1	0	1	0	1	0.5	0.811765	0	1	0.5
Sant_1801	0.5	0.642608	0.5	0.811847	0.5	0.85814	0.5	0.6875	0.5	0.817865	0.5	0.729919	0.5	0.799536	0.5	0.801394	0.5	0.845266	0.5	0.87788	0.5	0.781395	0.5	0.835664	0.5	0.923077	0.5	0.793706	0.5	0.823256	0.5	0.856643	0	1	0	1	0	1	0.5	0.818493	0	1	0	1	0.5	0.854167	0.5	0.866051	0
Sant_1802	1	0.0508475	1	0.107345	1	0.107345	1	0.0734463	1	0.0451977	1	0.079096	1	0.0734463	1	0.0734463	1	0.0734463	1	0.0847458	1	0.118644	1	0.079096	1	0.117978	1	0.0677966	1	0.101695	1	0.0958647	1	0.124294	1	0.118644	1	0.112994	1	0.135593	1	0.146893	1	0.0847458	1	0.146893	1	0.0847458	1
Sant_1803	0.5	0.821918	0.5	0.65625	0.5	0.727397	0.5	0.53762	0.5	0.675393	0.5	0.736626	0.5	0.805851	0.5	0.792157	0.5	0.779592	0.5	0.677551	0.5	0.836066	0.5	0.51738	0.5	0.874145	0.5	0.735616	0.5	0.782787	0.5	0.807065	0.5	0.810368	0.5	0.780654	0.5	0.956224	0.5	0.811141	0.5	0.860054	0	1	0.5	0.807848	0.5	0.950617	0.5
Sant_1804	0.5	0.716946	0.5	0.789677	0.5	0.7982	0.5	0.822266	0.5	0.854086	0.5	0.795879	0.5	0.811585	0.5	0.815217	0.5	0.857962	0.5	0.864865	0.5	0.814506	0.5	0.891417	0.5	0.851588	0.5	0.878238	0.5	0.855204	0.5	0.847744	0	1	0.5	0.902125	0.5	0.853846	0.5	0.90625	0	1	0.5	0.815756	0.5	0.870536	0.5	0.891051	0.5
Sant_1805	0.5	0.677123	0.5	0.551538	0.5	0.687164	0.5	0.812933	0.5	0.741886	0.5	0.794931	0.5	0.824252	0.5	0.823213	0.5	0.824201	0.5	0.791925	0.5	0.738497	0.5	0.853528	0.5	0.878951	0.5	0.825175	0.5	0.912539	0.5	0.872308	0.5	0.789838	0.5	0.913753	0.5	0.828065	0.5	0.918415	0.5	0.861455	0.5	0.698535	0.5	0.842671	0.5	0.825348	0.5
Sant_1806	1	0.0560224	1	0.0616247	1	0.0588235	1	0.0504202	1	0.0728291	1	0.0672269	1	0.0728291	1	0.0728291	1	0.0868347	1	0.070028	1	0.0784314	1	0.100746	1	0.0840336	1	0.0840336	1	0.11194	1	0.0784314	1	0.0840336	1	0.0728291	1	0.070028	1	0.103641	1	0.0812325	1	0.0888889	0.5	0.675978	1	0.114846	1
Sant_1807	0.5	0.769295	0.5	0.768595	0.5	0.725605	1	0.0776942	0.5	0.844371	0.5	0.729323	0.5	0.813107	0.5	0.810746	0.5	0.854305	1	0.075188	0.5	0.797375	0.5	0.886761	0.5	0.9075	0.5	0.776942	0.5	0.863861	0.5	0.784654	1	0.100251	1	0.115288	0.5	0.830731	0.5	0.923269	0.5	0.881765	0.5	0.833741	0.5	0.842669	0.5	0.855713	0.5
Sant_1808	0.5	0.375854	0.5	0.646789	0.5	0.406897	0.5	0.634483	0.5	0.675862	0.5	0.667431	0.5	0.551569	0.5	0.638009	0.5	0.75	0.5	0.719178	0.5	0.393103	0.5	0.834483	1	0.0744921	0.5	0.79054	0	1	0.5	0.794118	0.5	0.882759	0.5	0.790909	0.5	0.746637	0.5	0.784404	0.5	0.703872	1	0.0689655	0.5	0.792711	0.5	0.922018	0
Sant_1809	1	0.0138648	1	0.0259965	1	0.0225303	1	0.0225303	1	0.0294457	1	0.0207972	1	0.0311958	1	0.0311958	1	0.032853	1	0.0294627	1	0.0381062	1	0.0415464	0.5	0.610665	0.5	0.844926	1	0.0415945	1	0.0329289	1	0.0398613	1	0.0363951	1	0.0606586	1	0.0588915	1	0.0362069	1	0.0433276	1	0.0329289	1	0.0467938	1
Sant_1810	0.5	0.675926	0.5	0.780279	0.5	0.69555	0.5	0.621094	0.5	0.736597	0.5	0.787267	0.5	0.793388	0.5	0.814815	0.5	0.859485	0.5	0.863142	0.5	0.755196	0.5	0.817757	0.5	0.893667	0.5	0.866197	0.5	0.86651	0.5	0.871194	0.5	0.868483	0.5	0.910008	0.5	0.792018	0.5	0.847976	0	1	0.5	0.879593	0.5	0.836028	0	1	0.5
Sant_1811	0.5	0.756135	0.5	0.748072	0.5	0.734536	0.5	0.846114	0.5	0.864433	0.5	0.813429	0.5	0.869741	0.5	0.885671	0.5	0.874419	0.5	0.850382	0.5	0.855601	0.5	0.783282	0.5	0.818885	0.5	0.856922	0.5	0.763552	0.5	0.834101	0.5	0.883721	0.5	0.84031	0.5	0.87248	0	1	0.5	0.891684	0	1	0.5	0.852807	0.5	0.832218	0
Sant_1812	0.5	0.563682	0.5	0.91635	0.5	0.720755	0.5	0.780976	0	1	0.5	0.831234	0.5	0.789673	0.5	0.771644	0	1	0.5	0.700758	0.5	0.798234	0.5	0.684411	0.5	0.840304	0.5	0.870722	0.5	0.775536	0.5	0.893939	0	1	0	1	0	1	0	1	0.5	0.840304	0	1	0.5	0.801498	0	1	0
Sant_1813	0.5	0.680233	0	1	0.5	0.813084	0.5	0.716107	0.5	0.817544	0.5	0.759537	0.5	0.769942	0.5	0.721254	0.5	0.877457	0.5	0.823598	0.5	0.730012	0.5	0.894432	0.5	0.89965	0.5	0.80326	0.5	0.85614	0.5	0.837617	0	1	0	1	0	1	0	1	0.5	0.911215	0	1	0.5	0.859589	0	1	0
Sant_1814	0.5	0.617647	0.5	0.871737	0.5	0.586286	0.5	0.809101	0.5	0.979381	0.5	0.804714	0.5	0.69697	0.5	0.742639	1	0.106529	0.5	0.698997	0.5	0.792906	0.5	0.816027	0.5	0.969072	0.5	0.878718	0.5	0.819113	0.5	0.873034	0.5	0.917526	0.5	0.855188	0.5	0.778781	0.5	0.895928	0.5	0.986254	0.5	0.83239	0.5	0.882554	0.5	0.924399	0.5
Sant_1815	1	0.0267592	1	0.0327381	1	0.0625	1	0.0565476	1	0.0327381	1	0.0446429	1	0.0535183	1	0.0535183	1	0.0446429	1	0.0771513	1	0.0654762	1	0.0565476	1	0.0624381	1	0.0684524	1	0.0714286	1	0.0714286	1	0.0684524	1	0.0766208	1	0.0684524	1	0.0535714	1	0.0921705	1	0.0684524	1	0.0712166	1	0.0712166	1
Sant_1816	1	0.0719425	1	0.0935252	0.5	0.680851	0.5	0.620192	0.5	0.753623	0.5	0.735577	0.5	0.4819	0.5	0.556845	0.5	0.748235	0.5	0.737349	0.5	0.785714	0.5	0.884058	0.5	0.628571	0.5	0.737349	0.5	0.755396	0.5	0.641827	0.5	0.597403	0	1	0.5	0.78199	0.5	0.801418	0	1	0.5	0.823944	0	1	0	1	0.5
Sant_1817	0.5	0.259516	0.5	0.726644	0.5	0.572917	0.5	0.734899	0.5	0.690722	0.5	0.648903	0.5	0.648649	0.5	0.642857	0.5	0.65625	0.5	0.689189	0.5	0.634812	0.5	0.734694	0.5	0.747405	0.5	0.739583	0	1	0.5	0.523973	0.5	0.768166	0	1	0.5	0.711864	0.5	0.606061	0.5	0.765517	0	1	0	1	0	1	0
Sant_1818	1	0.100917	0.5	0.666667	0.5	0.616438	0.5	0.747734	0.5	0.709924	1	0.142202	0.5	0.793578	0.5	0.712557	1	0.114679	0.5	0.746586	0.5	0.729483	0.5	0.551672	0.5	0.792366	0.5	0.72741	0.5	0.681203	0.5	0.748858	0.5	0.760305	0	1	0	1	0.5	0.768072	0	1	0	1	0.5	0.833837	0.5	0.864329	0
Sant_1819	0.5	0.641475	0.5	0.587198	0.5	0.751397	0.5	0.857143	0.5	0.811268	0.5	0.723091	0.5	0.749298	0.5	0.75	0.5	0.807149	0.5	0.785648	0.5	0.806935	0.5	0.75566	0.5	0.863594	0.5	0.754253	0.5	0.87406	0.5	0.778196	0.5	0.835694	0.5	0.847826	0.5	0.779833	0.5	0.804067	0.5	0.880682	0.5	0.971591	0.5	0.822034	0.5	0.848256	0.5
[truncated: 2,527 more rows]
[truncated: 26 more columns]

## Sheet: Figure 3B
Table 1
Figure 3B
Column	Description
[truncated: 140 more rows]

## Sheet: Figure 3C
Table 1
Figure 3C:
Column	Description
[truncated: 54 more rows]
