# Supplementary material for: Stochasticity, determinism, and contingency shape genome evolution of endosymbiotic bacteria
Source: Nat Commun. 2024 May 29;15:4571. doi: 10.1038/s41467-024-48784-2 (PMC11137140; doi:10.1038/s41467-024-48784-2)
Supplement: Supplementary file 4 — Source Data [file 41467_2024_48784_MOESM4_ESM.zip › FigureSourceData/FigureS3_SourceData.tre]

(OG_Haemophilus_influenzae:0.1072653323,OG_Pasteurella_multocida:0.0835257464,(((((((((((Cokoo:0.0599345230,Cowil:0.0524054838)100:0.0207952849,(Comac1:0.1336526666,(Cowom:0.1049896976,Comas:0.1125316062)100:0.0156391501)88:0.0032521531)100:0.0226431678,((Enterobacter_asburiae:0.0061548820,Enterobacter_cloacae:0.0070863735)100:0.0033150817,Enterobacter_soli:0.0091815168)100:0.0057281280)97:0.0041606171,Leclercia_pneumoniae:0.0174222479)100:0.0132360228,Klebsiella_pneumoniae:0.0289665293)64:0.0068037354,(Escherichia_coli:0.0009001531,Shigella_boydii:0.0009020664)100:0.0279006075)100:0.0455138709,(Pantoea_vagans:0.0544721355,Erwinia_tasmaniensis:0.0560515737)100:0.0251689534)100:0.0239058954,(((((((((((((((Covei:0.0595609955,5_11_15_7:0.0328054511)83:0.0016229770,(5_11_15_8:0.0509008681,((Cobcs:0.0566501408,Cobcs2:0.0635961587)100:0.0047309767,2_16_15_1:0.0296117199)100:0.0016167112)83:0.0006751251)82:0.0001268923,(((Corod:0.0774398099,Comal:0.0270252752)100:0.0022027960,((CospTucha:0.0474702457,Cohoo:0.0435144370)75:0.0025056652,(CospAplar:0.0303815249,Cocol2:0.0262587591)74:0.0005862685)100:0.0011467288)100:0.0002244652,((Copar:0.0256792861,Cocln:0.0118469763)100:0.0027142356,Cobec:0.0407759231)100:0.0006482287)100:0.0002271055)100:0.0011201667,(((Coexi4:0.0591141820,(Cosmi:0.0470707045,Comjo3:0.0738656955)86:0.0025670466)57:0.0010927592,(2_16_15_8:0.0756691368,Cotsc:0.0494452313)78:0.0029496496)47:0.0003561207,(Cowai:0.0429637787,2_16_15_6:0.0463444154)53:0.0021581283)100:0.0003267664)100:0.0004173027,(((((2_16_15_3:0.0518557531,2_16_15_4:0.0508758777)100:0.0091150863,(5_11_15_3:0.0150576480,5_11_15_4:0.0173235747)100:0.0265656556)100:0.0024234502,(((ComasB:0.0572038975,CospZemel:0.0668928142)78:0.0038946154,2_16_15_5:0.0523262835)29:0.0010155548,(CospStori:0.0668357749,5_11_15_2:0.0546729558)75:0.0031717231)41:0.0006089722)40:0.0002041348,(5_11_15_6:0.0353188426,Coada:0.0441223518)42:0.0009325718)100:0.0003162820,(Cohar:0.0570521745,(Coang:0.0004149480,Cotas:0.0005003465)100:0.0328961666)100:0.0013506534)97:0.0000808099)100:0.0011242589,((HS1:0.0006965653,Sodalis_BD_bin2:0.0029816520)100:0.0003164294,Sodalis_sp_SodNvir:0.0037598284)100:0.0007172392)100:0.0004318379,Sodalis_pierantonius:0.0059822858)99:0.0002251450,Sodalis_sp_TME1:0.0031436870)100:0.0027295462,Sodalis_sp_SPI1:0.0365915943)100:0.0025018018,Sodalis_baculum:0.1217253256)100:0.0058312514,((Sodalis_endolongispinus:0.0100833192,Sodalis_sp_SoCistrobi:0.0052910781)100:0.0035376490,Sodalis_glossinidius:0.0112811415)100:0.0080009007)100:0.0100600022,(Sodalis_sp_Ppy:0.0000229634,Sodalis_sp_Psp:0.0000264011)100:0.1000342784)100:0.0104796021,((Sodalis_sp_Ffu:0.0009073608,Sodalis_sp_Fse:0.0017268893)100:0.0015048967,Sodalis_sp_Fle:0.0016616263)100:0.1170861014)100:0.0349688456,(((Bruguirivorax_albus:0.0606231464,((Sodalis_ligni_159R:0.0007766007,Sodalis_ligni_dw23:0.0017478853)100:0.0109181470,Sodalis_sp_dw_96:0.0149278244)100:0.0222348730)100:0.0159342179,Acerihabitans_arbors:0.0357988005)100:0.0182919205,Biostraticola_tofi:0.0584360085)99:0.0097241178)100:0.0426458567,((Pectobacterium_wasabiae:0.0378297987,Brenneria_goodwinii:0.0357675699)100:0.0197539804,(Dickeya_fangzhongdai:0.0426154308,Lonsdalea_quercina:0.0528188438)100:0.0173135104)100:0.0242150562)100:0.0098940310)100:0.0067055624,(Rahnella_victoriana:0.0673258761,Serratia_marcescens:0.0427003711)100:0.0131383923)100:0.0195650475,(((Cacom:0.0613839435,Arsenophonus_nasoniae:0.0127481538)100:0.1373510646,Photorhabdus_laumondii:0.0610937167)96:0.0244010983,Morganella_morganii:0.1088934528)100:0.0408669975)100:0.0261056015,(Budvicia_diplopodorum:0.0493158654,Pragia_fontium:0.0464690389)100:0.0588492746)100:0.3278220402);
