# Supplementary material for: Stochasticity, determinism, and contingency shape genome evolution of endosymbiotic bacteria
Source: Nat Commun. 2024 May 29;15:4571. doi: 10.1038/s41467-024-48784-2 (PMC11137140; doi:10.1038/s41467-024-48784-2)
Supplement: Supplementary file 4 — Source Data [file 41467_2024_48784_MOESM4_ESM.zip › FigureSourceData/FigureS4_SourceData.tre]

(OG_Haemophilus_influenzae:0.1820448680,OG_Pasteurella_multocida:0.1392815939,(((((((((((Comac1:0.2308715141,Comas:0.1907452279)100:0.0209462437,Cowom:0.1739122658)98:0.0090666665,(Cowil:0.1032307812,Cokoo:0.1140088510)100:0.0443220532)100:0.0415267778,(((Enterobacter_asburiae:0.0116685003,Enterobacter_cloacae:0.0131566367)100:0.0070933579,Enterobacter_soli:0.0161021620)100:0.0128461131,Leclercia_pneumoniae:0.0349024521)70:0.0080144209)100:0.0247268016,Klebsiella_pneumoniae:0.0544738427)80:0.0136090487,(Escherichia_coli:0.0011154703,Shigella_boydii:0.0012731944)100:0.0458139468)100:0.0853854274,(Erwinia_tasmaniensis:0.1004427279,Pantoea_vagans:0.1015134631)100:0.0511261972)100:0.0440573070,(((((Bruguirivorax_albus:0.1039848293,(Sodalis_sp_dw_96:0.0227346011,(Sodalis_ligni_159R:0.0013113125,Sodalis_ligni_dw23:0.0029729585)100:0.0191960627)100:0.0391103781)100:0.0289943037,Acerihabitans_arbors:0.0669456287)100:0.0368941871,Biostraticola_tofi:0.1022381462)100:0.0193961598,((Sodalis_sp_Fle:0.0034554643,(Sodalis_sp_Ffu:0.0019044929,Sodalis_sp_Fse:0.0037147930)100:0.0030875684)100:0.2157783168,(((Sodalis_baculum:0.2443928538,(((((((Cohar:0.1168875682,(Coang:0.0009897305,Cotas:0.0010325407)100:0.0685939346)95:0.0047289987,(((((ComasB:0.1106437769,CospZemel:0.1289697630)93:0.0114742002,2_16_15_5:0.1060721685)89:0.0036031340,(CospStori:0.1310862675,5_11_15_2:0.1151301141)91:0.0095327837)98:0.0025556997,((2_16_15_3:0.1050019180,2_16_15_4:0.0990152812)100:0.0211592078,(5_11_15_3:0.0307353960,5_11_15_4:0.0361373370)100:0.0558889868)100:0.0060289473)98:0.0011522048,(5_11_15_6:0.0758917887,Coada:0.0899521412)94:0.0039371695)95:0.0009331120)100:0.0004653723,(((2_16_15_8:0.1479480019,Cotsc:0.0981604700)88:0.0098916764,(((Comjo3:0.1483733772,Coexi4:0.1131614570)45:0.0094871155,Cosmi:0.1029185660)36:0.0040519976,(2_16_15_6:0.0938038889,Cowai:0.0868721732)30:0.0057498931)22:0.0013507725)100:0.0015559666,(((((Corod:0.1514465971,Comal:0.0552112632)98:0.0062160595,((Cohoo:0.0864434687,CospTucha:0.0954111110)82:0.0075158940,(CospAplar:0.0642251481,Cocol2:0.0568420595)81:0.0020123189)99:0.0027261253)98:0.0005909252,(Cobec:0.0867701314,(Copar:0.0580157197,Cocln:0.0274438691)100:0.0062054384)100:0.0016275874)99:0.0005737229,((Covei:0.1188739928,5_11_15_8:0.0960626350)98:0.0076923583,((Cobcs:0.1128683682,Cobcs2:0.1284857764)100:0.0130750607,2_16_15_1:0.0624694353)100:0.0050577606)97:0.0015533850)96:0.0004494359,5_11_15_7:0.0769961825)100:0.0020160569)100:0.0010291322)100:0.0022637800,(Sodalis_sp_SodNvir:0.0080366056,(Sodalis_BD_bin2:0.0068058939,HS1:0.0012159528)100:0.0005136874)100:0.0012067873)100:0.0007712189,Sodalis_pierantonius:0.0130051775)97:0.0003117761,Sodalis_sp_TME1:0.0063362370)100:0.0041542577,Sodalis_sp_SPI1:0.0772134129)53:0.0049405094)100:0.0088774351,((Sodalis_endolongispinus:0.0201472948,Sodalis_sp_SoCistrobi:0.0091703753)100:0.0066569908,Sodalis_glossinidius:0.0215183922)100:0.0130359920)100:0.0208362599,(Sodalis_sp_Ppy:0.0000028538,Sodalis_sp_Psp:0.0000933680)100:0.1933276781)100:0.0198169789)100:0.0609740097)100:0.0838758500,((Lonsdalea_quercina:0.0977643518,Dickeya_fangzhongdai:0.0773210584)100:0.0326575357,(Brenneria_goodwinii:0.0599629718,Pectobacterium_wasabiae:0.0664103198)100:0.0330937825)100:0.0454970133)100:0.0193687266)87:0.0131607686,(Rahnella_victoriana:0.1199403341,Serratia_marcescens:0.0782627335)100:0.0272749305)100:0.0323503362,((Morganella_morganii:0.1783743992,(Arsenophonus_nasoniae:0.0242423330,Cacom:0.1279099094)100:0.2074719768)100:0.0402868186,Photorhabdus_laumondii:0.1160248000)100:0.0831353067)100:0.0431341222,(Budvicia_diplopodorum:0.0836295700,Pragia_fontium:0.0714239608)100:0.1045688683)100:0.5077378962);
