# Supplementary material for: Stochasticity, determinism, and contingency shape genome evolution of endosymbiotic bacteria
Source: Nat Commun. 2024 May 29;15:4571. doi: 10.1038/s41467-024-48784-2 (PMC11137140; doi:10.1038/s41467-024-48784-2)
Supplement: Supplementary file 4 — Source Data [file 41467_2024_48784_MOESM4_ESM.zip › FigureSourceData/FigureS8_SourceData.xlsx]

## Sheet: Figures S8 A and B
Table 1
Figure S8A
Figure S8B
Column	Description
C. claytoni - G+C	The % G+C of each contig from C. claytoni.
C. claytoni - Contig size	The size of each contig from C. claytoni.
C. claytoni - Coverage depth	The depth of coverage of each contig from C. claytoni.
C. claytoni - Is symbiont contig	Is the contig predicted to be a symbiont contig. 1 = yes, 0= no.
C. fradei - G+C	The % G+C of each contig from C. fradei.
C. fradei - Contig size	The size of each contig from C. fradei.
C. fradei - Coverage depth	The depth of coverage of each contig from C. fradei.
C. fradei - Is symbiont contig	Is the contig predicted to be a symbiont contig. 1 = yes, 0= no.
C. rodmani - G+C	The % G+C of each contig from C. rodmani.
C. rodmani - Contig size	The size of each contig from C. rodmani.
C. rodmani - Coverage depth	The depth of coverage of each contig from C. rodmani.
C. rodmani - Is symbiont contig	Is the contig predicted to be a symbiont contig. 1 = yes, 0= no.
C. claytoni - G+C	C. claytoni - Contig size	C. claytoni - Coverage depth	C. claytoni - Is symbiont contig	C. fradei - G+C	C. fradei - Contig size	C. fradei - Coverage depth	C. fradei - Is symbiont contig	C. rodmani - G+C	C. rodmani - Contig size	C. rodmani - Coverage depth	C. rodmani - Is symbiont contig
0.381	64372	31	0	0.348	62188	28	0	0.441	1241	29	0
0.347	19118	28	0	0.324	62516	28	0	0.41	8579	35	0
0.357	36485	32	0	0.352	40280	26	0	0.358	3273	31	0
0.362	29568	31	0	0.413	29393	26	0	0.368	4110	39	0
0.342	9706	27	0	0.32	17702	27	0	0.399	4997	35	0
0.361	29678	27	0	0.33	87868	26	0	0.342	11601	31	0
0.307	28637	22	0	0.361	19614	26	0	0.36	4022	36	0
0.335	17741	27	0	0.358	51796	26	0	0.344	11939	32	0
0.368	65567	27	0	0.317	26171	24	0	0.333	1162	100	0
0.345	10146	26	0	0.31	82067	27	0	0.352	3071	43	0
0.359	15074	28	0	0.347	44672	28	0	0.301	2968	28	0
0.328	17349	25	0	0.329	35909	27	0	0.384	6531	38	0
0.384	8919	35	0	0.32	21560	30	0	0.365	1597	37	0
0.331	15072	24	0	0.332	61440	26	0	0.389	2059	19	0
0.326	8752	26	0	0.385	51777	28	0	0.402	17494	39	0
0.361	5877	22	0	0.329	23304	28	0	0.452	2918	41	0
0.389	3737	20	0	0.353	17515	28	0	0.341	6146	31	0
0.36	9616	29	0	0.384	57695	28	0	0.352	1002	41	0
0.333	8549	25	0	0.386	15388	27	0	0.294	3569	26	0
0.332	3959	22	0	0.348	30541	26	0	0.313	5951	29	0
0.354	6887	30	0	0.329	44199	28	0	0.337	2200	31	0
0.349	4244	28	0	0.41	1452	25	0	0.393	7431	40	0
0.335	1312	23	0	0.334	9914	26	0	0.391	3182	34	0
0.397	2880	36	0	0.494	1187	31	0	0.338	6932	27	0
0.424	1142	29	0	0.406	1132	30	1	0.362	2712	35	0
0.373	7600	35	0	0.499	27554	14	1	0.425	1159	34	0
0.401	7593	40	0	0.527	23665	13	1	0.382	2251	43	0
0.346	1185	16	0	0.512	630371	14	1	0.382	3255	38	0
0.387	1638	24	0	0.51	93474	14	1	0.339	16042	29	0
0.496	1275	38	0	0.506	70117	14	1	0.344	1181	35	0
0.328	5590	24	0	0.522	188658	14	1	0.379	1069	27	0
0.476	1021	18	0	0.514	123302	14	1	0.403	1740	30	0
0.571	1099	37	1	0.507	1169471	14	1	0.344	1441	31	0
0.557	24379	19	1	0.513	201124	14	1	0.379	1019	41	0
0.538	603365	19	1	0.526	142046	13	1	0.4	1086	39	0
0.546	129444	20	1	0.498	210673	14	1	0.326	1170	24	0
0.552	11666	18	1	0.512	147867	14	1	0.441	6094	37	0
0.547	38000	18	1	0.501	6116	15	1	0.399	3931	31	0
0.524	28996	21	1	0.542	1186	28	1	0.325	5605	31	0
0.534	667483	18	1	0.524	2412	35	1	0.332	1501	22	0
0.525	46605	19	1	0.52	1879	38	1	0.42	1092	39	0
0.54	728587	19	1	0.538	1430	39	1	0.408	7957	34	0
0.552	144154	19	1	0.321	197180	26	0	0.39	2659	38	0
0.547	216445	19	1	0.325	180200	26	0	0.389	2211	43	0
0.533	69694	19	1	0.318	155676	26	0	0.374	1720	36	0
0.529	6427	22	1	0.38	145797	29	0	0.397	1061	35	0
0.526	226845	20	1	0.346	144399	28	0	0.339	3727	34	0
0.576	1175	38	1	0.36	141437	28	0	0.328	2550	33	0
0.497	6034	36	1	0.352	141396	28	0	0.381	15449	38	0
0.34	15780	29	0	0.352	137459	26	0	0.373	2571	38	0
0.357	3912	49	0	0.354	137387	29	0	0.416	1014	24	0
0.322	1658	11	0	0.34	137287	28	0	0.362	2037	37	0
0.372	12256	38	0	0.34	136365	27	0	0.387	10024	48	0
0.366	1637	35	0	0.361	132787	29	0	0.327	6919	28	0
0.335	7873	29	0	0.351	131656	27	0	0.34	5193	38	0
0.376	1591	46	0	0.4	130442	28	0	0.331	8418	34	0
0.364	4517	61	0	0.327	129113	26	0	0.369	4636	41	0
0.409	1566	33	0	0.327	127425	26	0	0.349	1080	23	0
0.351	4125	27	0	0.312	127362	26	0	0.346	8807	33	0
0.354	1513	35	0	0.36	126656	28	0	0.401	4021	32	0
0.379	1410	21	0	0.368	125761	28	0	0.326	30134	31	0
0.339	1115	26	0	0.309	120015	26	0	0.4	1356	24	0
0.407	1040	33	0	0.374	119702	27	0	0.364	1815	38	0
0.344	1055	27	0	0.355	119234	28	0	0.405	2631	43	0
0.414	1640	27	0	0.349	119163	27	0	0.393	1653	39	0
0.377	1976	47	0	0.37	119035	29	0	0.37	2975	30	0
0.378	1014	37	0	0.358	118550	27	0	0.367	1432	45	0
0.285	1129	12	0	0.37	116287	27	0	0.293	1435	27	0
0.351	1623	12	0	0.311	116153	26	0	0.323	1333	34	0
0.338	44027	30	0	0.351	116150	28	0	0.417	2098	36	0
0.355	1126	21	0	0.329	115294	28	0	0.361	2689	39	0
0.324	5217	28	0	0.34	115131	27	0	0.323	5916	34	0
0.391	1194	32	0	0.353	114713	27	0	0.409	3315	36	0
0.368	4388	20	0	0.344	113078	28	0	0.386	19696	34	0
0.342	4893	27	0	0.366	112811	27	0	0.351	11364	39	0
0.432	4996	37	0	0.331	108430	27	0	0.363	1954	57	0
0.358	6174	30	0	0.331	107006	27	0	0.342	3276	37	0
0.358	1281	15	0	0.347	106595	28	0	0.432	2099	25	0
0.397	1160	14	0	0.35	106426	27	0	0.4	5487	40	0
0.359	1216	35	0	0.379	106276	28	0	0.332	2397	28	0
0.408	15398	36	0	0.368	106165	30	0	0.409	1292	30	0
0.375	60182	31	0	0.352	104642	28	0	0.352	8057	37	0
0.343	2263	29	0	0.335	103049	27	0	0.399	6571	32	0
0.366	1039	16	0	0.378	102783	28	0	0.354	1017	22	0
0.351	3080	15	0	0.332	102698	29	0	0.352	24078	36	0
0.357	4822	16	0	0.362	102131	28	0	0.434	1484	26	0
0.363	2529	21	0	0.332	100830	27	0	0.348	15712	34	0
0.342	1303	36	0	0.325	100583	25	0	0.372	1963	38	0
0.34	1311	15	0	0.301	100215	26	0	0.339	5606	34	0
0.347	1080	14	0	0.344	100070	27	0	0.375	16087	33	0
0.344	1269	27	0	0.372	99854	29	0	0.371	3528	34	0
0.346	2451	26	0	0.314	99632	27	0	0.377	3590	37	0
0.383	24816	35	0	0.328	99239	27	0	0.335	3291	29	0
0.383	1010	35	0	0.357	99106	29	0	0.355	1071	26	0
0.366	1035	29	0	0.347	99083	28	0	0.373	1039	32	0
0.347	1247	17	0	0.324	98404	28	0	0.315	10690	27	0
0.416	1137	18	0	0.333	97923	27	0	0.404	2118	38	0
0.38	2686	30	0	0.305	97504	26	0	0.383	1221	33	0
0.332	4058	30	0	0.352	97308	28	0	0.329	2407	34	0
0.349	12491	30	0	0.368	97054	28	0	0.346	5094	31	0
0.294	2411	20	0	0.371	96953	28	0	0.314	1038	30	0
0.372	13214	29	0	0.33	96695	27	0	0.381	1555	41	0
0.35	3629	19	0	0.335	96010	25	0	0.291	3144	30	0
0.307	1036	13	0	0.339	95981	28	0	0.323	1379	21	0
0.375	1321	14	0	0.363	95800	29	0	0.392	4052	35	0
0.339	1656	26	0	0.359	95337	30	0	0.394	1578	41	0
0.366	1538	31	0	0.301	94887	26	0	0.414	8170	37	0
0.343	1899	48	0	0.361	94123	25	0	0.364	2206	36	0
0.347	7585	35	0	0.361	93415	28	0	0.324	15230	31	0
0.356	10049	29	0	0.316	92648	29	0	0.331	2038	33	0
0.322	29606	24	0	0.352	92392	27	0	0.365	3505	35	0
0.359	1210	16	0	0.357	92375	26	0	0.311	1169	35	0
0.401	1336	21	0	0.315	91975	27	0	0.42	1992	34	0
0.328	1220	18	0	0.347	91578	27	0	0.346	1045	23	0
0.36	10306	28	0	0.348	91432	30	0	0.31	2249	28	0
0.37	1490	17	0	0.365	91426	27	0	0.382	2787	32	0
0.359	1598	12	0	0.371	91383	27	0	0.309	2079	29	0
0.425	1839	27	0	0.358	90250	28	0	0.33	4480	32	0
0.352	3344	17	0	0.346	89824	26	0	0.366	40809	39	0
0.329	1830	19	0	0.378	89643	30	0	0.345	38347	32	0
0.347	1374	40	0	0.37	89484	31	0	0.361	5081	32	0
0.386	1630	29	0	0.367	89072	29	0	0.386	1259	36	0
0.37	3492	35	0	0.315	88987	28	0	0.39	1029	24	0
0.369	18449	35	0	0.377	88947	29	0	0.411	2338	28	0
0.373	19463	26	0	0.342	88734	28	0	0.411	1371	41	0
0.383	1363	30	0	0.315	88363	26	0	0.329	2644	24	0
0.35	3989	19	0	0.361	88361	25	0	0.323	12189	34	0
0.371	1339	16	0	0.337	87767	25	0	0.352	6133	35	0
0.427	2995	33	0	0.318	87670	27	0	0.464	1229	42	0
0.327	1294	16	0	0.352	87631	28	0	0.415	1231	33	0
0.337	2148	47	0	0.342	87615	28	0	0.356	6305	35	0
0.347	3589	23	0	0.373	87570	29	0	0.345	22259	35	0
0.297	1424	8	0	0.319	87475	27	0	0.402	1209	28	0
0.347	1746	32	0	0.338	86742	26	0	0.368	1148	35	0
0.371	1241	15	0	0.341	86734	28	0	0.363	1451	41	0
0.336	2211	28	0	0.36	85808	28	0	0.336	1430	18	0
0.299	2334	22	0	0.325	85577	25	0	0.407	1971	35	0
0.363	21799	32	0	0.363	85005	29	0	0.426	1290	31	0
0.382	1964	30	0	0.333	84982	28	0	0.427	4759	32	0
0.35	1105	25	0	0.391	84888	29	0	0.396	2415	35	0
0.321	1111	21	0	0.369	84689	27	0	0.368	7388	31	0
0.317	1129	26	0	0.325	84657	30	0	0.38	3220	34	0
0.354	3435	25	0	0.358	84251	33	0	0.382	2072	35	0
0.394	33456	33	0	0.317	84117	26	0	0.341	59545	32	0
0.332	3596	27	0	0.359	84008	27	0	0.408	1242	26	0
0.397	1554	25	0	0.357	83410	29	0	0.371	1494	24	0
0.382	10351	42	0	0.332	82865	29	0	0.326	5961	29	0
0.316	1314	37	0	0.332	82707	25	0	0.342	7320	35	0
0.374	2060	20	0	0.344	82517	27	0	0.389	3415	31	0
0.319	6766	27	0	0.367	82362	26	0	0.385	1245	28	0
0.377	1513	34	0	0.334	82274	28	0	0.383	1289	41	0
0.378	1713	24	0	0.353	81839	28	0	0.384	2547	39	0
0.366	2847	25	0	0.355	81543	28	0	0.461	1102	26	0
0.365	1366	16	0	0.322	80965	24	0	0.331	1216	31	0
0.325	1172	14	0	0.364	80692	29	0	0.352	3092	30	0
0.404	1588	30	0	0.333	80514	27	0	0.368	16321	37	0
0.392	1466	23	0	0.378	80131	28	0	0.392	2748	38	0
0.349	32432	30	0	0.305	80100	24	0	0.336	5567	29	0
0.329	2093	26	0	0.37	80059	28	0	0.321	1231	33	0
0.329	2512	24	0	0.369	79810	27	0	0.335	2452	30	0
0.319	5493	26	0	0.374	79657	28	0	0.336	10986	34	0
0.376	4244	32	0	0.355	79633	27	0	0.294	14264	25	0
0.378	1538	38	0	0.348	79548	29	0	0.346	5655	35	0
0.337	1109	19	0	0.335	79532	27	0	0.301	1045	25	0
0.367	3213	22	0	0.323	79506	25	0	0.415	1132	28	0
0.377	8040	26	0	0.338	79285	30	0	0.378	1043	35	0
0.353	1467	17	0	0.374	79111	28	0	0.347	2161	43	0
0.398	4675	36	0	0.345	78969	25	0	0.388	1355	34	0
0.341	2448	32	0	0.379	78728	31	0	0.354	1344	29	0
0.32	1041	13	0	0.345	78522	28	0	0.351	8356	39	0
0.39	5017	33	0	0.377	78373	28	0	0.367	4046	35	0
0.349	1353	20	0	0.313	78109	24	0	0.408	3214	37	0
0.374	14187	36	0	0.358	78095	27	0	0.355	1354	37	0
0.383	1231	31	0	0.36	77812	28	0	0.377	5172	40	0
0.386	3733	36	0	0.371	77357	27	0	0.358	2603	41	0
0.373	1103	37	0	0.304	77294	27	0	0.398	3543	32	0
0.349	1113	24	0	0.376	77264	28	0	0.362	2329	41	0
0.399	1824	19	0	0.325	77168	26	0	0.391	13745	39	0
0.363	1274	23	0	0.314	76748	26	0	0.367	4399	42	0
0.398	1167	29	0	0.322	76469	26	0	0.442	3465	43	0
0.329	2073	29	0	0.366	76155	28	0	0.368	1251	37	0
0.354	3391	33	0	0.334	76138	26	0	0.397	13017	36	0
0.356	1223	24	0	0.342	76028	26	0	0.323	2804	42	0
0.465	1448	75	0	0.377	75769	29	0	0.376	8888	36	0
0.41	1524	20	0	0.353	75492	29	0	0.356	9093	39	0
0.34	4028	24	0	0.336	74954	27	0	0.408	2029	40	0
0.38	1660	26	0	0.371	74919	28	0	0.407	1099	95	0
0.381	2228	27	0	0.353	74777	26	0	0.381	9968	39	0
0.332	4175	62	0	0.337	74752	25	0	0.353	1843	38	0
0.33	1658	24	0	0.336	74643	27	0	0.362	1121	38	0
0.409	2002	26	0	0.357	74614	26	0	0.334	1657	24	0
0.325	2942	12	0	0.356	74459	31	0	0.403	2666	26	0
0.337	1412	26	0	0.331	74237	27	0	0.36	3686	33	0
0.396	5285	23	0	0.336	74072	24	0	0.441	1323	28	0
0.35	2163	18	0	0.334	74046	28	0	0.363	3153	33	0
0.398	2865	26	0	0.395	74021	27	0	0.314	7023	35	0
0.388	1212	17	0	0.34	73990	27	0	0.381	1582	80	0
0.404	4103	37	0	0.393	73835	26	0	0.358	1197	25	0
0.437	1566	57	0	0.315	73730	27	0	0.383	4500	41	0
0.391	1228	31	0	0.37	73677	28	0	0.308	3211	24	0
0.423	1870	34	0	0.371	73549	28	0	0.357	1324	19	0
0.318	4231	28	0	0.311	73495	25	0	0.359	3797	35	0
0.384	1293	29	0	0.378	73373	29	0	0.432	7360	31	0
0.349	1073	29	0	0.34	73264	28	0	0.423	1285	25	0
0.391	2195	23	0	0.302	73076	24	0	0.348	7247	38	0
0.298	2382	15	0	0.355	72816	28	0	0.378	3815	36	0
0.366	3478	35	0	0.349	72772	27	0	0.313	1042	22	0
0.378	2918	34	0	0.381	72533	29	0	0.311	11725	29	0
0.345	2139	16	0	0.359	72359	27	0	0.365	4474	40	0
0.34	2194	29	0	0.365	72351	28	0	0.338	2831	37	0
0.367	4392	31	0	0.384	72320	28	0	0.388	15635	32	0
0.359	3252	37	0	0.349	72271	27	0	0.418	2226	27	0
0.361	1456	24	0	0.351	72180	30	0	0.311	12391	28	0
0.359	1129	18	0	0.317	71948	28	0	0.378	1240	20	0
0.323	1290	8	0	0.368	71913	28	0	0.337	14690	33	0
0.335	1428	14	0	0.377	71830	28	0	0.398	2255	38	0
0.426	1035	40	0	0.312	71773	26	0	0.403	8695	40	0
0.349	1166	64	0	0.365	71619	27	0	0.395	4083	36	0
0.378	1186	32	0	0.334	71496	27	0	0.344	2748	39	0
0.397	1869	32	0	0.376	71319	28	0	0.333	3628	38	0
0.364	1065	64	0	0.346	71287	26	0	0.385	2822	36	0
0.356	10851	29	0	0.372	71276	29	0	0.302	12324	28	0
0.344	1072	14	0	0.351	70984	28	0	0.426	1549	35	0
0.342	1227	11	0	0.346	70828	27	0	0.338	26988	29	0
0.35	3368	32	0	0.357	70784	29	0	0.358	1927	32	0
0.327	1304	17	0	0.345	70781	27	0	0.357	3285	37	0
0.359	5836	48	0	0.341	70685	29	0	0.347	29579	30	0
0.333	1117	15	0	0.314	70679	25	0	0.336	8788	30	0
0.338	1820	31	0	0.368	70663	26	0	0.363	1625	40	0
0.399	2935	20	0	0.363	70640	31	0	0.366	1195	42	0
0.364	1899	69	0	0.335	70607	27	0	0.375	1244	51	0
0.291	1176	12	0	0.331	70391	26	0	0.336	11195	30	0
0.344	1073	18	0	0.343	70345	25	0	0.434	1342	31	0
0.366	4523	28	0	0.358	70115	28	0	0.398	5329	38	0
0.34	1049	14	0	0.336	69944	27	0	0.326	1919	46	0
0.363	2376	20	0	0.347	69774	24	0	0.347	4509	38	0
0.366	1039	26	0	0.351	69731	30	0	0.313	1205	22	0
0.314	1401	25	0	0.365	69488	31	0	0.35	24404	31	0
0.353	3821	15	0	0.353	69442	27	0	0.399	4587	39	0
0.391	1665	22	0	0.347	69348	25	0	0.319	3216	26	0
0.366	2077	26	0	0.393	69296	31	0	0.353	1602	36	0
0.361	13936	29	0	0.375	69125	28	0	0.326	18656	30	0
0.366	2764	32	0	0.314	69118	26	0	0.413	2784	32	0
0.389	4603	34	0	0.352	68841	27	0	0.324	1155	35	0
0.342	1357	17	0	0.363	68637	26	0	0.309	5047	34	0
0.388	3552	34	0	0.312	68406	25	0	0.358	5859	31	0
0.487	2379	41	0	0.368	68360	29	0	0.348	7794	27	0
0.348	1247	32	0	0.321	68352	27	0	0.316	1157	32	0
0.379	2895	36	0	0.349	68308	31	0	0.379	1104	30	0
0.317	3254	24	0	0.355	68259	27	0	0.367	2253	35	0
0.421	1054	44	0	0.317	68128	27	0	0.32	8620	32	0
0.294	1571	7	0	0.323	68078	27	0	0.41	1015	50	0
0.335	1503	14	0	0.37	68043	31	0	0.369	1217	27	0
0.323	2040	29	0	0.322	67970	26	0	0.389	1454	38	0
0.402	2589	34	0	0.361	67936	28	0	0.337	5153	36	0
0.337	4095	36	0	0.397	67900	28	0	0.3	12436	27	0
0.409	1450	36	0	0.345	67779	28	0	0.387	3258	39	0
0.36	2092	29	0	0.382	67598	28	0	0.371	2280	34	0
0.436	1109	31	0	0.334	67500	27	0	0.353	5982	38	0
0.357	1812	16	0	0.384	67493	28	0	0.348	11712	38	0
0.302	2348	21	0	0.387	67426	30	0	0.345	3816	28	0
0.354	1131	29	0	0.368	67078	26	0	0.361	1551	27	0
0.361	1263	28	0	0.353	67066	28	0	0.377	2733	37	0
0.395	1062	38	0	0.317	67065	26	0	0.369	1901	27	0
0.334	7153	28	0	0.34	67043	26	0	0.354	1428	35	0
0.378	1068	30	0	0.367	67039	29	0	0.405	1471	34	0
0.373	1632	34	0	0.331	67002	25	0	0.436	2080	38	0
0.347	2190	28	0	0.325	66677	26	0	0.476	1381	36	0
0.363	1222	20	0	0.331	66596	25	0	0.274	1297	21	0
0.386	8703	30	0	0.359	66479	27	0	0.37	1035	40	0
0.37	2184	26	0	0.359	66429	28	0	0.325	9156	25	0
0.32	1833	11	0	0.35	66407	25	0	0.343	3041	28	0
0.388	1308	41	0	0.356	66336	29	0	0.323	3218	30	0
0.351	2365	25	0	0.352	66199	27	0	0.335	1528	19	0
0.35	3669	19	0	0.381	66044	27	0	0.293	11599	30	0
0.262	1349	10	0	0.311	65981	26	0	0.437	1013	63	0
0.354	3853	22	0	0.36	65826	28	0	0.409	11666	40	0
0.406	1097	32	0	0.324	65566	27	0	0.4	1264	32	0
0.335	5281	29	0	0.304	65550	27	0	0.337	7260	40	0
0.32	12655	23	0	0.349	65456	27	0	0.339	3383	33	0
0.44	1217	32	0	0.344	65356	25	0	0.35	54354	34	0
0.462	1671	42	0	0.319	65269	25	0	0.38	1516	38	0
0.363	1594	31	0	0.329	65241	26	0	0.383	3303	42	0
0.33	1024	27	0	0.34	65240	27	0	0.294	1424	17	0
0.302	1053	15	0	0.326	65162	25	0	0.422	2401	39	0
0.363	1271	38	0	0.347	65154	27	0	0.412	2235	34	0
0.346	1275	12	0	0.362	65152	27	0	0.389	2662	36	0
0.309	1149	13	0	0.306	65140	25	0	0.329	13336	33	0
0.376	1809	36	0	0.367	65127	27	0	0.34	1538	20	0
0.425	1213	32	0	0.359	65065	29	0	0.345	14375	39	0
0.302	1227	12	0	0.363	64895	27	0	0.37	16502	36	0
0.348	1384	23	0	0.373	64702	29	0	0.395	2815	43	0
0.413	5716	32	0	0.313	64655	26	0	0.408	3021	43	0
0.455	1922	36	0	0.352	64447	28	0	0.327	1270	36	0
0.357	2733	30	0	0.363	64418	26	0	0.35	1207	38	0
0.401	14105	32	0	0.367	64405	27	0	0.285	1870	15	0
0.295	1043	19	0	0.363	64203	26	0	0.34	1752	30	0
0.363	2730	17	0	0.364	64139	28	0	0.313	6801	25	0
0.32	1011	37	0	0.331	64099	29	0	0.339	1061	31	0
0.353	3093	28	0	0.31	63973	27	0	0.396	1964	43	0
0.307	4871	30	0	0.353	63950	27	0	0.356	1056	20	0
0.408	1438	29	0	0.35	63941	28	0	0.385	1113	30	0
0.297	1059	10	0	0.361	63708	27	0	0.413	1754	47	0
0.365	10834	31	0	0.361	63519	28	0	0.362	1701	22	0
0.346	1337	15	0	0.376	63470	30	0	0.316	3850	32	0
0.323	9472	26	0	0.362	63282	27	0	0.367	1707	39	0
0.399	3464	26	0	0.354	63243	30	0	0.377	1220	41	0
0.304	10480	23	0	0.371	63214	26	0	0.409	2653	28	0
0.347	1262	11	0	0.352	62908	26	0	0.364	15833	39	0
0.389	1410	35	0	0.371	62829	27	0	0.374	3419	47	0
0.36	1206	34	0	0.327	62826	27	0	0.458	2753	47	0
0.321	1529	12	0	0.355	62793	30	0	0.321	23762	28	0
0.326	1566	12	0	0.345	62675	25	0	0.378	19691	35	0
0.416	2930	34	0	0.372	62550	29	0	0.384	1051	29	0
0.339	1651	23	0	0.367	62512	30	0	0.344	3134	35	0
0.337	6253	27	0	0.314	62477	25	0	0.359	2061	40	0
0.411	1242	39	0	0.32	62451	25	0	0.381	4208	40	0
0.375	1086	15	0	0.395	62448	29	0	0.376	17991	38	0
0.377	1575	35	0	0.343	62434	28	0	0.423	1952	29	0
0.407	1037	34	0	0.325	62388	26	0	0.406	14579	37	0
0.349	1004	32	0	0.332	62052	26	0	0.34	9745	36	0
0.398	3091	36	0	0.376	62036	30	0	0.418	1304	30	0
0.395	5000	26	0	0.336	62031	27	0	0.341	1097	70	0
0.338	6286	17	0	0.353	61995	27	0	0.318	7863	31	0
0.354	1201	27	0	0.306	61643	27	0	0.363	6153	31	0
0.353	3381	33	0	0.325	61579	28	0	0.374	3059	40	0
0.378	4367	22	0	0.347	61456	26	0	0.389	1075	91	0
0.355	2650	21	0	0.389	61432	29	0	0.353	5781	33	0
0.334	1039	27	0	0.346	61364	27	0	0.366	1373	35	0
0.296	1093	14	0	0.371	61148	27	0	0.343	3892	32	0
0.38	1167	35	0	0.34	61002	27	0	0.379	1790	21	0
0.394	1146	13	0	0.325	61000	26	0	0.33	1223	22	0
0.375	2953	23	0	0.343	60971	27	0	0.385	1158	33	0
0.346	1801	34	0	0.349	60835	27	0	0.349	6019	37	0
0.336	4185	25	0	0.351	60810	28	0	0.307	17587	27	0
0.408	1595	56	0	0.304	60771	23	0	0.319	1818	21	0
0.362	1187	36	0	0.403	60761	29	0	0.374	1251	26	0
0.341	21840	34	0	0.357	60559	27	0	0.36	9893	33	0
0.352	2324	61	0	0.347	60489	27	0	0.321	20972	29	0
0.352	1226	28	0	0.325	60487	29	0	0.467	1765	42	0
0.28	1953	16	0	0.332	60230	28	0	0.349	1984	23	0
0.347	4862	31	0	0.361	60139	28	0	0.364	1064	23	0
0.37	1174	18	0	0.346	60050	28	0	0.427	8178	40	0
0.401	1067	40	0	0.357	60012	26	0	0.456	3455	40	0
0.443	1021	20	0	0.357	59961	27	0	0.364	2879	33	0
0.335	1590	11	0	0.326	59950	26	0	0.33	19455	30	0
0.363	1593	25	0	0.322	59905	25	0	0.325	14654	28	0
0.391	4932	35	0	0.386	59721	29	0	0.378	2156	24	0
0.333	2165	16	0	0.338	59657	27	0	0.328	1105	28	0
0.439	2034	32	0	0.321	59608	26	0	0.411	9519	34	0
0.394	1088	16	0	0.33	59559	29	0	0.349	1074	39	0
0.339	3471	28	0	0.32	59500	28	0	0.368	1554	34	0
0.368	2818	20	0	0.341	59419	27	0	0.457	4593	37	0
0.333	1031	17	0	0.355	59415	29	0	0.33	45390	31	0
0.326	1201	23	0	0.349	59343	25	0	0.352	5708	35	0
0.359	2892	29	0	0.326	59313	25	0	0.303	3457	27	0
0.465	1031	29	0	0.401	59311	31	0	0.421	6723	38	0
0.384	1043	17	0	0.334	59275	27	0	0.408	8813	41	0
0.396	1885	29	0	0.325	59241	28	0	0.36	6950	33	0
0.352	2073	27	0	0.38	59095	27	0	0.296	2650	31	0
0.371	1282	18	0	0.342	59038	28	0	0.339	1120	17	0
0.377	1329	13	0	0.35	59032	27	0	0.346	1866	35	0
0.405	5086	37	0	0.336	59023	27	0	0.429	1020	32	0
0.364	1285	15	0	0.355	58992	27	0	0.388	8314	44	0
0.369	3624	32	0	0.34	58982	26	0	0.391	1025	21	0
0.336	8016	35	0	0.347	58972	28	0	0.332	1400	24	0
0.366	9417	32	0	0.367	58950	29	0	0.34	13676	31	0
0.361	4009	27	0	0.351	58843	30	0	0.4	6227	39	0
0.325	1195	9	0	0.326	58832	31	0	0.395	1090	38	0
0.39	1586	28	0	0.342	58827	25	0	0.356	1630	35	0
0.319	1083	13	0	0.381	58826	29	0	0.404	1042	37	0
0.301	2049	24	0	0.382	58735	27	0	0.415	2609	36	0
0.405	1110	29	0	0.372	58697	27	0	0.428	1216	39	0
0.361	9884	27	0	0.365	58505	26	0	0.348	37279	30	0
0.299	18007	25	0	0.358	58446	25	0	0.38	6479	43	0
0.361	1312	21	0	0.362	58400	29	0	0.336	5151	48	0
0.363	1452	32	0	0.341	58330	29	0	0.297	7117	21	0
0.331	1991	28	0	0.372	58324	29	0	0.443	1525	26	0
0.466	3549	32	0	0.299	58170	23	0	0.307	9135	34	0
0.327	1032	17	0	0.317	58035	27	0	0.313	1109	32	0
0.311	3124	22	0	0.361	58010	28	0	0.327	40948	30	0
0.355	31101	30	0	0.342	57823	27	0	0.431	1168	34	0
0.35	2450	24	0	0.328	57730	27	0	0.322	5303	31	0
0.361	22153	28	0	0.314	57715	27	0	0.418	1418	25	0
0.37	1053	12	0	0.364	57715	25	0	0.406	9874	36	0
0.38	6753	30	0	0.354	57485	26	0	0.32	3779	25	0
0.35	10669	32	0	0.362	57425	24	0	0.296	3469	24	0
0.32	1160	14	0	0.348	57413	26	0	0.367	3076	27	0
0.359	2049	18	0	0.364	57260	26	0	0.374	1966	29	0
0.374	1108	15	0	0.34	57190	26	0	0.434	1453	34	0
0.359	1735	22	0	0.335	57180	29	0	0.358	1794	37	0
0.352	1124	16	0	0.357	57120	28	0	0.378	1747	39	0
0.449	1148	28	0	0.376	57104	28	0	0.418	3360	36	0
0.341	1142	35	0	0.379	56883	29	0	0.342	1495	33	0
0.314	1269	13	0	0.345	56855	29	0	0.4	1796	74	0
0.368	2950	18	0	0.325	56811	27	0	0.36	3849	37	0
0.326	2763	29	0	0.305	56757	25	0	0.339	3958	31	0
0.357	3406	27	0	0.377	56722	28	0	0.351	3230	32	0
0.411	3682	25	0	0.318	56677	26	0	0.389	2193	31	0
0.323	7259	24	0	0.343	56637	26	0	0.378	2196	33	0
0.403	10879	57	0	0.332	56520	29	0	0.337	25405	31	0
0.349	1354	16	0	0.31	56515	24	0	0.413	6247	38	0
0.478	1183	75	0	0.357	56484	28	0	0.391	1138	31	0
0.324	1534	13	0	0.333	56432	27	0	0.347	7188	30	0
0.297	1794	22	0	0.371	56382	31	0	0.325	1598	18	0
0.376	2681	21	0	0.352	56336	24	0	0.315	10772	32	0
0.415	1334	27	0	0.334	56317	26	0	0.334	3273	42	0
0.341	23041	28	0	0.393	56316	30	0	0.342	4303	34	0
0.398	2154	36	0	0.355	56284	27	0	0.351	7115	31	0
0.398	1010	35	0	0.379	56240	28	0	0.379	1738	51	0
0.371	2530	24	0	0.388	56185	29	0	0.314	3021	29	0
0.369	1414	13	0	0.322	56131	26	0	0.376	2046	24	0
0.357	1362	14	0	0.352	56115	27	0	0.379	2557	32	0
0.374	1420	25	0	0.321	56101	25	0	0.345	2562	32	0
0.346	1128	12	0	0.352	56095	27	0	0.349	1130	34	0
0.323	1005	32	0	0.323	56080	28	0	0.368	10322	32	0
0.351	1567	16	0	0.337	56055	26	0	0.334	1704	23	0
0.381	2714	22	0	0.33	55919	28	0	0.356	1455	49	0
0.399	2800	32	0	0.358	55906	30	0	0.37	1286	39	0
0.372	1582	24	0	0.352	55867	27	0	0.332	3241	39	0
0.328	1930	24	0	0.35	55857	27	0	0.423	5809	38	0
0.37	2109	25	0	0.355	55848	26	0	0.348	6555	34	0
0.348	1685	23	0	0.344	55793	26	0	0.386	1062	27	0
0.35	6540	25	0	0.332	55713	37	0	0.384	1567	41	0
0.322	1332	15	0	0.378	55655	28	0	0.299	6120	30	0
0.346	8354	28	0	0.357	55495	27	0	0.312	6801	29	0
0.339	4093	15	0	0.323	55488	26	0	0.325	2026	21	0
0.385	1024	68	0	0.37	55480	28	0	0.36	3193	30	0
0.395	2541	42	0	0.331	55461	23	0	0.39	1003	23	0
0.398	1139	16	0	0.338	55453	28	0	0.4	1048	32	0
0.359	2518	24	0	0.33	55400	26	0	0.362	1079	33	0
0.48	1400	12	0	0.319	55397	25	0	0.359	4143	30	0
0.358	2660	18	0	0.362	55304	28	0	0.417	8527	30	0
0.355	3184	30	0	0.362	55220	27	0	0.416	5010	39	0
0.365	2912	25	0	0.324	55209	25	0	0.317	1642	47	0
0.344	2848	17	0	0.342	55161	26	0	0.317	8240	27	0
0.4	12650	61	0	0.365	55069	27	0	0.359	1754	29	0
0.336	3619	22	0	0.369	54974	29	0	0.32	1242	48	0
0.394	2721	36	0	0.34	54917	26	0	0.425	5573	35	0
0.341	4840	29	0	0.391	54887	28	0	0.376	14831	31	0
0.384	1290	25	0	0.329	54870	27	0	0.428	1066	33	0
0.353	1648	22	0	0.338	54824	25	0	0.313	25291	31	0
0.373	4858	26	0	0.373	54804	28	0	0.406	1582	37	0
0.361	1025	32	0	0.347	54801	25	0	0.342	45245	32	0
0.373	2531	25	0	0.351	54714	28	0	0.35	6825	33	0
0.382	1944	29	0	0.349	54711	28	0	0.284	1170	20	0
0.387	1257	34	0	0.364	54695	26	0	0.363	1701	32	0
0.35	1763	19	0	0.323	54566	26	0	0.332	20255	29	0
0.38	3259	32	0	0.341	54481	26	0	0.331	6449	35	0
0.375	36930	34	0	0.325	54444	26	0	0.339	1263	22	0
0.355	2451	23	0	0.358	54441	30	0	0.333	2559	28	0
0.351	2439	22	0	0.306	54363	26	0	0.375	1427	40	0
0.426	1022	29	0	0.327	54357	25	0	0.388	4667	39	0
0.315	1514	16	0	0.376	54349	28	0	0.405	1917	29	0
0.384	1985	18	0	0.367	54264	28	0	0.407	1319	40	0
0.38	6114	31	0	0.322	54021	25	0	0.396	1652	41	0
0.389	1468	39	0	0.343	53978	27	0	0.389	9103	31	0
0.335	2066	15	0	0.358	53965	27	0	0.402	1171	46	0
0.387	2957	23	0	0.366	53832	28	0	0.319	1902	36	0
0.342	1671	25	0	0.356	53710	27	0	0.342	1776	26	0
0.348	1063	10	0	0.357	53667	29	0	0.375	1249	41	0
0.344	4615	22	0	0.333	53641	29	0	0.392	3799	41	0
0.288	2023	11	0	0.335	53600	26	0	0.384	7040	45	0
0.339	1133	28	0	0.365	53593	28	0	0.359	6611	41	0
0.384	30513	34	0	0.353	53575	26	0	0.357	3587	45	0
0.323	1141	12	0	0.32	53557	26	0	0.387	1314	29	0
0.326	2051	10	0	0.331	53548	27	0	0.35	3019	28	0
0.352	4677	31	0	0.348	53422	27	0	0.343	3415	36	0
0.381	1122	34	0	0.309	53311	25	0	0.385	2310	41	0
0.434	1186	26	0	0.35	53253	28	0	0.339	5086	38	0
0.359	1831	32	0	0.328	53242	27	0	0.382	4105	33	0
0.363	3920	18	0	0.335	53219	26	0	0.325	2050	24	0
0.319	1722	16	0	0.371	53191	29	0	0.367	1111	47	0
0.333	1734	32	0	0.329	53169	27	0	0.406	1486	31	0
0.381	2478	29	0	0.314	53160	28	0	0.449	2621	33	0
0.368	2943	24	0	0.353	53156	27	0	0.352	3066	40	0
0.345	5946	29	0	0.307	52944	32	0	0.369	1203	30	0
0.327	1234	28	0	0.368	52860	28	0	0.347	32954	34	0
0.341	3708	29	0	0.364	52841	28	0	0.352	9966	34	0
0.325	1597	12	0	0.363	52822	29	0	0.369	1466	32	0
0.313	3108	23	0	0.36	52699	27	0	0.385	2045	41	0
0.411	3535	34	0	0.338	52460	28	0	0.373	2358	36	0
0.313	3937	26	0	0.366	52441	29	0	0.351	1859	33	0
0.362	1601	23	0	0.384	52425	29	0	0.329	22540	32	0
0.374	3854	27	0	0.381	52410	29	0	0.395	1007	31	0
0.369	1204	100	0	0.321	52373	26	0	0.433	1051	15	0
0.328	2049	23	0	0.33	52337	25	0	0.361	3873	33	0
0.375	1885	26	0	0.347	52221	28	0	0.351	9015	38	0
0.307	1686	15	0	0.346	52214	28	0	0.518	2846	28	0
0.463	1863	39	0	0.35	52203	25	0	0.312	6703	37	0
0.347	1085	11	0	0.352	52196	28	0	0.44	1573	32	0
0.349	1716	30	0	0.336	52183	26	0	0.399	1423	74	0
0.338	2214	20	0	0.329	52060	27	0	0.362	13620	38	0
0.374	3428	25	0	0.369	52047	28	0	0.357	2026	29	0
0.374	2473	23	0	0.344	51966	29	0	0.339	39360	31	0
0.357	1275	25	0	0.344	51932	25	0	0.397	2275	42	0
0.373	1382	21	0	0.329	51909	27	0	0.368	3425	22	0
0.4	2512	25	0	0.318	51884	23	0	0.312	1615	33	0
0.346	1163	20	0	0.327	51882	28	0	0.388	1367	29	0
0.342	1303	27	0	0.337	51736	29	0	0.391	2242	33	0
0.359	6924	25	0	0.354	51688	28	0	0.347	6376	35	0
0.347	1076	15	0	0.394	51684	28	0	0.371	12251	32	0
0.324	1191	17	0	0.376	51639	30	0	0.329	1341	41	0
0.335	1506	30	0	0.367	51483	29	0	0.381	4888	29	0
0.337	2341	19	0	0.368	51420	26	0	0.407	3809	42	0
0.32	3616	41	0	0.329	51401	28	0	0.378	8720	34	0
0.364	2711	23	0	0.318	51070	27	0	0.395	1089	46	0
0.349	1798	28	0	0.334	51050	26	0	0.328	1851	49	0
0.356	1583	37	0	0.37	50975	27	0	0.399	1837	38	0
0.358	2567	23	0	0.355	50920	27	0	0.404	1398	41	0
0.379	1387	44	0	0.38	50669	28	0	0.371	11100	27	0
0.414	3003	25	0	0.371	50605	28	0	0.353	2014	31	0
0.371	12030	34	0	0.343	50587	29	0	0.402	1714	33	0
0.341	2359	24	0	0.385	50475	28	0	0.332	6486	32	0
0.357	1331	35	0	0.354	50440	32	0	0.379	2228	27	0
0.362	3507	31	0	0.351	50420	27	0	0.331	9228	31	0
0.355	4509	33	0	0.349	50412	27	0	0.348	1274	28	0
0.33	1275	27	0	0.303	50369	26	0	0.403	9336	43	0
0.372	2918	33	0	0.35	50338	29	0	0.375	1907	23	0
0.381	2101	21	0	0.38	50290	29	0	0.367	4644	42	0
0.347	2976	14	0	0.335	50275	29	0	0.45	1921	42	0
0.416	3964	29	0	0.347	50209	27	0	0.299	1674	22	0
0.358	3457	33	0	0.349	50103	30	0	0.402	3845	31	0
0.376	1001	17	0	0.347	50061	30	0	0.36	1315	40	0
0.455	1052	27	0	0.351	50059	27	0	0.336	1005	36	0
0.28	3086	28	0	0.407	49899	28	0	0.358	4838	33	0
0.423	1717	81	0	0.359	49890	26	0	0.311	20043	43	0
0.383	6904	35	0	0.366	49823	28	0	0.37	1159	16	0
0.352	1039	26	0	0.346	49746	27	0	0.451	1874	47	0
0.347	1181	13	0	0.386	49741	29	0	0.353	2565	48	0
0.365	1549	24	0	0.335	49704	25	0	0.33	1431	26	0
0.382	2662	18	0	0.361	49694	28	0	0.379	1368	38	0
0.372	1031	14	0	0.331	49660	25	0	0.351	1494	29	0
0.464	1355	79	0	0.334	49641	27	0	0.314	1384	29	0
0.352	2010	17	0	0.393	49639	27	0	0.367	1541	29	0
0.396	2266	24	0	0.335	49592	26	0	0.436	1353	38	0
0.356	3133	26	0	0.34	49591	28	0	0.415	1110	33	0
0.329	1509	12	0	0.317	49524	24	0	0.363	3289	37	0
0.363	1078	12	0	0.368	49520	26	0	0.274	7457	22	0
0.422	1320	37	0	0.364	49418	29	0	0.388	2820	39	0
0.284	2995	23	0	0.345	49370	27	0	0.377	2400	46	0
0.365	2101	31	0	0.345	49367	25	0	0.361	3637	25	0
0.317	1443	10	0	0.343	49329	28	0	0.44	10612	38	0
0.367	2295	22	0	0.329	49258	25	0	0.345	4420	62	0
0.366	35520	30	0	0.322	49256	26	0	0.343	42863	31	0
0.35	2179	20	0	0.377	49249	29	0	0.407	1926	35	0
0.337	1014	27	0	0.314	49241	26	0	0.387	4875	41	0
0.412	1346	38	0	0.366	49203	29	0	0.392	3986	38	0
0.362	1077	19	0	0.364	49140	28	0	0.402	1086	31	0
0.344	3078	23	0	0.374	49132	29	0	0.383	1994	32	0
0.356	1009	22	0	0.376	49126	28	0	0.392	3412	32	0
0.35	3221	15	0	0.32	49107	25	0	0.383	7658	35	0
0.364	1329	33	0	0.33	49102	28	0	0.43	2086	36	0
0.327	1326	25	0	0.319	49044	26	0	0.396	13448	37	0
0.366	2201	68	0	0.334	49016	27	0	0.421	1154	30	0
0.318	4668	20	0	0.305	48956	30	0	0.344	1105	30	0
0.358	1585	28	0	0.364	48942	29	0	0.365	7946	30	0
0.269	1745	15	0	0.364	48859	28	0	0.364	1331	25	0
0.328	1228	14	0	0.342	48841	27	0	0.382	1479	33	0
0.429	1660	35	0	0.339	48796	26	0	0.378	2234	34	0
0.348	1550	36	0	0.342	48693	28	0	0.322	7586	36	0
0.37	4216	20	0	0.315	48686	31	0	0.399	2849	37	0
0.331	1134	12	0	0.327	48681	26	0	0.339	1424	15	0
0.359	7195	29	0	0.336	48612	27	0	0.359	8264	34	0
0.362	2256	31	0	0.342	48563	24	0	0.33	12144	31	0
0.338	4486	28	0	0.318	48562	26	0	0.386	25330	37	0
0.328	1040	8	0	0.369	48538	27	0	0.347	19346	34	0
0.349	11564	26	0	0.341	48519	29	0	0.362	2896	26	0
0.344	1061	12	0	0.356	48485	27	0	0.304	3538	28	0
0.359	1398	34	0	0.356	48463	29	0	0.414	3540	38	0
0.369	5648	33	0	0.348	48458	28	0	0.325	1050	35	0
0.325	2596	22	0	0.333	48446	27	0	0.365	2832	26	0
0.344	1366	16	0	0.353	48443	26	0	0.319	78753	29	0
0.374	17580	33	0	0.365	48432	29	0	0.371	1079	25	0
0.362	2856	19	0	0.355	48398	27	0	0.373	1876	37	0
0.328	6957	23	0	0.372	48390	26	0	0.405	1212	32	0
0.374	2277	28	0	0.317	48342	29	0	0.375	1681	30	0
0.317	4716	27	0	0.358	48333	26	0	0.409	2431	30	0
0.359	1999	31	0	0.306	48331	25	0	0.36	11989	33	0
0.367	1612	36	0	0.363	48239	30	0	0.411	1513	32	0
0.386	1933	27	0	0.338	48201	27	0	0.359	14707	30	0
0.316	2397	16	0	0.375	48168	29	0	0.353	1389	31	0
0.37	4611	21	0	0.334	48123	24	0	0.386	11008	39	0
0.339	1714	14	0	0.346	48046	28	0	0.387	6166	32	0
0.341	2229	23	0	0.311	48012	26	0	0.376	1501	42	0
0.304	11160	21	0	0.331	47902	26	0	0.337	10510	37	0
0.354	3391	20	0	0.335	47898	27	0	0.259	1434	15	0
0.346	3910	16	0	0.335	47826	28	0	0.34	23913	30	0
0.314	1156	12	0	0.348	47747	28	0	0.348	1915	37	0
0.348	2540	17	0	0.371	47733	30	0	0.365	4730	33	0
0.355	1591	18	0	0.372	47702	29	0	0.355	8608	35	0
0.347	1745	16	0	0.379	47674	29	0	0.391	1275	30	0
0.359	1364	31	0	0.362	47593	28	0	0.363	5309	38	0
0.286	1386	21	0	0.344	47578	27	0	0.33	1215	22	0
0.39	1592	19	0	0.373	47554	28	0	0.397	3324	37	0
0.401	3523	19	0	0.371	47541	30	0	0.498	2657	34	0
0.4	10472	41	0	0.344	47487	26	0	0.388	1720	41	0
0.42	2260	25	0	0.299	47461	24	0	0.351	15382	39	0
0.391	6208	35	0	0.358	47421	28	0	0.371	1305	47	0
0.352	2224	28	0	0.331	47383	26	0	0.402	1399	27	0
0.341	10814	29	0	0.405	47333	27	0	0.377	26516	38	0
0.334	6426	29	0	0.322	47290	29	0	0.41	1643	28	0
0.347	2636	18	0	0.37	47220	31	0	0.345	1863	32	0
0.354	1118	20	0	0.362	47195	27	0	0.421	1374	36	0
0.344	1149	18	0	0.325	47188	26	0	0.392	9077	35	0
0.361	2559	19	0	0.328	47154	25	0	0.359	1066	36	0
0.396	2863	40	0	0.375	47151	29	0	0.325	2913	28	0
0.403	2622	25	0	0.351	47128	27	0	0.372	1208	14	0
0.359	5202	24	0	0.363	47015	28	0	0.384	1397	39	0
0.302	12430	24	0	0.346	47008	29	0	0.389	2699	44	0
0.336	1024	16	0	0.385	46990	28	0	0.338	17676	32	0
0.316	1364	15	0	0.382	46978	28	0	0.351	1329	35	0
0.381	1405	17	0	0.342	46954	25	0	0.363	5624	30	0
0.38	1783	34	0	0.382	46919	27	0	0.43	2300	43	0
0.367	5018	28	0	0.343	46899	26	0	0.389	1655	42	0
0.378	1830	18	0	0.339	46885	27	0	0.376	1392	32	0
0.363	1971	25	0	0.382	46827	28	0	0.377	2310	24	0
0.374	2139	17	0	0.319	46825	25	0	0.332	3200	41	0
0.341	1259	14	0	0.332	46760	27	0	0.321	7394	31	0
0.38	8873	28	0	0.303	46760	24	0	0.304	2743	58	0
0.367	1766	16	0	0.355	46756	27	0	0.324	1081	31	0
0.461	1122	32	0	0.388	46702	28	0	0.346	7198	33	0
0.397	1139	17	0	0.346	46690	29	0	0.383	4627	34	0
0.32	1370	11	0	0.348	46676	28	0	0.411	1120	43	0
0.314	1922	34	0	0.333	46672	27	0	0.356	1206	27	0
0.368	2765	24	0	0.375	46652	27	0	0.331	10834	32	0
0.401	1148	40	0	0.34	46632	28	0	0.39	1035	45	0
0.325	3380	13	0	0.353	46571	28	0	0.331	18229	31	0
0.35	9434	33	0	0.344	46571	26	0	0.315	1463	26	0
0.339	1583	40	0	0.354	46563	28	0	0.32	20707	34	0
0.314	4987	26	0	0.339	46522	27	0	0.373	1144	19	0
0.378	6498	35	0	0.346	46491	26	0	0.405	4699	37	0
0.316	1018	20	0	0.353	46464	28	0	0.39	7786	40	0
0.459	3381	37	0	0.317	46436	29	0	0.382	31351	37	0
0.311	1035	19	0	0.322	46428	25	0	0.276	2074	26	0
0.353	5800	24	0	0.335	46264	26	0	0.37	4366	36	0
0.413	7610	38	0	0.342	46225	28	0	0.379	1791	45	0
0.36	4974	31	0	0.319	46220	28	0	0.352	1644	33	0
0.373	1727	34	0	0.33	46126	26	0	0.339	3823	32	0
0.39	1434	37	0	0.367	46113	27	0	0.308	1072	14	0
0.398	3217	42	0	0.346	46074	28	0	0.419	3124	40	0
0.418	1825	28	0	0.32	46056	30	0	0.372	5785	36	0
0.369	3044	34	0	0.319	46039	25	0	0.325	1072	32	0
0.341	2111	29	0	0.319	46038	26	0	0.331	3198	35	0
0.362	1202	18	0	0.339	46007	26	0	0.364	3785	42	0
0.347	3229	33	0	0.305	45993	25	0	0.377	1518	37	0
0.374	1330	20	0	0.388	45946	29	0	0.37	17319	40	0
0.349	1605	14	0	0.311	45912	29	0	0.34	10094	29	0
0.326	2046	20	0	0.358	45912	27	0	0.347	49347	34	0
0.355	3566	31	0	0.347	45874	26	0	0.309	9937	29	0
0.377	12406	32	0	0.339	45870	24	0	0.397	1203	28	0
0.347	1059	15	0	0.403	45850	28	0	0.328	3060	35	0
0.348	1722	13	0	0.361	45837	27	0	0.38	1097	26	0
0.416	1278	38	0	0.355	45834	28	0	0.363	1810	35	0
0.354	13628	28	0	0.317	45792	27	0	0.371	1452	37	0
0.354	10019	31	0	0.363	45690	29	0	0.323	21936	31	0
0.387	3500	28	0	0.334	45566	25	0	0.375	4022	39	0
0.341	1775	28	0	0.364	45534	24	0	0.32	4222	35	0
0.331	2879	21	0	0.371	45527	27	0	0.364	4509	34	0
0.322	1288	10	0	0.314	45510	26	0	0.397	4558	35	0
0.391	1371	38	0	0.33	45487	27	0	0.347	2150	27	0
0.379	1223	15	0	0.311	45445	28	0	0.352	10856	36	0
0.348	2575	33	0	0.386	45406	29	0	0.408	12292	32	0
0.333	1074	25	0	0.318	45404	25	0	0.414	4022	37	0
0.556	1392	329	0	0.326	45367	22	0	0.356	1302	24	0
0.413	2991	34	0	0.373	45358	27	0	0.354	1898	27	0
0.373	5858	27	0	0.366	45349	26	0	0.368	1165	21	0
0.388	1142	26	0	0.354	45310	27	0	0.349	8509	35	0
0.396	1142	37	0	0.379	45301	27	0	0.361	19880	34	0
0.365	12583	29	0	0.314	45224	26	0	0.418	4870	44	0
0.431	1107	32	0	0.332	45215	28	0	0.471	1123	39	0
0.387	1282	38	0	0.379	45208	28	0	0.393	18145	40	0
0.364	1699	12	0	0.351	45192	28	0	0.342	12924	38	0
0.368	2061	31	0	0.388	45154	27	0	0.421	4892	29	0
0.328	1335	10	0	0.326	45065	25	0	0.366	7932	41	0
0.367	4579	24	0	0.364	45026	27	0	0.359	3313	40	0
0.395	1178	33	0	0.354	45017	28	0	0.33	35598	32	0
0.353	1305	37	0	0.368	44956	28	0	0.433	1220	43	0
0.359	1815	12	0	0.317	44950	28	0	0.334	13328	35	0
0.331	1345	13	0	0.354	44914	27	0	0.349	4736	33	0
0.369	1678	17	0	0.366	44884	28	0	0.354	1680	27	0
0.326	1093	27	0	0.348	44834	26	0	0.369	1841	24	0
0.351	5171	26	0	0.354	44828	29	0	0.428	1099	21	0
0.604	1095	31	0	0.349	44781	28	0	0.311	1098	20	0
0.334	31348	28	0	0.361	44748	29	0	0.416	1559	30	0
0.338	1850	21	0	0.37	44738	29	0	0.369	3856	32	0
0.398	5034	35	0	0.322	44737	27	0	0.356	6290	33	0
0.338	1791	24	0	0.347	44623	26	0	0.369	1337	40	0
0.35	4071	29	0	0.32	44612	25	0	0.373	1629	43	0
0.344	4075	26	0	0.35	44610	27	0	0.375	5322	37	0
0.36	1034	20	0	0.351	44593	27	0	0.349	1201	34	0
0.377	1024	31	0	0.333	44567	26	0	0.345	4817	32	0
0.406	1475	38	0	0.33	44543	27	0	0.339	1905	37	0
0.373	2762	17	0	0.36	44540	26	0	0.411	4441	38	0
0.343	5348	28	0	0.335	44500	27	0	0.326	5727	35	0
0.379	8450	34	0	0.323	44493	26	0	0.344	2560	36	0
0.357	14423	30	0	0.362	44481	29	0	0.39	3751	43	0
0.321	1075	10	0	0.308	44462	24	0	0.385	10246	40	0
0.468	1383	67	0	0.359	44391	26	0	0.341	1037	51	0
0.353	6932	30	0	0.38	44378	26	0	0.385	3178	40	0
0.372	1238	31	0	0.397	44373	29	0	0.389	2191	43	0
0.362	8910	28	0	0.335	44371	26	0	0.376	1289	28	0
0.348	2469	21	0	0.353	44347	26	0	0.353	13533	35	0
0.335	1220	25	0	0.334	44293	24	0	0.349	4717	34	0
0.345	3050	26	0	0.319	44286	29	0	0.323	2393	33	0
0.344	4564	33	0	0.368	44252	27	0	0.37	1231	21	0
0.298	1058	9	0	0.309	44245	26	0	0.326	2858	31	0
0.361	14519	23	0	0.362	44233	29	0	0.35	2130	36	0
0.338	1579	18	0	0.359	44224	27	0	0.343	5398	32	0
0.4	1160	37	0	0.383	44214	28	0	0.342	1090	26	0
0.356	1281	32	0	0.334	44213	25	0	0.348	5230	42	0
0.333	2448	22	0	0.358	44198	29	0	0.307	9236	31	0
0.376	2721	18	0	0.319	44197	27	0	0.414	1662	40	0
0.38	1259	33	0	0.337	44181	27	0	0.375	1265	34	0
0.364	1015	28	0	0.319	44128	28	0	0.352	1629	32	0
0.329	11391	26	0	0.309	44113	24	0	0.405	2099	61	0
0.369	2059	31	0	0.347	44084	26	0	0.409	1641	19	0
0.29	1223	18	0	0.334	44043	27	0	0.341	17938	31	0
0.34	1248	37	0	0.346	44036	27	0	0.323	5294	36	0
0.332	5098	22	0	0.364	44007	27	0	0.337	5957	34	0
0.316	1844	23	0	0.423	43998	29	0	0.387	2186	33	0
0.331	6568	26	0	0.36	43990	29	0	0.401	1520	36	0
0.426	1023	16	0	0.329	43980	27	0	0.358	6288	33	0
0.345	4403	27	0	0.371	43951	28	0	0.408	1612	40	0
0.38	4499	25	0	0.346	43941	25	0	0.362	1462	28	0
0.4	1698	31	0	0.369	43937	28	0	0.356	1243	29	0
0.334	15319	25	0	0.368	43911	26	0	0.392	2838	37	0
0.382	2497	17	0	0.372	43868	28	0	0.398	1017	26	0
0.394	1954	31	0	0.362	43860	28	0	0.359	20319	34	0
0.396	1105	33	0	0.346	43857	27	0	0.337	1135	21	0
0.319	1996	21	0	0.318	43852	27	0	0.352	29712	32	0
0.345	1086	20	0	0.352	43818	27	0	0.338	1050	79	0
0.407	1255	23	0	0.406	43810	29	0	0.354	1387	23	0
0.344	1669	188	0	0.347	43791	29	0	0.345	1108	39	0
0.358	2904	32	0	0.345	43787	27	0	0.435	1256	27	0
0.401	7842	46	0	0.387	43737	28	0	0.338	1626	40	0
0.349	1747	31	0	0.328	43735	27	0	0.365	3929	33	0
0.331	7694	25	0	0.335	43728	27	0	0.33	1456	33	0
0.359	1735	25	0	0.336	43724	26	0	0.429	2853	29	0
0.35	5579	31	0	0.327	43682	27	0	0.318	10424	32	0
0.27	1162	8	0	0.368	43682	29	0	0.336	2329	25	0
0.411	1123	45	0	0.341	43611	27	0	0.341	1066	23	0
0.315	1395	19	0	0.335	43601	25	0	0.423	1330	44	0
0.394	4951	34	0	0.352	43558	28	0	0.327	2008	28	0
0.356	3351	39	0	0.372	43523	28	0	0.396	2236	29	0
0.288	1119	11	0	0.361	43502	29	0	0.351	9531	38	0
0.338	1844	27	0	0.36	43486	31	0	0.435	1603	30	0
0.403	3136	26	0	0.35	43441	26	0	0.383	1260	42	0
0.349	4423	23	0	0.354	43423	25	0	0.46	2011	46	0
0.388	13461	35	0	0.342	43375	29	0	0.338	8633	36	0
0.378	1038	45	0	0.329	43322	31	0	0.318	1344	28	0
0.421	3151	29	0	0.401	43175	24	0	0.46	1209	43	0
0.317	1150	11	0	0.371	43172	26	0	0.376	1288	35	0
0.422	1196	34	0	0.363	43125	27	0	0.362	1070	29	0
0.374	1578	19	0	0.363	43085	30	0	0.419	1798	29	0
0.344	1745	24	0	0.358	43040	27	0	0.386	3305	60	0
0.307	2587	17	0	0.325	43039	25	0	0.362	2287	28	0
0.417	5060	33	0	0.406	43020	28	0	0.335	1019	19	0
0.378	1122	16	0	0.343	42976	29	0	0.456	1266	79	0
0.337	1699	13	0	0.355	42954	26	0	0.351	3089	44	0
0.368	1195	35	0	0.359	42927	29	0	0.397	1432	48	0
0.356	1069	10	0	0.372	42870	28	0	0.401	1540	36	0
0.363	1991	28	0	0.355	42830	27	0	0.297	1048	15	0
0.35	4405	25	0	0.354	42788	27	0	0.382	6420	36	0
0.314	1126	14	0	0.353	42779	27	0	0.314	1446	49	0
0.38	1258	29	0	0.336	42762	27	0	0.296	1551	19	0
0.388	3627	24	0	0.33	42727	28	0	0.328	3915	35	0
0.341	1069	12	0	0.31	42650	27	0	0.419	3917	28	0
0.353	2261	25	0	0.333	42631	27	0	0.389	1382	29	0
0.44	1242	36	0	0.349	42625	28	0	0.365	2085	30	0
0.511	1146	29	0	0.31	42623	25	0	0.377	1791	27	0
0.378	2246	33	0	0.344	42619	27	0	0.375	13884	37	0
0.343	1283	25	0	0.382	42608	27	0	0.382	1663	30	0
0.307	1051	21	0	0.353	42588	29	0	0.374	1585	38	0
0.326	1304	22	0	0.356	42586	28	0	0.353	2711	31	0
0.406	1095	35	0	0.346	42578	25	0	0.349	4414	31	0
0.369	5916	28	0	0.344	42563	26	0	0.371	1743	59	0
0.401	1001	34	0	0.357	42559	28	0	0.406	1318	25	0
0.327	1144	15	0	0.382	42530	30	0	0.376	2243	28	0
0.316	1631	10	0	0.364	42505	28	0	0.376	9046	36	0
0.376	1021	28	0	0.338	42488	25	0	0.346	2252	25	0
0.316	2157	10	0	0.367	42473	28	0	0.4	1280	28	0
0.324	2287	25	0	0.356	42412	29	0	0.335	1712	40	0
0.357	3819	20	0	0.325	42386	26	0	0.341	5361	36	0
0.382	1351	23	0	0.341	42360	26	0	0.356	1322	30	0
0.354	1620	34	0	0.319	42359	28	0	0.435	1922	40	0
0.357	3772	28	0	0.382	42319	28	0	0.401	7991	34	0
0.396	1024	37	0	0.383	42309	28	0	0.355	4462	34	0
0.341	1043	11	0	0.339	42294	26	0	0.367	1773	43	0
0.324	1544	25	0	0.331	42289	27	0	0.445	5162	34	0
0.4	1190	41	0	0.359	42221	26	0	0.325	10632	32	0
0.371	6617	28	0	0.308	42180	25	0	0.413	1117	39	0
0.365	1347	14	0	0.383	42173	29	0	0.368	4521	32	0
0.37	1536	15	0	0.326	42147	26	0	0.355	5843	29	0
0.337	1981	17	0	0.365	42122	28	0	0.441	3059	34	0
0.321	1367	20	0	0.387	42096	27	0	0.321	3413	27	0
0.359	1226	15	0	0.329	42094	27	0	0.394	1846	47	0
0.365	1209	14	0	0.314	41988	24	0	0.364	1586	38	0
0.302	1082	13	0	0.341	41980	26	0	0.327	1262	30	0
0.373	6664	32	0	0.373	41978	27	0	0.363	11904	37	0
0.35	3206	24	0	0.375	41942	31	0	0.409	2776	38	0
0.389	1754	30	0	0.309	41941	25	0	0.354	59479	35	0
0.363	1218	28	0	0.323	41920	24	0	0.307	1981	31	0
0.367	3885	29	0	0.34	41916	25	0	0.309	1882	28	0
0.331	18792	26	0	0.335	41909	27	0	0.406	2239	47	0
0.361	2294	18	0	0.341	41892	27	0	0.337	7961	28	0
0.365	1955	54	0	0.325	41888	28	0	0.362	1052	28	0
0.333	2465	28	0	0.374	41878	30	0	0.294	1136	22	0
0.391	1370	26	0	0.349	41848	27	0	0.38	1124	31	0
0.4	1681	31	0	0.361	41835	27	0	0.379	7787	43	0
0.314	1512	10	0	0.328	41826	26	0	0.35	1518	24	0
0.31	16845	22	0	0.343	41814	32	0	0.433	1984	32	0
0.363	1278	27	0	0.367	41795	28	0	0.297	8953	23	0
0.301	1973	18	0	0.356	41784	29	0	0.385	1896	43	0
0.4	3644	37	0	0.336	41766	26	0	0.344	1097	30	0
0.364	11417	30	0	0.362	41742	28	0	0.425	1276	32	0
0.325	2323	27	0	0.349	41732	27	0	0.393	3450	43	0
0.351	3642	17	0	0.327	41711	28	0	0.325	1278	36	0
0.348	1197	10	0	0.38	41668	29	0	0.341	1671	28	0
0.454	1003	37	0	0.36	41664	28	0	0.336	9467	30	0
0.312	2204	21	0	0.362	41658	29	0	0.319	3423	33	0
0.31	1098	17	0	0.351	41641	28	0	0.325	5869	38	0
0.399	1725	20	0	0.325	41593	26	0	0.408	3567	34	0
0.368	3034	18	0	0.315	41554	26	0	0.379	1023	39	0
0.357	1030	33	0	0.312	41476	27	0	0.389	2833	41	0
0.418	2000	30	0	0.34	41471	26	0	0.331	22832	30	0
0.412	3544	45	0	0.34	41430	26	0	0.375	20055	35	0
0.363	2911	27	0	0.358	41366	26	0	0.297	1178	33	0
0.337	16146	27	0	0.337	41364	26	0	0.313	10758	32	0
0.335	4043	30	0	0.333	41361	26	0	0.389	1034	29	0
0.365	2047	27	0	0.37	41328	29	0	0.381	2159	45	0
0.384	6402	32	0	0.339	41327	25	0	0.392	2498	28	0
0.343	2556	20	0	0.371	41314	29	0	0.345	5935	35	0
0.314	6226	24	0	0.352	41207	27	0	0.378	1253	24	0
0.401	1327	78	0	0.38	41156	28	0	0.392	7404	39	0
0.324	1052	29	0	0.336	41145	29	0	0.407	1980	41	0
0.382	20793	32	0	0.348	41077	28	0	0.369	2690	40	0
0.354	1162	14	0	0.335	41075	27	0	0.437	2712	32	0
0.376	3929	37	0	0.331	41058	25	0	0.371	2402	35	0
0.31	1407	23	0	0.316	41052	24	0	0.376	3087	40	0
0.406	1473	33	0	0.383	41047	27	0	0.338	23489	30	0
0.381	2832	23	0	0.352	41036	28	0	0.33	2079	34	0
0.356	1005	13	0	0.363	41029	29	0	0.372	1082	12	0
0.435	1505	35	0	0.371	41027	27	0	0.352	5825	41	0
0.415	4151	33	0	0.349	41011	27	0	0.341	1250	28	0
0.335	1446	13	0	0.325	41010	26	0	0.439	4029	41	0
0.311	4007	28	0	0.326	40985	27	0	0.368	9894	33	0
0.361	4705	32	0	0.349	40974	28	0	0.348	1622	26	0
0.368	2456	20	0	0.338	40969	26	0	0.384	3742	42	0
0.384	6089	30	0	0.329	40918	24	0	0.376	8934	32	0
0.393	4559	35	0	0.36	40916	26	0	0.305	1031	29	0
0.396	5428	32	0	0.342	40893	27	0	0.372	1893	37	0
0.318	1344	21	0	0.372	40880	29	0	0.42	3445	41	0
0.453	2761	41	0	0.308	40873	24	0	0.404	3659	40	0
0.383	4072	24	0	0.321	40872	27	0	0.308	6272	37	0
0.373	4442	20	0	0.316	40869	26	0	0.354	16095	34	0
0.359	5884	20	0	0.415	40823	29	0	0.331	1364	28	0
0.329	4542	31	0	0.348	40784	30	0	0.372	4070	31	0
0.358	1673	26	0	0.322	40752	25	0	0.338	7542	30	0
0.317	17321	24	0	0.348	40742	25	0	0.335	12263	31	0
0.4	1973	35	0	0.34	40740	26	0	0.338	18301	33	0
0.357	24686	31	0	0.363	40703	27	0	0.331	1415	39	0
0.327	4227	20	0	0.37	40685	29	0	0.382	4170	33	0
0.384	1785	28	0	0.35	40679	25	0	0.359	11962	37	0
0.374	17868	31	0	0.341	40650	28	0	0.36	21247	36	0
0.414	4129	40	0	0.331	40623	27	0	0.371	2401	34	0
0.357	8175	30	0	0.37	40623	29	0	0.42	3555	36	0
0.347	1201	29	0	0.359	40613	28	0	0.396	1012	32	0
0.384	2448	40	0	0.406	40592	27	0	0.354	3278	40	0
0.281	1030	13	0	0.371	40591	31	0	0.361	2496	25	0
0.351	2018	19	0	0.318	40582	27	0	0.369	1557	30	0
0.344	1339	26	0	0.365	40570	29	0	0.376	4680	35	0
0.363	3127	24	0	0.34	40554	28	0	0.432	1370	44	0
0.324	4101	15	0	0.408	40517	29	0	0.385	9865	34	0
0.367	4395	28	0	0.333	40484	28	0	0.357	4676	35	0
0.344	2453	18	0	0.325	40461	26	0	0.369	9854	34	0
0.345	1425	32	0	0.306	40440	25	0	0.375	1024	41	0
0.362	9698	30	0	0.354	40420	28	0	0.359	1486	22	0
0.302	2059	24	0	0.356	40370	26	0	0.392	6380	42	0
0.404	1204	33	0	0.378	40323	27	0	0.364	9052	38	0
0.342	1603	29	0	0.347	40284	25	0	0.409	2109	23	0
0.346	1031	15	0	0.303	40247	26	0	0.347	1632	44	0
0.381	5314	30	0	0.349	40209	26	0	0.357	2615	43	0
0.423	2014	18	0	0.365	40200	26	0	0.365	3210	41	0
0.393	16065	31	0	0.349	40199	24	0	0.326	3326	37	0
0.369	2505	23	0	0.385	40195	28	0	0.376	1470	29	0
0.376	2752	24	0	0.376	40177	29	0	0.333	1169	20	0
0.29	1740	11	0	0.309	40134	27	0	0.294	11538	24	0
0.346	7030	28	0	0.357	40131	30	0	0.421	1185	40	0
0.345	2242	24	0	0.358	40105	29	0	0.367	1223	37	0
0.362	3281	34	0	0.33	40104	26	0	0.426	7663	40	0
0.39	4854	23	0	0.325	40085	24	0	0.41	2410	33	0
0.406	2689	29	0	0.36	40080	26	0	0.32	3433	25	0
0.373	1217	31	0	0.363	40035	27	0	0.38	1845	29	0
0.357	2102	30	0	0.332	40030	27	0	0.317	4324	25	0
0.314	10345	26	0	0.352	40011	26	0	0.386	9225	38	0
0.381	2131	21	0	0.381	39983	26	0	0.42	5327	39	0
0.327	1323	22	0	0.324	39874	25	0	0.322	18811	31	0
0.436	2254	32	0	0.347	39849	29	0	0.347	1078	44	0
0.333	11232	25	0	0.375	39824	28	0	0.326	6701	31	0
0.37	4388	31	0	0.373	39743	29	0	0.317	10941	26	0
0.362	63761	30	0	0.327	39693	26	0	0.334	5588	28	0
0.373	3230	25	0	0.344	39660	27	0	0.403	4825	41	0
0.346	11012	30	0	0.358	39641	28	0	0.374	3068	48	0
0.338	1003	11	0	0.332	39606	27	0	0.426	3582	32	0
0.36	10128	30	0	0.373	39590	28	0	0.408	6897	40	0
0.366	1786	27	0	0.379	39586	28	0	0.378	2135	50	0
0.409	1003	34	0	0.352	39532	27	0	0.314	11346	28	0
0.375	4437	27	0	0.324	39515	26	0	0.454	1076	35	0
0.34	3075	26	0	0.322	39442	26	0	0.332	1399	17	0
0.395	1099	31	0	0.348	39418	27	0	0.334	4791	35	0
0.379	2572	35	0	0.323	39404	25	0	0.343	6864	36	0
0.405	2911	19	0	0.352	39391	28	0	0.44	1015	46	0
0.366	1958	37	0	0.331	39378	26	0	0.311	18995	28	0
0.384	12647	35	0	0.381	39374	28	0	0.34	2266	31	0
0.345	5126	19	0	0.329	39366	28	0	0.335	3275	35	0
0.401	1756	37	0	0.326	39353	26	0	0.385	2394	33	0
0.375	1037	27	0	0.332	39329	28	0	0.348	15954	32	0
0.415	10217	33	0	0.355	39309	34	0	0.355	2534	37	0
0.336	1000	30	0	0.324	39303	26	0	0.357	5532	31	0
0.35	1197	38	0	0.369	39302	28	0	0.411	1654	33	0
0.389	16378	33	0	0.395	39300	27	0	0.372	3096	36	0
0.317	1611	13	0	0.315	39264	25	0	0.293	1660	19	0
0.355	2741	31	0	0.36	39260	29	0	0.355	4453	37	0
0.365	1127	19	0	0.311	39254	24	0	0.315	38487	28	0
0.358	1317	22	0	0.377	39215	29	0	0.42	5267	37	0
0.388	3636	25	0	0.322	39200	24	0	0.372	15540	38	0
0.378	1074	38	0	0.331	39174	24	0	0.326	2473	31	0
0.328	1755	13	0	0.32	39172	21	0	0.33	2945	35	0
0.304	1040	19	0	0.389	39169	28	0	0.415	5161	41	0
0.376	10458	33	0	0.359	39160	27	0	0.374	3996	28	0
0.374	4720	26	0	0.33	39101	27	0	0.428	1298	45	0
0.368	6276	32	0	0.35	39019	26	0	0.329	13043	32	0
0.397	1023	34	0	0.373	39003	28	0	0.399	2298	50	0
0.338	1707	12	0	0.4	38991	27	0	0.351	13983	33	0
0.315	1023	26	0	0.377	38976	27	0	0.333	2600	33	0
0.391	2018	25	0	0.367	38965	28	0	0.435	1121	45	0
0.365	1408	13	0	0.357	38963	30	0	0.298	10351	23	0
0.376	1772	33	0	0.375	38948	28	0	0.406	1029	39	0
0.338	2358	17	0	0.312	38881	27	0	0.333	56106	33	0
0.334	1234	20	0	0.371	38880	30	0	0.399	1263	41	0
0.305	1199	16	0	0.381	38869	29	0	0.387	1312	27	0
0.352	1670	94	0	0.374	38866	27	0	0.387	1220	40	0
0.339	1929	15	0	0.355	38863	26	0	0.383	3738	26	0
0.366	1179	21	0	0.376	38858	28	0	0.345	12131	36	0
0.394	1559	34	0	0.364	38847	28	0	0.377	4756	32	0
0.344	4360	21	0	0.341	38822	28	0	0.353	1244	31	0
0.377	1264	29	0	0.323	38813	28	0	0.39	4136	36	0
0.344	1283	18	0	0.411	38747	30	0	0.356	8627	32	0
0.385	9357	32	0	0.332	38702	28	0	0.305	6888	28	0
0.397	2821	25	0	0.37	38680	27	0	0.311	47141	29	0
0.388	5577	35	0	0.338	38652	29	0	0.318	1629	36	0
0.44	1853	37	0	0.327	38649	28	0	0.401	2284	35	0
0.347	3585	33	0	0.353	38641	30	0	0.367	2147	31	0
0.346	1041	20	0	0.365	38627	27	0	0.397	2392	37	0
0.342	1423	15	0	0.319	38625	25	0	0.337	1046	47	0
0.415	3031	37	0	0.365	38622	27	0	0.304	6451	25	0
0.348	4779	29	0	0.331	38550	27	0	0.394	2855	30	0
0.344	29410	30	0	0.412	38527	26	0	0.347	5306	33	0
0.332	2895	22	0	0.354	38524	26	0	0.386	1031	34	0
0.355	6143	32	0	0.374	38509	27	0	0.374	9253	35	0
0.386	4358	34	0	0.357	38503	28	0	0.37	8336	38	0
0.38	3401	24	0	0.384	38500	27	0	0.385	1001	32	0
0.358	36536	30	0	0.36	38490	26	0	0.332	1401	32	0
0.336	1076	25	0	0.327	38460	25	0	0.38	4345	41	0
0.355	6671	31	0	0.362	38433	29	0	0.315	2551	28	0
0.348	3455	29	0	0.366	38408	28	0	0.42	4286	34	0
0.382	1863	47	0	0.332	38398	28	0	0.339	3305	39	0
0.334	2067	26	0	0.335	38395	25	0	0.329	1208	17	0
0.362	1466	21	0	0.321	38394	27	0	0.413	3638	37	0
0.34	3405	18	0	0.344	38391	26	0	0.478	1271	39	0
0.32	3542	37	0	0.34	38354	26	0	0.346	1024	16	0
0.325	1004	30	0	0.357	38354	27	0	0.355	1168	24	0
0.339	12476	28	0	0.323	38351	26	0	0.373	5997	30	0
0.314	1065	12	0	0.377	38344	29	0	0.352	4755	37	0
0.334	7846	25	0	0.352	38317	28	0	0.354	1761	38	0
0.345	1037	27	0	0.368	38313	28	0	0.383	2380	34	0
0.398	1936	34	0	0.322	38313	27	0	0.385	1638	33	0
0.287	6227	15	0	0.326	38305	26	0	0.35	5042	39	0
0.38	4156	30	0	0.306	38223	23	0	0.414	1275	36	0
0.337	2037	22	0	0.358	38212	28	0	0.321	1682	22	0
0.396	1610	26	0	0.358	38170	27	0	0.422	2414	41	0
0.367	2669	27	0	0.353	38168	26	0	0.344	3524	37	0
0.352	5686	30	0	0.331	38140	28	0	0.356	4759	37	0
0.367	1124	31	0	0.364	38116	31	0	0.364	1535	38	0
0.386	1196	32	0	0.352	38086	26	0	0.348	3617	39	0
0.382	1342	18	0	0.328	38045	28	0	0.371	5052	30	0
0.313	1122	24	0	0.344	38040	26	0	0.348	3951	35	0
0.388	1218	30	0	0.348	38035	27	0	0.415	9938	41	0
0.396	2106	37	0	0.335	37989	26	0	0.348	24230	35	0
0.365	6270	29	0	0.338	37980	27	0	0.424	1725	44	0
0.432	6633	39	0	0.334	37957	29	0	0.402	1522	21	0
0.395	1125	13	0	0.389	37936	27	0	0.33	22855	32	0
0.341	5685	25	0	0.326	37925	26	0	0.331	1371	18	0
0.338	1057	14	0	0.323	37896	27	0	0.336	5881	32	0
0.418	2637	37	0	0.339	37895	26	0	0.405	1001	41	0
0.344	1638	18	0	0.386	37894	27	0	0.384	1058	24	0
0.331	2150	20	0	0.317	37872	27	0	0.334	9872	37	0
0.377	5066	25	0	0.355	37865	27	0	0.343	2516	25	0
0.435	7832	37	0	0.366	37829	28	0	0.324	3726	26	0
0.377	1739	18	0	0.356	37822	29	0	0.385	2735	50	0
0.315	3243	26	0	0.392	37813	25	0	0.392	3069	41	0
0.386	6469	34	0	0.346	37800	26	0	0.336	1417	30	0
0.337	7598	27	0	0.342	37783	26	0	0.354	1178	42	0
0.387	1084	34	0	0.37	37775	29	0	0.357	4700	36	0
0.408	3542	27	0	0.338	37752	29	0	0.375	17108	39	0
0.365	4956	28	0	0.311	37718	25	0	0.362	10896	40	0
0.336	9449	27	0	0.358	37708	28	0	0.36	4257	37	0
0.349	2780	38	0	0.338	37699	27	0	0.342	1146	22	0
0.37	2984	31	0	0.383	37691	29	0	0.354	3551	31	0
0.398	2571	39	0	0.373	37690	26	0	0.364	2372	29	0
0.345	2304	21	0	0.321	37647	26	0	0.342	1184	25	0
0.358	2565	30	0	0.313	37619	26	0	0.365	1552	33	0
0.346	1466	21	0	0.325	37603	27	0	0.294	5227	22	0
0.345	1292	20	0	0.336	37551	28	0	0.334	3699	31	0
0.354	3654	19	0	0.381	37509	28	0	0.376	1602	29	0
0.354	1493	29	0	0.336	37494	23	0	0.36	1175	27	0
0.347	1549	10	0	0.368	37475	28	0	0.292	6579	36	0
0.37	3020	40	0	0.317	37471	31	0	0.345	1574	32	0
0.371	8074	28	0	0.326	37456	24	0	0.357	16679	29	0
0.396	1122	24	0	0.354	37426	27	0	0.337	1415	36	0
0.359	3529	29	0	0.37	37419	25	0	0.36	1620	31	0
0.379	3588	32	0	0.383	37341	29	0	0.33	1249	23	0
0.384	5714	30	0	0.377	37335	29	0	0.429	2285	34	0
0.364	1089	15	0	0.333	37333	28	0	0.368	1144	37	0
0.307	1161	11	0	0.336	37326	25	0	0.352	4762	47	0
0.307	1001	10	0	0.359	37317	29	0	0.414	1038	45	0
0.351	5071	28	0	0.369	37310	29	0	0.435	1925	38	0
0.357	1547	30	0	0.357	37299	29	0	0.396	3695	37	0
0.323	2517	20	0	0.371	37289	28	0	0.358	2085	31	0
0.355	1962	21	0	0.354	37279	29	0	0.322	1554	30	0
0.354	5562	32	0	0.371	37266	26	0	0.33	1235	31	0
0.357	7121	31	0	0.387	37249	28	0	0.351	14865	29	0
0.359	2323	20	0	0.344	37237	23	0	0.395	2567	35	0
0.377	1951	56	0	0.378	37226	28	0	0.343	38787	38	0
0.383	7955	32	0	0.34	37216	26	0	0.41	4947	40	0
0.367	3211	29	0	0.367	37215	27	0	0.447	1751	44	0
0.373	1096	27	0	0.378	37201	30	0	0.379	3033	31	0
0.343	1412	29	0	0.356	37189	24	0	0.313	1310	28	0
0.417	5381	37	0	0.384	37177	26	0	0.31	1195	25	0
0.417	1282	37	0	0.354	37134	27	0	0.451	1482	34	0
0.364	1701	24	0	0.339	37118	27	0	0.395	7562	39	0
0.387	1902	34	0	0.363	37096	27	0	0.418	2792	41	0
0.402	3449	36	0	0.393	37066	29	0	0.446	1771	49	0
0.356	8689	28	0	0.319	37060	27	0	0.365	2242	41	0
0.417	2014	50	0	0.358	37033	26	0	0.365	5458	39	0
0.35	9122	27	0	0.325	37028	25	0	0.335	2845	36	0
0.376	8283	30	0	0.348	36952	25	0	0.346	1507	32	0
0.36	1305	24	0	0.334	36944	26	0	0.399	9134	39	0
0.449	1439	49	0	0.383	36884	29	0	0.359	4214	34	0
0.318	2881	29	0	0.367	36874	28	0	0.367	5647	36	0
0.304	1251	12	0	0.339	36871	27	0	0.404	3748	42	0
0.37	3804	20	0	0.333	36863	29	0	0.376	3384	32	0
0.305	1195	11	0	0.313	36852	25	0	0.355	9203	37	0
0.402	1283	40	0	0.325	36849	24	0	0.349	1209	37	0
0.319	17832	24	0	0.336	36835	28	0	0.416	3400	34	0
0.305	1390	11	0	0.375	36827	30	0	0.367	2061	28	0
0.298	2504	22	0	0.34	36826	28	0	0.302	1178	39	0
0.331	1982	16	0	0.342	36820	25	0	0.443	4020	37	0
0.351	3088	24	0	0.353	36812	26	0	0.348	1435	62	0
0.353	1217	29	0	0.349	36810	35	0	0.267	4315	25	0
0.412	3138	28	0	0.313	36755	25	0	0.411	2273	30	0
0.407	1158	36	0	0.349	36698	29	0	0.35	2154	27	0
0.32	1590	11	0	0.346	36692	25	0	0.421	3567	37	0
0.343	2447	35	0	0.369	36678	25	0	0.356	9213	32	0
0.34	3261	16	0	0.344	36668	23	0	0.328	2102	32	0
0.369	11903	26	0	0.316	36652	28	0	0.394	1547	45	0
0.403	1768	21	0	0.381	36625	29	0	0.39	4710	33	0
0.388	1245	46	0	0.392	36617	27	0	0.393	1070	41	0
0.356	1341	14	0	0.356	36609	27	0	0.406	4585	32	0
0.309	39562	21	0	0.381	36608	32	0	0.351	17427	40	0
0.356	3072	31	0	0.372	36602	28	0	0.426	1700	38	0
0.347	6405	29	0	0.324	36578	22	0	0.425	10002	34	0
0.39	16250	30	0	0.351	36573	26	0	0.326	21683	30	0
0.387	1557	28	0	0.336	36568	29	0	0.376	7525	41	0
0.345	2206	18	0	0.348	36561	27	0	0.351	1062	27	0
0.413	3604	30	0	0.331	36519	27	0	0.324	9832	29	0
0.356	1562	13	0	0.308	36506	26	0	0.414	1476	39	0
0.434	1271	39	0	0.36	36502	29	0	0.354	2452	29	0
0.38	2510	19	0	0.325	36500	26	0	0.304	1039	28	0
0.373	12170	28	0	0.34	36498	29	0	0.436	2161	40	0
0.364	1880	15	0	0.333	36436	25	0	0.362	3609	28	0
0.356	2994	21	0	0.363	36431	28	0	0.299	3850	23	0
0.334	1863	19	0	0.354	36401	27	0	0.381	3079	42	0
0.337	39450	26	0	0.374	36392	28	0	0.356	1121	23	0
0.413	1256	32	0	0.347	36379	27	0	0.42	1264	24	0
0.372	1862	30	0	0.333	36344	26	0	0.348	12045	35	0
0.403	1736	34	0	0.35	36340	26	0	0.329	1037	19	0
0.408	2829	21	0	0.316	36325	26	0	0.362	1107	23	0
0.353	2343	29	0	0.359	36325	26	0	0.316	1332	21	0
0.403	2782	22	0	0.344	36319	25	0	0.347	3056	37	0
0.341	1521	28	0	0.373	36305	29	0	0.35	4127	32	0
0.36	11563	30	0	0.317	36266	26	0	0.371	7124	37	0
0.375	1772	33	0	0.384	36247	27	0	0.377	3729	32	0
0.314	11577	25	0	0.335	36239	23	0	0.377	5723	36	0
0.35	4740	29	0	0.368	36232	29	0	0.333	1273	16	0
0.381	1235	15	0	0.367	36221	29	0	0.461	1020	21	0
0.436	1284	16	0	0.361	36209	29	0	0.424	4983	38	0
0.4	1406	17	0	0.353	36185	29	0	0.393	2395	41	0
0.375	4291	33	0	0.349	36149	27	0	0.348	2768	33	0
0.364	11080	34	0	0.395	36140	29	0	0.385	1639	43	0
0.32	1129	12	0	0.358	36128	25	0	0.315	30239	28	0
0.302	2824	26	0	0.355	36117	26	0	0.417	1406	33	0
0.403	5090	36	0	0.363	36072	28	0	0.433	1964	43	0
0.373	7109	22	0	0.389	36040	29	0	0.382	3676	34	0
0.399	13986	32	0	0.312	36037	24	0	0.356	5653	38	0
0.37	1679	23	0	0.362	36024	26	0	0.36	2687	37	0
0.368	4228	28	0	0.354	35946	28	0	0.418	3715	40	0
0.367	1002	32	0	0.324	35946	25	0	0.34	15463	36	0
0.338	1090	15	0	0.314	35877	24	0	0.299	8851	26	0
0.382	3378	18	0	0.362	35866	27	0	0.355	1212	22	0
0.351	19313	28	0	0.338	35865	25	0	0.365	24119	29	0
0.343	3047	25	0	0.324	35865	28	0	0.364	2280	42	0
0.377	1081	16	0	0.34	35849	26	0	0.384	5124	33	0
0.321	1981	20	0	0.326	35840	24	0	0.404	2320	37	0
0.386	1123	17	0	0.357	35817	27	0	0.377	3184	37	0
0.412	1208	20	0	0.339	35803	28	0	0.381	1233	20	0
0.342	1978	20	0	0.356	35790	28	0	0.44	3705	32	0
0.348	2574	14	0	0.358	35778	26	0	0.38	3451	34	0
0.328	1158	16	0	0.376	35720	27	0	0.422	2133	38	0
0.289	2719	13	0	0.384	35709	29	0	0.328	21330	34	0
0.374	3824	27	0	0.312	35660	26	0	0.464	1801	31	0
0.361	1554	21	0	0.368	35632	27	0	0.385	3131	39	0
0.335	1135	13	0	0.334	35625	28	0	0.313	2432	32	0
0.384	1569	34	0	0.357	35623	34	0	0.386	3736	55	0
0.32	4069	21	0	0.324	35590	25	0	0.356	1081	37	0
0.339	1604	31	0	0.409	35574	28	0	0.326	1218	27	0
0.366	1997	18	0	0.379	35536	26	0	0.434	3035	34	0
0.33	2837	22	0	0.342	35501	26	0	0.348	4926	38	0
0.316	5475	21	0	0.334	35489	26	0	0.365	5743	39	0
0.33	1297	27	0	0.328	35488	26	0	0.368	4017	34	0
0.374	3197	31	0	0.365	35475	30	0	0.426	2337	41	0
0.335	1288	15	0	0.346	35458	26	0	0.38	4034	31	0
0.328	1301	11	0	0.361	35421	28	0	0.334	4580	36	0
0.362	9722	30	0	0.354	35415	25	0	0.359	2576	43	0
0.338	11915	29	0	0.335	35377	26	0	0.406	1236	38	0
0.418	1030	36	0	0.365	35356	24	0	0.39	2546	35	0
0.369	1438	15	0	0.347	35330	28	0	0.358	7481	37	0
0.391	1122	29	0	0.365	35313	28	0	0.313	1068	23	0
0.314	1185	20	0	0.357	35309	28	0	0.365	7479	36	0
0.368	1032	15	0	0.361	35307	25	0	0.334	10549	33	0
0.332	2538	33	0	0.336	35281	27	0	0.381	9366	36	0
0.366	1294	24	0	0.354	35275	25	0	0.362	1744	47	0
0.374	18871	31	0	0.33	35248	28	0	0.351	21974	33	0
0.382	2586	35	0	0.33	35221	30	0	0.384	7090	38	0
0.328	3559	26	0	0.365	35206	30	0	0.341	7387	31	0
0.413	4915	21	0	0.35	35201	26	0	0.433	1882	30	0
0.326	1353	27	0	0.358	35184	26	0	0.335	18543	31	0
0.348	1572	20	0	0.331	35166	28	0	0.376	11218	33	0
0.355	2224	23	0	0.325	35164	29	0	0.378	22735	38	0
0.358	1090	16	0	0.344	35158	28	0	0.38	1126	38	0
0.404	1797	38	0	0.317	35064	26	0	0.361	1100	60	0
0.419	2599	36	0	0.364	35048	26	0	0.364	1015	28	0
0.382	2848	25	0	0.35	35040	27	0	0.377	2904	37	0
0.331	1086	29	0	0.327	35035	27	0	0.351	2988	25	0
0.396	4717	35	0	0.38	35003	32	0	0.351	1002	19	0
0.305	4737	23	0	0.328	35001	26	0	0.432	8422	39	0
0.283	6802	22	0	0.377	34971	27	0	0.399	1307	45	0
0.422	4111	39	0	0.356	34962	25	0	0.394	6873	30	0
0.362	22176	31	0	0.337	34933	27	0	0.368	1045	39	0
0.308	1358	11	0	0.327	34933	27	0	0.393	1014	41	0
0.341	10580	26	0	0.357	34906	29	0	0.352	1604	41	0
0.336	22469	25	0	0.397	34903	29	0	0.368	1013	15	0
0.383	1442	36	0	0.366	34894	27	0	0.369	2032	26	0
0.341	6982	26	0	0.374	34890	27	0	0.351	5331	33	0
0.378	1913	35	0	0.359	34866	30	0	0.316	8538	32	0
0.374	2295	22	0	0.364	34839	26	0	0.328	7415	32	0
0.34	5959	25	0	0.354	34824	27	0	0.35	16319	34	0
0.355	6911	18	0	0.351	34766	25	0	0.323	3101	16	0
0.321	2392	20	0	0.393	34764	28	0	0.386	2287	36	0
0.356	3254	26	0	0.304	34697	25	0	0.34	2793	32	0
0.37	1422	27	0	0.334	34690	23	0	0.365	6429	42	0
0.365	1483	21	0	0.352	34686	27	0	0.434	3488	35	0
0.372	1197	37	0	0.345	34680	29	0	0.338	3670	39	0
0.35	6807	29	0	0.344	34678	28	0	0.228	1246	25	0
0.441	1935	36	0	0.319	34675	26	0	0.391	3501	41	0
0.344	1645	24	0	0.33	34670	27	0	0.304	10156	31	0
0.367	1059	22	0	0.386	34656	26	0	0.393	1662	30	0
0.361	1856	11	0	0.337	34656	26	0	0.409	1368	42	0
0.415	1873	14	0	0.369	34646	28	0	0.398	7349	34	0
0.35	1361	13	0	0.339	34635	27	0	0.362	25529	36	0
0.374	1069	26	0	0.376	34626	29	0	0.34	4466	31	0
0.401	2041	35	0	0.362	34609	25	0	0.356	9709	34	0
0.352	3407	23	0	0.328	34605	25	0	0.314	2204	20	0
0.354	9502	31	0	0.389	34600	30	0	0.316	1188	18	0
0.378	1161	34	0	0.362	34599	28	0	0.345	1982	39	0
0.341	1082	14	0	0.37	34583	25	0	0.337	4820	37	0
0.412	1089	107	0	0.319	34563	28	0	0.373	1022	29	0
0.355	2580	27	0	0.36	34555	28	0	0.419	6984	33	0
0.351	3165	34	0	0.345	34539	25	0	0.347	3883	32	0
0.392	1203	25	0	0.306	34524	26	0	0.323	2261	30	0
0.301	2168	18	0	0.353	34512	26	0	0.303	1002	20	0
0.379	1095	14	0	0.338	34507	26	0	0.439	1176	37	0
0.361	1500	34	0	0.348	34495	26	0	0.41	1806	25	0
0.362	2746	32	0	0.345	34480	27	0	0.393	2378	41	0
0.356	1285	36	0	0.349	34478	28	0	0.356	7197	32	0
0.38	2949	31	0	0.336	34467	26	0	0.377	13696	39	0
0.352	1765	15	0	0.374	34467	28	0	0.385	1400	40	0
0.345	2690	21	0	0.332	34464	26	0	0.373	4463	34	0
0.419	3310	38	0	0.332	34463	25	0	0.361	16259	30	0
0.363	1458	26	0	0.354	34461	25	0	0.376	2681	40	0
0.317	4996	18	0	0.361	34435	29	0	0.359	5420	34	0
0.398	1164	19	0	0.337	34435	29	0	0.394	4249	32	0
0.377	2193	33	0	0.329	34425	26	0	0.42	7804	35	0
0.349	2219	29	0	0.319	34411	25	0	0.372	3138	32	0
0.38	6294	32	0	0.36	34386	24	0	0.337	2398	24	0
0.405	1156	94	0	0.379	34331	26	0	0.437	2645	26	0
0.353	28762	31	0	0.35	34323	27	0	0.377	2840	35	0
0.397	1467	34	0	0.33	34304	26	0	0.35	2118	40	0
0.394	2663	29	0	0.337	34263	29	0	0.363	1000	21	0
0.382	1569	34	0	0.325	34252	26	0	0.396	3562	38	0
0.373	1157	24	0	0.348	34232	25	0	0.415	4736	66	0
0.363	1249	29	0	0.349	34181	27	0	0.338	23759	34	0
0.367	3200	36	0	0.356	34159	27	0	0.331	2615	45	0
0.345	2298	21	0	0.342	34149	28	0	0.385	2197	42	0
0.322	7209	23	0	0.32	34141	25	0	0.327	2113	40	0
0.361	1119	24	0	0.391	34094	29	0	0.354	1536	28	0
0.33	3568	21	0	0.366	34091	27	0	0.35	4967	30	0
0.38	5535	26	0	0.321	34078	27	0	0.369	3001	40	0
0.353	2875	24	0	0.32	34072	26	0	0.322	5280	30	0
0.407	1140	40	0	0.363	34056	26	0	0.329	5465	37	0
0.335	10013	28	0	0.331	34048	25	0	0.316	4586	32	0
0.411	1155	35	0	0.333	34047	24	0	0.413	1781	64	0
0.295	1026	19	0	0.384	34036	28	0	0.366	8494	32	0
0.381	2011	32	0	0.312	34034	27	0	0.445	1495	38	0
0.332	2394	25	0	0.345	34020	30	0	0.399	1255	30	0
0.424	1767	38	0	0.363	34010	25	0	0.394	4724	35	0
0.41	1072	36	0	0.354	34009	27	0	0.403	1727	31	0
0.356	2616	30	0	0.364	33976	28	0	0.357	25341	37	0
0.299	1935	22	0	0.355	33965	28	0	0.374	10384	35	0
0.382	1406	21	0	0.367	33960	25	0	0.39	3338	40	0
0.416	1340	30	0	0.372	33948	24	0	0.321	5261	28	0
0.302	1336	15	0	0.344	33936	28	0	0.33	1848	28	0
0.395	2705	28	0	0.343	33935	28	0	0.354	1052	25	0
0.363	5760	31	0	0.345	33928	27	0	0.413	6455	32	0
0.369	16208	32	0	0.364	33907	27	0	0.41	12743	37	0
0.341	1127	13	0	0.392	33903	30	0	0.295	6444	28	0
0.31	2683	64	0	0.363	33895	28	0	0.329	7642	32	0
0.291	1029	10	0	0.365	33864	28	0	0.42	1634	45	0
0.366	1604	31	0	0.36	33826	26	0	0.358	6297	36	0
0.35	1899	23	0	0.334	33817	27	0	0.342	6589	25	0
0.341	1084	20	0	0.354	33814	28	0	0.327	15065	31	0
0.303	4392	25	0	0.392	33790	27	0	0.418	6772	43	0
0.353	1617	12	0	0.331	33788	27	0	0.391	4175	31	0
0.313	4194	27	0	0.359	33781	28	0	0.439	1778	34	0
0.358	7349	31	0	0.37	33764	29	0	0.339	23797	35	0
0.354	1680	15	0	0.353	33750	25	0	0.337	4322	31	0
0.376	1110	18	0	0.363	33712	27	0	0.431	2307	35	0
0.357	1405	18	0	0.371	33703	27	0	0.339	16241	36	0
0.394	1805	25	0	0.366	33689	29	0	0.379	6949	41	0
0.327	1070	12	0	0.354	33689	26	0	0.329	7890	37	0
0.387	2303	93	0	0.332	33688	28	0	0.355	1102	21	0
0.33	2346	21	0	0.385	33681	30	0	0.343	1487	30	0
0.347	3723	30	0	0.362	33656	30	0	0.341	1904	26	0
0.313	4499	26	0	0.371	33629	36	0	0.357	4136	34	0
0.454	2926	39	0	0.366	33586	26	0	0.307	1011	28	0
0.363	1271	34	0	0.33	33551	25	0	0.326	1069	24	0
0.354	1409	15	0	0.35	33545	26	0	0.327	2579	33	0
0.392	1780	30	0	0.341	33498	28	0	0.373	4038	30	0
0.353	1146	14	0	0.364	33498	27	0	0.361	1073	36	0
0.37	7916	30	0	0.338	33462	24	0	0.332	11987	44	0
0.318	3479	19	0	0.377	33451	28	0	0.387	5937	28	0
0.395	1859	38	0	0.316	33440	26	0	0.36	5995	32	0
0.415	1532	35	0	0.367	33407	25	0	0.361	3393	49	0
0.338	1227	27	0	0.358	33379	28	0	0.346	6441	34	0
0.329	1814	11	0	0.372	33367	29	0	0.426	6813	34	0
0.343	5846	31	0	0.336	33331	26	0	0.337	5437	32	0
0.322	3449	14	0	0.394	33317	27	0	0.337	1503	25	0
0.407	1281	26	0	0.333	33314	29	0	0.426	1569	27	0
0.379	6782	33	0	0.346	33259	26	0	0.346	4045	38	0
0.347	9169	28	0	0.363	33243	29	0	0.386	7651	34	0
0.408	4858	36	0	0.37	33229	26	0	0.418	2181	44	0
0.399	1353	41	0	0.344	33228	27	0	0.364	1380	73	0
0.39	2402	35	0	0.37	33205	27	0	0.371	1581	20	0
0.359	9110	28	0	0.357	33204	27	0	0.332	1542	30	0
0.377	1218	37	0	0.382	33201	30	0	0.356	1383	35	0
0.35	2189	26	0	0.331	33195	28	0	0.356	2417	27	0
0.338	5232	25	0	0.379	33187	31	0	0.358	12086	33	0
0.348	4329	27	0	0.362	33163	28	0	0.38	1406	37	0
0.383	11982	35	0	0.365	33160	28	0	0.316	1106	27	0
0.378	4940	27	0	0.318	33147	27	0	0.337	3669	27	0
0.338	1121	29	0	0.359	33138	25	0	0.425	1156	19	0
0.339	1626	28	0	0.327	33134	26	0	0.335	2851	46	0
0.34	2560	19	0	0.341	33129	25	0	0.453	1102	23	0
0.339	4761	22	0	0.367	33124	30	0	0.378	6919	38	0
0.37	2403	27	0	0.318	33115	25	0	0.391	1046	22	0
0.372	1004	11	0	0.327	33110	26	0	0.311	1273	34	0
0.411	1634	32	0	0.344	33071	28	0	0.35	7001	33	0
0.364	1133	11	0	0.347	33057	24	0	0.358	27927	37	0
0.412	2731	38	0	0.366	33010	28	0	0.364	8440	27	0
0.348	8446	30	0	0.363	32983	30	0	0.323	1449	24	0
0.39	5742	24	0	0.38	32982	28	0	0.467	1506	31	0
0.399	1139	20	0	0.354	32941	28	0	0.375	1179	38	0
0.345	1264	28	0	0.32	32910	27	0	0.348	1242	37	0
0.375	3635	25	0	0.339	32881	28	0	0.427	1057	46	0
0.41	1351	107	0	0.337	32876	28	0	0.382	2552	36	0
0.37	35617	31	0	0.344	32875	29	0	0.344	1138	21	0
0.405	1668	36	0	0.375	32861	25	0	0.494	1029	67	0
0.358	31012	31	0	0.348	32804	25	0	0.39	2215	43	0
0.363	4408	26	0	0.351	32759	27	0	0.382	10574	31	0
0.4	5519	38	0	0.371	32744	28	0	0.38	2771	25	0
0.346	29163	31	0	0.355	32739	26	0	0.34	11192	35	0
0.342	2773	27	0	0.376	32726	28	0	0.349	1519	56	0
0.371	1093	15	0	0.357	32722	27	0	0.321	6282	27	0
0.345	1669	27	0	0.354	32704	27	0	0.444	1151	41	0
0.412	1962	18	0	0.371	32700	29	0	0.355	1700	22	0
0.399	2046	94	0	0.35	32699	26	0	0.338	1140	23	0
0.387	1358	14	0	0.367	32684	26	0	0.342	6737	33	0
0.363	2060	18	0	0.357	32680	27	0	0.324	2060	21	0
0.362	2070	28	0	0.342	32676	29	0	0.318	8592	32	0
0.351	14424	32	0	0.341	32661	25	0	0.394	1884	41	0
0.329	2968	30	0	0.319	32650	26	0	0.491	1052	34	0
0.372	3730	22	0	0.355	32639	27	0	0.39	6782	37	0
0.377	9062	36	0	0.364	32638	30	0	0.322	6088	27	0
0.367	6409	26	0	0.334	32621	25	0	0.379	1277	42	0
0.33	1244	10	0	0.334	32620	28	0	0.486	7724	38	0
0.306	1440	13	0	0.355	32592	27	0	0.435	1167	26	0
0.407	1807	25	0	0.361	32565	27	0	0.356	1249	38	0
0.325	1381	22	0	0.344	32551	29	0	0.355	1753	36	0
0.351	2851	23	0	0.352	32499	29	0	0.328	1104	23	0
0.342	1834	17	0	0.389	32485	27	0	0.403	2027	34	0
0.377	12142	34	0	0.392	32461	30	0	0.45	5279	35	0
0.349	38355	30	0	0.369	32440	29	0	0.36	2592	36	0
0.36	5073	37	0	0.317	32437	28	0	0.422	2758	38	0
0.422	3961	42	0	0.363	32436	27	0	0.379	1895	45	0
0.373	1805	34	0	0.364	32429	28	0	0.361	5440	32	0
0.346	1565	14	0	0.335	32413	24	0	0.354	1289	54	0
0.368	1867	30	0	0.341	32398	26	0	0.358	12000	38	0
0.346	1985	15	0	0.35	32373	24	0	0.341	6177	33	0
0.336	1026	26	0	0.312	32365	28	0	0.407	3521	34	0
0.365	3075	33	0	0.359	32364	28	0	0.385	1484	25	0
0.391	1767	33	0	0.341	32363	26	0	0.371	2175	44	0
0.41	1544	28	0	0.336	32353	27	0	0.397	5796	45	0
0.348	18094	31	0	0.408	32322	28	0	0.34	8744	33	0
0.363	33750	29	0	0.383	32259	28	0	0.337	1150	35	0
0.355	2488	18	0	0.331	32249	26	0	0.445	1029	40	0
0.351	1284	57	0	0.344	32237	25	0	0.409	12912	38	0
0.384	29772	36	0	0.372	32227	33	0	0.397	1993	30	0
0.337	3626	33	0	0.348	32200	23	0	0.38	2482	40	0
0.353	1662	16	0	0.377	32189	31	0	0.376	1431	21	0
0.316	1700	12	0	0.339	32169	28	0	0.328	2540	27	0
0.299	1234	7	0	0.337	32144	26	0	0.361	2130	28	0
0.41	10287	34	0	0.357	32129	28	0	0.367	1013	41	0
0.332	1101	37	0	0.365	32114	31	0	0.372	1776	32	0
0.375	1466	31	0	0.316	32112	24	0	0.414	2843	30	0
0.376	3709	33	0	0.366	32111	26	0	0.363	2408	34	0
0.434	1171	39	0	0.334	32101	25	0	0.337	22060	28	0
0.339	4462	26	0	0.314	32101	25	0	0.375	2489	38	0
0.332	2474	20	0	0.336	32101	27	0	0.36	5315	36	0
0.338	5924	25	0	0.346	32088	28	0	0.363	4870	36	0
0.335	1033	19	0	0.356	32077	26	0	0.376	1267	42	0
0.344	6597	27	0	0.364	32075	28	0	0.327	25749	32	0
0.383	1074	37	0	0.334	32063	25	0	0.411	1097	39	0
0.37	3056	20	0	0.34	32048	29	0	0.332	6676	31	0
0.338	1288	23	0	0.328	31978	27	0	0.37	1116	21	0
0.372	2305	19	0	0.333	31966	27	0	0.375	1735	36	0
0.326	1020	9	0	0.357	31958	29	0	0.369	4395	37	0
0.287	16481	19	0	0.33	31938	28	0	0.319	1028	35	0
0.368	7915	29	0	0.353	31918	29	0	0.36	1392	32	0
0.347	2499	27	0	0.33	31913	28	0	0.324	4588	31	0
0.308	1069	11	0	0.397	31898	27	0	0.398	4913	35	0
0.359	2774	19	0	0.32	31886	25	0	0.359	1384	26	0
0.347	1203	19	0	0.374	31884	30	0	0.4	12776	38	0
0.358	6006	27	0	0.331	31867	28	0	0.358	1599	36	0
0.315	12282	23	0	0.368	31858	28	0	0.425	1051	27	0
0.349	2587	30	0	0.348	31855	30	0	0.399	1829	32	0
0.414	2668	31	0	0.331	31818	30	0	0.358	26949	30	0
0.37	6717	30	0	0.342	31773	27	0	0.419	2335	37	0
0.335	1521	12	0	0.314	31769	24	0	0.306	7526	27	0
0.424	1243	33	0	0.353	31762	26	0	0.324	4088	29	0
0.301	2522	20	0	0.344	31742	26	0	0.414	1593	39	0
0.317	5314	22	0	0.345	31721	27	0	0.357	2517	32	0
0.345	1656	33	0	0.347	31704	28	0	0.378	1142	50	0
0.345	2664	15	0	0.405	31700	29	0	0.371	2796	34	0
0.374	5292	34	0	0.334	31698	23	0	0.346	2515	33	0
0.369	4249	33	0	0.341	31682	26	0	0.306	1119	23	0
0.355	1161	32	0	0.326	31682	24	0	0.369	3161	34	0
0.322	2074	35	0	0.398	31681	28	0	0.377	1630	30	0
0.397	2291	39	0	0.377	31680	31	0	0.378	2963	38	0
0.363	1228	37	0	0.34	31675	25	0	0.449	3861	30	0
0.337	1064	23	0	0.371	31673	27	0	0.315	1878	26	0
0.377	1236	34	0	0.354	31649	24	0	0.391	1626	39	0
0.356	22336	28	0	0.351	31636	25	0	0.342	2562	28	0
0.364	1382	32	0	0.353	31624	25	0	0.355	1043	41	0
0.374	2611	22	0	0.348	31624	27	0	0.354	7844	36	0
0.343	7446	26	0	0.359	31619	27	0	0.408	21666	39	0
0.391	1589	31	0	0.364	31617	28	0	0.393	1182	25	0
0.368	1455	22	0	0.37	31584	28	0	0.343	13634	34	0
0.35	2429	21	0	0.384	31569	26	0	0.397	4140	38	0
0.335	1680	20	0	0.363	31565	27	0	0.363	2190	37	0
0.352	1246	15	0	0.347	31563	28	0	0.353	1060	28	0
0.325	2897	25	0	0.343	31558	27	0	0.439	1044	46	0
0.405	5840	26	0	0.366	31546	26	0	0.298	1500	14	0
0.355	1225	34	0	0.357	31541	26	0	0.449	3163	45	0
0.341	5724	25	0	0.391	31530	28	0	0.311	3674	27	0
0.325	1311	9	0	0.346	31523	35	0	0.359	1269	29	0
0.382	1868	17	0	0.344	31470	31	0	0.387	2314	29	0
0.346	2964	15	0	0.332	31453	27	0	0.406	3662	37	0
0.343	2036	20	0	0.336	31431	27	0	0.449	1968	37	0
0.344	2045	22	0	0.336	31410	25	0	0.331	9396	29	0
0.354	7832	30	0	0.383	31410	28	0	0.364	17315	40	0
0.314	7227	25	0	0.376	31388	28	0	0.317	2717	36	0
0.359	2426	25	0	0.371	31380	28	0	0.393	3151	38	0
0.377	11809	28	0	0.355	31379	26	0	0.362	1380	34	0
0.317	6678	25	0	0.335	31378	27	0	0.363	7011	41	0
0.385	1200	36	0	0.362	31377	26	0	0.432	1022	42	0
0.378	1403	22	0	0.358	31354	27	0	0.363	5146	30	0
0.335	2180	27	0	0.322	31352	25	0	0.328	2155	36	0
0.227	1170	6	0	0.345	31349	27	0	0.357	5133	41	0
0.373	2256	22	0	0.372	31334	27	0	0.363	1787	33	0
0.364	7779	34	0	0.333	31327	26	0	0.371	3163	42	0
0.377	13479	34	0	0.343	31314	28	0	0.477	1014	61	0
0.383	1612	26	0	0.348	31308	27	0	0.393	1350	30	0
0.363	2324	22	0	0.323	31305	28	0	0.37	5496	35	0
0.36	1887	28	0	0.346	31294	25	0	0.375	1124	31	0
0.347	4922	31	0	0.323	31284	27	0	0.297	1176	19	0
0.4	2080	32	0	0.352	31262	29	0	0.352	6882	37	0
0.425	1324	20	0	0.348	31257	28	0	0.384	2313	23	0
0.374	3144	24	0	0.377	31246	31	0	0.338	6254	40	0
0.316	6455	25	0	0.313	31243	26	0	0.326	1853	38	0
0.349	1136	34	0	0.357	31242	27	0	0.377	7423	38	0
0.38	1646	34	0	0.326	31230	25	0	0.378	1149	44	0
0.356	1218	17	0	0.325	31225	23	0	0.358	2389	30	0
0.348	3621	32	0	0.373	31225	27	0	0.349	11334	37	0
0.405	7201	28	0	0.374	31205	26	0	0.379	11771	33	0
0.325	2620	14	0	0.31	31202	28	0	0.348	5358	37	0
0.373	13430	32	0	0.341	31197	27	0	0.419	6141	35	0
0.394	4829	34	0	0.365	31186	26	0	0.315	7519	30	0
0.339	1265	12	0	0.332	31177	26	0	0.366	14355	34	0
0.347	1019	13	0	0.39	31174	28	0	0.339	1566	29	0
0.408	3068	35	0	0.333	31159	25	0	0.417	1716	34	0
0.331	2243	15	0	0.334	31158	29	0	0.456	3150	40	0
0.341	5273	28	0	0.35	31152	25	0	0.396	1022	21	0
0.362	7344	33	0	0.39	31137	27	0	0.383	2624	39	0
0.341	1111	43	0	0.38	31097	28	0	0.363	1911	41	0
0.376	1606	18	0	0.329	31079	27	0	0.362	12003	34	0
0.369	3505	34	0	0.384	31063	28	0	0.352	2897	34	0
0.406	4313	31	0	0.31	31055	22	0	0.407	1184	46	0
0.357	9559	38	0	0.394	31028	28	0	0.328	9976	33	0
0.34	1121	27	0	0.318	31028	29	0	0.418	4319	38	0
0.392	1461	16	0	0.348	31025	26	0	0.389	6346	34	0
0.387	1183	23	0	0.347	31019	27	0	0.335	8658	34	0
0.304	1128	13	0	0.363	31016	26	0	0.359	4391	30	0
0.377	2769	19	0	0.356	31013	29	0	0.462	1320	41	0
0.354	20516	31	0	0.339	31009	25	0	0.408	1217	24	0
0.319	2484	23	0	0.369	30994	27	0	0.401	1141	25	0
0.326	16816	25	0	0.361	30990	28	0	0.363	7903	34	0
0.428	1529	39	0	0.347	30965	24	0	0.305	3422	26	0
0.368	1616	64	0	0.35	30961	27	0	0.382	3149	43	0
0.32	13333	25	0	0.373	30955	29	0	0.387	3517	40	0
0.41	1028	33	0	0.346	30935	29	0	0.38	2419	28	0
0.349	1241	10	0	0.392	30909	28	0	0.432	2594	38	0
0.322	3849	26	0	0.357	30883	29	0	0.362	2005	31	0
0.345	1099	21	0	0.334	30881	27	0	0.351	3377	33	0
0.394	1655	36	0	0.358	30863	28	0	0.37	11600	38	0
0.356	30347	30	0	0.355	30863	25	0	0.32	17583	32	0
0.404	1197	35	0	0.346	30862	25	0	0.329	1000	41	0
0.321	1430	17	0	0.33	30835	28	0	0.35	3602	37	0
0.389	2213	55	0	0.371	30785	29	0	0.349	10699	30	0
0.381	1293	28	0	0.367	30784	25	0	0.339	2013	39	0
0.317	1863	24	0	0.363	30771	26	0	0.41	1411	33	0
0.383	1217	29	0	0.331	30770	26	0	0.408	4961	35	0
0.355	3088	27	0	0.354	30757	24	0	0.371	3771	37	0
0.365	13472	28	0	0.319	30735	28	0	0.34	5357	32	0
0.377	1050	34	0	0.395	30733	29	0	0.425	1859	38	0
0.35	1817	17	0	0.363	30733	27	0	0.346	13122	27	0
0.352	2474	18	0	0.346	30713	28	0	0.355	19006	38	0
0.356	7795	29	0	0.314	30713	25	0	0.383	2972	35	0
0.429	1003	140	0	0.355	30704	29	0	0.336	6946	27	0
0.381	1319	32	0	0.337	30686	25	0	0.369	3800	41	0
0.35	2434	18	0	0.353	30657	31	0	0.351	7545	38	0
0.351	1288	31	0	0.309	30651	26	0	0.352	3391	26	0
0.343	5028	33	0	0.332	30639	25	0	0.368	5863	36	0
0.326	3781	26	0	0.348	30610	28	0	0.349	7902	30	0
0.34	4310	27	0	0.366	30607	27	0	0.318	2742	36	0
0.364	1392	32	0	0.308	30600	24	0	0.369	3201	39	0
0.348	3168	20	0	0.356	30593	27	0	0.351	9125	34	0
0.45	1127	37	0	0.341	30589	25	0	0.369	1533	43	0
0.307	1283	19	0	0.317	30585	28	0	0.376	13543	37	0
0.394	2923	25	0	0.346	30582	28	0	0.375	1758	31	0
0.377	14877	35	0	0.347	30581	26	0	0.31	2348	27	0
0.414	1752	36	0	0.358	30523	27	0	0.38	2373	44	0
0.314	1020	12	0	0.323	30514	27	0	0.283	1087	17	0
0.328	4502	30	0	0.332	30510	26	0	0.357	1122	20	0
0.434	1130	20	0	0.326	30477	27	0	0.413	1050	45	0
0.34	1806	30	0	0.316	30467	24	0	0.324	1860	27	0
0.374	3271	25	0	0.362	30450	29	0	0.38	3731	36	0
0.315	2658	19	0	0.364	30448	27	0	0.332	2887	36	0
0.424	1019	30	0	0.378	30441	28	0	0.46	1495	41	0
0.399	1824	41	0	0.346	30408	30	0	0.415	1816	29	0
0.293	1347	8	0	0.347	30403	27	0	0.353	8334	34	0
0.38	2118	30	0	0.308	30400	28	0	0.381	7610	36	0
0.408	1199	46	0	0.324	30398	26	0	0.352	6091	33	0
0.351	1115	22	0	0.346	30379	25	0	0.397	1100	39	0
0.348	5499	25	0	0.331	30376	26	0	0.371	1581	37	0
0.313	2364	24	0	0.351	30369	24	0	0.36	2178	36	0
0.418	1312	19	0	0.333	30369	28	0	0.372	1974	42	0
0.364	2789	24	0	0.363	30305	28	0	0.324	6099	27	0
0.418	4582	33	0	0.311	30293	24	0	0.325	7786	34	0
0.415	1239	35	0	0.371	30286	27	0	0.357	3192	33	0
0.335	1118	9	0	0.355	30278	28	0	0.327	8198	28	0
0.396	3291	25	0	0.347	30277	29	0	0.332	10239	32	0
0.424	1434	39	0	0.356	30274	28	0	0.338	13846	32	0
0.372	5004	27	0	0.369	30262	29	0	0.354	2034	25	0
0.387	4213	20	0	0.33	30258	28	0	0.319	15883	30	0
0.309	1138	13	0	0.353	30239	26	0	0.356	16843	34	0
0.434	1517	31	0	0.353	30208	26	0	0.359	1031	25	0
0.374	3534	34	0	0.35	30176	29	0	0.408	3319	29	0
0.404	6881	33	0	0.349	30167	27	0	0.354	1412	28	0
0.33	2588	24	0	0.341	30159	26	0	0.332	9309	34	0
0.337	2453	20	0	0.363	30130	29	0	0.297	1195	16	0
0.365	2603	28	0	0.308	30116	25	0	0.324	10566	28	0
0.318	2645	25	0	0.307	30113	25	0	0.386	1654	21	0
0.339	3239	30	0	0.363	30105	29	0	0.329	6931	34	0
0.309	4927	23	0	0.308	30102	26	0	0.306	1987	32	0
0.366	2465	20	0	0.383	30091	29	0	0.326	8649	30	0
0.331	6339	29	0	0.354	30088	30	0	0.362	5880	33	0
0.328	1213	13	0	0.369	30069	28	0	0.443	1200	36	0
0.376	1384	18	0	0.407	30064	30	0	0.471	5157	71	0
0.383	1633	26	0	0.341	30060	26	0	0.339	1055	16	0
0.38	1773	37	0	0.366	30049	27	0	0.379	1347	62	0
0.351	16389	26	0	0.391	30047	26	0	0.441	1008	22	0
0.39	1365	20	0	0.327	30037	29	0	0.387	1580	40	0
0.37	3278	32	0	0.368	29979	27	0	0.402	3375	28	0
0.413	5130	32	0	0.328	29969	22	0	0.356	1392	38	0
0.405	3685	24	0	0.331	29967	30	0	0.401	2052	39	0
0.353	9197	32	0	0.345	29930	26	0	0.412	9109	30	0
0.339	2871	18	0	0.349	29903	28	0	0.387	6969	35	0
0.414	6020	30	0	0.329	29889	25	0	0.383	7577	41	0
0.339	1004	14	0	0.36	29872	29	0	0.362	37411	31	0
0.397	1649	29	0	0.341	29868	30	0	0.41	1907	40	0
0.37	2713	24	0	0.317	29862	28	0	0.321	8966	32	0
0.31	1349	10	0	0.328	29848	28	0	0.304	27086	26	0
0.352	1301	14	0	0.365	29828	28	0	0.344	1377	37	0
0.322	1619	27	0	0.338	29814	25	0	0.404	5743	40	0
0.372	3785	19	0	0.407	29809	31	0	0.336	24002	28	0
0.346	2822	17	0	0.336	29772	26	0	0.387	1873	47	0
0.299	1664	11	0	0.313	29769	24	0	0.374	2022	37	0
0.388	8892	30	0	0.325	29769	27	0	0.382	2089	42	0
0.413	5227	37	0	0.416	29763	31	0	0.388	6654	36	0
0.417	4632	56	0	0.333	29761	27	0	0.35	10487	33	0
0.343	1306	16	0	0.368	29759	30	0	0.363	3354	37	0
0.38	1774	18	0	0.354	29754	30	0	0.41	1812	41	0
0.394	7941	35	0	0.315	29749	27	0	0.336	1033	23	0
0.363	2672	17	0	0.347	29743	26	0	0.365	6556	38	0
0.368	3051	29	0	0.366	29723	28	0	0.356	1017	34	0
0.377	1140	27	0	0.346	29718	26	0	0.297	1309	28	0
0.318	1862	45	0	0.41	29709	29	0	0.342	3417	37	0
0.352	4368	31	0	0.368	29703	26	0	0.381	3796	38	0
0.352	8900	29	0	0.349	29700	28	0	0.378	3573	38	0
0.387	1163	31	0	0.338	29698	29	0	0.363	10028	36	0
0.438	2192	27	0	0.369	29690	29	0	0.378	1244	18	0
0.363	1478	16	0	0.361	29685	27	0	0.313	1157	46	0
0.314	1379	11	0	0.351	29683	27	0	0.347	6574	37	0
0.403	1824	23	0	0.351	29662	28	0	0.347	1997	39	0
0.35	3621	24	0	0.355	29660	28	0	0.349	16973	33	0
0.386	1715	30	0	0.336	29654	27	0	0.302	1046	16	0
0.402	1449	37	0	0.35	29651	29	0	0.36	7660	38	0
0.337	1467	17	0	0.372	29644	27	0	0.297	1082	12	0
0.336	1925	24	0	0.339	29619	24	0	0.279	1824	33	0
0.391	2020	24	0	0.329	29616	26	0	0.43	1962	31	0
0.362	20903	30	0	0.353	29598	27	0	0.358	1566	28	0
0.405	5269	26	0	0.341	29595	28	0	0.36	4519	37	0
0.356	8071	26	0	0.357	29588	29	0	0.359	2783	22	0
0.372	1372	32	0	0.369	29583	28	0	0.41	9136	39	0
0.379	2403	24	0	0.313	29572	25	0	0.399	2592	38	0
0.368	1005	33	0	0.357	29569	29	0	0.464	1206	49	0
0.367	1605	26	0	0.323	29561	26	0	0.389	6240	36	0
0.345	6955	22	0	0.369	29550	27	0	0.351	1363	19	0
0.388	1380	16	0	0.359	29545	26	0	0.4	10050	35	0
0.361	1791	14	0	0.383	29540	27	0	0.363	10241	32	0
0.4	2171	26	0	0.336	29534	24	0	0.319	2480	24	0
0.4	1210	16	0	0.328	29531	25	0	0.34	30616	32	0
0.326	1094	26	0	0.366	29517	27	0	0.397	2286	27	0
0.404	1805	19	0	0.364	29507	28	0	0.371	6549	34	0
0.336	3666	26	0	0.355	29487	28	0	0.32	3201	27	0
0.342	1468	41	0	0.355	29468	27	0	0.286	1224	26	0
0.396	1309	26	0	0.373	29460	26	0	0.366	4617	32	0
0.406	1883	22	0	0.371	29440	28	0	0.367	1853	45	0
0.33	9741	26	0	0.315	29428	27	0	0.381	1587	36	0
0.393	6685	30	0	0.357	29420	29	0	0.404	1317	39	0
0.371	3718	22	0	0.346	29414	27	0	0.353	2683	36	0
0.359	3986	19	0	0.347	29410	29	0	0.406	3296	36	0
0.361	2804	21	0	0.353	29404	28	0	0.37	6901	38	0
0.473	4932	36	0	0.336	29399	27	0	0.378	3005	40	0
0.333	7256	27	0	0.342	29369	28	0	0.415	5420	34	0
0.357	8147	30	0	0.316	29365	28	0	0.285	1762	24	0
0.353	1321	58	0	0.387	29344	29	0	0.39	5851	35	0
0.291	1006	16	0	0.348	29338	26	0	0.373	6005	32	0
0.338	1398	33	0	0.355	29333	25	0	0.368	2621	28	0
0.409	3097	36	0	0.4	29324	27	0	0.405	3455	36	0
0.359	5987	33	0	0.341	29316	27	0	0.431	1645	33	0
0.343	2038	17	0	0.361	29305	27	0	0.391	1730	30	0
0.382	1254	56	0	0.355	29280	26	0	0.339	13159	28	0
0.351	1510	17	0	0.311	29276	25	0	0.373	1194	35	0
0.405	1140	38	0	0.336	29259	25	0	0.314	1853	31	0
0.359	7106	26	0	0.365	29257	29	0	0.321	1284	19	0
0.338	2077	28	0	0.357	29247	28	0	0.391	5311	30	0
0.385	3406	22	0	0.368	29245	28	0	0.397	1654	43	0
0.409	1346	30	0	0.377	29216	28	0	0.302	7018	31	0
0.329	1453	26	0	0.318	29216	26	0	0.411	2823	26	0
0.325	4698	17	0	0.338	29209	28	0	0.335	6580	32	0
0.316	1413	34	0	0.334	29168	27	0	0.366	3891	31	0
0.406	3466	34	0	0.342	29141	31	0	0.371	3867	27	0
0.318	2330	42	0	0.355	29134	28	0	0.325	16462	27	0
0.453	6153	46	0	0.322	29115	29	0	0.405	14701	39	0
0.316	1502	22	0	0.323	29115	26	0	0.323	1230	34	0
0.372	2486	18	0	0.36	29114	25	0	0.338	1770	31	0
0.314	2081	17	0	0.406	29105	27	0	0.398	2179	25	0
0.393	1273	30	0	0.354	29097	29	0	0.361	2158	33	0
0.362	1321	26	0	0.382	29093	28	0	0.36	14105	38	0
0.421	1424	37	0	0.36	29077	25	0	0.369	3361	39	0
0.37	2598	18	0	0.343	29069	28	0	0.353	3443	30	0
0.409	3718	38	0	0.337	29065	29	0	0.417	1215	41	0
0.354	4323	30	0	0.32	29061	27	0	0.359	2114	32	0
0.29	1120	6	0	0.34	29061	26	0	0.406	5357	28	0
0.354	1246	13	0	0.337	29054	27	0	0.339	8454	33	0
0.355	4662	20	0	0.384	29052	27	0	0.428	1452	24	0
0.496	1306	42	0	0.37	29039	27	0	0.328	5359	31	0
0.353	2537	18	0	0.352	29027	28	0	0.343	5106	40	0
0.363	3637	30	0	0.35	29027	26	0	0.39	3610	38	0
0.334	10207	29	0	0.376	29027	25	0	0.349	1758	35	0
0.318	1051	24	0	0.392	29025	27	0	0.379	3202	61	0
0.359	4949	19	0	0.399	29022	29	0	0.367	9274	28	0
0.483	1152	42	0	0.338	29014	26	0	0.415	1662	29	0
0.323	1089	10	0	0.34	29013	28	0	0.387	3115	35	0
0.397	1175	34	0	0.37	28988	30	0	0.386	3257	32	0
0.353	7577	28	0	0.356	28985	26	0	0.36	10215	35	0
0.449	1052	35	0	0.34	28970	25	0	0.353	29113	37	0
0.339	1062	15	0	0.391	28969	27	0	0.392	6522	32	0
0.333	2235	29	0	0.39	28964	27	0	0.318	1109	12	0
0.348	1163	26	0	0.363	28958	28	0	0.358	1395	76	0
0.392	2213	26	0	0.34	28942	27	0	0.366	7054	36	0
0.362	5256	31	0	0.358	28929	27	0	0.347	3810	32	0
0.352	1304	17	0	0.366	28923	28	0	0.441	8388	40	0
0.347	1071	27	0	0.342	28917	27	0	0.441	2487	40	0
0.318	7201	26	0	0.361	28910	26	0	0.418	7302	44	0
0.375	1234	18	0	0.337	28884	27	0	0.431	1802	41	0
0.242	4829	17	0	0.366	28857	27	0	0.368	1346	49	0
0.365	2556	26	0	0.39	28852	30	0	0.428	1672	44	0
0.337	1302	14	0	0.333	28849	26	0	0.347	1399	22	0
0.337	1611	17	0	0.325	28848	25	0	0.329	1591	36	0
0.354	3970	21	0	0.359	28844	27	0	0.357	4797	28	0
0.333	1025	14	0	0.339	28837	27	0	0.349	17306	33	0
0.307	1914	24	0	0.401	28830	28	0	0.41	5117	37	0
0.361	2538	15	0	0.329	28829	24	0	0.394	3233	37	0
0.355	9529	30	0	0.329	28829	27	0	0.42	1056	41	0
0.326	1887	9	0	0.383	28791	30	0	0.36	1757	40	0
0.342	4128	23	0	0.356	28789	28	0	0.39	2098	42	0
0.355	1714	19	0	0.361	28773	27	0	0.313	1733	31	0
0.353	2482	20	0	0.346	28767	27	0	0.376	1657	29	0
0.316	1063	12	0	0.372	28743	27	0	0.376	1064	17	0
0.343	2566	19	0	0.315	28711	24	0	0.348	22029	37	0
0.375	18666	31	0	0.336	28708	26	0	0.385	1342	25	0
0.429	2380	33	0	0.332	28704	26	0	0.401	2220	23	0
0.37	3263	33	0	0.414	28702	29	0	0.407	1002	44	0
0.382	3662	30	0	0.352	28698	25	0	0.419	1754	49	0
0.439	13563	40	0	0.361	28693	27	0	0.29	4334	22	0
0.391	6205	36	0	0.358	28689	26	0	0.339	1305	16	0
0.345	1089	17	0	0.35	28681	27	0	0.348	11489	34	0
0.341	1200	32	0	0.345	28638	28	0	0.344	19496	35	0
0.392	1230	41	0	0.32	28635	25	0	0.362	2461	28	0
0.301	1868	21	0	0.307	28634	26	0	0.324	8276	32	0
0.323	2251	21	0	0.336	28628	29	0	0.34	16485	42	0
0.335	2147	28	0	0.344	28600	28	0	0.402	1009	19	0
0.365	5312	30	0	0.389	28591	29	0	0.314	1059	27	0
0.366	2097	19	0	0.35	28584	26	0	0.389	1479	29	0
0.356	35631	28	0	0.367	28577	28	0	0.384	8275	34	0
0.402	2986	39	0	0.327	28552	28	0	0.318	1111	20	0
0.349	30878	28	0	0.346	28551	28	0	0.379	4279	37	0
0.363	2848	21	0	0.38	28545	29	0	0.37	2124	22	0
0.409	15242	37	0	0.428	28541	29	0	0.317	18941	32	0
0.34	1067	21	0	0.352	28526	27	0	0.398	1536	45	0
0.378	1464	33	0	0.364	28514	33	0	0.335	16014	33	0
0.326	6080	22	0	0.387	28502	28	0	0.312	20291	30	0
0.344	4805	23	0	0.315	28489	27	0	0.398	1362	28	0
0.339	4268	18	0	0.355	28440	24	0	0.363	2334	41	0
0.42	4468	21	0	0.348	28421	27	0	0.353	1916	25	0
0.313	2406	20	0	0.345	28418	28	0	0.375	1821	38	0
0.414	2841	23	0	0.325	28409	27	0	0.397	2015	24	0
0.35	4532	29	0	0.372	28396	28	0	0.358	4771	32	0
0.368	6897	39	0	0.328	28354	25	0	0.371	2142	28	0
0.369	1088	23	0	0.339	28315	25	0	0.358	3635	35	0
0.362	24374	31	0	0.325	28298	27	0	0.39	1698	35	0
0.333	10753	29	0	0.339	28288	27	0	0.357	8378	36	0
0.393	1825	29	0	0.334	28282	25	0	0.366	30153	34	0
0.381	1787	37	0	0.343	28280	25	0	0.395	1394	33	0
0.35	1225	17	0	0.373	28253	30	0	0.403	1310	37	0
0.364	1546	27	0	0.366	28248	27	0	0.269	2728	19	0
0.391	2410	36	0	0.369	28247	27	0	0.37	3840	36	0
0.314	1022	24	0	0.346	28237	26	0	0.364	1020	37	0
0.355	1223	12	0	0.349	28228	28	0	0.38	2218	43	0
0.339	4569	28	0	0.36	28227	26	0	0.342	1280	20	0
0.362	5115	28	0	0.333	28217	24	0	0.415	4039	31	0
0.331	1031	17	0	0.344	28205	23	0	0.305	4223	23	0
0.317	1640	7	0	0.346	28194	27	0	0.359	4099	58	0
0.339	2962	25	0	0.315	28192	23	0	0.428	1030	40	0
0.427	1415	34	0	0.329	28191	28	0	0.32	1238	29	0
0.339	1271	16	0	0.332	28184	25	0	0.418	1748	36	0
0.338	1354	21	0	0.385	28178	29	0	0.319	1242	31	0
0.345	1637	24	0	0.354	28169	27	0	0.449	1764	35	0
0.33	1221	13	0	0.377	28162	28	0	0.347	3121	50	0
0.39	1563	30	0	0.319	28160	29	0	0.321	5163	28	0
0.367	2206	30	0	0.352	28160	28	0	0.312	3823	33	0
0.31	1297	10	0	0.326	28129	26	0	0.341	2618	32	0
0.32	1641	19	0	0.362	28118	29	0	0.389	1015	25	0
0.346	9735	27	0	0.331	28116	30	0	0.365	1240	30	0
0.35	1167	12	0	0.359	28103	29	0	0.4	7429	37	0
0.275	1868	11	0	0.353	28094	26	0	0.358	1150	38	0
0.45	1788	37	0	0.339	28075	29	0	0.364	1121	21	0
0.325	3255	23	0	0.35	28056	27	0	0.421	1360	32	0
0.336	1253	27	0	0.339	28041	28	0	0.37	4061	34	0
0.345	1502	28	0	0.344	28021	26	0	0.374	18183	35	0
0.409	7008	29	0	0.331	27996	25	0	0.315	1434	22	0
0.399	2097	19	0	0.345	27992	28	0	0.438	2019	33	0
0.358	8005	31	0	0.361	27988	28	0	0.372	3751	36	0
0.363	3382	29	0	0.355	27979	28	0	0.362	6358	35	0
0.393	2253	19	0	0.342	27961	24	0	0.389	1461	45	0
0.334	1021	10	0	0.337	27958	26	0	0.367	1789	37	0
0.388	6014	29	0	0.357	27950	26	0	0.446	2009	28	0
0.294	7813	22	0	0.365	27945	27	0	0.379	3248	40	0
0.353	4432	29	0	0.333	27934	29	0	0.423	18566	40	0
0.36	4973	32	0	0.361	27929	29	0	0.417	1762	37	0
0.359	4364	31	0	0.383	27926	27	0	0.398	7889	41	0
0.337	17696	25	0	0.334	27902	31	0	0.334	3630	34	0
0.322	3936	31	0	0.387	27873	26	0	0.247	1554	11	0
0.378	6193	33	0	0.329	27872	24	0	0.397	1470	29	0
0.395	3629	35	0	0.385	27860	26	0	0.369	2034	27	0
0.436	1355	16	0	0.369	27846	29	0	0.377	2468	40	0
0.371	2162	22	0	0.323	27844	23	0	0.33	28044	33	0
0.382	1119	40	0	0.379	27811	29	0	0.367	12012	35	0
0.302	1208	12	0	0.364	27797	28	0	0.447	6354	34	0
0.386	2291	34	0	0.35	27793	28	0	0.358	1020	23	0
0.396	4195	25	0	0.344	27791	27	0	0.322	1180	25	0
0.298	4491	20	0	0.368	27766	25	0	0.323	1302	18	0
0.373	5748	30	0	0.341	27758	28	0	0.443	1605	28	0
0.306	3575	11	0	0.349	27756	28	0	0.318	3409	31	0
0.361	7476	21	0	0.365	27752	27	0	0.425	5592	34	0
0.304	1395	12	0	0.357	27732	27	0	0.337	1598	35	0
0.399	2063	34	0	0.36	27718	31	0	0.413	2065	30	0
0.372	2878	29	0	0.337	27706	27	0	0.345	4519	39	0
0.37	1040	17	0	0.353	27696	27	0	0.332	9857	33	0
0.368	1278	24	0	0.369	27692	30	0	0.323	2028	27	0
0.377	2877	24	0	0.377	27682	25	0	0.336	2227	21	0
0.359	4653	27	0	0.319	27682	27	0	0.327	3964	29	0
0.351	2063	15	0	0.368	27674	29	0	0.361	10599	35	0
0.4	6578	61	0	0.374	27663	29	0	0.402	2745	37	0
0.341	2821	20	0	0.361	27659	29	0	0.396	1025	16	0
0.392	9997	35	0	0.331	27658	26	0	0.358	2175	48	0
0.333	1094	20	0	0.316	27646	26	0	0.334	4489	34	0
0.343	1214	18	0	0.325	27637	28	0	0.339	12283	30	0
0.378	12650	31	0	0.37	27634	29	0	0.337	2614	29	0
0.355	2671	32	0	0.33	27617	32	0	0.358	2014	33	0
0.339	2124	21	0	0.361	27615	26	0	0.301	1319	22	0
0.382	1601	33	0	0.318	27614	24	0	0.465	3375	39	0
0.381	18926	31	0	0.331	27610	27	0	0.379	8087	32	0
0.339	4045	23	0	0.335	27607	27	0	0.337	13665	29	0
0.338	1866	22	0	0.369	27598	30	0	0.324	5895	35	0
0.415	4396	33	0	0.339	27591	26	0	0.337	2003	27	0
0.391	6998	28	0	0.337	27586	27	0	0.422	1032	37	0
0.389	1046	33	0	0.338	27582	27	0	0.336	2629	26	0
0.378	1176	34	0	0.324	27567	25	0	0.321	1189	17	0
0.424	1515	23	0	0.394	27545	27	0	0.464	1115	42	0
0.367	3808	31	0	0.329	27541	23	0	0.402	4572	42	0
0.32	5476	27	0	0.341	27536	26	0	0.372	2444	34	0
0.332	1417	22	0	0.364	27531	28	0	0.319	1267	26	0
0.38	1299	17	0	0.337	27526	27	0	0.358	1025	28	0
0.333	1605	12	0	0.319	27520	27	0	0.299	4303	29	0
0.338	3777	30	0	0.345	27519	24	0	0.337	21905	32	0
0.353	3069	32	0	0.351	27513	27	0	0.4	13878	36	0
0.282	3681	15	0	0.369	27512	28	0	0.353	1374	32	0
0.313	1952	37	0	0.304	27496	24	0	0.404	1464	34	0
0.364	6395	29	0	0.349	27491	26	0	0.378	1719	38	0
0.388	10386	33	0	0.336	27464	25	0	0.317	1434	28	0
0.341	1700	17	0	0.313	27447	23	0	0.351	5182	38	0
0.365	3941	19	0	0.407	27428	26	0	0.333	1203	25	0
0.376	1268	23	0	0.359	27417	28	0	0.31	6698	33	0
0.342	1376	32	0	0.372	27415	29	0	0.397	17088	37	0
0.372	1154	33	0	0.366	27414	24	0	0.36	1110	39	0
0.35	11750	26	0	0.349	27398	24	0	0.394	2791	28	0
0.352	3520	25	0	0.353	27361	26	0	0.339	1526	34	0
0.388	2307	31	0	0.369	27358	26	0	0.333	1007	36	0
0.373	2252	30	0	0.409	27319	33	0	0.389	1375	34	0
0.322	1236	19	0	0.325	27300	24	0	0.344	8940	33	0
0.341	2667	23	0	0.38	27289	26	0	0.404	3653	24	0
0.329	1172	19	0	0.357	27281	27	0	0.403	1725	27	0
0.355	1036	15	0	0.348	27280	28	0	0.356	9447	38	0
0.371	2415	34	0	0.346	27278	27	0	0.377	2781	43	0
0.455	1188	28	0	0.315	27268	26	0	0.465	2175	46	0
0.38	1171	34	0	0.382	27267	28	0	0.364	2899	38	0
0.395	2115	41	0	0.389	27265	30	0	0.407	2750	39	0
0.346	3525	26	0	0.322	27253	25	0	0.381	2546	38	0
0.372	7119	46	0	0.403	27231	29	0	0.37	1661	34	0
0.523	1074	59	0	0.365	27226	28	0	0.415	6814	36	0
0.403	1000	38	0	0.372	27221	29	0	0.305	7366	28	0
0.396	1067	28	0	0.345	27217	27	0	0.411	1705	28	0
0.381	1952	17	0	0.395	27216	26	0	0.372	2869	36	0
0.335	4275	24	0	0.332	27216	25	0	0.326	7842	31	0
0.326	1189	18	0	0.341	27192	30	0	0.395	1973	46	0
0.365	1278	16	0	0.351	27191	25	0	0.361	3566	31	0
0.373	5704	22	0	0.32	27188	24	0	0.408	1344	34	0
0.351	10570	30	0	0.386	27186	30	0	0.311	1190	48	0
0.361	3342	22	0	0.323	27176	26	0	0.376	1123	35	0
0.377	1704	35	0	0.344	27158	27	0	0.385	2180	27	0
0.345	2232	37	0	0.365	27157	26	0	0.344	1505	26	0
0.33	1090	15	0	0.338	27155	28	0	0.425	4096	40	0
0.352	3829	28	0	0.35	27136	27	0	0.325	14381	30	0
0.345	1058	13	0	0.345	27134	27	0	0.317	1050	42	0
0.337	4820	26	0	0.329	27133	26	0	0.404	6872	32	0
0.307	1275	13	0	0.342	27110	26	0	0.385	11527	34	0
0.352	1088	14	0	0.306	27101	24	0	0.376	8509	39	0
0.357	19091	28	0	0.339	27087	26	0	0.309	1703	25	0
0.418	1003	35	0	0.378	27080	27	0	0.303	11696	26	0
0.34	1142	15	0	0.393	27072	29	0	0.334	6423	27	0
0.343	28514	27	0	0.349	27072	30	0	0.324	1105	20	0
0.332	1253	21	0	0.322	27065	26	0	0.426	1433	42	0
0.344	1734	28	0	0.337	27060	27	0	0.313	4997	30	0
0.344	1884	13	0	0.315	27042	25	0	0.33	7677	40	0
0.354	2274	29	0	0.321	27030	27	0	0.405	1189	39	0
0.387	1350	30	0	0.362	27015	28	0	0.306	8584	29	0
0.385	1861	31	0	0.318	27013	28	0	0.348	16375	29	0
0.345	3195	20	0	0.365	27009	30	0	0.394	3001	46	0
0.289	1029	22	0	0.334	27003	29	0	0.276	1037	18	0
0.373	5082	32	0	0.347	26996	27	0	0.343	2148	28	0
0.382	21817	35	0	0.355	26996	26	0	0.311	15186	30	0
0.312	2162	23	0	0.347	26991	28	0	0.393	5023	42	0
0.371	18351	29	0	0.4	26989	29	0	0.327	1686	18	0
0.315	1154	20	0	0.371	26964	29	0	0.343	1466	35	0
0.34	1006	25	0	0.329	26957	28	0	0.362	14431	32	0
0.439	6212	35	0	0.357	26948	27	0	0.413	2020	33	0
0.342	9569	27	0	0.4	26927	26	0	0.392	5868	40	0
0.338	1512	30	0	0.329	26926	29	0	0.439	2034	37	0
0.357	30654	28	0	0.348	26919	30	0	0.352	1133	22	0
0.367	10784	30	0	0.356	26916	26	0	0.349	24853	38	0
0.327	1028	21	0	0.344	26915	26	0	0.379	10525	34	0
0.428	3971	44	0	0.336	26906	26	0	0.368	2253	32	0
0.364	1332	34	0	0.306	26892	28	0	0.394	19245	39	0
0.361	2597	23	0	0.358	26882	27	0	0.396	4787	35	0
0.366	1707	51	0	0.359	26876	25	0	0.339	1920	42	0
0.33	15005	24	0	0.328	26875	29	0	0.397	2735	44	0
0.392	1570	18	0	0.321	26866	26	0	0.354	1036	35	0
0.411	11001	34	0	0.315	26863	25	0	0.443	10040	33	0
0.457	1128	31	0	0.355	26859	25	0	0.357	1971	30	0
0.476	2237	38	0	0.333	26859	26	0	0.355	1833	26	0
0.369	3707	34	0	0.346	26855	28	0	0.339	12847	29	0
0.469	5577	44	0	0.382	26853	29	0	0.35	2917	31	0
0.329	1185	49	0	0.367	26840	28	0	0.347	9931	34	0
0.376	20988	34	0	0.351	26821	26	0	0.35	18016	33	0
0.314	3948	23	0	0.395	26811	26	0	0.378	2130	30	0
0.444	1065	31	0	0.328	26808	25	0	0.42	218516	35	1
0.389	3473	36	0	0.391	26792	29	0	0.348	1426	29	0
0.331	6443	26	0	0.342	26776	25	0	0.387	2859	42	0
0.326	3253	21	0	0.36	26775	26	0	0.389	3250	36	0
0.387	1117	34	0	0.327	26772	26	0	0.364	2821	37	0
0.335	3414	28	0	0.332	26771	26	0	0.356	4506	26	0
0.37	13097	31	0	0.326	26765	26	0	0.346	1021	19	0
0.352	5830	28	0	0.331	26740	26	0	0.41	6985	33	0
0.435	1577	37	0	0.349	26739	29	0	0.392	1253	30	0
0.317	4705	28	0	0.347	26715	27	0	0.352	1596	30	0
0.347	6850	25	0	0.351	26712	25	0	0.346	12837	36	0
0.321	2412	19	0	0.309	26709	25	0	0.353	1575	25	0
0.343	1088	10	0	0.386	26703	29	0	0.455	3473	44	0
0.336	1710	31	0	0.31	26694	23	0	0.449	2380	27	0
0.392	1968	21	0	0.369	26694	27	0	0.39	8996	38	0
0.366	2546	44	0	0.383	26693	28	0	0.328	15930	29	0
0.407	7588	33	0	0.33	26684	27	0	0.382	2471	46	0
0.348	1125	12	0	0.327	26667	25	0	0.386	2800	44	0
0.398	4423	31	0	0.325	26662	23	0	0.371	7369	32	0
0.438	1016	18	0	0.375	26661	27	0	0.372	2973	35	0
0.324	1333	12	0	0.324	26654	24	0	0.334	4643	32	0
0.352	2298	25	0	0.347	26648	26	0	0.384	1650	53	0
0.363	1836	17	0	0.342	26643	24	0	0.38	2392	39	0
0.346	2178	16	0	0.361	26629	25	0	0.459	1046	30	0
0.383	3267	25	0	0.319	26617	23	0	0.349	3150	29	0
0.353	28228	28	0	0.357	26614	29	0	0.353	1039	40	0
0.379	3648	23	0	0.373	26568	28	0	0.368	1493	28	0
0.345	8094	29	0	0.353	26554	29	0	0.407	14517	36	0
0.383	1121	16	0	0.378	26553	28	0	0.295	5743	26	0
0.366	1605	29	0	0.386	26550	30	0	0.33	1171	18	0
0.335	1829	18	0	0.328	26538	27	0	0.36	1019	34	0
0.278	1633	14	0	0.352	26532	28	0	0.37	4615	39	0
0.354	1118	26	0	0.33	26484	25	0	0.332	4481	35	0
0.38	12884	35	0	0.354	26482	28	0	0.374	1271	33	0
0.369	1033	22	0	0.308	26478	26	0	0.423	1398	43	0
0.39	1680	20	0	0.314	26476	24	0	0.359	1622	31	0
0.386	4875	24	0	0.387	26458	29	0	0.364	59596	39	0
0.337	6727	27	0	0.34	26454	28	0	0.288	9780	24	0
0.378	1234	22	0	0.325	26451	28	0	0.358	2238	36	0
0.351	1999	21	0	0.392	26444	28	0	0.388	9255	31	0
0.358	2295	27	0	0.349	26443	28	0	0.293	4095	29	0
0.362	15803	30	0	0.351	26439	26	0	0.381	1314	25	0
0.37	1691	28	0	0.371	26437	25	0	0.293	3212	30	0
0.404	1004	16	0	0.358	26436	29	0	0.375	16517	34	0
0.387	1090	20	0	0.36	26429	26	0	0.367	2229	33	0
0.369	1631	29	0	0.356	26428	27	0	0.405	30824	38	0
0.331	1664	26	0	0.371	26426	28	0	0.453	2340	41	0
0.341	3699	30	0	0.34	26407	28	0	0.34	9940	35	0
0.296	1500	10	0	0.334	26384	26	0	0.347	11270	36	0
0.382	3464	36	0	0.343	26379	27	0	0.36	4001	43	0
0.336	1267	12	0	0.31	26376	25	0	0.338	8283	35	0
0.36	4229	28	0	0.347	26368	28	0	0.375	2369	37	0
0.346	2709	27	0	0.365	26362	27	0	0.345	21392	36	0
0.388	5154	31	0	0.342	26353	29	0	0.383	5697	34	0
0.305	1070	12	0	0.321	26351	26	0	0.399	2869	30	0
0.35	1290	17	0	0.321	26349	26	0	0.347	2104	26	0
0.364	3004	23	0	0.355	26338	27	0	0.389	6560	46	0
0.401	7081	24	0	0.373	26324	25	0	0.401	4482	42	0
0.401	4967	20	0	0.359	26319	26	0	0.341	6239	35	0
0.321	29965	24	0	0.388	26318	28	0	0.417	1785	35	0
0.378	2176	32	0	0.352	26310	27	0	0.346	12112	33	0
0.377	4945	60	0	0.344	26310	27	0	0.387	1082	28	0
0.36	1007	28	0	0.385	26291	32	0	0.376	2002	21	0
0.362	2861	20	0	0.363	26279	26	0	0.353	3495	33	0
0.252	1009	19	0	0.307	26262	26	0	0.404	3897	36	0
0.271	1230	6	0	0.327	26261	29	0	0.521	1379	50	0
0.317	6410	23	0	0.351	26248	27	0	0.405	1138	16	0
0.404	4061	42	0	0.334	26232	26	0	0.404	6270	37	0
0.354	1530	28	0	0.35	26222	27	0	0.346	1638	24	0
0.347	1266	18	0	0.333	26213	25	0	0.403	1586	36	0
0.306	1198	14	0	0.332	26207	28	0	0.377	1678	30	0
0.353	1724	16	0	0.337	26202	28	0	0.369	2027	38	0
0.357	4835	31	0	0.328	26201	24	0	0.32	1476	40	0
0.399	3708	30	0	0.344	26199	27	0	0.379	2226	30	0
0.367	6346	30	0	0.321	26193	32	0	0.432	2901	39	0
0.339	1005	39	0	0.318	26193	26	0	0.363	1075	23	0
0.356	2946	33	0	0.356	26181	28	0	0.387	15996	39	0
0.324	1377	20	0	0.37	26174	27	0	0.356	14700	34	0
0.364	3444	22	0	0.346	26173	26	0	0.374	1785	16	0
0.373	1256	31	0	0.374	26170	30	0	0.347	2673	38	0
0.422	1103	15	0	0.322	26169	25	0	0.298	1815	25	0
0.414	2904	33	0	0.337	26142	26	0	0.343	4824	30	0
0.407	2935	29	0	0.373	26107	29	0	0.367	1004	67	0
0.379	7074	29	0	0.312	26094	28	0	0.375	1980	62	0
0.384	1547	37	0	0.344	26075	28	0	0.361	5175	39	0
0.402	13606	30	0	0.337	26071	26	0	0.348	1131	17	0
0.336	2144	15	0	0.365	26065	28	0	0.347	1324	32	0
0.417	1736	33	0	0.329	26060	24	0	0.481	1400	21	0
0.328	1271	12	0	0.334	26057	25	0	0.365	1011	36	0
0.374	3316	35	0	0.338	26056	27	0	0.373	7595	37	0
0.364	1075	26	0	0.324	26054	28	0	0.413	2174	36	0
0.33	3005	20	0	0.333	26054	27	0	0.372	7918	41	0
0.419	2967	44	0	0.382	26052	25	0	0.323	9154	27	0
0.378	1048	18	0	0.361	26051	31	0	0.38	5161	33	0
0.405	1200	36	0	0.372	26048	29	0	0.353	1076	29	0
0.412	1559	29	0	0.322	26046	26	0	0.346	1302	39	0
0.348	1759	12	0	0.402	26038	28	0	0.336	6679	33	0
0.307	3149	32	0	0.385	26034	28	0	0.374	1017	40	0
0.29	1017	9	0	0.375	26030	27	0	0.401	1403	45	0
0.376	1228	31	0	0.378	26028	26	0	0.332	1597	33	0
0.325	1164	30	0	0.353	26020	32	0	0.349	11042	36	0
0.368	1084	12	0	0.383	26018	25	0	0.348	1070	22	0
0.319	2932	23	0	0.354	26014	28	0	0.341	2089	21	0
0.359	2434	23	0	0.379	26012	27	0	0.356	1426	37	0
0.346	1013	31	0	0.316	26011	24	0	0.327	6842	29	0
0.336	1510	13	0	0.334	26009	23	0	0.397	1368	44	0
0.31	2701	21	0	0.383	26008	30	0	0.317	4516	28	0
0.379	1321	16	0	0.338	26003	26	0	0.412	6948	37	0
0.321	2250	12	0	0.377	26003	27	0	0.357	1424	40	0
0.383	1526	34	0	0.321	26002	28	0	0.316	52065	29	0
0.345	3646	19	0	0.334	25999	29	0	0.337	1334	29	0
0.315	4394	23	0	0.352	25998	26	0	0.423	5483	37	0
0.335	9434	25	0	0.316	25997	29	0	0.327	1021	36	0
0.386	1830	26	0	0.358	25990	28	0	0.362	1093	35	0
0.318	3227	16	0	0.386	25980	29	0	0.336	6965	26	0
0.383	1597	29	0	0.354	25974	28	0	0.291	1539	15	0
0.373	1581	33	0	0.347	25959	27	0	0.348	7971	31	0
0.335	1789	30	0	0.348	25953	28	0	0.347	9605	33	0
0.336	1191	12	0	0.357	25944	30	0	0.379	2180	35	0
0.372	2488	30	0	0.364	25941	28	0	0.34	2197	37	0
0.4	2234	35	0	0.342	25936	28	0	0.393	1594	39	0
0.449	5870	38	0	0.33	25926	26	0	0.372	2078	31	0
0.414	6266	52	0	0.336	25926	26	0	0.43	5258	30	0
0.412	1412	38	0	0.321	25911	24	0	0.388	1355	37	0
0.366	1812	33	0	0.335	25908	26	0	0.347	3153	37	0
0.367	2081	38	0	0.348	25904	28	0	0.379	27110	37	0
0.383	1290	19	0	0.323	25884	26	0	0.433	2337	38	0
0.366	4076	23	0	0.349	25879	25	0	0.408	2206	28	0
0.325	7331	22	0	0.361	25870	27	0	0.449	3452	36	0
0.359	1523	15	0	0.35	25862	24	0	0.358	5985	35	0
0.357	25186	31	0	0.352	25860	33	0	0.332	13341	37	0
0.378	1202	26	0	0.365	25847	28	0	0.408	1047	37	0
0.37	5926	28	0	0.361	25837	27	0	0.387	6469	35	0
0.332	1134	13	0	0.324	25823	29	0	0.36	21968	34	0
[truncated: 53,331 more rows]

## Sheet: Figure S8C
Table 1
Figure S8C
Column		Description
C. claytoni contigs		Length of each contig for the symbiont of C. claytoni.
C. claytoni LCBs - symbiont start		Start locations in the symbiont of C. claytoni for LCBs between the symbiont of C. claytoni and S. praecaptivus.
C. claytoni LCBs - symbiont end		End locations in the symbiont of C. claytoni for LCBs between the symbiont of C. claytoni and S. praecaptivus.
C. claytoni LCBs - S. praecaptivus start		Start locations in S. praecaptivus for LCBs between the symbiont of C. claytoni and S. praecaptivus.
C. claytoni LCBs - S. praecaptivus end		End locations in S. praecaptivus for LCBs between C. claytoni and S. praecaptivus.
C. fradei contigs		Length of each contig for the symbiont of C. fradei.
C. fradei LCBs - symbiont start		Start locations in the symbiont of C. fradei for LCBs between the symbiont of C. claytoni and S. praecaptivus.
C. fradei LCBs - symbiont end		End locations in the symbiont of C. fradeii for LCBs between the symbiont of C. claytoni and S. praecaptivus.
C. fradei LCBs - S. praecaptivus start		Start locations in S. praecaptivus for LCBs between the symbiont of C. fradei and S. praecaptivus.
C. fradei LCBs - S. praecaptivus end		End locations in S. praecaptivus for LCBs between C. fradei and S. praecaptivus.
C. rodmani contigs		Length of each contig for the symbiont of the symbiont of C. rodmani.
C. rodmani LCBs - symbiont start		Start locations in the symbiont of C. rodmani for LCBs between the symbiont of C. claytoni and S. praecaptivus.
C. rodmani LCBs - symbiont end		End locations in the symbiont of C. rodmani for LCBs between the symbiont of C. claytoni and S. praecaptivus.
C. rodmani LCBs - S. praecaptivus start		Start locations in S. praecaptivus for LCBs between C. rodmani and S. praecaptivus.
C. rodmani LCBs - S. praecaptivus end		End locations in S. praecaptivus for LCBs between C. rodmani and S. praecaptivus.
C. claytoni contigs	C. claytoni LCBs - symbiont start	C. claytoni LCBs - symbiont end	C. claytoni LCBs - S. praecaptivus start	C. claytoni LCBs - S. praecaptivus end	C. fradei contigs	C. fradei LCBs - symbiont start	C. fradei LCBs - symbiont end	C. fradei LCBs - S. praecaptivus start	C. fradei LCBs - S. praecaptivus end	C. rodmani contigs	C. rodmani LCBs - symbiont start	C. rodmani LCBs - symbiont end	C. rodmani LCBs - S. praecaptivus start	C. rodmani LCBs - S. praecaptivus end
728587	52	279104	2198994	2924381	1169471	2	739687	1451675	2924353	247203	857	641	1040918	1041133
667483	279105	728599	2952732	3621953	630371	739716	1019171	2952734	3309246	218516	1037	4444	1041202	1044906
603365	1396067	728631	1211875	2174427	210673	1019189	1020599	3317547	3349546	206182	4523	9680	4179231	4187731
226845	1396170	1817603	3627761	4150173	201124	1021391	1023884	3309247	3311903	176843	14620	9801	4192359	4198777
216445	1817721	1837855	2925864	2947985	188658	1023885	1169473	3372258	3622532	162165	15559	14714	4200669	4205758
144154	1845133	1999283	4150174	4363877	147867	1198003	1169583	4312085	4366526	154058	16068	29494	4206954	4223307
129444	1999632	2005737	4702783	4709521	142046	1198005	1201111	4308512	4312018	102031	29793	29529	4223370	4223640
69694	2005738	2226425	1	295947	123302	1322431	1201115	4150174	4308407	75833	29861	39161	4223670	4254969
46605	2442754	2226510	516735	1031450	93474	1345179	1324261	2925865	2947348	21366	39523	39266	4254974	4255204
38000	2442972	2587127	301756	473544	70117	1799937	1345299	3627703	4150172	5172	39524	39769	4255304	4255995
28996	2587163	2716622	4534367	4695467	27554	1799943	1806982	4702449	4709521	3721	63116	39772	4123817	4172121
24379	2716753	2786313	1038001	1183421	23665	1806983	2010608	1	295828	1833	63352	69515	4101778	4109239
11666	2871012	2786464	4375231	4486667	6116	2010728	2211784	1211465	1450645	1181	70560	69517	4109281	4110775
6427	2871123	2899769	474612	508580	2412	2213073	2400452	796282	1031448		70608	74454	4110781	4114745
6034	2924248	2900169	4493557	4519852	1879	2400543	2548144	515589	764790		124417	77109	3985560	4068260
1175	2936261	2924562	2177087	2190282	1430	2690505	2548465	301435	473536		124554	126649	3982188	3985388
1099	2942740	2936366	4520918	4527633	1186	2813830	2690615	4534571	4696343		152828	127184	3949908	3979071
	2950113	2951198	2175857	2177084	1132	2907311	2813968	4376908	4483180		153011	153475	3948459	3949527
						2907446	2977447	1037319	1183421		169292	153823	3887894	3923675
						2977604	3005112	474613	509638		174915	169621	4460570	4466749
						3028819	3005208	4493570	4519851		174998	176562	3750217	3753164
						3028916	3035041	4520921	4527695		176610	177974	4457201	4458836
						3043270	3042276	1450653	1451648		180547	178270	3883608	3886256
											184293	180959	3797021	3800414
											186137	184809	3871442	3874052
											186302	194318	3874621	3883498
											194429	200452	3803516	3809868
											201895	200501	3825939	3827305
											202016	202133	3820028	3820141
											202460	233137	3827742	3866873
											233324	246618	3773253	3792654
											256357	247357	1637509	1697045
											256379	257334	1636467	1637453
											263902	257486	1607561	1635884
											325282	263951	1725247	2022568
											325382	325494	1724982	1725099
											327299	325505	1723107	1724981
											327320	327448	1722944	1723071
											328009	373579	2041783	2104626
											373909	375882	2132327	2144695
											384480	376450	3222678	3231370
											384524	384998	3222189	3222634
											409468	385000	3192583	3222181
											409769	412462	3184210	3190322
											415655	412542	2116188	2120364
											418202	415999	459841	462386
											418401	420088	457587	459381
											421396	422183	453215	454040
											423895	422196	449341	451578
											424155	465708	114617	295460
											471704	466077	3614573	3620622
											471742	472898	3611196	3614364
											476892	473012	3603663	3610360
											476893	477483	3602943	3603527
											478780	477490	3600625	3602186
											479399	479691	3599219	3599506
											485373	480131	3465624	3472892
											485491	517896	3378456	3436431
											518867	517904	3436517	3437660
											518973	543114	3437713	3465421
											568369	543173	3249936	3377840
											568414	568987	3249114	3249930
											576720	568997	3241190	3249060
											580832	576833	2989539	2993752
											581969	582469	2988324	2988836
											631334	582650	2871224	2985071
											631359	631737	2870847	2871211
											643993	631754	2855527	2870821
											644510	644835	2850503	2850834
											655261	644877	2428025	2850012
											655273	655842	2427431	2428011
											664011	655852	2388302	2427422
											665066	665368	2385059	2385367
											672007	665377	2378071	2384883
											672071	676560	1431350	1441872
											678289	695507	828550	851085
											696455	695576	851683	852562
											696693	696478	852800	853018
											697347	702251	1258950	1264895
											703318	702298	1264914	1266007
											703353	715594	1266034	1288875
											715766	715660	1288890	1288991
											715771	718082	1289050	1291477
											718456	718110	1291723	1292060
											718628	734049	1292193	1348458
											734833	734290	1350001	1350533
											734878	743318	1350739	1361061
											745687	743639	1365566	1367684
											746232	763682	1381971	1431013
											769917	763698	854903	861798
											796798	770061	1212193	1257467
											798516	810606	4376846	4403293
											811229	816421	1448602	1463785
											817216	821786	4429991	4434910
											826193	822456	4410073	4418093
											826236	827199	4407559	4408506
											828699	827922	810425	812379
											829296	833559	812492	816909
											834011	833701	818155	818466
											834143	835401	820263	821501
											838103	836191	389656	391566
											848407	838137	533985	553596
											848863	848547	301708	302290
											849103	859532	4534378	4556194
											860193	859585	4556468	4557142
											860574	913360	4559509	4682869
											914192	913515	4682875	4683582
											914278	921951	4683966	4696780
											922035	929803	3627699	3635726
											930309	929843	3635891	3636479
											930372	967457	3636504	3729000
											975986	968277	3009783	3019262
											976193	985571	3167809	3180068
											985590	992114	2106248	2113720
											992276	1005237	2023400	2039494
											1008084	1005507	1714247	1716914
											1008126	1010533	1710368	1712717
											1023637	1011157	4507395	4519849
											1068301	1024895	1465353	1605672
											1080796	1068851	4437296	4456364
											1080874	1081305	4424351	4425040
											1081375	1082247	3021996	3028644
											1082593	1082395	3033850	3034049
											1082631	1083822	3035720	3036914
											1084095	1083823	3036916	3037193
											1084121	1092715	3037574	3048922
											1095342	1092819	3049000	3053962
											1095578	1097789	3056450	3060058
											1099562	1097880	3060063	3061754
											1099681	1118528	3062089	3166915
											1127046	1118832	2997195	3006410
											1128908	1127918	3235810	3237347
											1129305	1130364	3234187	3235469
											1142757	1130414	2343394	2361132
											1142789	1144416	2341638	2343340
											1159143	1144443	2320970	2341547
											1159885	1161634	2286731	2288622
											1162165	1161712	2288911	2289374
											1162206	1164324	2289728	2295857
											1164616	1165224	2376996	2377604
											1170963	1165261	466202	473543
											1173138	1171504	4495024	4497246
											1175554	1173466	334820	341761
											1175565	1176264	333888	334682
											1189661	1176404	304462	333870
											1190052	1189759	1038931	1039322
											1190604	1204622	367249	386322
											1205134	1212379	408202	428175
											1213098	1212386	429090	429897
											1213140	1223928	430592	446638
											1263247	1224400	121	112200
											1267155	1263316	4705110	4709592
											1268770	1267467	1030122	1031430
											1268771	1269405	1029457	1030093
											1278084	1269439	1014172	1029114
											1278154	1278548	1013645	1014057
											1302816	1278560	988049	1013627
											1302820	1303852	986851	988009
											1317690	1303892	954699	986849
											1317842	1317925	952995	953077
											1324795	1317996	943999	952549
											1324834	1325182	886106	886459
											1327540	1325294	878927	885959
											1327546	1328172	877739	878612
											1339417	1328185	864501	877686
											1339616	1340996	862432	863838
											1343431	1364465	477436	508592
											1369818	1364671	4520929	4526520

## Sheet: Figure S8D
Table 1
Figure S8D
Column	Description
Tag	The locus tag of each gene.
C. claytoni - pipeline	Predicted status of each gene in the symbiont of C. claytoni according to the pipeline. 0 = non-intact, 1 = intact, -1 = unevaluatable due to being a nonprotein coding gene
C. claytoni - manual	Predicted status of each gene in the symbiont of C. claytoni according to manual annotation. 0 = non-intact, 1 = intact, -1 = unevaluatable due to being a nonprotein coding gene, -2 = unevaluatable due to spanning more than one node or locally colinear block.
C. fradei - pipeline	Predicted status of each gene in the symbiont of C. fradei according to the pipeline. 0 = non-intact, 1 = intact, -1 = unevaluatable due to being a nonprotein coding gene
C. fradei - manual	Predicted status of each gene in the symbiont of C. fradei according to manual annotation. 0 = non-intact, 1 = intact, -1 = unevaluatable due to being a nonprotein coding gene, -2 = unevaluatable due to spanning more than one node or locally colinear block.
C. rodmani - pipeline	Predicted status of each gene in the symbiont of C. rodmani according to the pipeline. 0 = non-intact, 1 = intact, -1 = unevaluatable due to being a nonprotein coding gene.
C. rodmani - manual	Predicted status of each gene in the symbiont of C. rodmani according to manual annotation. 0 = non-intact, 1 = intact, -1 = unevaluatable due to being a nonprotein coding gene, -2 = unevaluatable due to spanning more than one node or locally colinear block.
Tag	C. claytoni - pipeline	C. claytoni - manual	C. fradei - pipeline	C. fradei - manual	C. rodmani - pipeline	C. rodmani - manual
Sant_0001	1	1	1	1	1	1
Sant_0002	0	0	0	0	0	0
Sant_0003	0	0	0	0	0	0
Sant_0004	1	1	0	0	1	1
Sant_0005	1	1	1	1	1	1
Sant_0006	1	1	0	0	1	1
Sant_0007	1	1	0	0	1	1
Sant_0008	1	1	0	0	1	1
Sant_0009	1	1	0	0	1	1
Sant_0010	1	1	0	0	1	1
Sant_0011	1	1	0	0	1	1
Sant_0012	1	1	1	1	1	1
Sant_0013	1	1	1	1	1	1
Sant_0014	0	0	0	0	0	0
Sant_0015	0	0	0	0	0	0
Sant_0016	0	0	0	0	0	0
Sant_0017	0	0	0	0	0	0
Sant_0018	0	0	0	0	0	0
Sant_0019	0	0	0	0	0	0
Sant_0020	0	0	0	0	0	0
Sant_0021	0	0	0	0	0	0
Sant_0022	0	0	0	0	0	0
Sant_0023	0	0	0	0	0	0
Sant_0024	0	0	0	0	0	0
Sant_0025	0	0	0	0	0	0
Sant_0026	0	0	0	0	0	0
Sant_0027	0	0	0	0	0	0
Sant_0028	0	0	0	0	0	0
Sant_0029	0	0	0	0	0	0
Sant_0030	0	0	0	0	0	0
Sant_0031	0	0	0	0	0	0
Sant_0032	0	0	0	0	0	0
Sant_0033	0	0	0	0	0	0
Sant_0034	0	0	0	0	0	0
Sant_0035	0	0	0	0	0	0
Sant_0036	0	0	0	0	0	0
Sant_0037	0	0	0	0	0	0
Sant_0038	0	0	0	0	0	0
Sant_0039	0	0	0	0	0	0
Sant_0040	0	0	0	0	0	0
Sant_0041	0	0	0	0	0	0
Sant_0042	0	0	0	0	0	0
Sant_0043	0	0	0	0	0	0
Sant_0044	0	0	0	0	0	0
Sant_0045	0	0	0	0	0	0
Sant_0046	0	0	0	0	0	0
Sant_0047	0	0	0	0	0	0
Sant_0048	0	0	0	0	0	0
Sant_0049	0	0	0	0	0	0
Sant_0050	0	0	0	0	0	0
Sant_0051	0	0	0	0	0	0
Sant_0052	0	0	0	0	0	0
Sant_0053	0	0	0	0	0	0
Sant_0054	0	0	0	0	0	0
Sant_0055	0	0	0	0	0	0
Sant_0056	0	0	0	0	0	0
Sant_0057	0	0	0	0	0	0
Sant_0058	0	0	0	0	0	0
Sant_0059	0	0	0	0	0	0
Sant_0060	0	0	0	0	0	0
Sant_0061	0	0	0	0	0	0
Sant_0062	0	0	0	0	0	0
Sant_0063	0	0	0	0	0	0
Sant_0064	0	0	0	0	0	0
Sant_0065	0	0	0	0	0	0
Sant_0066	0	0	0	0	0	0
Sant_0067	0	0	0	0	0	0
Sant_0068	0	0	0	0	0	0
Sant_0069	0	0	0	0	0	0
Sant_0070	0	0	0	0	0	0
Sant_0071	1	1	1	1	1	1
Sant_0072	1	1	1	1	1	1
Sant_0073	1	1	1	1	1	1
Sant_0074	1	1	1	1	1	1
Sant_0075	1	1	1	1	1	1
Sant_0076	0	0	0	0	0	0
Sant_0077	1	1	1	1	0	0
Sant_0078	1	1	1	1	1	1
Sant_0079	1	1	1	1	0	0
Sant_0080	1	1	1	1	1	1
Sant_0081	0	0	0	0	0	0
Sant_0082	0	0	0	0	0	0
Sant_0083	0	0	0	0	0	0
Sant_0084	0	0	0	0	0	0
Sant_0085	0	0	0	0	0	0
Sant_0086	0	0	0	0	0	0
Sant_0087	0	0	0	0	0	0
Sant_0088	0	0	0	0	0	0
Sant_0089	0	0	0	0	0	0
Sant_0090	1	1	1	1	1	1
Sant_0091	1	1	1	1	1	1
Sant_0092	0	0	0	0	0	0
Sant_0093	1	1	1	1	1	1
Sant_0094	0	0	0	0	0	0
Sant_0095	0	0	0	0	0	0
Sant_0096	1	1	1	1	1	1
Sant_0097	1	1	1	1	1	1
Sant_0098	0	0	0	0	0	0
Sant_0099	0	0	0	0	0	-2
Sant_0100	0	0	0	0	0	0
Sant_0101	0	0	0	0	0	-2
Sant_0102	1	1	1	1	1	1
Sant_0103	0	0	0	0	0	0
Sant_0104	0	0	0	0	0	0
Sant_0105	0	0	0	0	0	0
Sant_0106	0	0	0	0	0	0
Sant_0107	0	0	0	0	0	0
Sant_0108	0	0	0	0	0	0
Sant_0109	0	0	0	0	0	0
Sant_0110	0	0	0	0	0	0
Sant_0111	0	0	0	0	0	0
Sant_0112	0	0	0	0	0	0
Sant_0113	0	0	0	0	0	0
Sant_0114	0	0	0	0	0	0
Sant_0115	0	0	0	0	0	0
Sant_0116	0	0	0	0	0	0
Sant_0117	0	0	0	0	0	0
Sant_0118	0	0	0	0	0	0
Sant_0119	0	0	0	0	0	0
Sant_0120	0	0	0	0	0	0
Sant_0121	0	0	0	0	0	0
Sant_t0122	-1	-1	-1	-1	-1	-1
Sant_0123	0	0	0	0	0	0
Sant_0124	0	0	0	0	0	0
Sant_0125	0	0	0	0	0	0
Sant_0126	0	0	0	0	0	0
Sant_0127	0	0	0	0	0	0
Sant_0128	0	0	0	0	0	0
Sant_0129	0	0	0	0	0	0
Sant_0130	0	0	0	0	0	0
Sant_0131	0	0	0	0	0	0
Sant_0132	0	0	0	0	0	0
Sant_0133	0	0	0	0	0	0
Sant_0134	0	0	0	0	0	0
Sant_0135	0	0	0	0	0	0
Sant_0136	0	0	0	0	0	0
Sant_0137	0	0	0	0	0	0
Sant_0138	0	0	0	0	0	0
Sant_0139	0	0	0	0	0	0
Sant_0140	0	0	0	0	0	0
Sant_0141	0	0	0	0	0	0
Sant_0142	0	0	0	0	0	0
Sant_0143	0	0	0	0	0	0
Sant_0144	0	0	1	1	0	0
Sant_0145	0	0	0	0	0	0
Sant_0146	0	0	0	0	0	0
Sant_0147	0	0	0	0	0	0
Sant_0148	0	0	0	0	0	0
Sant_0149	0	0	0	0	0	0
Sant_0150	0	0	0	0	0	0
Sant_0151	0	0	0	0	0	0
Sant_0152	0	0	0	0	0	0
Sant_0153	0	0	0	0	0	0
Sant_0154	0	0	0	0	0	0
Sant_0155	0	0	0	0	0	0
Sant_0156	1	1	0	0	0	0
Sant_0157	1	1	0	0	0	0
Sant_0158	0	0	0	0	0	0
Sant_0159	0	0	0	0	0	0
Sant_0160	0	0	0	0	0	0
Sant_0161	0	0	0	0	0	0
Sant_0162	0	0	0	0	0	0
Sant_0163	0	0	0	0	0	0
Sant_0164	0	0	0	0	0	0
Sant_0165	0	0	0	0	0	0
Sant_0166	0	0	0	0	0	0
Sant_0167	0	0	0	0	0	0
Sant_0168	0	0	0	0	0	0
Sant_0169	0	0	0	0	0	0
Sant_0170	0	0	0	0	0	0
Sant_0171	0	0	0	0	0	0
Sant_0172	0	0	0	0	0	0
Sant_0173	0	0	0	0	0	0
Sant_0174	0	0	0	0	0	0
Sant_0175	0	0	0	0	0	0
Sant_0176	0	0	0	0	0	0
Sant_0177	0	0	0	0	0	0
Sant_0178	0	0	0	0	0	0
Sant_0179	0	0	0	0	0	0
Sant_0180	0	0	0	0	0	0
Sant_0181	0	0	0	0	0	0
Sant_0182	0	0	0	0	0	0
Sant_0183	0	0	0	0	0	0
Sant_0184	0	0	0	0	0	0
Sant_0185	0	0	0	0	0	0
Sant_0186	0	0	0	0	0	0
Sant_0187	0	0	0	0	0	0
Sant_0188	0	0	0	0	0	0
Sant_0189	0	0	0	0	0	0
Sant_0190	0	0	0	0	0	0
Sant_0191	0	0	0	0	0	0
Sant_0192	0	0	0	0	0	0
Sant_0193	0	0	0	0	0	0
Sant_0194	0	0	0	0	0	0
Sant_0195	1	1	1	1	1	1
Sant_0196	1	1	1	1	0	0
Sant_0197	0	0	0	0	0	0
Sant_0198	0	0	0	0	0	0
Sant_0199	0	0	0	0	1	1
Sant_0200	1	1	0	0	0	0
Sant_0201	1	1	1	1	1	1
Sant_0202	0	0	0	0	0	0
Sant_0203	0	0	0	0	0	0
Sant_0204	0	0	0	0	0	0
Sant_0205	0	0	0	0	0	0
Sant_0206	0	0	0	0	0	0
Sant_0207	0	0	0	0	0	0
Sant_0208	0	0	0	0	0	0
Sant_0209	0	0	0	0	0	0
Sant_0210	0	0	0	0	0	0
Sant_0211	0	0	0	0	0	0
Sant_0212	1	1	0	0	0	0
Sant_0213	0	0	0	0	0	0
Sant_0214	0	0	0	0	0	0
Sant_0215	0	0	0	0	0	0
Sant_0216	0	0	0	0	0	0
Sant_0217	0	0	0	0	0	0
Sant_0218	0	0	0	0	0	0
Sant_0219	0	0	0	0	0	0
Sant_0220	0	0	0	0	0	0
Sant_0221	0	0	0	0	0	0
Sant_0222	0	0	0	0	0	0
Sant_0223	0	0	0	0	0	0
Sant_0224	0	0	1	1	0	0
Sant_0225	1	1	1	1	1	1
Sant_0226	0	0	0	0	0	0
Sant_0227	0	0	0	0	0	0
Sant_0228	0	0	0	0	0	0
Sant_0229	1	1	1	1	1	1
Sant_0230	0	0	0	0	0	0
Sant_0231	1	1	0	0	0	0
Sant_0232	1	1	0	0	0	0
Sant_0233	1	1	1	1	1	1
Sant_0234	0	0	0	0	0	0
Sant_0235	0	0	0	0	0	0
Sant_0236	0	0	0	0	0	0
Sant_0237	0	0	0	0	0	0
Sant_0238	0	0	0	0	0	0
Sant_0239	0	0	0	0	0	0
Sant_0240	0	0	0	0	0	0
Sant_0241	0	0	0	0	0	0
Sant_0242	0	0	0	0	0	0
Sant_0243	0	0	0	0	0	0
Sant_0244	0	0	0	0	0	0
Sant_0245	0	0	0	0	0	0
Sant_0246	0	0	1	1	0	0
Sant_0247	0	0	0	0	0	0
Sant_0248	1	1	1	1	1	1
Sant_0249	1	1	1	1	1	1
Sant_0250	1	1	0	0	0	0
Sant_0251	1	1	1	1	1	1
Sant_0252	1	1	0	0	0	0
Sant_0253	0	0	0	0	0	0
Sant_0254	1	1	1	1	1	1
Sant_0255	0	0	0	0	0	0
Sant_0256	1	1	1	1	1	1
Sant_0257	1	1	1	1	1	1
Sant_0258	0	0	0	0	0	0
Sant_0259	0	0	0	0	0	0
Sant_0260	0	0	0	0	0	0
Sant_0261	1	1	0	0	0	-2
Sant_r0262	-1	-1	-1	-1	-1	-1
Sant_t0263	-1	-1	-1	-1	-1	-1
Sant_r0264	-1	-1	-1	-1	-1	-1
Sant_r0265	-1	-1	-1	-1	-1	-1
Sant_t0266	-1	-1	-1	-1	-1	-1
Sant_t0267	-1	-1	-1	-1	-1	-1
Sant_0268	0	0	0	0	0	-2
Sant_0269	0	0	0	0	0	-2
Sant_0270	0	0	0	0	0	0
Sant_0271	0	0	0	0	0	0
Sant_0272	1	1	1	1	1	1
Sant_0273	1	1	1	1	1	1
Sant_0274	0	0	0	0	0	0
Sant_0275	0	0	1	1	0	0
Sant_0276	1	1	0	0	0	0
Sant_0277	0	0	0	0	0	0
Sant_0278	0	0	0	0	0	0
Sant_0279	0	0	0	0	0	0
Sant_0280	0	0	0	0	0	0
Sant_0281	0	0	0	0	0	0
Sant_0282	0	0	0	0	0	0
Sant_0283	0	0	0	0	0	0
Sant_0284	0	0	0	0	0	0
Sant_0285	0	0	0	0	0	0
Sant_0286	0	0	0	0	0	0
Sant_0287	1	1	1	1	1	1
Sant_0288	1	1	1	1	1	1
Sant_0289	1	1	1	1	0	0
Sant_0290	0	0	1	1	0	0
Sant_0291	1	1	1	1	0	0
Sant_0292	1	1	1	1	0	0
Sant_0293	1	1	1	1	0	0
Sant_0294	1	1	1	1	0	-2
Sant_0295	1	1	1	1	0	-2
Sant_0296	1	1	1	1	0	0
Sant_0297	1	1	1	1	0	0
Sant_0298	1	1	1	1	0	0
Sant_0299	1	1	1	1	0	0
Sant_0300	1	1	1	1	0	0
Sant_t0301	-1	-1	-1	-1	-1	-1
Sant_t0302	-1	-1	-1	-1	-1	-1
Sant_t0303	-1	-1	-1	-1	-1	-1
Sant_t0304	-1	-1	-1	-1	-1	-1
Sant_0305	0	0	0	0	0	0
Sant_0306	0	0	0	0	0	0
Sant_0307	0	0	0	0	0	0
Sant_0308	0	0	0	0	0	0
Sant_0309	0	0	0	0	0	0
Sant_0310	0	0	0	0	0	0
Sant_0311	0	0	0	0	0	0
Sant_0312	0	0	0	0	0	0
Sant_0313	0	0	0	0	0	0
Sant_0314	0	0	0	0	0	0
Sant_0315	0	0	0	0	0	0
Sant_0316	1	1	0	0	0	0
Sant_0317	0	0	0	0	0	0
Sant_0318	0	0	0	0	0	0
Sant_0319	0	0	0	0	0	0
Sant_0320	0	0	0	0	0	0
Sant_0321	0	0	0	0	0	0
Sant_0322	0	0	0	0	0	0
Sant_0323	0	0	0	0	0	0
Sant_0324	0	0	0	0	0	0
Sant_0325	0	0	0	0	0	0
Sant_0326	1	1	0	0	0	0
Sant_0327	1	1	0	0	0	-2
Sant_0328	1	1	0	0	0	0
Sant_0329	1	1	0	0	0	0
Sant_0330	1	1	1	1	1	1
Sant_0331	1	1	1	1	0	0
Sant_0332	1	1	1	1	0	0
Sant_0333	0	0	0	0	0	0
Sant_0334	1	1	1	1	1	1
Sant_0335	1	1	1	1	1	1
Sant_0336	0	0	0	0	0	0
Sant_0337	0	0	0	0	0	0
Sant_0338	0	0	0	0	0	0
Sant_0339	0	0	0	0	0	0
Sant_0340	1	1	1	1	0	0
Sant_0341	0	0	0	0	0	0
Sant_0342	0	0	0	0	0	0
Sant_0343	1	1	1	1	1	1
Sant_ps0344	-1	-1	-1	-1	-1	-1
Sant_0345	0	0	0	0	0	-2
Sant_0346	0	0	0	0	0	0
Sant_0347	0	0	0	0	0	0
Sant_0348	1	1	1	1	1	1
Sant_0349	1	1	1	1	1	1
Sant_0350	0	0	0	0	0	0
Sant_0351	0	0	0	0	0	0
Sant_0352	0	0	0	0	0	0
Sant_0353	0	0	0	0	0	0
Sant_0354	0	0	0	0	0	0
Sant_0355	0	0	0	0	0	0
Sant_0356	0	0	0	0	0	0
Sant_0357	1	1	1	1	0	0
Sant_0358	0	0	0	0	0	0
Sant_0359	0	0	0	0	0	-2
Sant_0360	0	0	0	0	0	0
Sant_0361	1	1	1	1	1	1
Sant_0362	0	0	0	0	0	0
Sant_0363	1	1	1	1	1	1
Sant_0364	0	0	0	0	0	0
Sant_0365	0	0	0	0	0	0
Sant_0366	0	0	0	0	0	0
Sant_0367	0	0	0	0	0	0
Sant_0368	0	0	0	0	0	0
Sant_0369	0	0	0	0	0	0
Sant_0370	1	1	0	0	0	0
Sant_0371	0	0	0	0	0	0
Sant_0372	1	1	1	1	0	0
Sant_0373	0	0	0	0	0	0
Sant_0374	0	0	0	0	0	0
Sant_0375	0	0	0	0	0	-2
Sant_0376	0	0	0	0	0	-2
Sant_0377	1	1	0	0	1	1
Sant_0378	0	0	0	0	0	0
Sant_0379	0	0	0	0	0	0
Sant_0380	0	0	0	0	0	0
Sant_0381	0	0	0	0	0	0
Sant_0382	0	0	0	0	0	0
Sant_0383	1	1	1	1	1	1
Sant_0384	1	1	1	1	1	1
Sant_0385	0	0	0	0	0	0
Sant_0386	1	1	1	1	1	1
Sant_0387	1	1	1	1	1	1
Sant_0388	0	0	0	0	0	0
Sant_0389	1	1	1	1	1	1
Sant_0390	0	0	0	0	0	0
Sant_0391	0	0	0	0	0	-2
Sant_0392	0	0	0	0	0	0
Sant_0393	0	0	1	1	0	0
Sant_0394	1	1	0	0	0	-2
Sant_0395	1	1	0	0	0	0
Sant_0396	0	0	0	0	0	0
Sant_0397	1	1	1	1	1	1
Sant_0398	0	0	0	0	0	0
Sant_0399	0	0	0	0	0	-2
Sant_0400	1	1	1	1	1	1
Sant_0401	0	0	0	0	0	0
Sant_0402	0	0	0	0	0	-2
Sant_0403	1	1	0	0	0	0
Sant_0404	0	0	0	0	0	0
Sant_0405	0	0	0	0	0	-2
Sant_0406	0	0	0	0	0	0
Sant_0407	0	0	0	0	0	0
Sant_0408	0	0	0	0	0	0
Sant_0409	0	0	0	0	0	-2
Sant_0410	0	0	0	0	0	0
Sant_0411	0	0	0	0	0	0
Sant_0412	0	0	0	0	0	0
Sant_0413	1	1	1	1	1	1
Sant_0414	1	1	1	1	1	1
Sant_0415	1	1	1	1	1	1
Sant_0416	1	1	1	1	1	1
Sant_0417	1	1	1	1	1	1
Sant_0418	1	1	1	1	1	1
Sant_0419	0	-2	0	-2	1	-2
Sant_0420	0	0	0	0	0	0
Sant_0421	0	0	0	0	0	0
Sant_0422	0	0	0	0	0	0
Sant_0423	0	0	0	0	0	-2
Sant_0424	0	0	0	0	0	0
Sant_0425	1	1	1	1	1	1
Sant_0426	1	1	1	1	1	1
Sant_0427	1	1	1	1	1	1
Sant_0428	1	1	1	1	1	1
Sant_0429	1	1	1	1	1	1
Sant_0430	1	1	1	1	1	1
Sant_0431	1	1	1	1	1	1
Sant_0432	1	1	1	1	1	1
Sant_0433	1	1	1	1	1	1
Sant_0434	1	1	1	1	1	1
Sant_0435	1	1	1	1	1	1
Sant_0436	1	1	1	1	1	1
Sant_0437	1	1	1	1	1	1
Sant_0438	1	1	1	1	1	1
Sant_0439	1	1	1	1	1	1
Sant_0440	1	1	1	1	1	1
Sant_0441	1	1	1	1	1	1
Sant_0442	1	1	1	1	1	1
Sant_0443	1	1	1	1	1	1
Sant_0444	1	1	1	1	1	1
Sant_0445	1	1	1	1	1	1
Sant_0446	1	1	1	1	1	1
Sant_0447	1	1	1	1	1	1
Sant_0448	1	1	1	1	1	1
Sant_0449	1	1	1	1	1	1
Sant_0450	1	1	1	1	1	1
Sant_0451	1	1	1	1	1	1
Sant_0452	1	1	1	1	1	1
Sant_0453	0	0	0	0	0	0
Sant_0454	0	0	0	0	0	0
Sant_0455	0	0	0	0	0	0
Sant_0456	0	0	0	0	0	0
Sant_0457	0	0	0	0	0	0
Sant_0458	0	0	0	0	0	0
Sant_0459	0	0	0	0	0	0
Sant_0460	0	0	0	0	0	0
Sant_0461	1	1	1	1	1	1
Sant_0462	1	1	1	1	1	1
Sant_0463	0	0	0	0	0	0
Sant_0464	0	0	1	1	0	0
Sant_0465	1	1	0	0	0	0
Sant_0466	1	1	1	1	1	1
Sant_0467	1	1	1	1	1	1
Sant_0468	0	-2	0	0	0	-2
Sant_0469	0	0	0	0	0	0
Sant_r0470	-1	-1	-1	-1	-1	-1
Sant_t0471	-1	-1	-1	-1	-1	-1
Sant_t0472	-1	-1	-1	-1	-1	-1
Sant_r0473	-1	-1	-1	-1	-1	-1
Sant_r0474	-1	-1	-1	-1	-1	-1
Sant_t0475	-1	-1	-1	-1	-1	-1
Sant_r0476	-1	-1	-1	-1	-1	-1
Sant_0477	0	-2	0	0	0	0
Sant_0478	0	0	0	0	0	0
Sant_0479	0	0	0	0	0	0
Sant_0480	0	0	0	0	0	0
Sant_0481	0	0	0	0	0	0
Sant_0482	0	0	0	0	0	0
Sant_0483	0	0	0	0	0	0
Sant_ps0484	-1	-1	-1	-1	-1	-1
Sant_0485	0	0	0	0	0	0
Sant_0486	0	0	0	0	0	0
Sant_0487	0	0	0	0	0	0
Sant_0488	0	0	0	0	0	0
Sant_0489	0	0	0	0	0	0
Sant_0490	1	1	1	1	1	1
Sant_0491	0	0	0	0	0	0
Sant_0492	0	0	0	0	0	0
Sant_0493	0	0	0	0	0	0
Sant_0494	0	0	0	0	0	0
Sant_0495	1	1	1	1	1	1
Sant_0496	1	1	1	1	1	1
Sant_0497	1	1	1	1	1	1
Sant_0498	0	0	0	0	0	0
Sant_0499	0	0	0	0	0	0
Sant_0500	0	0	0	0	0	0
Sant_0501	1	1	1	1	1	1
Sant_0502	0	0	0	0	0	1
Sant_0503	1	1	1	1	1	1
Sant_0504	0	0	0	0	0	0
Sant_0505	0	0	0	0	0	0
Sant_0506	0	0	0	0	0	-2
Sant_0507	0	0	0	0	0	0
Sant_0508	0	0	0	0	0	0
Sant_0509	0	0	0	0	0	0
Sant_0510	0	0	0	0	0	0
Sant_0511	0	0	0	0	0	0
Sant_0512	0	0	0	0	0	0
Sant_0513	0	0	0	0	0	0
Sant_0514	0	0	0	0	0	0
Sant_0515	0	0	0	0	0	0
Sant_0516	0	0	0	0	0	0
Sant_0517	0	0	0	0	0	0
Sant_0518	0	0	0	0	0	0
Sant_0519	0	0	0	0	0	0
Sant_0520	0	0	0	0	0	0
Sant_0521	0	0	0	0	0	0
Sant_0522	0	0	0	0	0	0
Sant_ps0523	-1	-1	-1	-1	-1	-1
Sant_0524	0	0	0	0	0	0
Sant_0525	0	0	0	0	0	0
Sant_0526	0	0	0	0	0	0
Sant_0527	0	0	0	0	0	0
Sant_0528	0	0	0	0	0	0
Sant_0529	0	0	0	0	0	0
Sant_0530	0	0	0	0	0	0
Sant_0531	0	0	0	0	0	0
Sant_0532	0	0	0	0	0	0
Sant_0533	0	0	0	0	0	0
Sant_0534	0	0	0	0	0	0
Sant_0535	0	0	0	0	0	0
Sant_0536	0	0	0	0	0	0
Sant_0537	0	0	0	0	0	0
Sant_0538	0	0	0	0	0	0
Sant_0539	0	0	0	0	0	0
Sant_0540	0	0	0	0	0	0
Sant_0541	0	0	0	0	0	0
Sant_0542	0	0	0	0	0	0
Sant_0543	0	0	0	0	0	0
Sant_0544	0	0	0	0	0	0
Sant_0545	0	0	0	0	0	0
Sant_0546	0	0	0	0	0	0
Sant_0547	0	0	0	0	0	0
Sant_0548	0	0	0	0	0	0
Sant_0549	0	0	0	0	0	0
Sant_0550	0	0	0	0	0	0
Sant_0551	0	0	0	0	0	0
Sant_0552	0	0	0	0	0	0
Sant_0553	0	0	0	0	0	0
Sant_0554	0	0	0	0	0	0
Sant_0555	0	0	0	0	0	0
Sant_0556	0	0	0	0	0	0
Sant_0557	0	0	0	0	0	0
Sant_0558	0	0	0	0	0	0
Sant_0559	0	0	0	0	0	0
Sant_0560	0	0	0	0	0	0
Sant_0561	0	0	0	0	0	0
Sant_0562	0	0	0	0	0	0
Sant_0563	0	0	0	0	0	0
Sant_0564	0	0	0	0	0	0
Sant_0565	0	0	0	0	0	0
Sant_0566	0	0	0	0	0	0
Sant_0567	0	0	0	0	0	0
Sant_0568	0	0	0	0	0	0
Sant_0569	0	0	0	0	0	0
Sant_0570	0	0	0	0	0	0
Sant_0571	0	0	0	0	0	0
Sant_0572	0	0	0	0	0	0
Sant_0573	0	0	0	0	0	0
Sant_0574	0	0	0	0	0	0
Sant_0575	0	0	0	0	0	0
Sant_0576	0	0	0	0	0	0
Sant_0577	0	0	0	0	0	0
Sant_0578	0	0	0	0	0	0
Sant_0579	0	0	0	0	0	0
Sant_0580	0	0	0	0	0	0
Sant_0581	0	0	0	0	0	0
Sant_0582	0	0	0	0	0	0
Sant_0583	0	0	0	0	0	0
Sant_0584	0	0	0	0	0	0
Sant_0585	0	0	0	0	0	0
Sant_0586	0	0	0	0	0	0
Sant_0587	0	0	0	0	0	0
Sant_0588	0	0	0	0	0	0
Sant_0589	0	0	0	0	0	0
Sant_0590	0	0	0	0	0	0
Sant_0591	0	0	0	0	0	0
Sant_0592	0	0	0	0	0	0
Sant_0593	0	0	0	0	0	0
Sant_0594	0	0	0	0	0	0
Sant_0595	0	0	0	0	0	0
Sant_0596	0	0	0	0	0	0
Sant_0597	0	0	0	0	0	0
Sant_0598	0	0	0	0	0	0
Sant_0599	0	0	0	0	0	0
Sant_0600	0	0	0	0	0	0
Sant_0601	0	0	0	0	0	0
Sant_0602	0	0	0	0	0	0
Sant_0603	0	0	0	0	0	0
Sant_0604	0	0	0	0	0	0
Sant_0605	0	0	0	0	0	0
Sant_0606	0	0	0	0	0	0
Sant_0607	0	0	0	0	0	0
Sant_0608	0	0	0	0	0	0
Sant_0609	0	0	0	0	0	0
Sant_0610	0	0	0	0	0	0
Sant_0611	0	0	0	0	0	0
Sant_0612	0	0	0	0	0	0
Sant_0613	0	0	0	0	0	0
Sant_0614	0	0	0	0	0	0
Sant_0615	0	0	0	0	0	0
Sant_0616	0	0	0	0	0	0
Sant_0617	0	0	0	0	0	0
Sant_0618	0	0	0	0	0	0
Sant_0619	0	0	0	0	0	0
Sant_0620	0	0	0	0	0	0
Sant_0621	0	0	0	0	0	0
Sant_0622	0	0	0	0	0	0
Sant_0623	0	0	0	0	0	0
Sant_0624	0	0	0	0	0	0
Sant_0625	0	0	0	0	0	0
Sant_0626	0	0	0	0	0	0
Sant_0627	0	0	0	0	0	0
Sant_0628	0	0	0	0	0	0
Sant_0629	0	0	0	0	0	0
Sant_0630	0	0	0	0	0	0
Sant_0631	0	0	0	0	0	0
Sant_0632	0	0	0	0	0	0
Sant_0633	0	0	0	0	0	0
Sant_0634	0	0	0	0	0	0
Sant_0635	0	0	0	0	0	0
Sant_0636	0	0	0	0	0	0
Sant_0637	0	0	0	0	0	0
Sant_0638	0	0	0	0	0	0
Sant_0639	0	0	0	0	0	0
Sant_0640	0	0	0	0	0	0
Sant_0641	0	0	0	0	0	0
Sant_0642	0	0	0	0	0	0
Sant_0643	0	0	0	0	0	0
Sant_0644	0	0	0	0	0	0
Sant_0645	0	0	0	0	0	0
Sant_0646	0	0	0	0	0	0
Sant_0647	0	0	0	0	0	0
Sant_0648	0	0	0	0	0	0
Sant_0649	0	0	0	0	0	0
Sant_0650	0	0	0	0	0	0
Sant_0651	0	0	0	0	0	0
Sant_0652	0	0	0	0	0	0
Sant_0653	0	0	0	0	0	0
Sant_0654	0	0	0	0	0	0
Sant_0655	0	0	0	0	0	0
Sant_0656	0	0	0	0	0	0
Sant_0657	0	0	0	0	0	0
Sant_0658	0	0	0	0	0	0
Sant_0659	0	0	0	0	0	0
Sant_0660	0	0	0	0	0	0
Sant_0661	0	0	0	0	0	0
Sant_0662	0	0	0	0	0	0
Sant_0663	0	0	0	0	0	0
Sant_0664	0	0	0	0	0	0
Sant_0665	0	0	0	0	0	0
Sant_0666	0	0	0	0	0	0
Sant_0667	0	0	0	0	0	0
Sant_0668	0	0	0	0	0	0
Sant_0669	0	0	0	0	0	0
Sant_0670	0	0	0	0	0	0
Sant_0671	0	0	0	0	0	0
Sant_0672	0	0	0	0	0	0
Sant_0673	0	0	0	0	0	0
Sant_0674	0	0	0	0	0	0
Sant_0675	0	0	0	0	0	0
Sant_0676	0	0	0	0	0	0
Sant_0677	0	0	0	0	0	0
Sant_0678	0	0	0	0	0	0
Sant_0679	0	0	0	0	0	0
Sant_0680	0	0	0	0	0	0
Sant_0681	0	0	0	0	0	0
Sant_0682	0	0	0	0	0	0
Sant_0683	0	0	0	0	0	0
Sant_0684	0	0	0	0	0	0
Sant_0685	0	0	0	0	0	0
Sant_0686	0	0	0	0	0	0
Sant_0687	0	0	0	0	0	0
Sant_0688	0	0	0	0	0	0
Sant_0689	0	0	0	0	0	0
Sant_0690	0	0	0	0	0	0
Sant_0691	0	0	0	-2	0	0
Sant_0692	0	0	0	0	0	0
Sant_0693	0	0	0	0	0	0
Sant_0694	0	0	0	0	0	0
Sant_0695	0	0	0	0	0	0
Sant_0696	0	0	0	0	0	0
Sant_0697	0	0	0	0	0	0
Sant_0698	0	0	0	0	0	0
Sant_0699	0	0	0	0	0	0
Sant_0700	0	0	0	0	0	0
Sant_0701	0	0	0	0	0	0
Sant_0702	0	0	0	0	0	0
Sant_0703	0	0	0	0	0	0
Sant_0704	0	0	0	0	0	0
Sant_0705	0	0	0	0	0	0
Sant_0706	0	0	0	0	0	0
Sant_0707	0	0	0	0	0	0
Sant_0708	0	0	0	0	0	0
Sant_0709	0	0	0	0	0	0
Sant_0710	0	0	0	0	0	0
Sant_0711	0	0	0	0	0	0
Sant_0712	0	0	0	0	0	0
Sant_0713	0	0	0	0	0	0
Sant_0714	0	0	0	0	0	0
Sant_0715	0	0	0	0	0	0
Sant_0716	0	0	0	0	0	0
Sant_ps0717	-1	-1	-1	-1	-1	-1
Sant_ps0718	-1	-1	-1	-1	-1	-1
Sant_0719	0	0	0	0	0	0
Sant_0720	0	0	0	0	0	0
Sant_0721	0	0	0	0	0	0
Sant_0722	0	0	0	0	0	0
Sant_0723	0	0	0	0	0	0
Sant_0724	0	0	0	0	0	0
Sant_0725	0	0	0	0	0	0
Sant_0726	0	0	0	0	0	0
Sant_0727	0	0	0	0	0	0
Sant_ps0728	-1	-1	-1	-1	-1	-1
Sant_ps0729	-1	-1	-1	-1	-1	-1
Sant_t0730	-1	-1	-1	-1	-1	-1
Sant_0731	0	0	0	0	0	0
Sant_0732	0	0	0	0	0	-2
Sant_0733	1	1	1	1	1	1
Sant_0734	1	1	1	1	1	1
Sant_0735	0	0	0	0	1	1
Sant_0736	1	1	1	1	1	1
Sant_0737	0	0	1	1	0	-2
Sant_0738	1	1	1	1	0	-2
Sant_0739	0	0	0	0	0	-2
Sant_0740	1	1	1	1	0	0
Sant_0741	1	1	1	1	0	0
Sant_0742	0	0	0	0	0	-2
Sant_0743	1	1	1	1	1	1
Sant_0744	0	0	0	0	0	-2
Sant_0745	0	0	0	0	0	0
Sant_0746	0	0	0	0	0	0
Sant_0747	0	0	0	0	0	0
Sant_0748	0	0	0	0	0	0
Sant_0749	0	0	0	0	0	0
Sant_0750	0	0	0	0	0	-2
Sant_0751	0	0	0	0	0	0
Sant_0752	0	0	0	0	0	0
Sant_0753	1	1	1	1	1	1
Sant_0754	0	0	0	0	1	1
Sant_0755	1	1	1	1	1	1
Sant_0756	0	0	0	0	0	0
Sant_0757	0	0	0	0	0	0
Sant_0758	0	0	0	0	0	0
Sant_0759	1	1	1	1	1	1
Sant_0760	1	1	1	1	0	0
Sant_0761	0	0	1	1	1	1
Sant_0762	0	0	1	1	1	1
Sant_0763	0	0	0	0	0	0
Sant_0764	1	1	1	1	1	1
Sant_0765	1	1	1	1	1	1
Sant_0766	0	0	0	0	0	0
Sant_0767	0	0	0	0	0	0
Sant_0768	0	0	0	0	0	0
Sant_0769	0	0	0	0	0	-2
Sant_0770	1	1	1	1	1	1
Sant_0771	0	0	0	0	0	-2
Sant_0772	1	1	1	1	0	0
Sant_0773	-1	-1	-1	-1	-1	-1
Sant_0774	0	0	1	1	1	1
Sant_0775	1	1	0	0	0	0
Sant_0776	1	1	1	1	1	1
Sant_0777	1	1	1	1	1	1
Sant_0778	1	1	1	1	0	0
Sant_0779	0	0	0	0	0	0
Sant_0780	0	0	0	0	0	-2
Sant_0781	0	0	0	0	0	-2
Sant_0782	0	0	0	0	0	0
Sant_0783	1	1	0	0	0	0
Sant_0784	1	1	1	1	1	1
Sant_0785	1	1	1	1	1	1
Sant_0786	0	0	0	0	0	0
Sant_0787	0	0	0	0	0	0
Sant_0788	1	1	1	1	0	0
Sant_0789	0	0	0	0	0	0
Sant_0790	1	1	1	1	1	1
Sant_0791	1	1	1	1	1	1
Sant_0792	1	1	1	1	1	1
Sant_0793	0	0	0	0	0	0
Sant_0794	0	0	0	0	0	-2
Sant_0795	0	0	0	0	0	-2
Sant_0796	0	0	0	0	0	0
Sant_t0797	-1	-1	-1	-1	-1	-1
Sant_ps0798	-1	-1	-1	-1	-1	-1
Sant_0799	0	0	0	0	0	0
Sant_0800	0	0	0	0	0	0
Sant_0801	0	0	0	0	0	0
Sant_ps0802	-1	-1	-1	-1	-1	-1
Sant_ps0803	-1	-1	-1	-1	-1	-1
Sant_ps0804	-1	-1	-1	-1	-1	-1
Sant_ps0805	-1	-1	-1	-1	-1	-1
Sant_0806	0	0	0	0	0	-2
Sant_0807	0	0	0	0	0	0
Sant_0808	0	0	0	0	0	0
Sant_0809	0	0	0	0	0	0
Sant_0810	0	0	0	0	0	0
Sant_ps0811	-1	-1	-1	-1	-1	-1
Sant_0812	0	0	0	0	0	0
Sant_0813	0	0	0	0	0	0
Sant_0814	0	0	0	0	0	0
Sant_0815	0	0	0	0	0	0
Sant_0816	0	0	0	0	0	0
Sant_0817	0	0	0	0	0	0
Sant_0818	0	0	0	0	0	0
Sant_0819	0	0	0	0	0	0
Sant_0820	0	0	0	0	0	0
Sant_0821	0	0	0	0	0	0
Sant_0822	0	0	0	0	0	0
Sant_0823	0	0	0	0	0	0
Sant_0824	0	0	0	0	0	0
Sant_0825	0	0	0	0	0	0
Sant_0826	0	0	0	0	0	0
Sant_0827	0	0	0	0	0	0
Sant_0828	0	0	0	0	0	0
Sant_0829	0	0	0	0	0	0
Sant_0830	0	0	0	0	0	0
Sant_0831	0	0	0	0	0	0
Sant_0832	0	0	0	0	0	0
Sant_0833	0	0	0	0	0	0
Sant_0834	0	0	0	0	0	0
Sant_0835	0	0	0	0	0	0
Sant_0836	0	0	0	0	0	0
Sant_0837	0	0	0	0	0	0
Sant_0838	0	0	0	0	0	0
Sant_0839	1	1	0	0	0	0
Sant_0840	0	0	0	0	0	0
Sant_0841	0	0	0	0	0	0
Sant_0842	0	0	0	0	0	0
Sant_0843	0	0	0	0	0	0
Sant_0844	0	0	0	0	0	0
Sant_0845	0	0	0	0	0	0
Sant_0846	0	0	0	0	0	0
Sant_0847	0	0	0	0	0	0
Sant_0848	0	0	0	0	0	0
Sant_0849	0	0	0	0	0	0
Sant_0850	0	0	0	0	0	0
Sant_0851	1	1	0	0	0	0
Sant_0852	1	1	1	1	0	0
Sant_0853	0	0	0	0	0	-2
Sant_0854	1	1	1	1	1	1
Sant_0855	1	1	1	1	1	1
Sant_0856	0	0	0	0	0	0
Sant_0857	0	0	0	0	0	0
Sant_0858	0	0	0	0	0	0
Sant_0859	0	0	0	0	0	0
Sant_0860	1	1	1	1	1	1
Sant_0861	0	0	0	0	0	-2
Sant_0862	1	1	1	1	1	1
Sant_0863	1	1	1	1	1	1
Sant_0864	0	0	0	0	0	0
Sant_0865	0	0	0	0	1	1
Sant_0866	0	0	0	0	0	0
Sant_0867	0	0	0	0	0	0
Sant_0868	0	0	0	0	0	0
Sant_0869	0	0	0	0	0	0
Sant_t0870	-1	-1	-1	-1	-1	-1
Sant_t0871	-1	-1	-1	-1	-1	-1
Sant_0872	0	0	0	0	0	0
Sant_0873	0	0	0	0	0	0
Sant_0874	0	0	0	0	0	0
Sant_0875	0	0	0	0	0	0
Sant_0876	0	0	0	0	0	0
Sant_0877	-1	-1	-1	-1	-1	-1
Sant_0878	0	0	0	0	0	0
Sant_0879	0	0	0	0	0	0
Sant_0880	0	0	0	0	0	0
Sant_0881	0	0	0	0	0	0
Sant_0882	0	0	0	0	0	0
Sant_0883	0	0	0	0	0	0
Sant_0884	0	0	0	0	0	0
Sant_0885	0	0	0	0	0	0
Sant_0886	0	0	0	0	0	0
Sant_0887	0	0	0	0	0	0
Sant_0888	-1	-1	-1	-1	-1	-1
Sant_0889	1	1	1	1	0	0
Sant_0890	0	0	0	0	0	-2
Sant_0891	1	1	1	1	0	0
Sant_0892	0	0	0	0	0	-2
Sant_0893	1	1	1	1	1	1
Sant_0894	0	0	0	0	0	0
Sant_0895	1	1	1	1	1	1
Sant_0896	1	1	1	1	1	1
Sant_0897	1	1	1	1	1	1
Sant_0898	1	1	1	1	1	1
Sant_0899	1	1	1	1	1	1
Sant_0900	1	1	1	1	1	1
Sant_0901	1	1	1	1	1	1
Sant_0902	1	1	1	1	1	1
Sant_0903	1	1	1	1	1	1
Sant_0904	1	1	1	1	1	1
Sant_0905	1	1	1	1	1	1
Sant_0906	1	1	1	1	1	1
Sant_0907	1	1	1	1	1	1
Sant_0908	1	1	1	1	1	1
Sant_0909	1	1	1	1	1	1
Sant_0910	0	0	0	0	0	0
Sant_0911	1	1	1	1	1	1
Sant_0912	1	1	1	1	1	1
Sant_0913	0	0	0	0	0	-2
Sant_0914	1	1	0	0	0	0
Sant_0915	1	1	1	1	0	1
Sant_0916	1	1	1	1	1	1
Sant_0917	0	0	0	0	0	0
Sant_0918	0	0	0	0	0	0
Sant_0919	0	0	0	0	0	0
Sant_0920	1	1	1	1	1	1
Sant_0921	0	0	0	0	0	0
Sant_0922	0	0	0	0	0	0
Sant_0923	0	0	0	0	0	0
Sant_0924	0	0	0	0	0	-2
Sant_0925	0	0	0	0	0	-2
Sant_0926	1	1	1	1	1	1
Sant_r0927	-1	-1	-1	-1	-1	-1
Sant_t0928	-1	-1	-1	-1	-1	-1
Sant_r0929	-1	-1	-1	-1	-1	-1
Sant_r0930	-1	-1	-1	-1	-1	-1
Sant_0931	0	-2	0	0	0	0
Sant_0932	0	0	0	0	0	-2
Sant_0933	0	0	0	0	0	0
Sant_0934	0	0	0	0	0	-2
Sant_0935	1	1	1	1	1	1
Sant_0936	0	0	0	0	0	-2
Sant_0937	0	0	0	0	0	0
Sant_0938	0	0	0	0	0	0
Sant_0939	0	0	0	0	0	0
Sant_0940	0	0	0	0	0	0
Sant_0941	0	0	0	0	0	0
Sant_0942	0	0	0	0	0	0
Sant_0943	0	0	0	0	0	0
Sant_0944	0	0	0	0	0	0
Sant_0945	0	0	0	0	0	0
Sant_0946	0	0	0	0	0	0
Sant_0947	0	0	0	0	0	0
Sant_0948	0	0	0	0	0	0
Sant_0949	0	0	0	0	0	0
Sant_0950	0	0	0	0	0	0
Sant_0951	0	0	0	0	0	0
Sant_0952	0	0	0	0	0	0
Sant_0953	0	0	0	0	0	0
Sant_0954	0	0	0	0	0	0
Sant_0955	0	0	0	0	0	0
Sant_0956	0	0	0	0	0	0
Sant_0957	0	0	0	0	0	0
Sant_0958	0	0	0	0	0	0
Sant_0959	0	0	0	0	0	0
Sant_0960	0	0	0	0	0	0
Sant_0961	0	0	0	0	0	0
Sant_0962	0	0	0	0	0	0
Sant_0963	0	0	0	0	0	0
Sant_0964	0	0	0	0	0	0
Sant_0965	0	0	0	0	0	0
Sant_0966	0	0	0	0	0	0
Sant_0967	0	0	0	0	0	0
Sant_0968	0	0	0	0	0	0
Sant_0969	0	0	0	0	0	0
Sant_0970	0	0	0	0	0	0
Sant_ps0971	-1	-1	-1	-1	-1	-1
Sant_0972	1	1	1	1	0	0
Sant_0973	1	1	1	1	0	0
Sant_0974	0	0	0	0	0	0
Sant_0975	0	0	0	0	0	0
Sant_0976	0	0	0	0	0	0
Sant_0977	0	0	0	0	0	0
Sant_0978	0	0	0	0	0	0
Sant_0979	0	0	0	0	0	0
Sant_0980	0	0	0	0	0	0
Sant_0981	0	0	0	0	0	0
Sant_0982	0	0	0	0	0	0
Sant_0983	0	0	0	0	0	0
Sant_0984	0	0	0	0	0	0
Sant_0985	0	0	0	0	0	0
Sant_0986	0	0	0	0	0	0
Sant_0987	0	0	0	0	0	0
Sant_0988	0	0	0	0	0	0
Sant_0989	0	0	0	0	0	0
Sant_0990	0	0	0	0	0	0
Sant_0991	0	0	0	0	0	0
Sant_0992	0	0	0	0	0	0
Sant_0993	0	0	0	0	0	0
Sant_0994	0	0	0	0	0	0
Sant_0995	0	0	0	0	0	0
Sant_0996	0	0	0	0	0	0
Sant_0997	0	0	0	0	0	0
Sant_0998	0	0	0	0	0	0
Sant_0999	0	0	0	0	0	0
Sant_1000	0	0	0	0	0	0
Sant_1001	0	0	0	0	0	0
Sant_1002	0	0	0	0	0	0
Sant_1003	0	0	0	0	0	0
Sant_1004	0	0	0	0	0	0
Sant_1005	0	0	0	0	0	0
Sant_1006	0	0	0	0	0	0
Sant_1007	0	0	0	0	0	0
Sant_1008	0	0	0	0	0	0
Sant_1009	0	0	0	0	0	0
Sant_1010	0	0	0	0	0	0
Sant_1011	0	0	0	0	0	0
Sant_1012	0	0	0	0	0	0
Sant_1013	0	0	0	0	0	0
Sant_1014	0	0	0	0	0	0
Sant_1015	0	0	0	0	0	0
Sant_1016	0	0	0	0	0	0
Sant_1017	0	0	0	0	0	0
Sant_1018	0	0	0	0	0	0
Sant_1019	0	0	0	0	0	0
Sant_1020	0	0	0	0	0	0
Sant_1021	0	0	0	0	0	0
Sant_1022	0	0	0	0	0	0
Sant_1023	0	0	0	0	0	0
Sant_1024	0	0	0	0	0	0
Sant_1025	0	0	0	0	0	0
Sant_1026	0	0	0	0	0	0
Sant_1027	0	0	0	0	0	0
Sant_1028	0	0	0	0	0	0
Sant_1029	0	0	0	0	0	0
Sant_1030	0	0	1	1	0	0
Sant_1031	0	0	1	1	0	0
Sant_1032	0	0	1	1	0	0
Sant_1033	0	0	1	1	0	0
Sant_1034	0	0	1	1	0	0
Sant_1035	0	0	1	1	0	0
Sant_1036	0	0	1	1	0	0
Sant_1037	0	0	1	1	0	0
Sant_1038	0	0	0	0	0	0
Sant_1039	0	0	0	0	0	0
Sant_1040	0	0	0	0	0	0
Sant_1041	0	0	0	0	0	0
Sant_1042	0	0	0	0	0	0
Sant_1043	0	0	0	0	0	0
Sant_1044	0	0	0	0	0	0
Sant_1045	0	0	0	0	0	0
Sant_1046	0	0	0	0	0	0
Sant_1047	0	0	0	0	0	0
Sant_1048	0	0	0	0	0	0
Sant_1049	0	0	0	0	0	0
Sant_1050	0	0	0	0	0	0
Sant_1051	0	-2	0	-2	0	0
Sant_ps1052	-1	-1	-1	-1	-1	-1
Sant_1053	0	0	0	0	0	0
Sant_1054	0	0	0	0	0	0
Sant_1055	0	0	0	0	0	0
Sant_1056	0	0	0	0	0	0
Sant_1057	0	0	0	0	0	0
Sant_1058	0	0	0	0	0	0
Sant_1059	0	0	0	0	0	0
Sant_1060	0	0	0	0	0	0
Sant_1061	0	0	0	0	0	0
Sant_1062	0	0	0	0	0	0
Sant_1063	0	0	0	0	0	0
Sant_1064	0	0	0	0	0	0
Sant_1065	0	0	0	0	0	0
Sant_1066	0	0	0	0	0	0
Sant_1067	0	0	0	0	0	0
Sant_1068	0	0	0	0	0	0
Sant_1069	0	0	0	0	0	0
Sant_1070	0	0	0	0	0	0
Sant_1071	0	0	0	0	0	0
Sant_1072	0	0	0	0	0	0
Sant_1073	0	0	0	0	0	0
Sant_1074	0	0	0	0	0	0
Sant_1075	0	0	0	0	0	0
Sant_1076	0	0	0	0	0	0
Sant_1077	0	-2	0	-2	0	-2
Sant_1078	-1	-1	-1	-1	-1	-1
Sant_1079	1	1	1	1	1	1
Sant_1080	1	1	1	1	1	1
Sant_1081	1	0	0	0	1	1
Sant_1082	1	1	1	1	1	1
Sant_1083	0	0	0	0	0	0
Sant_1084	1	1	1	1	1	1
Sant_1085	1	1	1	1	1	1
Sant_1086	1	1	1	1	1	1
Sant_1087	0	0	0	0	0	0
Sant_1088	1	1	0	0	0	0
Sant_1089	0	0	0	0	0	0
Sant_1090	0	0	0	0	0	0
Sant_1091	0	0	0	0	0	0
Sant_1092	1	1	0	0	0	0
Sant_1093	0	0	0	0	0	0
Sant_1094	0	0	0	0	0	0
Sant_1095	0	0	0	0	0	0
Sant_1096	1	1	1	1	1	1
Sant_1097	1	1	1	1	1	1
Sant_1098	1	1	1	1	1	1
Sant_1099	1	1	1	1	1	1
Sant_1100	1	1	1	1	0	0
Sant_1101	1	1	1	1	1	1
Sant_1102	1	1	1	1	1	1
Sant_1103	1	1	0	0	0	0
Sant_1104	0	0	0	0	0	0
Sant_1105	0	0	0	0	0	0
Sant_1106	0	0	0	0	0	0
Sant_1107	0	0	0	0	0	0
Sant_1108	0	0	0	0	0	0
Sant_1109	1	1	0	0	0	0
Sant_1110	0	0	1	1	1	1
Sant_1111	0	0	0	0	0	0
Sant_1112	0	0	0	0	0	0
Sant_1113	-1	-1	-1	-1	-1	-1
Sant_1114	0	0	0	0	0	0
Sant_1115	0	0	0	0	0	0
Sant_1116	0	0	0	0	0	0
Sant_1117	0	0	0	0	0	0
Sant_1118	1	1	1	1	1	1
Sant_1119	0	0	0	0	0	-2
Sant_1120	0	0	0	0	0	-2
Sant_1121	0	0	0	0	0	0
Sant_1122	1	1	1	1	1	1
Sant_1123	1	1	0	0	0	0
Sant_1124	1	1	1	1	0	0
Sant_1125	1	1	1	1	1	1
Sant_1126	0	0	0	0	0	-2
Sant_1127	0	0	0	0	0	0
Sant_1128	0	0	0	0	0	0
Sant_1129	1	1	1	1	1	1
Sant_1130	1	1	1	1	1	1
Sant_1131	0	0	0	0	0	0
Sant_1132	0	0	0	0	0	1
Sant_1133	1	1	1	1	1	1
Sant_1134	1	1	1	1	1	1
Sant_1135	1	1	1	1	1	1
Sant_1136	1	1	1	1	1	1
Sant_1137	1	1	1	1	1	1
Sant_1138	0	0	0	0	0	0
Sant_1139	0	0	0	0	0	0
Sant_1140	0	0	0	0	0	0
Sant_1141	0	0	0	0	0	0
Sant_1142	0	0	0	0	0	0
Sant_1143	0	0	0	0	0	0
Sant_1144	0	0	0	0	0	0
Sant_1145	0	0	0	0	0	0
Sant_1146	0	0	0	0	0	0
Sant_1147	0	0	0	0	0	-2
Sant_1148	1	1	1	1	1	1
Sant_1149	0	0	0	0	0	-2
Sant_1150	0	0	0	0	0	-2
Sant_1151	1	1	0	0	0	0
Sant_1152	1	1	1	1	1	1
Sant_1153	1	1	1	1	1	1
Sant_ps1154	-1	-1	-1	-1	-1	-1
Sant_1155	0	0	0	0	0	0
Sant_ps1156	-1	-1	-1	-1	-1	-1
Sant_1157	0	0	0	0	0	0
Sant_1158	0	0	0	0	0	0
Sant_1159	0	0	0	0	0	0
Sant_1160	0	0	0	0	0	0
Sant_1161	0	0	0	0	0	0
Sant_1162	0	0	0	0	0	0
Sant_1163	0	0	0	0	0	0
Sant_1164	0	0	0	0	0	0
Sant_1165	0	0	0	0	0	0
Sant_1166	0	0	0	0	0	0
Sant_1167	0	0	0	0	0	0
Sant_1168	0	0	0	0	0	0
Sant_1169	0	0	0	0	0	0
Sant_1170	0	0	0	0	0	0
Sant_1171	0	0	0	0	0	0
Sant_1172	0	0	0	0	0	0
Sant_1173	0	0	0	0	0	0
Sant_1174	0	0	0	0	0	0
Sant_1175	0	0	0	0	0	0
Sant_1176	0	0	0	0	0	0
Sant_1177	0	0	0	0	0	0
Sant_1178	0	0	0	0	0	0
Sant_1179	0	0	0	0	0	0
Sant_1180	0	0	0	0	0	0
Sant_1181	0	0	0	0	0	0
Sant_1182	0	0	0	0	0	0
Sant_1183	0	0	0	0	0	0
Sant_1184	0	0	0	0	0	0
Sant_1185	0	0	0	0	0	0
Sant_1186	0	0	0	0	0	0
Sant_1187	0	0	0	0	0	0
Sant_1188	0	0	0	0	0	0
Sant_1189	0	0	0	0	0	0
Sant_1190	0	0	0	0	0	0
Sant_1191	0	0	0	0	0	0
Sant_1192	0	0	0	0	0	0
Sant_1193	0	0	0	0	0	0
Sant_1194	0	0	0	0	0	0
Sant_1195	0	0	0	0	0	0
Sant_1196	1	1	0	0	0	0
Sant_1197	0	0	0	0	0	0
Sant_1198	1	1	1	1	1	1
Sant_1199	0	0	0	0	0	-2
Sant_1200	0	0	0	0	0	-2
Sant_1201	0	0	0	0	0	-2
Sant_1202	0	0	0	0	0	0
Sant_1203	0	0	0	0	0	0
Sant_1204	1	1	1	1	1	1
Sant_1205	0	0	0	0	0	0
Sant_1206	1	1	1	1	0	0
Sant_1207	0	0	0	0	0	0
Sant_1208	1	1	1	1	1	1
Sant_1209	0	0	0	0	0	0
Sant_1210	1	1	1	1	1	1
Sant_1211	0	0	0	0	0	0
Sant_1212	0	0	0	0	0	-2
Sant_1213	0	0	0	0	0	0
Sant_1214	1	1	0	0	0	0
Sant_1215	0	0	0	0	0	0
Sant_1216	0	0	0	0	0	-2
Sant_1217	0	0	0	0	0	0
Sant_1218	1	1	1	1	1	1
Sant_1219	0	0	0	0	0	-2
Sant_1220	0	0	0	0	0	0
Sant_1221	0	0	0	0	0	0
Sant_1222	0	0	0	0	0	0
Sant_1223	0	0	0	0	0	0
Sant_1224	0	0	0	0	0	0
Sant_1225	1	1	1	1	1	1
Sant_1226	1	1	1	1	1	1
Sant_1227	1	1	0	0	0	0
Sant_1228	1	1	0	0	0	0
Sant_1229	1	1	1	1	1	1
Sant_ps1230	-1	-1	-1	-1	-1	-1
Sant_1231	0	0	0	0	0	0
Sant_1232	0	0	0	0	0	0
Sant_1233	0	0	0	0	0	0
Sant_1234	0	0	0	0	0	0
Sant_1235	0	0	0	0	0	0
Sant_1236	0	0	0	0	0	0
Sant_1237	0	0	0	0	0	0
Sant_1238	0	0	0	0	0	0
Sant_1239	0	0	0	0	0	0
Sant_1240	1	1	1	1	0	0
Sant_1241	1	1	0	0	0	0
Sant_1242	1	1	0	0	0	0
Sant_1243	0	0	0	0	0	0
Sant_1244	0	0	0	0	0	0
Sant_1245	0	0	0	0	0	0
Sant_1246	1	1	1	1	1	1
Sant_1247	0	0	0	0	0	0
Sant_1248	0	0	0	0	0	0
Sant_1249	0	0	0	0	0	0
Sant_1250	0	0	0	0	0	0
Sant_1251	0	0	0	0	0	0
Sant_1252	0	0	0	0	0	0
Sant_1253	0	0	0	0	0	0
Sant_1254	0	0	0	0	0	0
Sant_1255	0	0	0	0	0	0
Sant_1256	0	0	0	0	0	0
Sant_1257	0	0	0	0	0	0
Sant_1258	0	0	0	0	0	0
Sant_t1259	-1	-1	-1	-1	-1	-1
Sant_t1260	-1	-1	-1	-1	-1	-1
Sant_t1261	-1	-1	-1	-1	-1	-1
Sant_t1262	-1	-1	-1	-1	-1	-1
Sant_1263	1	1	1	1	1	1
Sant_t1264	-1	-1	-1	-1	-1	-1
Sant_t1265	-1	-1	-1	-1	-1	-1
Sant_1266	1	1	1	1	0	0
Sant_1267	0	0	0	0	0	0
Sant_1268	0	0	0	0	0	0
Sant_1269	0	0	0	0	0	-2
Sant_1270	1	1	1	1	1	1
Sant_1271	0	0	0	0	0	0
Sant_1272	0	0	0	0	0	0
Sant_1273	0	0	0	0	0	0
Sant_1274	1	1	0	0	0	0
Sant_1275	0	0	0	0	0	0
Sant_1276	0	0	0	0	0	0
Sant_1277	0	0	0	0	0	0
Sant_1278	0	0	0	0	0	0
Sant_1279	0	0	0	0	0	0
Sant_1280	0	0	0	0	0	-2
Sant_1281	0	0	0	0	0	0
Sant_1282	0	0	0	0	0	0
Sant_ps1283	-1	-1	-1	-1	-1	-1
Sant_1284	0	0	0	0	0	0
Sant_ps1285	-1	-1	-1	-1	-1	-1
Sant_t1286	-1	-1	-1	-1	-1	-1
Sant_1287	0	0	0	0	0	0
Sant_1288	0	0	0	0	0	0
Sant_1289	0	0	0	0	0	0
Sant_1290	0	0	0	0	0	0
Sant_1291	0	0	0	0	0	0
Sant_1292	0	0	0	0	0	0
Sant_1293	0	0	0	0	0	0
Sant_1294	0	0	0	0	0	0
Sant_1295	0	0	0	0	0	0
Sant_1296	0	0	0	0	0	0
Sant_1297	1	1	1	1	1	1
Sant_1298	0	0	0	0	0	0
Sant_1299	1	1	0	0	0	0
Sant_1300	0	0	0	0	0	0
Sant_1301	0	0	0	0	0	0
Sant_1302	0	0	0	0	0	0
Sant_1303	0	0	0	0	0	0
Sant_1304	0	0	0	0	0	0
Sant_1305	1	1	1	1	1	1
Sant_1306	0	0	0	0	0	0
Sant_1307	0	0	0	0	0	0
Sant_1308	0	0	0	0	0	0
Sant_1309	0	0	0	0	0	0
Sant_1310	0	0	0	0	0	0
Sant_1311	1	1	1	1	1	1
Sant_1312	0	0	0	0	0	0
Sant_1313	0	0	0	0	0	0
Sant_1314	1	1	1	1	1	1
Sant_1315	1	1	1	1	0	0
Sant_1316	1	1	1	1	1	1
Sant_1317	0	0	0	0	0	0
Sant_1318	1	1	1	1	1	1
Sant_1319	1	1	1	1	1	1
Sant_1320	0	0	0	0	0	1
Sant_1321	0	0	0	0	0	0
Sant_1322	1	1	1	1	1	1
Sant_1323	0	0	0	0	0	0
Sant_1324	1	1	1	1	1	1
Sant_1325	0	0	0	0	0	0
Sant_1326	0	0	0	0	0	0
Sant_1327	0	0	0	0	0	0
Sant_1328	0	0	0	0	0	0
Sant_1329	0	0	0	0	0	0
Sant_1330	0	0	0	0	0	0
Sant_1331	0	0	0	0	0	0
Sant_1332	1	1	0	0	0	0
Sant_1333	1	1	1	1	1	1
Sant_1334	1	1	1	1	1	1
Sant_1335	1	1	0	0	0	0
Sant_1336	0	0	0	0	0	0
Sant_1337	0	0	0	0	0	0
Sant_1338	0	0	0	0	0	0
Sant_1339	1	1	1	1	0	0
Sant_1340	0	0	0	0	0	0
Sant_1341	0	0	0	0	0	0
Sant_1342	0	0	0	0	0	0
Sant_1343	1	1	0	0	0	0
Sant_1344	1	1	0	0	0	0
Sant_1345	1	1	0	0	0	0
Sant_1346	1	1	0	0	0	0
Sant_1347	1	1	0	0	0	0
Sant_1348	1	1	0	0	0	0
Sant_1349	1	1	0	0	0	0
Sant_1350	1	1	0	0	0	0
Sant_1351	1	1	0	0	0	0
Sant_1352	1	1	0	0	0	0
Sant_1353	1	1	0	0	0	0
Sant_1354	1	1	0	0	0	0
Sant_1355	0	0	0	0	0	0
Sant_1356	0	0	0	0	0	0
Sant_1357	0	0	0	0	0	0
Sant_1358	0	0	0	0	0	0
Sant_1359	0	0	0	0	0	0
Sant_1360	0	0	0	0	0	0
Sant_1361	0	0	0	0	0	0
Sant_1362	0	0	0	0	0	0
Sant_1363	0	0	0	0	0	0
Sant_1364	0	0	0	0	0	0
Sant_1365	0	0	0	0	0	0
Sant_1366	1	1	1	1	1	1
Sant_1367	1	1	1	1	1	1
Sant_1368	1	1	1	1	1	1
Sant_1369	1	1	1	1	1	1
Sant_1370	0	0	0	0	0	0
Sant_1371	0	0	0	0	0	0
Sant_1372	0	0	0	0	0	0
Sant_1373	0	0	0	0	0	0
Sant_1374	0	0	0	0	0	0
Sant_1375	1	1	1	1	1	1
Sant_1376	0	0	0	0	0	0
Sant_1377	0	0	0	0	0	0
Sant_1378	0	0	0	0	0	0
Sant_1379	0	0	0	0	0	0
Sant_1380	0	0	0	0	0	0
Sant_1381	0	0	0	0	0	0
Sant_1382	0	0	0	0	0	0
Sant_1383	0	0	0	0	0	0
Sant_1384	0	0	0	0	0	0
Sant_1385	0	0	0	0	0	0
Sant_1386	0	0	0	0	0	0
Sant_1387	0	0	0	0	0	0
Sant_1388	0	0	0	0	0	0
Sant_1389	0	0	0	0	0	0
Sant_t1390	-1	-1	-1	-1	-1	-1
Sant_1391	1	1	0	0	0	0
Sant_1392	1	1	0	0	0	0
Sant_1393	0	0	0	0	0	0
Sant_1394	0	0	0	0	0	0
Sant_1395	1	1	1	1	1	1
Sant_1396	0	0	0	0	0	0
Sant_1397	0	0	0	0	0	0
Sant_1398	0	0	0	0	0	0
Sant_1399	0	0	0	0	0	0
Sant_1400	0	0	0	0	0	0
Sant_1401	0	0	0	0	0	0
Sant_1402	0	0	0	0	0	0
Sant_1403	0	0	0	0	0	0
Sant_1404	0	0	0	0	0	0
Sant_1405	0	0	0	0	0	0
Sant_1406	0	0	0	0	0	0
Sant_1407	0	0	0	0	0	0
Sant_1408	0	0	0	0	0	0
Sant_1409	0	0	0	0	0	0
Sant_1410	0	0	0	0	0	0
Sant_1411	0	0	0	0	0	0
Sant_1412	0	0	0	0	0	0
Sant_1413	1	1	0	0	0	0
Sant_1414	0	0	0	0	0	0
Sant_1415	0	0	0	0	0	-2
Sant_1416	0	0	0	0	0	-2
Sant_1417	1	1	1	1	1	1
Sant_1418	0	0	0	0	0	0
Sant_1419	0	0	0	0	0	0
Sant_1420	0	0	0	0	0	0
Sant_1421	0	0	0	0	0	0
Sant_1422	0	0	0	0	0	0
Sant_1423	0	0	0	0	0	0
Sant_1424	0	0	0	0	0	0
Sant_1425	0	0	0	0	0	0
Sant_1426	0	0	0	0	0	0
Sant_1427	0	0	0	0	0	0
Sant_1428	0	0	0	0	0	0
Sant_1429	0	0	0	0	0	0
Sant_1430	0	0	0	0	0	0
Sant_1431	0	0	0	0	0	0
Sant_1432	0	0	0	0	0	0
Sant_1433	0	0	0	0	0	0
Sant_1434	0	0	0	0	0	0
Sant_1435	0	0	0	0	0	0
Sant_1436	0	0	1	1	0	0
Sant_1437	0	0	0	0	0	0
Sant_1438	0	0	0	0	0	0
Sant_1439	0	0	0	0	0	-2
Sant_1440	0	0	0	0	0	-2
Sant_1441	0	0	0	0	0	-2
Sant_1442	0	0	0	0	0	0
Sant_1443	1	1	0	0	1	1
Sant_1444	0	0	0	0	0	0
Sant_1445	0	0	0	0	1	1
Sant_1446	0	0	0	0	0	0
Sant_1447	0	0	1	1	1	1
Sant_1448	1	1	0	0	0	0
Sant_1449	0	0	0	0	0	0
Sant_1450	0	0	0	0	0	0
Sant_1451	0	0	0	0	0	0
Sant_1452	0	0	0	0	0	0
Sant_1453	0	0	0	0	0	0
Sant_1454	0	0	0	0	0	0
Sant_1455	0	0	0	0	0	0
Sant_1456	0	0	0	0	0	0
Sant_1457	0	0	0	0	0	0
Sant_1458	0	0	0	0	0	0
Sant_1459	0	0	0	0	0	0
Sant_1460	0	0	0	0	0	0
Sant_1461	0	0	0	0	0	0
Sant_1462	0	0	0	0	0	0
Sant_1463	0	0	0	0	0	0
Sant_1464	0	0	0	0	0	0
Sant_1465	0	0	0	0	0	0
Sant_1466	0	0	0	0	0	0
Sant_1467	1	1	0	0	0	0
Sant_1468	0	0	0	0	0	0
Sant_1469	0	0	0	0	0	0
Sant_1470	0	0	0	0	0	0
Sant_1471	0	0	0	0	0	0
Sant_1472	0	0	0	0	0	0
Sant_1473	0	0	0	0	0	0
Sant_1474	0	0	0	0	0	0
Sant_1475	0	0	0	0	0	0
Sant_1476	0	0	0	0	0	0
Sant_1477	0	0	0	0	0	0
Sant_1478	0	0	0	0	0	0
Sant_1479	0	0	0	0	0	0
Sant_1480	1	1	0	0	1	1
Sant_1481	0	0	0	0	0	-2
Sant_1482	0	0	0	0	0	0
Sant_1483	0	0	0	0	0	0
Sant_1484	0	0	0	0	0	0
Sant_1485	0	0	0	0	0	0
Sant_1486	0	0	0	0	0	0
Sant_1487	1	1	1	1	0	0
Sant_1488	0	0	0	0	0	0
Sant_1489	0	0	0	0	0	0
Sant_1490	0	0	0	0	0	0
Sant_1491	0	0	0	0	0	-2
Sant_1492	0	0	0	0	0	0
Sant_1493	0	0	0	0	0	0
Sant_1494	0	0	0	0	0	-2
Sant_1495	0	0	0	0	0	0
Sant_1496	1	1	0	0	1	1
Sant_1497	0	0	0	0	0	-2
Sant_1498	0	0	0	0	0	0
Sant_1499	0	0	0	0	0	0
Sant_1500	0	0	0	0	0	0
Sant_1501	0	0	0	0	0	0
Sant_1502	0	0	0	0	0	-2
Sant_1503	0	0	0	0	0	0
Sant_1504	1	1	0	0	0	0
Sant_1505	0	0	0	0	0	0
Sant_1506	0	0	0	0	0	0
Sant_1507	1	1	0	0	0	0
Sant_1508	0	0	0	0	0	0
Sant_1509	0	0	0	0	0	0
Sant_1510	1	1	1	1	0	0
Sant_1511	0	0	0	0	0	0
Sant_1512	0	0	0	0	0	0
Sant_1513	0	0	0	0	0	0
Sant_1514	0	0	0	0	0	0
Sant_1515	0	0	0	0	0	0
Sant_1516	0	0	0	0	0	0
Sant_1517	0	0	0	0	0	0
Sant_1518	1	1	1	1	1	1
Sant_1519	0	0	0	0	0	0
Sant_1520	0	0	0	0	0	0
Sant_1521	0	0	0	0	0	0
Sant_1522	0	0	0	0	0	0
Sant_1523	0	0	0	0	0	0
Sant_1524	0	0	0	0	0	0
Sant_1525	0	0	0	0	0	0
Sant_1526	0	0	0	0	0	0
Sant_1527	0	0	0	0	0	0
Sant_1528	0	0	0	0	0	0
Sant_1529	0	0	0	0	0	0
Sant_1530	0	0	0	0	0	0
Sant_1531	0	0	0	0	0	0
Sant_1532	0	0	0	0	0	0
Sant_1533	0	0	0	0	0	0
Sant_1534	0	0	0	0	0	0
Sant_1535	0	0	0	0	0	0
Sant_1536	0	0	0	0	0	0
Sant_1537	0	0	0	0	0	0
Sant_1538	0	0	0	0	0	0
Sant_1539	0	0	0	0	0	0
Sant_1540	0	0	0	0	0	0
Sant_1541	0	0	0	0	0	0
Sant_1542	0	0	0	0	0	0
Sant_1543	0	0	0	0	0	0
Sant_1544	0	0	0	0	0	0
Sant_1545	0	0	0	0	0	0
Sant_1546	0	0	0	0	0	0
Sant_1547	0	0	0	0	0	0
Sant_1548	0	0	0	0	0	0
Sant_1549	0	0	0	0	0	0
Sant_1550	0	0	0	0	0	0
Sant_1551	0	0	0	0	0	0
Sant_1552	0	0	0	0	0	0
Sant_1553	0	0	0	0	0	0
Sant_1554	0	0	0	0	0	0
Sant_1555	0	0	0	0	0	0
Sant_1556	0	0	0	0	0	0
Sant_1557	0	0	0	0	0	0
Sant_1558	0	0	0	0	0	0
Sant_1559	0	0	0	0	0	0
Sant_1560	0	0	0	0	0	0
Sant_1561	0	0	0	0	0	0
Sant_1562	0	0	0	0	0	0
Sant_1563	0	0	0	0	0	0
Sant_1564	0	0	0	0	0	0
Sant_1565	0	0	0	0	0	0
Sant_1566	0	0	0	0	0	0
Sant_1567	0	0	0	0	0	0
Sant_1568	0	0	0	0	0	0
Sant_1569	0	0	0	0	0	0
Sant_1570	0	0	0	0	0	0
Sant_1571	0	0	0	0	0	0
Sant_1572	0	0	0	0	0	0
Sant_1573	0	0	0	0	0	0
Sant_1574	0	0	0	0	0	0
Sant_1575	0	0	0	0	0	0
Sant_1576	0	0	0	0	0	0
Sant_1577	0	0	0	0	0	0
Sant_1578	0	0	0	0	0	0
Sant_1579	0	0	0	0	0	0
Sant_1580	0	0	0	0	0	0
Sant_1581	0	0	0	0	0	0
Sant_1582	0	0	0	0	0	0
Sant_1583	0	0	0	0	0	0
Sant_1584	0	0	0	0	0	0
Sant_1585	0	0	0	0	0	0
Sant_1586	0	0	0	0	0	0
Sant_1587	0	0	0	0	0	0
Sant_1588	0	0	0	0	0	0
Sant_1589	0	0	0	0	0	0
Sant_1590	0	0	0	0	0	0
Sant_1591	0	0	0	0	0	0
Sant_1592	0	0	0	0	0	0
Sant_1593	0	0	0	0	0	0
Sant_1594	0	0	0	0	0	0
Sant_1595	0	0	0	0	0	0
Sant_1596	0	0	0	0	0	0
Sant_1597	0	0	0	0	0	0
Sant_ps1598	-1	-1	-1	-1	-1	-1
Sant_1599	0	0	0	0	0	0
Sant_1600	0	0	0	0	0	0
Sant_1601	0	0	0	0	0	0
Sant_1602	0	0	0	0	0	0
Sant_1603	0	0	0	0	0	0
Sant_1604	0	0	0	0	0	0
Sant_1605	0	0	0	0	0	0
Sant_1606	0	0	0	0	0	0
Sant_1607	0	0	0	0	0	0
Sant_1608	0	0	0	0	0	0
Sant_1609	0	0	0	0	0	0
Sant_1610	0	0	0	0	0	0
Sant_1611	0	0	0	0	0	0
Sant_1612	0	0	0	0	0	0
Sant_1613	0	0	0	0	0	0
Sant_1614	0	0	0	0	0	0
Sant_1615	0	0	0	0	0	0
Sant_1616	0	0	0	0	0	0
Sant_1617	0	0	0	0	0	0
Sant_1618	0	0	0	0	0	0
Sant_1619	0	0	0	0	0	0
Sant_1620	0	0	0	0	0	0
Sant_1621	0	0	0	0	0	0
Sant_1622	0	0	0	0	0	0
Sant_1623	0	0	0	0	0	0
Sant_1624	0	0	0	0	0	0
Sant_1625	0	0	0	0	0	0
Sant_1626	0	0	0	0	0	0
Sant_1627	0	0	0	0	0	0
Sant_1628	0	0	0	0	0	0
Sant_1629	0	0	0	0	0	0
Sant_t1630	-1	-1	-1	-1	-1	-1
Sant_1631	0	0	0	0	0	0
Sant_t1632	-1	-1	-1	-1	-1	-1
Sant_1633	0	0	0	0	0	0
Sant_1634	0	0	0	0	0	0
Sant_1635	1	1	1	1	1	1
Sant_1636	0	0	0	0	0	0
Sant_1637	0	0	0	0	0	0
Sant_1638	0	0	0	0	0	0
Sant_1639	0	0	0	0	0	0
Sant_1640	0	0	0	0	0	0
Sant_1641	0	0	0	0	0	0
Sant_1642	0	0	0	0	0	0
Sant_1643	0	0	0	0	0	0
Sant_1644	0	0	0	0	0	0
Sant_1645	1	1	0	0	0	0
Sant_1646	1	1	1	1	0	0
Sant_1647	0	0	0	0	0	0
Sant_1648	1	1	0	0	0	0
Sant_1649	0	0	0	0	0	0
Sant_1650	1	1	0	0	0	0
Sant_1651	0	0	0	0	0	0
Sant_1652	0	0	0	0	0	0
Sant_1653	0	0	0	0	0	0
Sant_1654	0	0	0	0	0	0
Sant_1655	0	0	0	0	0	0
Sant_1656	0	0	0	0	0	0
Sant_1657	0	0	0	0	0	0
Sant_1658	0	0	0	0	0	0
Sant_1659	0	0	0	0	0	0
Sant_1660	0	0	0	0	0	0
Sant_t1661	-1	-1	-1	-1	-1	-1
Sant_1662	0	0	0	0	0	0
Sant_1663	0	0	0	0	0	0
Sant_1664	0	0	0	0	0	0
Sant_1665	0	0	0	0	0	0
Sant_1666	0	0	0	0	0	0
Sant_1667	0	0	0	0	0	0
Sant_1668	0	0	0	0	0	0
Sant_1669	0	0	0	0	0	0
Sant_1670	0	0	0	0	0	0
Sant_1671	0	0	0	0	0	0
Sant_1672	1	1	1	1	1	1
Sant_1673	1	1	1	1	1	1
Sant_1674	0	0	0	0	0	0
Sant_1675	0	0	0	0	0	0
Sant_1676	0	0	0	0	0	0
Sant_1677	0	0	0	0	0	0
Sant_1678	0	0	0	0	0	0
Sant_1679	0	0	0	0	0	0
Sant_1680	0	0	0	0	0	0
Sant_1681	0	0	0	0	0	0
Sant_1682	1	1	1	1	1	1
Sant_1683	0	0	0	0	0	0
Sant_1684	1	1	0	0	1	1
Sant_1685	1	1	1	1	1	1
Sant_1686	1	1	1	1	1	1
Sant_1687	1	1	1	1	1	1
Sant_1688	0	0	0	0	0	0
Sant_1689	0	0	0	0	0	0
Sant_1690	0	0	0	0	0	0
Sant_1691	1	1	1	1	1	1
Sant_1692	0	0	1	1	0	0
Sant_1693	1	1	1	1	1	1
Sant_1694	0	0	0	0	0	0
Sant_1695	0	0	0	0	0	0
Sant_1696	1	1	1	1	1	1
Sant_1697	0	0	0	0	0	0
Sant_1698	0	0	0	0	0	0
Sant_1699	0	0	0	0	0	0
Sant_1700	0	0	0	0	0	0
Sant_1701	0	0	0	0	0	0
Sant_1702	0	0	0	0	0	0
Sant_1703	0	0	0	0	0	0
Sant_1704	0	0	0	0	0	0
Sant_1705	0	0	0	0	0	0
Sant_1706	0	0	1	1	0	0
Sant_1707	1	1	0	0	0	0
Sant_1708	0	0	0	0	0	0
Sant_1709	0	0	0	0	0	0
Sant_1710	0	0	0	0	0	0
Sant_ps1711	-1	-1	-1	-1	-1	-1
Sant_1712	0	0	0	0	0	0
Sant_1713	0	0	0	0	0	0
Sant_1714	0	0	0	0	0	0
Sant_1715	0	0	0	0	0	0
Sant_1716	0	0	0	0	0	0
Sant_1717	0	0	0	0	0	0
Sant_1718	0	0	0	0	0	0
Sant_1719	0	0	0	0	0	0
Sant_1720	0	0	0	0	0	0
Sant_1721	0	0	0	0	0	0
Sant_1722	0	0	0	0	0	0
Sant_1723	0	0	0	0	0	0
Sant_1724	0	0	0	0	0	0
Sant_1725	0	0	0	0	0	0
Sant_1726	0	0	0	0	0	0
Sant_1727	0	0	0	0	0	0
Sant_1728	0	0	0	0	0	0
Sant_1729	0	0	0	0	0	0
Sant_1730	1	1	1	1	0	0
Sant_1731	0	0	0	0	0	0
Sant_1732	0	0	0	0	0	0
Sant_1733	0	0	0	0	0	0
Sant_1734	0	0	0	0	0	0
Sant_1735	0	0	0	0	0	0
Sant_1736	0	0	0	0	0	0
Sant_1737	0	0	0	0	0	0
Sant_1738	0	0	0	0	0	0
Sant_1739	0	0	0	0	0	0
Sant_1740	0	0	0	0	0	0
Sant_1741	0	0	0	0	0	0
Sant_1742	0	0	0	0	0	0
Sant_1743	0	0	0	0	0	0
Sant_1744	0	0	0	0	0	0
Sant_1745	0	0	0	0	0	0
Sant_1746	0	0	0	0	0	0
Sant_1747	0	0	0	0	0	0
Sant_1748	0	0	0	0	0	0
Sant_1749	0	0	0	0	0	0
Sant_1750	0	0	0	0	0	0
Sant_1751	0	0	0	0	0	0
Sant_1752	0	0	0	0	0	0
Sant_1753	0	0	0	0	0	0
Sant_1754	0	0	0	0	0	0
Sant_1755	0	0	0	0	0	0
Sant_1756	0	0	0	0	0	0
Sant_1757	0	0	0	0	0	0
Sant_1758	0	0	0	0	0	0
Sant_1759	0	0	0	0	0	0
Sant_1760	0	0	0	0	0	0
Sant_1761	0	0	0	0	1	1
Sant_1762	0	0	0	0	0	0
Sant_1763	0	0	0	0	0	0
Sant_1764	0	0	0	0	0	0
Sant_1765	0	0	0	0	0	0
Sant_1766	0	0	0	0	0	0
Sant_1767	1	1	1	1	0	0
Sant_1768	1	1	1	1	0	0
Sant_1769	1	1	1	1	1	1
Sant_1770	0	0	0	0	0	0
Sant_1771	1	1	0	0	0	0
Sant_1772	0	0	0	0	0	0
Sant_1773	0	0	0	0	0	0
Sant_1774	0	0	0	0	0	0
Sant_1775	0	0	0	0	0	0
Sant_1776	1	1	1	1	1	1
Sant_1777	1	1	1	1	1	1
Sant_1778	0	0	0	0	0	0
Sant_1779	0	0	0	0	0	0
Sant_1780	0	0	0	0	0	0
Sant_1781	0	0	0	0	0	0
Sant_1782	1	1	0	0	0	0
Sant_1783	1	1	0	0	0	0
Sant_1784	1	1	0	0	0	0
Sant_1785	0	0	0	0	0	0
Sant_1786	0	0	0	0	0	-2
Sant_1787	0	0	0	0	0	0
Sant_1788	1	1	1	1	1	1
Sant_1789	0	0	0	0	0	0
Sant_1790	0	0	0	0	0	0
Sant_1791	0	0	0	0	0	0
Sant_1792	1	1	1	1	1	1
Sant_1793	1	1	0	0	0	0
Sant_1794	0	0	1	1	1	1
Sant_1795	1	1	1	1	1	1
Sant_1796	1	1	1	1	1	1
Sant_1797	1	1	1	1	1	1
Sant_1798	0	0	0	0	0	0
Sant_1799	0	0	0	0	0	0
Sant_1800	0	0	0	0	0	0
Sant_1801	0	0	0	0	0	0
Sant_1802	1	1	1	1	1	1
Sant_1803	0	0	0	0	0	0
Sant_1804	0	0	0	0	0	-2
Sant_1805	0	0	0	0	0	-2
Sant_1806	1	1	1	1	1	1
Sant_1807	0	0	0	0	0	0
Sant_1808	0	0	0	0	0	0
Sant_1809	1	1	1	1	1	1
Sant_1810	0	0	0	0	0	0
Sant_1811	0	0	0	0	0	0
Sant_1812	0	0	0	0	0	0
Sant_1813	0	0	0	0	0	0
Sant_1814	0	0	0	0	0	0
Sant_1815	1	1	1	1	1	1
Sant_1816	1	1	0	0	0	0
Sant_1817	0	0	0	0	0	0
Sant_1818	1	1	1	1	0	0
Sant_1819	0	0	0	0	0	0
Sant_1820	1	1	1	1	1	1
Sant_1821	0	0	0	0	0	0
Sant_1822	0	0	0	0	0	0
Sant_1823	0	0	0	0	0	0
Sant_1824	0	0	0	0	0	0
Sant_t1825	-1	-1	-1	-1	-1	-1
Sant_1826	0	0	0	0	0	0
Sant_1827	0	0	0	0	0	0
Sant_1828	0	0	0	0	0	0
Sant_1829	1	1	1	1	1	1
Sant_1830	1	1	1	1	0	0
Sant_1831	1	1	1	1	0	0
Sant_1832	1	1	1	1	1	1
Sant_1833	0	0	0	0	0	0
Sant_1834	0	0	0	0	0	0
Sant_1835	0	0	0	0	0	0
Sant_1836	0	0	0	0	0	0
Sant_1837	0	0	0	0	0	0
Sant_1838	0	0	0	0	0	0
Sant_1839	0	0	0	0	0	0
Sant_1840	0	0	0	0	0	0
Sant_1841	1	1	1	1	1	1
Sant_1842	0	0	0	0	0	0
Sant_1843	0	0	1	0	0	0
Sant_1844	0	0	0	0	0	0
Sant_1845	1	1	1	1	1	1
Sant_1846	0	0	0	0	0	0
Sant_1847	1	1	0	0	0	0
Sant_1848	1	1	1	1	0	0
Sant_1849	1	1	1	1	0	1
Sant_1850	0	0	0	0	0	0
Sant_1851	0	0	0	0	0	0
Sant_1852	0	0	0	0	0	0
Sant_1853	0	0	0	0	0	0
Sant_1854	0	0	0	0	0	0
Sant_1855	0	0	0	0	0	0
Sant_1856	0	0	0	0	0	0
Sant_1857	0	0	0	0	0	0
Sant_1858	0	0	0	0	0	0
Sant_1859	0	0	0	0	0	0
Sant_1860	0	0	0	0	0	0
Sant_1861	1	1	1	1	0	-2
Sant_1862	0	0	0	0	0	0
Sant_1863	0	0	1	1	0	-2
Sant_1864	0	0	0	0	0	0
Sant_1865	0	0	0	0	0	0
Sant_1866	1	1	1	1	1	1
Sant_1867	1	1	1	1	1	1
Sant_1868	0	0	0	0	0	-2
Sant_1869	0	0	0	0	0	-2
Sant_1870	0	0	0	0	0	0
Sant_1871	1	1	1	1	1	1
Sant_1872	1	1	0	0	0	0
Sant_1873	1	1	1	1	0	0
Sant_1874	1	1	0	0	0	-2
Sant_1875	1	1	0	0	0	0
Sant_1876	0	0	0	0	0	0
Sant_1877	0	0	0	0	0	0
Sant_1878	0	0	0	0	0	0
Sant_1879	0	0	0	0	0	0
Sant_1880	1	1	1	1	0	0
Sant_1881	0	0	0	0	0	0
Sant_1882	0	0	0	0	0	0
Sant_1883	0	0	0	0	0	0
Sant_1884	1	1	1	1	1	-2
Sant_1885	0	0	0	0	0	0
Sant_1886	0	0	0	0	0	0
Sant_1887	0	0	0	0	0	0
Sant_1888	0	0	0	0	0	0
Sant_1889	0	0	0	0	0	0
Sant_1890	0	0	0	0	0	0
Sant_1891	0	0	0	0	0	0
Sant_1892	0	0	0	0	0	-2
Sant_1893	0	0	0	0	0	0
Sant_1894	0	0	0	0	0	0
Sant_1895	0	0	0	0	0	0
Sant_1896	0	0	0	0	0	0
Sant_1897	0	0	0	0	0	0
Sant_1898	0	0	0	0	0	0
Sant_1899	1	1	0	0	0	0
Sant_1900	0	0	0	0	0	0
Sant_1901	0	0	0	0	0	0
Sant_1902	0	0	0	0	0	0
Sant_1903	0	0	0	0	0	0
Sant_1904	0	0	0	0	0	0
Sant_1905	0	0	0	0	0	0
Sant_1906	0	0	0	0	0	0
Sant_1907	0	0	0	0	0	0
Sant_1908	0	0	0	0	0	0
Sant_1909	0	0	0	0	0	0
Sant_1910	0	0	0	0	0	0
Sant_1911	0	0	0	0	0	0
Sant_1912	0	0	0	0	0	0
Sant_1913	0	-2	0	0	0	0
Sant_1914	0	-2	0	0	0	0
Sant_1915	0	-2	0	0	0	0
Sant_1916	0	0	0	0	0	0
Sant_1917	0	0	0	0	0	0
Sant_1918	0	0	0	0	0	0
Sant_1919	0	0	0	0	0	0
Sant_1920	0	0	0	0	0	0
Sant_1921	0	0	0	0	0	0
Sant_1922	1	1	1	1	0	0
Sant_1923	1	1	1	1	0	0
Sant_1924	0	-2	0	0	0	0
Sant_1925	0	0	0	0	0	0
Sant_1926	0	0	0	0	0	0
Sant_1927	0	0	0	0	0	0
Sant_1928	0	0	0	0	0	0
Sant_1929	0	0	0	0	0	0
Sant_1930	0	0	0	0	0	0
Sant_1931	0	0	0	0	0	0
Sant_1932	0	0	0	0	0	0
Sant_1933	0	-2	0	0	0	0
Sant_1934	0	0	0	0	0	0
Sant_1935	0	0	0	0	0	0
Sant_1936	0	0	0	0	0	0
Sant_1937	0	0	0	0	0	0
Sant_1938	0	0	0	0	0	0
Sant_1939	0	0	0	0	0	0
Sant_1940	0	0	0	0	0	0
Sant_1941	0	0	0	0	0	0
Sant_1942	0	0	0	0	0	0
Sant_1943	0	0	0	0	0	0
Sant_1944	0	0	0	0	0	0
Sant_1945	0	0	0	0	0	0
Sant_1946	0	0	0	0	0	0
Sant_1947	0	0	0	0	0	0
Sant_1948	0	0	0	0	0	0
Sant_1949	0	0	0	0	0	0
Sant_1950	0	0	0	0	0	0
Sant_1951	0	0	0	0	0	0
Sant_1952	0	0	0	0	0	0
Sant_1953	0	0	0	0	0	0
Sant_1954	0	0	0	0	0	0
Sant_1955	0	0	0	0	0	0
Sant_1956	0	0	0	0	0	0
Sant_1957	0	0	0	0	0	0
Sant_1958	0	0	0	0	0	0
Sant_1959	0	0	0	0	0	0
Sant_1960	0	0	0	0	0	0
Sant_1961	0	0	0	0	0	0
Sant_1962	0	0	0	0	0	0
Sant_1963	0	0	0	0	0	0
Sant_1964	0	0	0	0	0	0
Sant_1965	0	0	0	0	0	0
Sant_1966	0	0	0	0	0	0
Sant_1967	0	0	0	0	0	0
Sant_1968	0	0	0	0	0	0
Sant_1969	0	0	0	0	0	0
Sant_1970	0	0	0	0	0	0
Sant_1971	0	0	0	0	0	0
Sant_1972	0	0	0	0	0	0
Sant_ps1973	-1	-1	-1	-1	-1	-1
Sant_ps1974	-1	-1	-1	-1	-1	-1
Sant_1975	0	0	0	0	0	0
Sant_1976	0	0	0	0	0	0
Sant_1977	0	0	0	0	0	0
Sant_1978	0	0	0	0	0	0
Sant_1979	0	0	0	0	0	0
Sant_1980	0	0	0	0	0	0
Sant_1981	0	0	0	0	0	0
Sant_1982	0	0	0	0	0	0
Sant_1983	0	0	0	0	0	0
Sant_1984	0	0	0	0	0	0
Sant_1985	0	0	0	0	0	0
Sant_1986	0	0	0	0	0	0
Sant_1987	0	0	0	0	0	0
Sant_1988	0	0	0	0	0	0
Sant_1989	0	0	0	0	0	0
[truncated: 2,472 more rows]

## Sheet: Figure S8E
Table 1
Figure S8E
Column	Description
Type	The type of orphan gene.
C. claytoni	Counts of orphans occuring in the symbiont of C. claytoni.
C. fradei	Counts of orphans occuring in the symbiont of C. fradei.
C. rodmani	Counts of orphans occuring in the symbiont of C. rodmani.
Type	C. claytoni	C. fradei	C. rodmani
Fragments	25	28	3
Intact	2	1	0
Mobile	7	8	0
