# Supplementary material for: Stochasticity, determinism, and contingency shape genome evolution of endosymbiotic bacteria
Source: Nat Commun. 2024 May 29;15:4571. doi: 10.1038/s41467-024-48784-2 (PMC11137140; doi:10.1038/s41467-024-48784-2)
Supplement: Supplementary file 4 — Source Data [file 41467_2024_48784_MOESM4_ESM.zip › FigureSourceData/FigureS2_SourceData.tre]

(OG_Haemophilus_influenzae:0.11663784521870153299,((Budvicia_diplopodorum:0.05554764496774057536,Pragia_fontium:0.05139567011087260023)100:0.06672700201072968851,(((Serratia_marcescens:0.05080337776465366356,Rahnella_victoriana:0.07786766021309779462)100:0.01545683911629422945,((((Lonsdalea_quercina:0.06097102694309142201,Dickeya_fangzhongdai:0.04952181566552973924)100:0.02086938174735525689,(Pectobacterium_wasabiae:0.04344970127337084015,Brenneria_goodwinii:0.04024394833019850903)100:0.02210425815710546568)100:0.02855430029914776333,((((Sodalis_sp_Fse:0.00187061963776145174,Sodalis_sp_Ffu:0.00098384574510233932)100:0.00161164073121006723,Sodalis_sp_Fle:0.00182295762905734446)100:0.13137733117865307841,((Sodalis_sp_Psp:0.00003456521719089091,Sodalis_sp_Ppy:0.00001989402414644938)100:0.11321368332531918377,((Sodalis_glossinidius:0.01297296476604783803,(Sodalis_sp_SoCistrobi:0.00606625346705867621,Sodalis_endolongispinus:0.01156695924086896879)100:0.00407605915145381643)100:0.00931572852753588879,((Sodalis_sp_SPI1:0.04171729614435458477,((Sodalis_pierantonius:0.00687825450075112057,(((HS1:0.00079532170627700995,Sodalis_BD_bin2:0.00343748623581770479)100:0.00036740273596284212,Sodalis_sp_SodNvir:0.00431913863211431416)100:0.00083105091443740531,(((((5_11_15_8:0.05804471337624411004,(2_16_15_1:0.03352658506264745431,(Cobcs2:0.07205236454609559305,Cobcs:0.06415041991036404823)100:0.00591896107523154271)100:0.00206331363290708112)64:0.00100927255428042979,(5_11_15_7:0.03753524475932526472,Covei:0.06811805413901438067)64:0.00204214391306211090)67:0.00024091597607869746,((Cobec:0.04677002823042388652,(Cocln:0.01355868402807922091,Copar:0.02941911752324056009)100:0.00314365808265865999)100:0.00076839891484438622,((Corod:0.08812731147422754596,Comal:0.03077148194709518336)97:0.00273793799692195272,((Cohoo:0.04938943757960950059,CospTucha:0.05391643358999192309)79:0.00317437795101613122,(CospAplar:0.03475730281964493212,Cocol2:0.02997179068852058939)46:0.00071823404296603079)97:0.00140879250828168938)100:0.00030506161026759294)100:0.00026469627105055958)100:0.00131467110653668887,(((Cosmi:0.05624697267566219211,(Comjo3:0.08326033864291404463,Coexi4:0.06388316571334587413)23:0.00354433964728333986)38:0.00153395228713481624,(2_16_15_8:0.08565635622247100289,Cotsc:0.05583808413319714392)43:0.00385827427282264129)28:0.00065067688561207509,(Cowai:0.04884305907373619193,2_16_15_6:0.05265306904287650469)37:0.00274404717228215588)100:0.00060388034715383302)100:0.00049173562300820436,(((5_11_15_6:0.04033815795249132835,Coada:0.05038550265343797602)42:0.00119828963364552511,(((2_16_15_3:0.05863132809746452595,2_16_15_4:0.05739851440563066565)100:0.01093922871989308834,(5_11_15_4:0.01953412649222961706,5_11_15_3:0.01701247975310684474)100:0.03045107479529978942)100:0.00306648190898889004,((CospStori:0.07577277701600275417,5_11_15_2:0.06206117554069371517)34:0.00388749778489190555,((ComasB:0.06441974543631168171,CospZemel:0.07536085124065862451)37:0.00484929117869185595,2_16_15_5:0.05934567966403915540)13:0.00137800538543336282)59:0.00117342361120147446)36:0.00039612303883636367)83:0.00046418632857271076,(Cohar:0.06525450697382051413,(Cotas:0.00056184254279651868,Coang:0.00047033110112106215)100:0.03759518461044891735)83:0.00172335978799440545)88:0.00017305851463517060)100:0.00132002305686833537)100:0.00049981045032005420)95:0.00025633263184006612,Sodalis_sp_TME1:0.00360311758713798957)100:0.00326871048361447765)100:0.00306373018280083195,Sodalis_baculum:0.13850231172160878956)100:0.00659680309285587147)100:0.01280781673644028687)100:0.01285430972006727270)100:0.04170269558236148338,(Biostraticola_tofi:0.06795059112967125059,(Acerihabitans_arbors:0.04140868980389596915,(((Sodalis_ligni_dw23:0.00198199574260745064,Sodalis_ligni_159R:0.00087561420115439082)100:0.01260198213640718358,Sodalis_sp_dw_96:0.01671374951771926326)100:0.02523772875257956905,Bruguirivorax_albus:0.07023630299383644415)100:0.01874819534428117176)100:0.02202084211385530940)100:0.01163076956781112364)100:0.05215682966627451650)100:0.01142622861266995825,((Erwinia_tasmaniensis:0.06535935700054605613,Pantoea_vagans:0.06421870944396333714)100:0.03010122355810978048,((Shigella_boydii:0.00103077295408087822,Escherichia_coli:0.00101563952210632046)100:0.03113383837659572731,(Klebsiella_pneumoniae:0.03392425180237861743,(Leclercia_pneumoniae:0.01998803904046352400,(((Comac1:0.14628939943221525022,(Cowom:0.11679342812027468379,Comas:0.12318531807579433113)100:0.01792400545096908826)65:0.00469193618241276617,(Cowil:0.05866172032109851636,Cokoo:0.06665380503928201861)100:0.02339657809268090929)100:0.02902785130117754159,(Enterobacter_soli:0.01035318686221433498,(Enterobacter_cloacae:0.00810753452326050048,Enterobacter_asburiae:0.00707665194087429231)100:0.00388263248761456549)100:0.00668452544777963734)97:0.00485184047279797401)100:0.01554768024451269604)80:0.00830853712036338544)100:0.05472148585308540814)100:0.02935220678007865319)95:0.00800671128064625939)100:0.02582314686837969622,(Photorhabdus_laumondii:0.07579507463928739086,(Morganella_morganii:0.12358203110762010224,(Arsenophonus_nasoniae:0.01413456472559565698,Cacom:0.06467293592860912099)100:0.14367561473200685107)68:0.02355949721305169303)100:0.05524326907880751369)100:0.03025191208295982884)100:0.38089312285738485819,OG_Pasteurella_multocida:0.08983632548729282574);
