# Supplementary material for: Stochasticity, determinism, and contingency shape genome evolution of endosymbiotic bacteria
Source: Nat Commun. 2024 May 29;15:4571. doi: 10.1038/s41467-024-48784-2 (PMC11137140; doi:10.1038/s41467-024-48784-2)
Supplement: Supplementary file 4 — Source Data [file 41467_2024_48784_MOESM4_ESM.zip › FigureSourceData/Figure4_SourceData.xlsx]

## Sheet: Figure 4A
Table 1
Figure 4A
Column	Description
Symbiont	The name of the host of each symbiont.
ndh	The predicted status of the ndh gene in each symbiont. 1 = intact, 0 = nonintact.
nuo	The predicted status of the nuo operon in each symbiont. 1 = intact, 0 = nonintact.
atp	The predicted status of the atp operon in each symbiont. 1 = intact, 0 = nonintact.
cyo	The predicted status of the cyo operon in each symbiont. 1 = intact, 0 = nonintact.
cyd	The predicted status of the cyd genes in each symbiont. 1 = intact, 0 = nonintact.
SE - name	The name of the gene / set of genes that the binary string of which is used in calculating the Shannon Entropy in the column “SE - value”.
SE - value	The Shannon entropy of the binary string of a gene / set of genes of note. See previos column for the name of the gene / set of genes.
HD - name1	The name of the first gene / set of genes that the binary string of which is used in calculating the Hamming Distances in the column “HD - value”.
HD - name2	The name of the second gene / set of genes that the binary string of which is used in calculating the Hamming Distances in the column “HD - value”.
HD - value	The Hamming Distances between the binary strings of two genes / sets of genes of note. See previous two columns for which genes / operons are refered to.
Symbiont	ndh	nuo	atp	cyo	cyd	SE - name	SE - value	HD - name1	HD - name2	HD - value
C. claytoni	0	1	1	1	0	ndh	0.98	ndh	nuo	34
C. columbae 2	1	0	1	1	0	nuo	0.98	nuo	atp	7
C. paradoxus	0	1	1	1	0	atp	0.83	atp	cyo	8
C. malenkeae	0	1	1	0	1	cyo	0.43	cyo	cyd	34
C. claviformis	1	0	0	1	0	cyd	0.43
C. fradei	1	0	0	1	0
C. tasmaniensisA	0	1	1	1	0
C. tasmaniensisB	0	1	1	1	0
C. waltheri	1	0	1	1	0
C. clayae	0	1	1	1	0
C. becarrii	1	0	0	1	0
C. passerinae 2	0	1	1	1	0
C. waiteae	0	1	1	1	0
C. adamsi	0	1	1	1	0
C. passerinae 1	0	1	1	1	0
C. hoogstraali	1	0	1	1	0
C. fortis	0	1	1	1	0
C. smithae	0	1	0	0	1
C. sp. ex S. semitorquata	1	0	1	1	0
C. sp. ex T. chalcospilos	1	0	0	1	0
C. extinctus	0	1	1	1	0
C. tschulyschman	0	1	1	1	0
C. harbisoni	0	1	1	1	0
C. mckeani	0	1	1	1	0
C. exilicornis 4	1	0	0	1	0
C. gymnopeliae	0	1	1	1	0
C. masoni 2	1	0	0	0	1
C. drowni	0	1	1	1	0
C. veigasimoni	1	0	0	1	0
C. bacillus 1	1	0	1	1	0
C. sp. ex S. orientalis	0	1	1	1	0
C. bacillus 2	1	0	0	1	0
C. macrourae 6	0	1	1	1	0
C. mjoebergi 3	0	1	1	1	0
C. guimaraesi 3	0	1	1	1	0
C. rodmani	1	0	1	1	0

## Sheet: Figure 4B
Table 1
Figure 4B
Column	Description
Shannon Entropy	The Shannon entropies from binary strings of fractionally retained genes.
Frequency	The frequency of binary strings having a given Shannon entropy.
Shannon Entropy	Frequency
0.191433	0.280722
0.322757	0.117249
0.430552	0.0913191
0.522559	0.0642616
0.602431	0.0496054
0.672295	0.0518602
0.733538	0.0439684
0.787127	0.0473506
0.833765	0.0383315
0.873981	0.0315671
0.908178	0.0236753
0.936667	0.0180383
0.959687	0.042841
0.977418	0.0405862
0.989993	0.0293123
0.997503	0.0191657
1	0.0101466

## Sheet: Figure 4C
Table 1
Figure 4C
Additional files:	Description:
Relationship_strength.csv	Computed relationship strength values for each gene included in figure 4C, as a pairwise matrix. Uninformative (either to self or where the Hamming distance is exactly neutral) are listed as N/A.
Column	Description
Tag - Start	The first gene in a set of genes to be highlighted. For cases of single genes being highlighted the value here is the same as the next column.
Tag - End	The last gene in a set of genes to be highlighted. For cases of single genes being highlighted the value here is the same as the previous column.
Type	Is each gene / set of genes part of the Electron Transport Chain (ETC) or associated with it.
Name	What should each gene / set of genes is called on the plot.
Tag - Start	Tag - End	Type	Name
Sant_0004	Sant_0011	ETC	atp operon
Sant_1342	Sant_1354	ETC	nuo operon
Sant_2463	Sant_2463	ETC	ndh
Sant_2647	Sant_2648	ETC	cydCD
Sant_2766	Sant_2767	ETC	cydAB
Sant_3005	Sant_3009	ETC	cyo operon
Sant_3371	Sant_3381	Associated with ETC	djlA tbpA thiPQ
Sant_3606	Sant_3606	Associated with ETC	cpdA
Sant_3721	Sant_3722	Associated with ETC	Sant_3721 Sant_3722
Sant_2782	Sant_2782	Associated with ETC	pgm
Sant_1688	Sant_1690	Associated with ETC	znuABC
Sant_3554	Sant_3554	Associated with ETC	cutA
