# Supplementary material for: Stochasticity, determinism, and contingency shape genome evolution of endosymbiotic bacteria
Source: Nat Commun. 2024 May 29;15:4571. doi: 10.1038/s41467-024-48784-2 (PMC11137140; doi:10.1038/s41467-024-48784-2)
Supplement: Supplementary file 4 — Source Data [file 41467_2024_48784_MOESM4_ESM.zip › FigureSourceData/Figure5_SourceData.xlsx]

## Sheet: Figure 5
Table 1
Figure 5
Column	Description
Symbiont	The name of the host of each symbiont.
recF	The predicted status of recF in each symbiont. 1 = intact, 0 = nonintact.
recO	The predicted status of recO in each symbiont. 1 = intact, 0 = nonintact.
recR	The predicted status of recR in each symbiont. 1 = intact, 0 = nonintact.
recB	The predicted status of recB in each symbiont. 1 = intact, 0 = nonintact.
recC	The predicted status of recC in each symbiont. 1 = intact, 0 = nonintact.
recD	The predicted status of recD in each symbiont. 1 = intact, 0 = nonintact.
recAG	The predicted status of recA and recG in each symbiont. 1 = intact, 0 = nonintact.
ruvABC	The predicted status of ruvA, ruvB, and ruvC in each symbiont. 1 = intact, 0 = nonintact.
mutM	The predicted status of mutM in each symbiont. 1 = intact, 0 = nonintact.
mutY	The predicted status of mutY in each symbiont. 1 = intact, 0 = nonintact.
nth	The predicted status of nth in each symbiont. 1 = intact, 0 = nonintact.
nei	The predicted status of nei in each symbiont. 1 = intact, 0 = nonintact.
xthA	The predicted status of xthA in each symbiont. 1 = intact, 0 = nonintact.
nfo	The predicted status of nfo in each symbiont. 1 = intact, 0 = nonintact.
xerC	The predicted status of xerC in each symbiont. 1 = intact, 0 = nonintact.
xerD	The predicted status of xerD in each symbiont. 1 = intact, 0 = nonintact.
xseA	The predicted status of xseA in each symbiont. 1 = intact, 0 = nonintact.
xseB	The predicted status of xseB in each symbiont. 1 = intact, 0 = nonintact.
uvrA	The predicted status of uvrA in each symbiont. 1 = intact, 0 = nonintact.
uvrB	The predicted status of uvrB in each symbiont. 1 = intact, 0 = nonintact.
uvrC	The predicted status of uvrC in each symbiont. 1 = intact, 0 = nonintact.
parC	The predicted status of parC in each symbiont. 1 = intact, 0 = nonintact.
parE	The predicted status of parE in each symbiont. 1 = intact, 0 = nonintact.
mutH	The predicted status of mutH in each symbiont. 1 = intact, 0 = nonintact.
mutS	The predicted status of mutS in each symbiont. 1 = intact, 0 = nonintact.
HD - name1	The name of the first gene / set of genes that the binary string of which is used in calculating the Hamming Distances in the column “HD - value”.
HD - name2	The name of the second gene / set of genes that the binary string of which is used in calculating the Hamming Distances in the column “HD - value”.
HD - value	The Hamming Distances between the binary strings of genes / operons of note. See previous two columns for which genes / operons are refered to.
Symbiont	recF	recO	recR	recB	recC	recD	recAG	ruvABC	mutM	mutY	nth	nei	xthA	nfo	xerC	xerD	xseA	xseB	uvrA	uvrB	uvrC	parC	parE	mutH	mutS	HD - name1	HD - name2	HD - value
C. claytoni	1	1	1	1	1	1	1	1	1	0	1	0	0	1	1	1	1	1	1	1	1	1	1	1	1	recAG	ruvABC	0
C. columbae 2	1	1	1	1	1	1	1	1	0	1	1	0	1	0	0	0	1	1	1	1	1	1	1	0	0	mutM	mutY	32
C. paradoxus	0	0	0	1	1	1	0	0	1	0	1	0	0	1	0	0	1	1	1	1	1	1	1	1	1	nth	nei	33
C. malenkeae	0	0	0	1	1	1	0	0	1	1	1	0	0	1	0	0	1	1	1	1	1	1	1	0	0	xthA	nfo	34
C. claviformis	1	1	1	1	1	1	1	1	1	0	1	0	1	0	1	0	1	1	1	1	1	1	1	1	0	xerC	xerD	1
C. fradei	1	1	1	1	1	1	1	1	1	0	1	0	0	1	1	1	0	1	1	1	1	1	1	0	0	xseA	xseB	2
C. tasmaniensisA	0	0	0	1	1	1	1	1	0	1	1	0	0	1	0	0	0	0	1	1	1	1	1	1	1	uvrA	uvrB	0
C. tasmaniensisB	0	0	0	1	1	1	1	1	0	1	1	0	0	1	0	0	0	0	1	1	1	1	1	1	1	uvrA	uvrC	0
C. waltheri	0	0	0	1	1	1	1	1	1	0	1	0	0	1	0	0	0	0	0	0	0	1	1	0	0	parC	parE	0
C. clayae	1	1	1	1	1	0	1	1	0	1	1	0	0	1	1	1	1	1	1	1	1	1	1	1	1	mutH	mutS	1
C. becarrii	0	0	0	1	1	1	0	0	1	0	1	0	0	1	0	0	1	1	1	1	1	1	1	1	1
C. passerinae 2	1	1	1	1	1	1	1	1	1	0	1	0	0	1	0	0	0	0	1	1	1	1	1	0	0
C. waiteae	0	0	0	1	1	1	1	1	1	1	1	0	0	1	0	0	0	1	1	1	1	1	1	0	0
C. adamsi	0	1	1	1	1	1	1	1	1	0	1	0	1	0	1	1	1	1	1	1	1	1	1	0	0
C. passerinae 1	1	1	1	1	1	1	1	1	1	0	1	0	0	1	0	0	1	1	1	1	1	1	1	0	0
C. hoogstraali	0	0	0	1	1	1	0	0	1	0	0	0	0	1	0	0	1	1	1	1	1	1	1	0	0
C. fortis	1	1	1	1	1	1	1	1	0	1	1	0	1	0	0	0	0	0	0	0	0	1	1	0	0
C. smithae	1	1	1	1	1	1	1	1	1	0	0	1	0	1	0	0	1	1	0	0	0	1	1	0	0
C. sp. ex S. semitorquata	1	1	1	1	1	1	1	1	1	0	1	0	0	1	0	0	1	1	1	1	1	1	1	0	0
C. sp. ex T. chalcospilos	0	1	1	1	1	1	1	1	0	1	0	1	0	1	0	0	1	1	1	1	1	1	1	0	0
C. extinctus	0	0	0	1	1	1	1	1	1	0	1	0	1	0	0	0	0	0	1	1	1	0	0	0	0
C. tschulyschman	0	0	0	1	1	1	1	1	0	1	0	1	1	0	0	0	0	0	1	1	1	1	1	0	0
C. harbisoni	0	0	0	1	1	1	0	0	1	0	0	1	0	1	0	0	0	1	1	1	1	0	0	1	1
C. mckeani	1	1	1	1	1	1	1	1	0	1	0	1	1	0	0	0	1	1	0	0	0	1	1	1	1
C. exilicornis 4	0	0	0	1	1	1	1	1	1	0	1	0	0	1	0	0	1	1	1	1	1	1	1	0	0
C. gymnopeliae	1	1	1	1	1	1	1	1	1	0	1	0	0	1	1	1	1	1	0	0	0	0	0	0	0
C. masoni 2	0	0	0	0	0	0	1	1	1	0	0	1	0	1	0	0	0	0	0	0	0	0	0	0	0
C. drowni	1	1	1	1	1	1	1	1	0	1	1	0	0	1	0	0	0	0	0	0	0	1	1	0	0
C. veigasimoni	0	0	0	1	1	1	0	0	0	1	1	0	0	1	0	0	1	1	1	1	1	0	0	0	0
C. bacillus 1	0	0	0	1	1	1	1	1	0	1	1	0	1	0	0	0	1	1	1	1	1	1	1	0	0
C. sp. ex S. orientalis	0	0	0	1	1	1	1	1	0	1	1	0	0	1	0	0	1	1	1	1	1	0	0	0	0
C. bacillus 2	1	1	1	1	1	1	1	1	0	1	1	0	1	0	0	0	0	0	1	1	1	0	0	0	0
C. macrourae 6	1	1	1	1	1	1	1	1	1	0	1	0	0	1	0	0	0	0	0	0	0	1	1	0	0
C. mjoebergi 3	0	0	0	1	1	1	1	1	1	0	0	1	0	1	0	0	0	0	1	1	1	0	0	0	0
C. guimaraesi 3	0	0	0	1	1	1	1	1	0	1	1	0	1	0	0	0	1	1	1	1	1	1	1	0	0
C. rodmani	0	0	1	1	1	1	1	1	0	1	1	0	0	1	0	0	0	0	1	1	1	0	0	0	0
