# Supplementary material for: Stochasticity, determinism, and contingency shape genome evolution of endosymbiotic bacteria
Source: Nat Commun. 2024 May 29;15:4571. doi: 10.1038/s41467-024-48784-2 (PMC11137140; doi:10.1038/s41467-024-48784-2)
Supplement: Supplementary file 4 — Source Data [file 41467_2024_48784_MOESM4_ESM.zip › FigureSourceData/Figure2_SourceData.xlsx]

## Sheet: Sheet1
Sample_Code	Symbiont_Host	Patristic_Distance(Fig2A,B,C,F)	mean_DN_DS(Fig2F)	mean_GC(Fig2A)	intact_genes(Fig2C,D)	Pseudogenes(Fig2C,D)	Genome_size(Fig2D)	Fraction_Genome_retained(Fig2B,C)	RRR_Count(not_shown)	Fraction_RRR_lost(Fig2E)	Age_MYA(Fig2E)	Phylogenetic_distance(Fig2E)
Coada	C. adamsi	0.0592148	0.191693	0.5261	679	1948	2531785	0.490711	60	0.597315
Cobcs	C. bacillus 1	0.0843471	0.161828	0.495	654	846	1068663	0.207128	52	0.651007	4.49	0.0762
Cobcs2	C. bacillus 2	0.0936391	0.153608	0.4863	605	795	1000334	0.193885	49	0.671141	4.49	0.0855
Cobec	C. becarrii	0.0562242	0.191996	0.5241	637	2324	2880497	0.558298	51	0.657718
2_16_15_1	C. claviformis	0.0437235	0.198944	0.5313	683	1514	1887157	0.365769	61	0.590604	4.49	0.0355
5_11_15_7	C. clayae	0.0485111	0.193554	0.5379	696	1525	2050571	0.397442	64	0.57047
Cocln	C. claytoni	0.0235901	0.233911	0.5587	807	2172	2978784	0.577348	69	0.536913	2.83	0.014
Cocol2	C. columbae 2	0.0394236	0.198092	0.5395	702	1926	2344356	0.454383	60	0.597315
2_16_15_3	C. drowni	0.0818307	0.162166	0.4965	607	978	1165063	0.225813	49	0.671141	3.9	0.0746
Coexi4	C. exilicornis 4	0.0794534	0.171455	0.4994	595	981	1079124	0.209156	45	0.697987
Cotsc	C. extinctus	0.0689324	0.171901	0.5095	641	991	1285354	0.249127	49	0.671141
2_16_15_6	C. fortis	0.0635599	0.173312	0.5084	671	1159	1497968	0.290336	53	0.644295
CospAplar	C. fradei	0.0445123	0.207164	0.5379	711	2216	3036374	0.58851	63	0.577181
2_16_15_8	C. guimaraesi 3	0.102023	0.157472	0.4817	604	790	982425	0.190414	52	0.651007
2_16_15_4	C. gymnopeliae	0.0801172	0.163331	0.4956	620	1258	1393022	0.269996	52	0.651007	3.9	0.0729
Cohar	C. harbisoni	0.0761709	0.159994	0.5061	642	1674	1826440	0.354001	50	0.66443	5.01	0.0714
Cohoo	C. hoogstraali	0.0634477	0.165745	0.5064	648	1790	2345109	0.454529	45	0.697987
CospZemel	C. macrourae 6	0.0937915	0.139329	0.4699	622	613	938689	0.181937	50	0.66443
Comal	C. malenkeae	0.041327	0.226298	0.543	692	1925	2567514	0.497636	54	0.637584
ComasB	C. masoni 2	0.0803471	0.154011	0.4858	624	1301	1343526	0.260402	45	0.697987
5_11_15_2	C. mckeani	0.0773245	0.171105	0.5019	620	1534	1416637	0.274573	53	0.644295
Comjo3	C. mjoebergi 3	0.100346	0.142565	0.4696	618	808	954270	0.184957	46	0.691275
Copar	C. paradoxus	0.0404359	0.200281	0.5387	715	2119	2997033	0.580885	57	0.61745	2.83	0.0309
5_11_15_4	C. passerinae 1	0.0607793	0.168994	0.5131	647	1233	1548786	0.300186	57	0.61745	3.9	0.0535
5_11_15_3	C. passerinae 2	0.0576168	0.178135	0.5178	650	1214	1504152	0.291535	55	0.630872	3.9	0.0504
Corod	C. rodmani	0.104506	0.154963	0.4789	595	884	962286	0.18651	44	0.704698
Cosmi	C. smithae	0.0671805	0.173345	0.5081	624	1112	1224203	0.237275	53	0.644295
CospStori	C. sp. ex S. orientalis	0.0920145	0.16242	0.4831	638	1422	1374834	0.26647	52	0.651007
5_11_15_8	C. sp. ex S. semitorquata	0.0684358	0.174808	0.512	680	1224	1572189	0.304722	59	0.604027
CospTucha	C. sp. ex T. chalcospilos	0.0686344	0.176663	0.5047	638	1273	1620608	0.314106	59	0.604027
Cotas	C. tasmaniensis@A	0.0457006	0.193948	0.5318	711	1323	1803213	0.349499	55	0.630872	5.01	0.0409
Coang	C. tasmaniensis@B	0.0457619	0.193277	0.5319	709	1442	1856116	0.359752	55	0.630872	5.01	0.041
2_16_15_5	C. tschulyschman	0.0702842	0.177641	0.5091	646	921	1193270	0.23128	50	0.66443
Covei	C. veigasimoni	0.0824345	0.174215	0.5103	595	1810	1970226	0.381869	48	0.677852
Cowai	C. waiteae	0.0591041	0.176854	0.5116	666	1086	1171471	0.227055	53	0.644295
5_11_15_6	C. waltheri	0.0482087	0.178205	0.5264	669	1337	1759700	0.341065	54	0.637584
