# Supplementary material for: Stochasticity, determinism, and contingency shape genome evolution of endosymbiotic bacteria
Source: Nat Commun. 2024 May 29;15:4571. doi: 10.1038/s41467-024-48784-2 (PMC11137140; doi:10.1038/s41467-024-48784-2)
Supplement: Supplementary file 4 — Source Data [file 41467_2024_48784_MOESM4_ESM.zip › FigureSourceData/Figure4c_SourceData_RelationshipStrength.csv]

tag	Sant_0004	Sant_0005	Sant_0006	Sant_0007	Sant_0008	Sant_0009	Sant_0010	Sant_0011	Sant_0077	Sant_0079	Sant_0117	Sant_0189	Sant_0196	Sant_0199	Sant_0201	Sant_0224	Sant_0227	Sant_0229	Sant_0231	Sant_0232	Sant_0246	Sant_0250	Sant_0252	Sant_0254	Sant_0256	Sant_0272	Sant_0276	Sant_0285	Sant_0289	Sant_0290	Sant_0291	Sant_0292	Sant_0293	Sant_0294	Sant_0295	Sant_0296	Sant_0297	Sant_0298	Sant_0299	Sant_0300	Sant_0328	Sant_0329	Sant_0331	Sant_0332	Sant_0333	Sant_0335	Sant_0340	Sant_0343	Sant_0348
Sant_0004	N/A	0.7479147	0.91690004	0.86413825	0.91690004	0.91690004	0.91690004	0.91690004	0.5700206	0.47572353	0.49659413	0.42118233	0.4549853	0.5726323	0.50708234	0.50708234	0.5138088	0.37894705	0.44631177	0.44631177	0.5345471	0.44631177	0.44631177	0.50513536	0.6302676	0.39497352	0.3623588	0.37894705	0.47572353	0.44825882	0.44631177	0.44631177	0.47572353	0.44631177	0.44631177	0.44631177	0.47572353	0.44631177	0.44631177	0.44631177	0.44631177	0.3623588	0.5700206	0.51262057	0.37894705	0.3623588	0.44631177	0.37894705	0.5700206
Sant_0005	0.7479147	N/A	0.7479147	0.77732646	0.7479147	0.7479147	0.7479147	0.7479147	0.6008559	0.36556175	0.52600586	0.5094176	0.45379704	0.5714441	0.53649414	0.53649414	0.5714441	0.46718237	0.39497352	0.39497352	0.4832088	0.39497352	0.39497352	0.45379704	0.6596794	0.4832088	0.4505941	0.46718237	0.42438528	0.47767058	N/A	N/A	0.36556175	N/A	N/A	N/A	0.36556175	N/A	N/A	N/A	0.39497352	0.4505941	0.54203236	0.4832088	0.46718237	0.4505941	0.39497352	0.46718237	0.4832088
Sant_0006	0.91690004	0.7479147	N/A	0.86413825	0.91690004	0.91690004	0.91690004	0.91690004	0.5700206	0.47572353	0.49659413	0.42118233	0.4549853	0.5726323	0.50708234	0.50708234	0.5138088	0.37894705	0.44631177	0.44631177	0.5345471	0.44631177	0.44631177	0.50513536	0.6302676	0.39497352	0.3623588	0.37894705	0.47572353	0.44825882	0.44631177	0.44631177	0.47572353	0.44631177	0.44631177	0.44631177	0.47572353	0.44631177	0.44631177	0.44631177	0.44631177	0.3623588	0.5700206	0.51262057	0.37894705	0.3623588	0.44631177	0.37894705	0.5700206
Sant_0007	0.86413825	0.77732646	0.86413825	N/A	0.86413825	0.86413825	0.86413825	0.86413825	0.59943235	0.42296177	0.46718237	0.4505941	0.48439705	0.5432206	0.53649414	0.53649414	0.5432206	0.4083588	0.45237356	0.45237356	0.5406088	0.45237356	N/A	0.5111971	0.6008559	0.42438528	0.39177057	0.4083588	0.48178533	0.47767058	N/A	N/A	0.42296177	N/A	N/A	N/A	0.42296177	N/A	N/A	N/A	N/A	0.39177057	0.59943235	0.4832088	0.4083588	0.39177057	0.45237356	0.4083588	0.5406088
Sant_0008	0.91690004	0.7479147	0.91690004	0.86413825	N/A	0.91690004	0.91690004	0.91690004	0.5700206	0.47572353	0.49659413	0.42118233	0.4549853	0.5726323	0.50708234	0.50708234	0.5138088	0.37894705	0.44631177	0.44631177	0.5345471	0.44631177	0.44631177	0.50513536	0.6302676	0.39497352	0.3623588	0.37894705	0.47572353	0.44825882	0.44631177	0.44631177	0.47572353	0.44631177	0.44631177	0.44631177	0.47572353	0.44631177	0.44631177	0.44631177	0.44631177	0.3623588	0.5700206	0.51262057	0.37894705	0.3623588	0.44631177	0.37894705	0.5700206
Sant_0009	0.91690004	0.7479147	0.91690004	0.86413825	0.91690004	N/A	0.91690004	0.91690004	0.5700206	0.47572353	0.49659413	0.42118233	0.4549853	0.5726323	0.50708234	0.50708234	0.5138088	0.37894705	0.44631177	0.44631177	0.5345471	0.44631177	0.44631177	0.50513536	0.6302676	0.39497352	0.3623588	0.37894705	0.47572353	0.44825882	0.44631177	0.44631177	0.47572353	0.44631177	0.44631177	0.44631177	0.47572353	0.44631177	0.44631177	0.44631177	0.44631177	0.3623588	0.5700206	0.51262057	0.37894705	0.3623588	0.44631177	0.37894705	0.5700206
Sant_0010	0.91690004	0.7479147	0.91690004	0.86413825	0.91690004	0.91690004	N/A	0.91690004	0.5700206	0.47572353	0.49659413	0.42118233	0.4549853	0.5726323	0.50708234	0.50708234	0.5138088	0.37894705	0.44631177	0.44631177	0.5345471	0.44631177	0.44631177	0.50513536	0.6302676	0.39497352	0.3623588	0.37894705	0.47572353	0.44825882	0.44631177	0.44631177	0.47572353	0.44631177	0.44631177	0.44631177	0.47572353	0.44631177	0.44631177	0.44631177	0.44631177	0.3623588	0.5700206	0.51262057	0.37894705	0.3623588	0.44631177	0.37894705	0.5700206
Sant_0011	0.91690004	0.7479147	0.91690004	0.86413825	0.91690004	0.91690004	0.91690004	N/A	0.5700206	0.47572353	0.49659413	0.42118233	0.4549853	0.5726323	0.50708234	0.50708234	0.5138088	0.37894705	0.44631177	0.44631177	0.5345471	0.44631177	0.44631177	0.50513536	0.6302676	0.39497352	0.3623588	0.37894705	0.47572353	0.44825882	0.44631177	0.44631177	0.47572353	0.44631177	0.44631177	0.44631177	0.47572353	0.44631177	0.44631177	0.44631177	0.44631177	0.3623588	0.5700206	0.51262057	0.37894705	0.3623588	0.44631177	0.37894705	0.5700206
Sant_0077	0.5700206	0.6008559	0.5700206	0.59943235	0.5700206	0.5700206	0.5700206	0.5700206	N/A	0.42296177	0.46718237	0.5094176	0.48439705	0.6020441	0.53649414	0.41884705	0.6020441	0.46718237	0.5700206	0.5700206	0.59943235	0.45237356	0.45237356	0.5111971	0.6008559	0.6008559	0.39177057	0.46718237	0.48178533	0.41884705	0.45237356	0.45237356	0.48178533	0.45237356	0.45237356	0.45237356	0.42296177	0.45237356	0.45237356	0.45237356	0.5111971	0.39177057	0.5406088	0.42438528	0.46718237	0.39177057	0.45237356	0.52600586	0.5406088
Sant_0079	0.47572353	0.36556175	0.47572353	0.42296177	0.47572353	0.47572353	0.47572353	0.47572353	0.42296177	N/A	0.3495353	0.27412352	0.5432206	0.48439705	0.36002353	0.41884705	0.42557353	0.3495353	0.54752356	0.54752356	0.5252353	N/A	0.5386736	N/A	0.36556175	0.42438528	0.39177057	0.3495353	0.6357588	0.36002353	0.5386736	0.5386736	0.51811177	0.5386736	0.5386736	0.5386736	0.51811177	0.5386736	0.5386736	0.5386736	N/A	0.33294705	0.48178533	0.54203236	0.29071176	0.33294705	0.57174706	0.3495353	0.42296177
Sant_0117	0.49659413	0.52600586	0.49659413	0.46718237	0.49659413	0.49659413	0.49659413	0.49659413	0.46718237	0.3495353	N/A	0.5094176	0.49659413	0.6142412	0.55541766	0.49659413	0.43777058	0.5848294	N/A	N/A	0.46718237	0.37894705	0.37894705	0.32012352	0.6436529	0.46718237	0.5094176	0.52600586	0.29071176	0.49659413	0.32012352	0.32012352	0.3495353	0.32012352	0.32012352	0.32012352	0.29071176	0.32012352	0.32012352	0.32012352	0.37894705	0.5094176	0.4083588	0.52600586	0.52600586	0.5094176	0.32012352	0.52600586	0.5848294
Sant_0189	0.42118233	0.5094176	0.42118233	0.4505941	0.42118233	0.42118233	0.42118233	0.42118233	0.5094176	0.27412352	0.5094176	N/A	0.48000586	0.42118233	0.5388294	0.48000586	0.42118233	0.5094176	0.24471176	0.24471176	0.39177057	0.3623588	0.30353528	0.30353528	0.5094176	0.5094176	0.5388294	0.5094176	N/A	0.48000586	0.30353528	0.30353528	0.27412352	0.30353528	0.30353528	0.30353528	0.27412352	0.30353528	0.30353528	0.30353528	0.24471176	0.5388294	0.5094176	0.4505941	0.5094176	0.5388294	0.48000586	0.5682411	0.4505941
Sant_0196	0.4549853	0.45379704	0.4549853	0.48439705	0.4549853	0.4549853	0.4549853	0.4549853	0.48439705	0.5432206	0.49659413	0.48000586	N/A	0.4549853	0.50708234	0.56590587	0.4549853	0.49659413	0.39616176	0.39616176	0.42557353	0.5138088	0.39616176	0.39616176	0.45379704	0.5714441	0.48000586	0.43777058	0.42557353	0.56590587	0.5138088	0.5138088	0.5432206	0.5138088	0.5138088	0.5138088	0.48439705	0.5138088	0.5138088	0.5138088	0.4549853	0.48000586	0.6020441	0.6302676	0.43777058	0.42118233	0.63145584	0.49659413	0.42557353
Sant_0199	0.5726323	0.5714441	0.5726323	0.5432206	0.5726323	0.5726323	0.5726323	0.5726323	0.6020441	0.48439705	0.6142412	0.42118233	0.4549853	N/A	0.56590587	0.44825882	0.5138088	0.55541766	0.39616176	0.39616176	0.6020441	0.4549853	0.39616176	0.4549853	0.68909115	0.51262057	0.48000586	0.49659413	0.42557353	0.44825882	0.4549853	0.4549853	0.42557353	0.4549853	0.4549853	0.4549853	0.42557353	0.4549853	0.4549853	0.4549853	0.39616176	0.48000586	0.42557353	0.51262057	0.43777058	0.42118233	0.39616176	0.43777058	0.6020441
Sant_0201	0.50708234	0.53649414	0.50708234	0.53649414	0.50708234	0.50708234	0.50708234	0.50708234	0.53649414	0.36002353	0.55541766	0.5388294	0.50708234	0.56590587	N/A	0.50708234	0.50708234	0.49659413	0.3894353	0.3894353	0.53649414	0.33061177	0.33061177	0.50708234	0.59531766	0.53649414	0.5388294	0.49659413	0.36002353	0.50708234	0.33061177	0.33061177	N/A	0.33061177	0.33061177	0.33061177	N/A	0.33061177	0.33061177	0.33061177	0.3894353	0.48000586	0.41884705	0.53649414	0.49659413	0.5388294	0.3894353	0.55541766	0.53649414
Sant_0224	0.50708234	0.53649414	0.50708234	0.53649414	0.50708234	0.50708234	0.50708234	0.50708234	0.41884705	0.41884705	0.49659413	0.48000586	0.56590587	0.44825882	0.50708234	N/A	0.50708234	0.49659413	0.33061177	0.33061177	0.36002353	0.44825882	0.44825882	0.3894353	0.47767058	0.47767058	0.48000586	0.55541766	0.36002353	0.56590587	0.3894353	0.3894353	0.36002353	0.3894353	0.3894353	0.3894353	0.36002353	0.3894353	0.3894353	0.3894353	0.33061177	0.48000586	0.53649414	0.59531766	0.49659413	0.48000586	0.50708234	0.49659413	0.41884705
Sant_0227	0.5138088	0.5714441	0.5138088	0.5432206	0.5138088	0.5138088	0.5138088	0.5138088	0.6020441	0.42557353	0.43777058	0.42118233	0.4549853	0.5138088	0.50708234	0.50708234	N/A	0.49659413	0.39616176	0.39616176	0.48439705	0.39616176	0.4549853	0.39616176	0.51262057	0.51262057	0.42118233	0.55541766	0.42557353	0.50708234	0.39616176	0.39616176	0.42557353	0.39616176	0.39616176	0.39616176	N/A	0.39616176	0.39616176	0.39616176	0.4549853	0.42118233	0.6020441	0.45379704	0.49659413	0.48000586	0.39616176	0.49659413	0.5432206
Sant_0229	0.37894705	0.46718237	0.37894705	0.4083588	0.37894705	0.37894705	0.37894705	0.37894705	0.46718237	0.3495353	0.5848294	0.5094176	0.49659413	0.55541766	0.49659413	0.49659413	0.49659413	N/A	N/A	N/A	0.46718237	0.43777058	0.32012352	0.32012352	0.46718237	0.5848294	0.5682411	0.5848294	0.29071176	0.49659413	0.37894705	0.37894705	0.4083588	0.37894705	0.37894705	0.37894705	0.3495353	0.37894705	0.37894705	0.37894705	N/A	0.5682411	0.46718237	0.46718237	0.52600586	0.5094176	0.37894705	0.52600586	0.46718237
Sant_0231	0.44631177	0.39497352	0.44631177	0.45237356	0.44631177	0.44631177	0.44631177	0.44631177	0.5700206	0.54752356	N/A	0.24471176	0.39616176	0.39616176	0.3894353	0.33061177	0.39616176	N/A	N/A	0.995	0.49582356	0.5423353	0.62690884	0.5244118	0.39497352	N/A	0.3623588	N/A	0.55382353	0.33061177	0.5092618	0.5092618	N/A	0.5092618	0.5092618	0.5092618	N/A	0.5092618	0.5092618	0.5092618	0.5832353	0.3623588	0.45237356	0.39497352	0.32012352	0.30353528	0.48351178	N/A	N/A
Sant_0232	0.44631177	0.39497352	0.44631177	0.45237356	0.44631177	0.44631177	0.44631177	0.44631177	0.5700206	0.54752356	N/A	0.24471176	0.39616176	0.39616176	0.3894353	0.33061177	0.39616176	N/A	0.995	N/A	0.49582356	0.5423353	0.62690884	0.5244118	0.39497352	N/A	0.3623588	N/A	0.55382353	0.33061177	0.5092618	0.5092618	N/A	0.5092618	0.5092618	0.5092618	N/A	0.5092618	0.5092618	0.5092618	0.5832353	0.3623588	0.45237356	0.39497352	0.32012352	0.30353528	0.48351178	N/A	N/A
Sant_0246	0.5345471	0.4832088	0.5345471	0.5406088	0.5345471	0.5345471	0.5345471	0.5345471	0.59943235	0.5252353	0.46718237	0.39177057	0.42557353	0.6020441	0.53649414	0.36002353	0.48439705	0.46718237	0.49582356	0.49582356	N/A	N/A	N/A	0.49582356	0.54203236	0.42438528	0.4505941	0.3495353	0.4664118	0.36002353	0.49582356	0.49582356	0.4664118	0.49582356	0.49582356	0.49582356	0.4664118	0.49582356	0.49582356	0.49582356	0.554647	0.39177057	0.5406088	0.4832088	0.3495353	0.4505941	N/A	0.3495353	0.59943235
Sant_0250	0.44631177	0.39497352	0.44631177	0.45237356	0.44631177	0.44631177	0.44631177	0.44631177	0.45237356	N/A	0.37894705	0.3623588	0.5138088	0.4549853	0.33061177	0.44825882	0.39616176	0.43777058	0.5423353	0.5423353	N/A	N/A	0.48351178	0.5423353	0.39497352	0.39497352	0.30353528	0.32012352	0.51292354	0.50708234	0.5423353	0.5423353	0.57174706	0.5423353	0.5423353	0.5423353	0.51292354	0.5423353	0.5423353	0.5423353	0.48351178	0.3623588	0.45237356	0.39497352	0.43777058	0.3623588	0.48351178	0.37894705	N/A
Sant_0252	0.44631177	0.39497352	0.44631177	N/A	0.44631177	0.44631177	0.44631177	0.44631177	0.45237356	0.5386736	0.37894705	0.30353528	0.39616176	0.39616176	0.33061177	0.44825882	0.4549853	0.32012352	0.62690884	0.62690884	N/A	0.48351178	N/A	0.8033794	0.39497352	0.39497352	0.30353528	0.32012352	0.5974971	0.44825882	0.5680853	0.5680853	0.5974971	0.5680853	0.5680853	0.5680853	0.5386736	0.5680853	0.5680853	0.5680853	0.5092618	0.3623588	0.45237356	0.45379704	0.43777058	0.30353528	0.48351178	0.37894705	0.45237356
Sant_0254	0.50513536	0.45379704	0.50513536	0.5111971	0.50513536	0.50513536	0.50513536	0.50513536	0.5111971	N/A	0.32012352	0.30353528	0.39616176	0.4549853	0.50708234	0.3894353	0.39616176	0.32012352	0.5244118	0.5244118	0.49582356	0.5423353	0.8033794	N/A	0.45379704	0.5714441	0.30353528	0.32012352	0.6714706	0.3894353	0.62690884	0.62690884	0.6651706	0.62690884	0.62690884	0.62690884	0.6651706	0.62690884	0.62690884	0.62690884	0.5244118	0.24471176	N/A	0.39497352	N/A	0.30353528	0.48351178	0.32012352	0.5111971
Sant_0256	0.6302676	0.6596794	0.6302676	0.6008559	0.6302676	0.6302676	0.6302676	0.6302676	0.6008559	0.36556175	0.6436529	0.5094176	0.45379704	0.68909115	0.59531766	0.47767058	0.51262057	0.46718237	0.39497352	0.39497352	0.54203236	0.39497352	0.39497352	0.45379704	N/A	0.4832088	0.4505941	0.46718237	0.36556175	0.47767058	0.39497352	0.39497352	0.36556175	0.39497352	0.39497352	0.39497352	0.36556175	0.39497352	0.39497352	0.39497352	N/A	0.4505941	0.4832088	0.54203236	0.46718237	0.5094176	0.39497352	0.46718237	0.6008559
Sant_0272	0.39497352	0.4832088	0.39497352	0.42438528	0.39497352	0.39497352	0.39497352	0.39497352	0.6008559	0.42438528	0.46718237	0.5094176	0.5714441	0.51262057	0.53649414	0.47767058	0.51262057	0.5848294	N/A	N/A	0.42438528	0.39497352	0.39497352	0.5714441	0.4832088	N/A	0.5094176	0.5848294	0.36556175	0.47767058	0.39497352	0.39497352	0.36556175	0.39497352	0.39497352	0.39497352	0.36556175	0.39497352	0.39497352	0.39497352	N/A	0.5094176	0.4832088	0.4832088	0.52600586	0.4505941	0.51262057	0.5848294	0.4832088
Sant_0276	0.3623588	0.4505941	0.3623588	0.39177057	0.3623588	0.3623588	0.3623588	0.3623588	0.39177057	0.39177057	0.5094176	0.5388294	0.48000586	0.48000586	0.5388294	0.48000586	0.42118233	0.5682411	0.3623588	0.3623588	0.4505941	0.30353528	0.30353528	0.30353528	0.4505941	0.5094176	N/A	0.5682411	0.27412352	0.48000586	0.3623588	0.3623588	0.33294705	0.3623588	0.3623588	0.3623588	0.33294705	0.3623588	0.3623588	0.3623588	0.24471176	0.65647644	0.4505941	0.5682411	0.5094176	0.5976529	0.42118233	0.5094176	0.39177057
Sant_0285	0.37894705	0.46718237	0.37894705	0.4083588	0.37894705	0.37894705	0.37894705	0.37894705	0.46718237	0.3495353	0.52600586	0.5094176	0.43777058	0.49659413	0.49659413	0.55541766	0.55541766	0.5848294	N/A	N/A	0.3495353	0.32012352	0.32012352	0.32012352	0.46718237	0.5848294	0.5682411	N/A	0.3495353	0.49659413	0.37894705	0.37894705	0.3495353	0.37894705	0.37894705	0.37894705	0.4083588	0.37894705	0.37894705	0.37894705	0.32012352	0.5682411	0.4083588	0.46718237	0.52600586	0.5094176	0.43777058	0.52600586	0.4083588
Sant_0289	0.47572353	0.42438528	0.47572353	0.48178533	0.47572353	0.47572353	0.47572353	0.47572353	0.48178533	0.6357588	0.29071176	N/A	0.42557353	0.42557353	0.36002353	0.36002353	0.42557353	0.29071176	0.55382353	0.55382353	0.4664118	0.51292354	0.5974971	0.6714706	0.36556175	0.36556175	0.27412352	0.3495353	N/A	0.47767058	0.89161474	0.89161474	0.8710529	0.89161474	0.89161474	0.89161474	0.8710529	0.89161474	0.89161474	0.89161474	N/A	0.33294705	0.48178533	0.42438528	0.4083588	0.27412352	0.57174706	0.3495353	0.42296177
Sant_0290	0.44825882	0.47767058	0.44825882	0.47767058	0.44825882	0.44825882	0.44825882	0.44825882	0.41884705	0.36002353	0.49659413	0.48000586	0.56590587	0.44825882	0.50708234	0.56590587	0.50708234	0.49659413	0.33061177	0.33061177	0.36002353	0.50708234	0.44825882	0.3894353	0.47767058	0.47767058	0.48000586	0.49659413	0.47767058	N/A	0.56590587	0.56590587	0.53649414	0.56590587	0.56590587	0.56590587	0.53649414	0.56590587	0.56590587	0.56590587	0.33061177	0.5388294	0.53649414	0.53649414	0.6730647	0.48000586	0.44825882	0.6142412	0.53649414
Sant_0291	0.44631177	N/A	0.44631177	N/A	0.44631177	0.44631177	0.44631177	0.44631177	0.45237356	0.5386736	0.32012352	0.30353528	0.5138088	0.4549853	0.33061177	0.3894353	0.39616176	0.37894705	0.5092618	0.5092618	0.49582356	0.5423353	0.5680853	0.62690884	0.39497352	0.39497352	0.3623588	0.37894705	0.89161474	0.56590587	N/A	0.97985	0.95043826	0.97985	0.97985	0.97985	0.95043826	0.97985	0.97985	0.97985	0.5092618	0.42118233	0.5700206	0.45379704	0.43777058	0.24471176	0.6599824	0.37894705	0.45237356
Sant_0292	0.44631177	N/A	0.44631177	N/A	0.44631177	0.44631177	0.44631177	0.44631177	0.45237356	0.5386736	0.32012352	0.30353528	0.5138088	0.4549853	0.33061177	0.3894353	0.39616176	0.37894705	0.5092618	0.5092618	0.49582356	0.5423353	0.5680853	0.62690884	0.39497352	0.39497352	0.3623588	0.37894705	0.89161474	0.56590587	0.97985	N/A	0.95043826	0.97985	0.97985	0.97985	0.95043826	0.97985	0.97985	0.97985	0.5092618	0.42118233	0.5700206	0.45379704	0.43777058	0.24471176	0.6599824	0.37894705	0.45237356
Sant_0293	0.47572353	0.36556175	0.47572353	0.42296177	0.47572353	0.47572353	0.47572353	0.47572353	0.48178533	0.51811177	0.3495353	0.27412352	0.5432206	0.42557353	N/A	0.36002353	0.42557353	0.4083588	N/A	N/A	0.4664118	0.57174706	0.5974971	0.6651706	0.36556175	0.36556175	0.33294705	0.3495353	0.8710529	0.53649414	0.95043826	0.95043826	N/A	0.95043826	0.95043826	0.95043826	0.92987645	0.95043826	0.95043826	0.95043826	0.54752356	0.39177057	0.5406088	0.42438528	0.4083588	N/A	0.6305706	0.3495353	0.42296177
Sant_0294	0.44631177	N/A	0.44631177	N/A	0.44631177	0.44631177	0.44631177	0.44631177	0.45237356	0.5386736	0.32012352	0.30353528	0.5138088	0.4549853	0.33061177	0.3894353	0.39616176	0.37894705	0.5092618	0.5092618	0.49582356	0.5423353	0.5680853	0.62690884	0.39497352	0.39497352	0.3623588	0.37894705	0.89161474	0.56590587	0.97985	0.97985	0.95043826	N/A	0.97985	0.97985	0.95043826	0.97985	0.97985	0.97985	0.5092618	0.42118233	0.5700206	0.45379704	0.43777058	0.24471176	0.6599824	0.37894705	0.45237356
Sant_0295	0.44631177	N/A	0.44631177	N/A	0.44631177	0.44631177	0.44631177	0.44631177	0.45237356	0.5386736	0.32012352	0.30353528	0.5138088	0.4549853	0.33061177	0.3894353	0.39616176	0.37894705	0.5092618	0.5092618	0.49582356	0.5423353	0.5680853	0.62690884	0.39497352	0.39497352	0.3623588	0.37894705	0.89161474	0.56590587	0.97985	0.97985	0.95043826	0.97985	N/A	0.97985	0.95043826	0.97985	0.97985	0.97985	0.5092618	0.42118233	0.5700206	0.45379704	0.43777058	0.24471176	0.6599824	0.37894705	0.45237356
Sant_0296	0.44631177	N/A	0.44631177	N/A	0.44631177	0.44631177	0.44631177	0.44631177	0.45237356	0.5386736	0.32012352	0.30353528	0.5138088	0.4549853	0.33061177	0.3894353	0.39616176	0.37894705	0.5092618	0.5092618	0.49582356	0.5423353	0.5680853	0.62690884	0.39497352	0.39497352	0.3623588	0.37894705	0.89161474	0.56590587	0.97985	0.97985	0.95043826	0.97985	0.97985	N/A	0.95043826	0.97985	0.97985	0.97985	0.5092618	0.42118233	0.5700206	0.45379704	0.43777058	0.24471176	0.6599824	0.37894705	0.45237356
Sant_0297	0.47572353	0.36556175	0.47572353	0.42296177	0.47572353	0.47572353	0.47572353	0.47572353	0.42296177	0.51811177	0.29071176	0.27412352	0.48439705	0.42557353	N/A	0.36002353	N/A	0.3495353	N/A	N/A	0.4664118	0.51292354	0.5386736	0.6651706	0.36556175	0.36556175	0.33294705	0.4083588	0.8710529	0.53649414	0.95043826	0.95043826	0.92987645	0.95043826	0.95043826	0.95043826	N/A	0.95043826	0.95043826	0.95043826	0.54752356	0.39177057	0.5406088	0.42438528	0.4083588	N/A	0.6305706	0.3495353	0.42296177
Sant_0298	0.44631177	N/A	0.44631177	N/A	0.44631177	0.44631177	0.44631177	0.44631177	0.45237356	0.5386736	0.32012352	0.30353528	0.5138088	0.4549853	0.33061177	0.3894353	0.39616176	0.37894705	0.5092618	0.5092618	0.49582356	0.5423353	0.5680853	0.62690884	0.39497352	0.39497352	0.3623588	0.37894705	0.89161474	0.56590587	0.97985	0.97985	0.95043826	0.97985	0.97985	0.97985	0.95043826	N/A	0.97985	0.97985	0.5092618	0.42118233	0.5700206	0.45379704	0.43777058	0.24471176	0.6599824	0.37894705	0.45237356
Sant_0299	0.44631177	N/A	0.44631177	N/A	0.44631177	0.44631177	0.44631177	0.44631177	0.45237356	0.5386736	0.32012352	0.30353528	0.5138088	0.4549853	0.33061177	0.3894353	0.39616176	0.37894705	0.5092618	0.5092618	0.49582356	0.5423353	0.5680853	0.62690884	0.39497352	0.39497352	0.3623588	0.37894705	0.89161474	0.56590587	0.97985	0.97985	0.95043826	0.97985	0.97985	0.97985	0.95043826	0.97985	N/A	0.97985	0.5092618	0.42118233	0.5700206	0.45379704	0.43777058	0.24471176	0.6599824	0.37894705	0.45237356
Sant_0300	0.44631177	N/A	0.44631177	N/A	0.44631177	0.44631177	0.44631177	0.44631177	0.45237356	0.5386736	0.32012352	0.30353528	0.5138088	0.4549853	0.33061177	0.3894353	0.39616176	0.37894705	0.5092618	0.5092618	0.49582356	0.5423353	0.5680853	0.62690884	0.39497352	0.39497352	0.3623588	0.37894705	0.89161474	0.56590587	0.97985	0.97985	0.95043826	0.97985	0.97985	0.97985	0.95043826	0.97985	0.97985	N/A	0.5092618	0.42118233	0.5700206	0.45379704	0.43777058	0.24471176	0.6599824	0.37894705	0.45237356
Sant_0328	0.44631177	0.39497352	0.44631177	N/A	0.44631177	0.44631177	0.44631177	0.44631177	0.5111971	N/A	0.37894705	0.24471176	0.4549853	0.39616176	0.3894353	0.33061177	0.4549853	N/A	0.5832353	0.5832353	0.554647	0.48351178	0.5092618	0.5244118	N/A	N/A	0.24471176	0.32012352	N/A	0.33061177	0.5092618	0.5092618	0.54752356	0.5092618	0.5092618	0.5092618	0.54752356	0.5092618	0.5092618	0.5092618	N/A	0.30353528	N/A	0.39497352	0.32012352	0.30353528	0.5423353	0.37894705	N/A
Sant_0329	0.3623588	0.4505941	0.3623588	0.39177057	0.3623588	0.3623588	0.3623588	0.3623588	0.39177057	0.33294705	0.5094176	0.5388294	0.48000586	0.48000586	0.48000586	0.48000586	0.42118233	0.5682411	0.3623588	0.3623588	0.39177057	0.3623588	0.3623588	0.24471176	0.4505941	0.5094176	0.65647644	0.5682411	0.33294705	0.5388294	0.42118233	0.42118233	0.39177057	0.42118233	0.42118233	0.42118233	0.39177057	0.42118233	0.42118233	0.42118233	0.30353528	N/A	0.4505941	0.5094176	0.5682411	0.5388294	0.42118233	0.5094176	0.39177057
Sant_0331	0.5700206	0.54203236	0.5700206	0.59943235	0.5700206	0.5700206	0.5700206	0.5700206	0.5406088	0.48178533	0.4083588	0.5094176	0.6020441	0.42557353	0.41884705	0.53649414	0.6020441	0.46718237	0.45237356	0.45237356	0.5406088	0.45237356	0.45237356	N/A	0.4832088	0.4832088	0.4505941	0.4083588	0.48178533	0.53649414	0.5700206	0.5700206	0.5406088	0.5700206	0.5700206	0.5700206	0.5406088	0.5700206	0.5700206	0.5700206	N/A	0.4505941	N/A	0.6008559	0.46718237	0.39177057	0.62884414	0.46718237	0.59943235
Sant_0332	0.51262057	0.4832088	0.51262057	0.4832088	0.51262057	0.51262057	0.51262057	0.51262057	0.42438528	0.54203236	0.52600586	0.4505941	0.6302676	0.51262057	0.53649414	0.59531766	0.45379704	0.46718237	0.39497352	0.39497352	0.4832088	0.39497352	0.45379704	0.39497352	0.54203236	0.4832088	0.5682411	0.46718237	0.42438528	0.53649414	0.45379704	0.45379704	0.42438528	0.45379704	0.45379704	0.45379704	0.42438528	0.45379704	0.45379704	0.45379704	0.39497352	0.5094176	0.6008559	N/A	0.46718237	0.5094176	0.5714441	0.46718237	0.4832088
Sant_0333	0.37894705	0.46718237	0.37894705	0.4083588	0.37894705	0.37894705	0.37894705	0.37894705	0.46718237	0.29071176	0.52600586	0.5094176	0.43777058	0.43777058	0.49659413	0.49659413	0.49659413	0.52600586	0.32012352	0.32012352	0.3495353	0.43777058	0.43777058	N/A	0.46718237	0.52600586	0.5094176	0.52600586	0.4083588	0.6730647	0.43777058	0.43777058	0.4083588	0.43777058	0.43777058	0.43777058	0.4083588	0.43777058	0.43777058	0.43777058	0.32012352	0.5682411	0.46718237	0.46718237	N/A	0.5094176	0.32012352	0.70247644	0.52600586
Sant_0335	0.3623588	0.4505941	0.3623588	0.39177057	0.3623588	0.3623588	0.3623588	0.3623588	0.39177057	0.33294705	0.5094176	0.5388294	0.42118233	0.42118233	0.5388294	0.48000586	0.48000586	0.5094176	0.30353528	0.30353528	0.4505941	0.3623588	0.30353528	0.30353528	0.5094176	0.4505941	0.5976529	0.5094176	0.27412352	0.48000586	0.24471176	0.24471176	N/A	0.24471176	0.24471176	0.24471176	N/A	0.24471176	0.24471176	0.24471176	0.30353528	0.5388294	0.39177057	0.5094176	0.5094176	N/A	0.30353528	0.5094176	0.39177057
Sant_0340	0.44631177	0.39497352	0.44631177	0.45237356	0.44631177	0.44631177	0.44631177	0.44631177	0.45237356	0.57174706	0.32012352	0.48000586	0.63145584	0.39616176	0.3894353	0.50708234	0.39616176	0.37894705	0.48351178	0.48351178	N/A	0.48351178	0.48351178	0.48351178	0.39497352	0.51262057	0.42118233	0.43777058	0.57174706	0.44825882	0.6599824	0.6599824	0.6305706	0.6599824	0.6599824	0.6599824	0.6305706	0.6599824	0.6599824	0.6599824	0.5423353	0.42118233	0.62884414	0.5714441	0.32012352	0.30353528	N/A	0.37894705	N/A
Sant_0343	0.37894705	0.46718237	0.37894705	0.4083588	0.37894705	0.37894705	0.37894705	0.37894705	0.52600586	0.3495353	0.52600586	0.5682411	0.49659413	0.43777058	0.55541766	0.49659413	0.49659413	0.52600586	N/A	N/A	0.3495353	0.37894705	0.37894705	0.32012352	0.46718237	0.5848294	0.5094176	0.52600586	0.3495353	0.6142412	0.37894705	0.37894705	0.3495353	0.37894705	0.37894705	0.37894705	0.3495353	0.37894705	0.37894705	0.37894705	0.37894705	0.5094176	0.46718237	0.46718237	0.70247644	0.5094176	0.37894705	N/A	0.52600586
Sant_0348	0.5700206	0.4832088	0.5700206	0.5406088	0.5700206	0.5700206	0.5700206	0.5700206	0.5406088	0.42296177	0.5848294	0.4505941	0.42557353	0.6020441	0.53649414	0.41884705	0.5432206	0.46718237	N/A	N/A	0.59943235	N/A	0.45237356	0.5111971	0.6008559	0.4832088	0.39177057	0.4083588	0.42296177	0.53649414	0.45237356	0.45237356	0.42296177	0.45237356	0.45237356	0.45237356	0.42296177	0.45237356	0.45237356	0.45237356	N/A	0.39177057	0.59943235	0.4832088	0.52600586	0.39177057	N/A	0.52600586	N/A
Sant_0357	0.42118233	0.4505941	0.42118233	0.4505941	0.42118233	0.42118233	0.42118233	0.42118233	0.39177057	0.33294705	0.5094176	0.5388294	0.5388294	0.42118233	0.48000586	0.5388294	0.48000586	0.5094176	0.24471176	0.24471176	0.39177057	0.3623588	0.3623588	0.24471176	0.4505941	0.4505941	0.5976529	0.5094176	0.33294705	0.5976529	0.42118233	0.42118233	0.39177057	0.42118233	0.42118233	0.42118233	0.39177057	0.42118233	0.42118233	0.42118233	0.24471176	0.5976529	0.5682411	0.5682411	0.5682411	0.5388294	0.42118233	0.5682411	0.4505941
Sant_0370	0.45379704	0.4832088	0.45379704	0.42438528	0.45379704	0.45379704	0.45379704	0.45379704	0.42438528	0.4832088	0.5848294	0.4505941	0.68909115	0.5714441	0.47767058	0.53649414	0.45379704	0.5848294	N/A	N/A	0.4832088	0.45379704	0.45379704	0.39497352	0.54203236	0.54203236	0.5094176	0.46718237	0.42438528	0.47767058	0.45379704	0.45379704	0.4832088	0.45379704	0.45379704	0.45379704	0.42438528	0.45379704	0.45379704	0.45379704	0.45379704	0.5094176	0.54203236	0.6596794	0.46718237	0.4505941	0.45379704	0.46718237	0.4832088
Sant_0372	0.50513536	0.39497352	0.50513536	0.45237356	0.50513536	0.50513536	0.50513536	0.50513536	N/A	0.65632063	0.37894705	0.30353528	0.39616176	0.5138088	0.33061177	0.3894353	0.39616176	0.37894705	0.5680853	0.5680853	N/A	0.60115886	0.5092618	0.5680853	0.45379704	0.45379704	0.3623588	0.43777058	0.65632063	0.33061177	0.5680853	0.5680853	0.5386736	0.5680853	0.5680853	0.5680853	0.5386736	0.5680853	0.5680853	0.5680853	0.5092618	0.3623588	0.45237356	0.45379704	0.32012352	0.30353528	0.5423353	0.32012352	0.45237356
Sant_0377	0.44631177	0.39497352	0.44631177	N/A	0.44631177	0.44631177	0.44631177	0.44631177	0.5111971	0.6063471	0.37894705	0.24471176	0.39616176	0.4549853	0.3894353	0.44825882	0.39616176	N/A	0.5244118	0.5244118	0.554647	0.5423353	0.5092618	0.5244118	0.39497352	0.39497352	0.24471176	N/A	0.55382353	0.3894353	0.5092618	0.5092618	N/A	0.5092618	0.5092618	0.5092618	N/A	0.5092618	0.5092618	0.5092618	0.5832353	0.24471176	0.45237356	0.45379704	0.32012352	0.30353528	0.48351178	0.32012352	0.62884414
Sant_0390	0.37894705	0.46718237	0.37894705	0.4083588	0.37894705	0.37894705	0.37894705	0.37894705	0.46718237	0.4083588	0.52600586	0.5094176	0.43777058	0.43777058	0.55541766	0.49659413	0.55541766	0.52600586	0.32012352	0.32012352	0.46718237	0.37894705	0.37894705	0.32012352	0.46718237	0.52600586	0.5682411	0.52600586	0.29071176	0.55541766	0.32012352	0.32012352	0.29071176	0.32012352	0.32012352	0.32012352	0.29071176	0.32012352	0.32012352	0.32012352	0.37894705	0.5094176	0.46718237	0.52600586	0.6436529	0.62706465	0.32012352	0.6436529	0.46718237
Sant_0393	0.50708234	0.47767058	0.50708234	0.47767058	0.50708234	0.50708234	0.50708234	0.50708234	0.41884705	0.36002353	0.6730647	0.48000586	0.56590587	0.56590587	0.56590587	0.56590587	0.44825882	0.55541766	0.33061177	0.33061177	0.41884705	0.44825882	0.3894353	0.33061177	0.59531766	0.53649414	0.48000586	0.55541766	0.41884705	0.56590587	0.44825882	0.44825882	0.47767058	0.44825882	0.44825882	0.44825882	0.41884705	0.44825882	0.44825882	0.44825882	0.3894353	0.48000586	0.47767058	0.59531766	0.49659413	0.48000586	0.44825882	0.49659413	0.53649414
Sant_0400	0.3623588	0.4505941	0.3623588	0.39177057	0.3623588	0.3623588	0.3623588	0.3623588	0.39177057	N/A	0.5094176	0.5388294	0.42118233	0.42118233	0.48000586	0.48000586	0.48000586	0.5094176	0.24471176	0.24471176	0.33294705	0.3623588	0.3623588	0.24471176	0.5094176	0.4505941	0.5388294	0.5094176	0.27412352	0.5976529	0.3623588	0.3623588	0.33294705	0.3623588	0.3623588	0.3623588	0.33294705	0.3623588	0.3623588	0.3623588	0.30353528	0.5388294	0.4505941	0.4505941	0.62706465	0.5976529	0.30353528	0.62706465	0.5094176
Sant_0403	0.5700206	0.54203236	0.5700206	0.5406088	0.5700206	0.5700206	0.5700206	0.5700206	0.5406088	0.5406088	0.46718237	0.4505941	0.66086763	0.6020441	0.53649414	0.47767058	0.48439705	0.46718237	N/A	N/A	0.48178533	0.5111971	0.45237356	N/A	0.54203236	0.54203236	0.4505941	0.4083588	0.42296177	0.47767058	0.45237356	0.45237356	0.42296177	0.45237356	0.45237356	0.45237356	0.42296177	0.45237356	0.45237356	0.45237356	0.45237356	0.4505941	0.48178533	0.54203236	0.4083588	0.39177057	0.5111971	0.46718237	0.48178533
Sant_0411	0.5933706	0.54203236	0.5933706	0.5406088	0.5933706	0.5933706	0.5933706	0.5933706	0.5406088	0.5252353	0.4083588	0.39177057	0.42557353	0.5432206	0.41884705	0.41884705	0.5432206	0.46718237	0.49582356	0.49582356	0.4664118	0.49582356	0.49582356	0.554647	0.4832088	0.54203236	0.33294705	0.46718237	0.5252353	0.36002353	0.49582356	0.49582356	0.5252353	0.49582356	0.49582356	0.49582356	0.4664118	0.49582356	0.49582356	0.49582356	0.554647	0.33294705	0.48178533	0.42438528	0.3495353	0.33294705	N/A	0.3495353	0.5406088
Sant_0412	0.42118233	0.5094176	0.42118233	0.4505941	0.42118233	0.42118233	0.42118233	0.42118233	0.39177057	0.33294705	0.5094176	0.5388294	0.48000586	0.42118233	0.48000586	0.48000586	0.48000586	0.5094176	0.30353528	0.30353528	0.33294705	0.3623588	0.30353528	0.24471176	0.4505941	0.4505941	0.5388294	0.5094176	N/A	0.5388294	0.30353528	0.30353528	0.27412352	0.30353528	0.30353528	0.30353528	0.27412352	0.30353528	0.30353528	0.30353528	0.30353528	0.5388294	0.4505941	0.5094176	0.5094176	0.5388294	0.42118233	0.5094176	0.39177057
Sant_0419	0.47572353	0.42438528	0.47572353	0.48178533	0.47572353	0.47572353	0.47572353	0.47572353	0.48178533	0.5769353	0.29071176	0.33294705	0.48439705	N/A	N/A	N/A	N/A	0.29071176	N/A	N/A	0.5252353	0.57174706	0.5974971	0.54752356	0.36556175	0.42438528	0.33294705	0.3495353	0.6357588	0.47767058	0.65632063	0.65632063	0.6357588	0.65632063	0.65632063	0.65632063	0.6357588	0.65632063	0.65632063	0.65632063	0.54752356	0.39177057	0.48178533	0.4832088	0.3495353	0.33294705	0.6893941	0.3495353	0.42296177
Sant_0460	0.3623588	0.4505941	0.3623588	0.39177057	0.3623588	0.3623588	0.3623588	0.3623588	0.39177057	0.33294705	0.5094176	0.5388294	0.42118233	0.48000586	0.48000586	0.5388294	0.48000586	0.5682411	0.3623588	0.3623588	0.39177057	0.30353528	0.3623588	0.24471176	0.4505941	0.5094176	0.5976529	0.5682411	N/A	0.48000586	0.30353528	0.30353528	0.27412352	0.30353528	0.30353528	0.30353528	0.27412352	0.30353528	0.30353528	0.30353528	0.24471176	0.5976529	0.39177057	0.4505941	0.5094176	0.5976529	0.42118233	0.5094176	0.39177057
Sant_0464	0.65219414	0.54203236	0.65219414	0.59943235	0.65219414	0.65219414	0.65219414	0.65219414	0.48178533	0.4664118	0.52600586	0.33294705	0.5432206	0.48439705	0.36002353	0.47767058	0.5432206	0.46718237	0.49582356	0.49582356	0.4664118	0.49582356	0.49582356	0.49582356	0.4832088	0.54203236	0.33294705	0.4083588	0.4664118	0.47767058	N/A	N/A	0.4664118	N/A	N/A	N/A	0.4664118	N/A	N/A	N/A	0.554647	0.33294705	0.59943235	0.4832088	0.4083588	0.33294705	N/A	0.4083588	0.59943235
Sant_0490	0.5726323	0.5714441	0.5726323	0.6020441	0.5726323	0.5726323	0.5726323	0.5726323	0.66086763	N/A	0.55541766	0.42118233	0.4549853	0.63145584	0.6247294	0.44825882	0.69027936	0.49659413	0.39616176	0.39616176	0.66086763	0.39616176	0.39616176	0.5138088	0.6302676	0.51262057	0.42118233	0.49659413	0.48439705	0.44825882	0.39616176	0.39616176	0.42557353	0.39616176	0.39616176	0.39616176	N/A	0.39616176	0.39616176	0.39616176	0.39616176	0.42118233	0.48439705	0.45379704	0.43777058	0.48000586	0.39616176	0.43777058	0.66086763
Sant_0497	0.43777058	0.46718237	0.43777058	0.46718237	0.43777058	0.43777058	0.43777058	0.43777058	0.52600586	0.29071176	0.52600586	0.5094176	0.49659413	0.43777058	0.55541766	0.49659413	0.49659413	0.5848294	0.32012352	0.32012352	0.46718237	0.37894705	N/A	0.43777058	0.46718237	0.6436529	0.5094176	0.52600586	0.29071176	0.49659413	N/A	N/A	0.29071176	N/A	N/A	N/A	0.29071176	N/A	N/A	N/A	0.32012352	0.5094176	0.46718237	0.46718237	0.5848294	0.5094176	0.32012352	0.5848294	0.52600586
Sant_0506	0.3623588	0.4505941	0.3623588	0.39177057	0.3623588	0.3623588	0.3623588	0.3623588	0.4505941	0.27412352	0.5094176	0.5388294	0.42118233	0.48000586	0.48000586	0.48000586	0.5388294	0.5682411	0.24471176	0.24471176	0.33294705	0.30353528	0.30353528	0.24471176	0.4505941	0.5094176	0.5976529	0.62706465	0.27412352	0.5388294	0.3623588	0.3623588	0.33294705	0.3623588	0.3623588	0.3623588	0.39177057	0.3623588	0.3623588	0.3623588	0.24471176	0.5976529	0.4505941	0.4505941	0.5682411	0.5388294	0.3623588	0.5682411	0.4505941
Sant_0709	0.3623588	0.4505941	0.3623588	0.39177057	0.3623588	0.3623588	0.3623588	0.3623588	0.39177057	N/A	0.5094176	0.5388294	0.48000586	0.42118233	0.48000586	0.48000586	0.48000586	0.5094176	0.30353528	0.30353528	0.33294705	0.30353528	0.3623588	0.24471176	0.4505941	0.5094176	0.5388294	0.5094176	0.27412352	0.5976529	0.3623588	0.3623588	0.33294705	0.3623588	0.3623588	0.3623588	0.33294705	0.3623588	0.3623588	0.3623588	0.24471176	0.5388294	0.4505941	0.4505941	0.62706465	0.5388294	0.30353528	0.62706465	0.5094176
Sant_0733	0.3623588	0.4505941	0.3623588	0.39177057	0.3623588	0.3623588	0.3623588	0.3623588	0.4505941	0.33294705	0.5094176	0.5976529	0.48000586	0.48000586	0.5388294	0.48000586	0.42118233	0.5682411	0.30353528	0.30353528	0.33294705	0.30353528	0.30353528	0.30353528	0.4505941	0.5682411	0.5976529	0.5682411	N/A	0.48000586	0.30353528	0.30353528	0.27412352	0.30353528	0.30353528	0.30353528	0.27412352	0.30353528	0.30353528	0.30353528	0.24471176	0.5976529	0.39177057	0.5094176	0.5094176	0.5388294	0.48000586	0.5682411	0.39177057
Sant_0735	0.47572353	0.36556175	0.47572353	0.42296177	0.47572353	0.47572353	0.47572353	0.47572353	0.42296177	0.51811177	0.29071176	N/A	0.42557353	0.42557353	0.36002353	N/A	N/A	0.29071176	N/A	N/A	0.4664118	N/A	0.5974971	0.55382353	0.36556175	0.42438528	N/A	0.3495353	0.52816176	N/A	0.5386736	0.5386736	0.51811177	0.5386736	0.5386736	0.5386736	0.5769353	0.5386736	0.5386736	0.5386736	0.5575735	N/A	0.48178533	0.42438528	0.29071176	0.27412352	N/A	0.29071176	0.42296177
Sant_0736	0.51262057	0.54203236	0.51262057	0.4832088	0.51262057	0.51262057	0.51262057	0.51262057	0.4832088	0.4832088	0.52600586	0.5094176	0.6302676	0.51262057	0.53649414	0.53649414	0.45379704	0.46718237	N/A	N/A	0.36556175	0.39497352	0.39497352	N/A	0.54203236	0.54203236	0.4505941	0.46718237	0.42438528	0.59531766	0.45379704	0.45379704	0.42438528	0.45379704	0.45379704	0.45379704	0.42438528	0.45379704	0.45379704	0.45379704	0.39497352	0.4505941	0.4832088	0.6008559	0.52600586	0.4505941	0.51262057	0.5848294	0.54203236
Sant_0738	0.50513536	0.39497352	0.50513536	0.45237356	0.50513536	0.50513536	0.50513536	0.50513536	0.45237356	0.5386736	0.37894705	0.3623588	0.5138088	0.39616176	0.33061177	0.44825882	0.39616176	0.37894705	0.62690884	0.62690884	N/A	0.6599824	0.62690884	0.62690884	0.45379704	N/A	0.30353528	0.37894705	0.5974971	0.3894353	0.5680853	0.5680853	0.5974971	0.5680853	0.5680853	0.5680853	0.5386736	0.5680853	0.5680853	0.5680853	0.5680853	0.30353528	0.5111971	0.51262057	N/A	0.30353528	0.6599824	N/A	N/A
Sant_0740	0.51262057	0.54203236	0.51262057	0.54203236	0.51262057	0.51262057	0.51262057	0.51262057	0.4832088	0.54203236	0.52600586	0.4505941	0.5714441	0.5714441	0.53649414	0.59531766	0.45379704	0.52600586	0.39497352	0.39497352	0.6008559	0.45379704	0.39497352	N/A	0.54203236	0.4832088	0.5682411	0.46718237	0.36556175	0.53649414	0.45379704	0.45379704	0.42438528	0.45379704	0.45379704	0.45379704	0.42438528	0.45379704	0.45379704	0.45379704	0.39497352	0.5094176	0.54203236	0.6596794	0.46718237	0.5094176	0.51262057	0.46718237	0.4832088
Sant_0741	0.47572353	0.4832088	0.47572353	0.48178533	0.47572353	0.47572353	0.47572353	0.47572353	0.59943235	0.5252353	0.4083588	0.33294705	N/A	0.5432206	0.47767058	0.41884705	0.66086763	0.4083588	0.554647	0.554647	0.5840588	N/A	0.49582356	N/A	0.4832088	0.42438528	0.33294705	0.4083588	0.5252353	0.47767058	N/A	N/A	0.4664118	N/A	N/A	N/A	0.4664118	N/A	N/A	N/A	0.49582356	0.39177057	0.48178533	0.36556175	0.46718237	0.39177057	0.49582356	0.4083588	0.5406088
Sant_0743	0.5639589	0.45379704	0.5639589	0.5111971	0.5639589	0.5639589	0.5639589	0.5639589	0.5111971	N/A	0.32012352	0.24471176	0.39616176	0.39616176	0.3894353	0.33061177	0.39616176	0.32012352	0.5244118	0.5244118	0.49582356	0.48351178	0.62690884	0.64205885	0.51262057	N/A	0.24471176	0.32012352	0.5575735	0.3894353	0.5680853	0.5680853	0.6063471	0.5680853	0.5680853	0.5680853	0.54752356	0.5680853	0.5680853	0.5680853	0.5294118	0.30353528	N/A	N/A	0.32012352	0.24471176	0.60115886	0.32012352	0.45237356
Sant_0754	N/A	0.36556175	N/A	0.42296177	N/A	N/A	N/A	N/A	0.42296177	0.51811177	0.29071176	0.33294705	0.48439705	0.42557353	0.36002353	N/A	0.48439705	0.3495353	0.61264706	0.61264706	0.5252353	0.6893941	0.5386736	N/A	0.36556175	0.42438528	0.27412352	0.3495353	0.5869853	0.36002353	0.5974971	0.5974971	0.6357588	0.5974971	0.5974971	0.5974971	0.6357588	0.5974971	0.5974971	0.5974971	0.616397	0.33294705	0.42296177	0.36556175	0.29071176	N/A	0.6305706	0.29071176	0.5406088
Sant_0755	0.4549853	0.51262057	0.4549853	0.48439705	0.4549853	0.4549853	0.4549853	0.4549853	0.6020441	0.42557353	0.43777058	0.5388294	0.5138088	0.4549853	0.50708234	0.44825882	0.5726323	0.43777058	0.39616176	0.39616176	0.42557353	0.39616176	0.5138088	0.39616176	0.51262057	0.5714441	0.42118233	0.55541766	0.42557353	0.56590587	0.5138088	0.5138088	0.48439705	0.5138088	0.5138088	0.5138088	0.5432206	0.5138088	0.5138088	0.5138088	0.39616176	0.42118233	0.5432206	0.51262057	0.55541766	0.42118233	0.5726323	0.6142412	0.5432206
Sant_0759	0.44825882	0.53649414	0.44825882	0.47767058	0.44825882	0.44825882	0.44825882	0.44825882	0.53649414	N/A	0.49659413	0.5976529	0.50708234	0.44825882	0.56590587	0.50708234	0.50708234	0.49659413	0.33061177	0.33061177	0.41884705	0.33061177	0.50708234	0.33061177	0.53649414	0.53649414	0.48000586	0.49659413	0.36002353	0.6247294	0.44825882	0.44825882	0.41884705	0.44825882	0.44825882	0.44825882	0.41884705	0.44825882	0.44825882	0.44825882	0.3894353	0.48000586	0.53649414	0.53649414	0.6142412	0.48000586	0.50708234	0.6730647	0.53649414
Sant_0760	0.44825882	0.53649414	0.44825882	0.47767058	0.44825882	0.44825882	0.44825882	0.44825882	0.59531766	N/A	0.49659413	0.48000586	0.50708234	0.56590587	0.56590587	0.50708234	0.50708234	0.49659413	0.33061177	0.33061177	0.41884705	0.44825882	0.33061177	0.3894353	0.53649414	0.59531766	0.48000586	0.49659413	N/A	0.56590587	0.33061177	0.33061177	N/A	0.33061177	0.33061177	0.33061177	N/A	0.33061177	0.33061177	0.33061177	0.3894353	0.48000586	0.41884705	0.47767058	0.6142412	0.48000586	0.33061177	0.6142412	0.47767058
Sant_0761	0.44825882	0.47767058	0.44825882	0.47767058	0.44825882	0.44825882	0.44825882	0.44825882	0.47767058	0.41884705	0.55541766	0.48000586	0.50708234	0.6247294	0.56590587	0.6247294	0.50708234	0.55541766	0.33061177	0.33061177	0.47767058	0.44825882	0.33061177	0.33061177	0.53649414	0.53649414	0.5388294	0.6142412	0.41884705	0.56590587	0.44825882	0.44825882	0.41884705	0.44825882	0.44825882	0.44825882	0.41884705	0.44825882	0.44825882	0.44825882	0.33061177	0.5388294	0.47767058	0.53649414	0.49659413	0.48000586	0.44825882	0.49659413	0.47767058
Sant_0762	0.4549853	0.45379704	0.4549853	0.48439705	0.4549853	0.4549853	0.4549853	0.4549853	0.48439705	0.5432206	0.49659413	0.42118233	0.63145584	0.63145584	0.50708234	0.6247294	0.5138088	0.49659413	0.39616176	0.39616176	0.48439705	0.5138088	0.39616176	0.39616176	0.51262057	0.51262057	0.48000586	0.55541766	0.5432206	0.56590587	0.5726323	0.5726323	0.5432206	0.5726323	0.5726323	0.5726323	0.5432206	0.5726323	0.5726323	0.5726323	0.39616176	0.48000586	0.5432206	0.5714441	0.43777058	0.42118233	0.5726323	0.43777058	0.48439705
Sant_0772	0.5639589	0.51262057	0.5639589	0.5700206	0.5639589	0.5639589	0.5639589	0.5639589	0.45237356	0.47572353	0.49659413	0.42118233	0.63145584	0.4549853	0.3894353	0.50708234	0.39616176	0.43777058	0.50513536	0.50513536	0.47572353	0.68160594	0.44631177	0.44631177	0.51262057	0.45379704	0.42118233	0.43777058	N/A	0.50708234	0.50513536	0.50513536	0.5345471	0.50513536	0.50513536	0.50513536	0.47572353	0.50513536	0.50513536	0.50513536	0.5639589	0.42118233	0.5700206	0.51262057	0.37894705	0.42118233	0.6227824	0.37894705	0.5111971
Sant_0774	0.5138088	0.51262057	0.5138088	0.5432206	0.5138088	0.5138088	0.5138088	0.5138088	0.48439705	0.48439705	0.43777058	0.42118233	0.5138088	0.4549853	0.56590587	0.50708234	0.5138088	0.43777058	0.5726323	0.5726323	0.6020441	0.4549853	0.5138088	0.39616176	0.45379704	0.51262057	0.5388294	0.43777058	N/A	0.50708234	0.39616176	0.39616176	N/A	0.39616176	0.39616176	0.39616176	N/A	0.39616176	0.39616176	0.39616176	0.4549853	0.48000586	0.48439705	0.5714441	0.55541766	0.5388294	0.39616176	0.55541766	0.5432206
Sant_0776	0.4549853	0.51262057	0.4549853	0.48439705	0.4549853	0.4549853	0.4549853	0.4549853	0.5432206	N/A	0.43777058	0.48000586	0.5138088	0.5138088	0.50708234	0.56590587	0.5726323	0.43777058	0.39616176	0.39616176	N/A	0.5138088	0.39616176	0.5138088	0.5714441	0.5714441	0.42118233	0.49659413	0.42557353	0.44825882	0.4549853	0.4549853	0.48439705	0.4549853	0.4549853	0.4549853	0.48439705	0.4549853	0.4549853	0.4549853	0.4549853	0.42118233	0.48439705	0.45379704	0.49659413	0.48000586	0.4549853	0.49659413	0.48439705
Sant_0783	N/A	0.36556175	N/A	0.42296177	N/A	N/A	N/A	N/A	0.48178533	0.51811177	0.3495353	0.27412352	0.42557353	N/A	0.36002353	0.36002353	N/A	0.4083588	0.6063471	0.6063471	0.4664118	N/A	0.5974971	N/A	0.36556175	0.36556175	0.39177057	0.3495353	0.51811177	N/A	0.5386736	0.5386736	0.51811177	0.5386736	0.5386736	0.5386736	0.5769353	0.5386736	0.5386736	0.5386736	0.54752356	0.33294705	0.42296177	0.4832088	0.29071176	0.27412352	0.57174706	0.29071176	0.48178533
Sant_0785	0.44631177	0.39497352	0.44631177	0.45237356	0.44631177	0.44631177	0.44631177	0.44631177	0.45237356	0.5386736	0.37894705	0.30353528	0.5138088	0.5138088	0.33061177	0.3894353	0.39616176	0.37894705	0.5680853	0.5680853	0.554647	0.60115886	0.5680853	0.5092618	0.39497352	0.51262057	0.30353528	0.32012352	0.65632063	0.3894353	0.62690884	0.62690884	0.5974971	0.62690884	0.62690884	0.62690884	0.5974971	0.62690884	0.62690884	0.62690884	0.5680853	0.3623588	0.5700206	0.51262057	0.37894705	0.24471176	0.5423353	0.32012352	0.5111971
Sant_0788	0.44825882	0.47767058	0.44825882	0.47767058	0.44825882	0.44825882	0.44825882	0.44825882	0.41884705	0.47767058	0.49659413	0.48000586	0.6247294	0.44825882	0.56590587	0.6247294	0.44825882	0.49659413	0.3894353	0.3894353	0.47767058	0.3894353	0.3894353	0.33061177	0.47767058	0.47767058	0.5976529	0.49659413	0.36002353	0.56590587	0.44825882	0.44825882	0.41884705	0.44825882	0.44825882	0.44825882	0.41884705	0.44825882	0.44825882	0.44825882	0.33061177	0.5388294	0.59531766	0.77178824	0.49659413	0.5388294	0.56590587	0.49659413	0.41884705
Sant_0790	0.5933706	0.54203236	0.5933706	0.59943235	0.5933706	0.5933706	0.5933706	0.5933706	0.5406088	0.5252353	0.4083588	0.39177057	0.48439705	0.42557353	0.53649414	0.36002353	0.5432206	0.4083588	0.554647	0.554647	0.4664118	N/A	0.49582356	0.49582356	0.42438528	0.42438528	0.33294705	0.4083588	0.5840588	0.47767058	0.49582356	0.49582356	0.4664118	0.49582356	0.49582356	0.49582356	0.4664118	0.49582356	0.49582356	0.49582356	0.49582356	0.39177057	0.42296177	0.42438528	0.46718237	0.33294705	N/A	0.46718237	0.48178533
Sant_0824	0.44631177	0.45379704	0.44631177	0.45237356	0.44631177	0.44631177	0.44631177	0.44631177	0.62884414	0.5345471	0.37894705	0.42118233	0.39616176	0.4549853	0.44825882	0.44825882	0.63145584	0.49659413	0.44631177	0.44631177	0.5933706	0.44631177	0.44631177	0.50513536	0.45379704	0.6302676	0.48000586	0.6142412	0.47572353	0.3894353	0.44631177	0.44631177	N/A	0.44631177	0.44631177	0.44631177	0.47572353	0.44631177	0.44631177	0.44631177	0.50513536	0.42118233	0.5111971	0.45379704	0.43777058	0.48000586	0.50513536	0.43777058	0.45237356
Sant_0851	0.5111971	0.4832088	0.5111971	0.48178533	0.5111971	0.5111971	0.5111971	0.5111971	0.48178533	0.48178533	0.46718237	0.4505941	0.6020441	0.48439705	0.47767058	0.47767058	0.48439705	0.4083588	0.45237356	0.45237356	0.42296177	N/A	0.5700206	0.45237356	0.4832088	0.4832088	0.4505941	0.4083588	0.5406088	0.59531766	0.5700206	0.5700206	0.5406088	0.5700206	0.5700206	0.5700206	0.5406088	0.5700206	0.5700206	0.5700206	0.45237356	0.5094176	0.59943235	0.6008559	0.5848294	0.39177057	0.5111971	0.5848294	0.59943235
Sant_0855	0.5138088	0.5714441	0.5138088	0.5432206	0.5138088	0.5138088	0.5138088	0.5138088	0.5432206	0.42557353	0.43777058	0.42118233	0.5138088	0.5726323	0.50708234	0.56590587	0.63145584	0.49659413	0.4549853	0.4549853	N/A	0.39616176	0.39616176	0.39616176	0.51262057	0.51262057	0.48000586	0.55541766	0.42557353	0.44825882	0.39616176	0.39616176	N/A	0.39616176	0.39616176	0.39616176	0.42557353	0.39616176	0.39616176	0.39616176	0.4549853	0.48000586	0.5432206	0.5714441	0.43777058	0.42118233	0.5726323	0.43777058	0.42557353
Sant_0865	0.44631177	0.39497352	0.44631177	N/A	0.44631177	0.44631177	0.44631177	0.44631177	0.5111971	N/A	0.37894705	0.3623588	0.39616176	0.4549853	0.44825882	0.44825882	0.63145584	0.37894705	0.50513536	0.50513536	0.5345471	0.44631177	0.6227824	0.5639589	0.39497352	0.39497352	0.42118233	0.49659413	N/A	0.50708234	0.44631177	0.44631177	N/A	0.44631177	0.44631177	0.44631177	0.47572353	0.44631177	0.44631177	0.44631177	0.5639589	0.3623588	0.45237356	0.51262057	0.49659413	0.48000586	0.44631177	0.49659413	0.5111971
Sant_0885	0.37894705	0.46718237	0.37894705	0.4083588	0.37894705	0.37894705	0.37894705	0.37894705	0.46718237	0.4083588	0.52600586	0.5094176	0.43777058	0.43777058	0.55541766	0.49659413	0.55541766	0.52600586	0.32012352	0.32012352	0.46718237	0.37894705	0.37894705	0.32012352	0.46718237	0.52600586	0.5682411	0.52600586	0.29071176	0.55541766	0.32012352	0.32012352	0.29071176	0.32012352	0.32012352	0.32012352	0.29071176	0.32012352	0.32012352	0.32012352	0.37894705	0.5094176	0.46718237	0.52600586	0.6436529	0.62706465	0.32012352	0.6436529	0.46718237
Sant_0889	0.5111971	0.4832088	0.5111971	0.5406088	0.5111971	0.5111971	0.5111971	0.5111971	0.48178533	0.5406088	0.4083588	0.4505941	0.66086763	0.5432206	0.47767058	0.53649414	0.48439705	0.46718237	N/A	N/A	0.42296177	0.5700206	N/A	N/A	0.4832088	0.4832088	0.5094176	0.46718237	0.5406088	0.59531766	0.62884414	0.62884414	0.59943235	0.62884414	0.62884414	0.62884414	0.59943235	0.62884414	0.62884414	0.62884414	0.5111971	0.5682411	0.6582559	0.6008559	0.46718237	0.39177057	0.68766767	0.4083588	0.48178533
Sant_0891	0.44631177	N/A	0.44631177	0.45237356	0.44631177	0.44631177	0.44631177	0.44631177	0.45237356	0.54752356	0.32012352	0.24471176	0.4549853	0.5138088	0.3894353	0.33061177	0.4549853	0.37894705	0.5832353	0.5832353	0.554647	0.48351178	0.62690884	0.5244118	0.39497352	0.39497352	0.30353528	0.37894705	0.6714706	0.44825882	0.7445559	0.7445559	0.72399414	0.7445559	0.7445559	0.7445559	0.78281766	0.7445559	0.7445559	0.7445559	0.5832353	0.3623588	0.5111971	0.39497352	0.32012352	0.24471176	0.5423353	N/A	0.5111971
Sant_0903	0.49659413	0.52600586	0.49659413	0.52600586	0.49659413	0.49659413	0.49659413	0.49659413	0.46718237	0.29071176	0.52600586	0.5094176	0.43777058	0.49659413	0.6142412	0.55541766	0.55541766	0.52600586	0.37894705	0.37894705	0.46718237	0.32012352	0.37894705	0.32012352	0.52600586	0.46718237	0.5094176	0.52600586	0.3495353	0.49659413	N/A	N/A	0.29071176	N/A	N/A	N/A	0.29071176	N/A	N/A	N/A	0.37894705	0.5094176	0.4083588	0.46718237	0.52600586	0.5682411	0.37894705	0.52600586	0.46718237
Sant_0905	0.37894705	0.46718237	0.37894705	0.4083588	0.37894705	0.37894705	0.37894705	0.37894705	0.52600586	0.29071176	0.52600586	0.5094176	0.49659413	0.43777058	0.49659413	0.49659413	0.55541766	0.5848294	N/A	N/A	0.4083588	0.32012352	N/A	0.37894705	0.46718237	0.6436529	0.5094176	0.6436529	0.29071176	0.49659413	0.32012352	0.32012352	0.29071176	0.32012352	0.32012352	0.32012352	0.3495353	0.32012352	0.32012352	0.32012352	0.32012352	0.5094176	0.46718237	0.46718237	0.52600586	0.5094176	0.37894705	0.52600586	0.46718237
Sant_0914	0.3623588	0.4505941	0.3623588	0.39177057	0.3623588	0.3623588	0.3623588	0.3623588	0.39177057	0.33294705	0.5094176	0.5388294	0.5388294	0.42118233	0.48000586	0.5388294	0.42118233	0.5094176	0.30353528	0.30353528	0.39177057	0.30353528	0.3623588	0.24471176	0.4505941	0.4505941	0.5976529	0.5094176	0.27412352	0.48000586	0.3623588	0.3623588	0.33294705	0.3623588	0.3623588	0.3623588	0.33294705	0.3623588	0.3623588	0.3623588	0.30353528	0.5976529	0.5094176	0.62706465	0.5094176	0.5388294	0.48000586	0.5094176	0.39177057
Sant_0915	0.43777058	0.52600586	0.43777058	0.46718237	0.43777058	0.43777058	0.43777058	0.43777058	0.52600586	0.29071176	0.52600586	0.5094176	0.43777058	0.55541766	0.55541766	0.49659413	0.49659413	0.52600586	0.32012352	0.32012352	0.4083588	0.43777058	0.37894705	N/A	0.52600586	0.46718237	0.5094176	0.52600586	0.29071176	0.55541766	0.37894705	0.37894705	0.3495353	0.37894705	0.37894705	0.37894705	0.3495353	0.37894705	0.37894705	0.37894705	0.37894705	0.5094176	0.4083588	0.46718237	0.5848294	0.5094176	0.32012352	0.5848294	0.46718237
Sant_0916	0.5639589	0.51262057	0.5639589	0.5111971	0.5639589	0.5639589	0.5639589	0.5639589	0.5111971	0.5386736	0.37894705	0.30353528	0.4549853	0.5726323	0.3894353	0.33061177	0.5138088	0.43777058	0.5092618	0.5092618	0.554647	0.48351178	0.5092618	0.5092618	0.5714441	0.39497352	0.30353528	0.37894705	N/A	0.33061177	0.5092618	0.5092618	N/A	0.5092618	0.5092618	0.5092618	0.5386736	0.5092618	0.5092618	0.5092618	0.5092618	0.30353528	N/A	N/A	0.32012352	0.3623588	0.5423353	0.32012352	0.5111971
Sant_0926	0.44631177	0.39497352	0.44631177	N/A	0.44631177	0.44631177	0.44631177	0.44631177	0.45237356	0.5345471	0.37894705	0.3623588	0.5726323	0.4549853	0.44825882	0.44825882	0.5726323	0.43777058	0.50513536	0.50513536	0.47572353	0.44631177	0.44631177	0.44631177	0.39497352	0.51262057	0.48000586	0.49659413	0.47572353	0.56590587	0.5639589	0.5639589	0.5345471	0.5639589	0.5639589	0.5639589	0.5933706	0.5639589	0.5639589	0.5639589	0.44631177	0.42118233	0.5111971	0.51262057	0.49659413	0.48000586	0.50513536	0.49659413	0.5111971
Sant_0972	0.47572353	0.36556175	0.47572353	0.42296177	0.47572353	0.47572353	0.47572353	0.47572353	0.48178533	0.51811177	0.29071176	0.33294705	0.6020441	0.42557353	N/A	0.41884705	0.42557353	0.3495353	N/A	N/A	0.5252353	0.6893941	0.5974971	0.6063471	0.36556175	0.36556175	0.27412352	0.29071176	0.51811177	0.41884705	0.5974971	0.5974971	0.6357588	0.5974971	0.5974971	0.5974971	0.5769353	0.5974971	0.5974971	0.5974971	0.54752356	0.33294705	0.5406088	0.4832088	0.3495353	0.27412352	0.57174706	0.3495353	0.42296177
Sant_0973	0.44631177	N/A	0.44631177	0.45237356	0.44631177	0.44631177	0.44631177	0.44631177	0.62884414	0.54752356	N/A	0.30353528	0.4549853	0.4549853	0.33061177	0.33061177	0.39616176	N/A	0.7008824	0.7008824	0.49582356	0.5423353	0.5680853	0.64205885	0.45379704	0.51262057	0.24471176	0.37894705	0.5575735	0.3894353	0.62690884	0.62690884	0.6651706	0.62690884	0.62690884	0.62690884	0.6063471	0.62690884	0.62690884	0.62690884	0.5882353	0.24471176	0.45237356	0.45379704	N/A	0.24471176	0.48351178	0.32012352	0.45237356
Sant_1037	0.63145584	0.6302676	0.63145584	0.66086763	0.63145584	0.63145584	0.63145584	0.63145584	0.42557353	N/A	0.49659413	0.42118233	0.63145584	0.4549853	0.44825882	0.56590587	0.5138088	0.49659413	0.4549853	0.4549853	N/A	0.5726323	0.39616176	0.4549853	0.51262057	0.51262057	0.42118233	0.43777058	0.48439705	0.50708234	0.39616176	0.39616176	N/A	0.39616176	0.39616176	0.39616176	0.42557353	0.39616176	0.39616176	0.39616176	0.4549853	0.42118233	0.5432206	0.51262057	0.43777058	0.48000586	0.39616176	0.43777058	0.42557353
Sant_1080	0.43777058	0.52600586	0.43777058	0.46718237	0.43777058	0.43777058	0.43777058	0.43777058	0.52600586	0.3495353	0.52600586	0.5094176	0.43777058	0.43777058	0.49659413	0.49659413	0.6142412	0.52600586	N/A	N/A	0.3495353	0.37894705	0.32012352	0.32012352	0.46718237	0.52600586	0.5094176	0.5848294	0.29071176	0.55541766	0.32012352	0.32012352	0.29071176	0.32012352	0.32012352	0.32012352	0.3495353	0.32012352	0.32012352	0.32012352	N/A	0.5094176	0.52600586	0.46718237	0.6436529	0.5094176	0.32012352	0.6436529	0.46718237
Sant_1081	0.44631177	0.45379704	0.44631177	0.45237356	0.44631177	0.44631177	0.44631177	0.44631177	0.5700206	0.5345471	0.43777058	0.3623588	0.5138088	0.5726323	0.50708234	0.44825882	0.63145584	0.55541766	0.44631177	0.44631177	0.65219414	0.44631177	0.50513536	0.44631177	0.45379704	0.51262057	0.5388294	0.49659413	0.47572353	0.3894353	0.44631177	0.44631177	N/A	0.44631177	0.44631177	0.44631177	0.47572353	0.44631177	0.44631177	0.44631177	0.50513536	0.48000586	0.5111971	0.51262057	0.37894705	0.48000586	0.44631177	0.37894705	0.45237356
Sant_1092	0.44631177	0.39497352	0.44631177	0.45237356	0.44631177	0.44631177	0.44631177	0.44631177	0.45237356	0.54752356	0.32012352	0.30353528	0.4549853	0.39616176	0.3894353	0.3894353	0.39616176	N/A	0.5244118	0.5244118	0.49582356	0.48351178	0.5680853	0.64205885	N/A	0.39497352	0.24471176	N/A	0.55382353	0.33061177	0.5092618	0.5092618	N/A	0.5092618	0.5092618	0.5092618	N/A	0.5092618	0.5092618	0.5092618	0.5244118	0.24471176	0.45237356	N/A	N/A	0.24471176	0.5423353	0.32012352	N/A
Sant_1098	0.37894705	0.46718237	0.37894705	0.4083588	0.37894705	0.37894705	0.37894705	0.37894705	0.46718237	0.29071176	0.52600586	0.5094176	0.43777058	0.43777058	0.49659413	0.49659413	0.55541766	0.52600586	0.32012352	0.32012352	0.3495353	0.37894705	0.43777058	0.32012352	0.46718237	0.46718237	0.5094176	0.5848294	0.3495353	0.6730647	0.43777058	0.43777058	0.4083588	0.43777058	0.43777058	0.43777058	0.46718237	0.43777058	0.43777058	0.43777058	N/A	0.5682411	0.46718237	0.46718237	0.70247644	0.5094176	0.32012352	0.6436529	0.52600586
Sant_1100	0.47572353	0.36556175	0.47572353	0.42296177	0.47572353	0.47572353	0.47572353	0.47572353	0.42296177	0.92987645	0.29071176	N/A	0.48439705	0.42557353	N/A	0.41884705	N/A	0.29071176	N/A	N/A	0.4664118	N/A	N/A	0.55382353	0.36556175	0.36556175	0.33294705	0.29071176	0.5869853	N/A	N/A	N/A	0.51811177	N/A	N/A	N/A	0.51811177	N/A	N/A	N/A	0.5575735	0.27412352	0.42296177	0.54203236	0.29071176	0.27412352	0.57174706	0.29071176	0.48178533
Sant_1103	0.48000586	0.5682411	0.48000586	0.5094176	0.48000586	0.48000586	0.48000586	0.48000586	0.4505941	0.33294705	0.5094176	0.5388294	0.48000586	0.48000586	0.5388294	0.48000586	0.5388294	0.5094176	0.30353528	0.30353528	0.39177057	0.30353528	0.30353528	0.30353528	0.5094176	0.4505941	0.5976529	0.5094176	N/A	0.48000586	0.30353528	0.30353528	0.27412352	0.30353528	0.30353528	0.30353528	0.27412352	0.30353528	0.30353528	0.30353528	0.24471176	0.5976529	0.5094176	0.5094176	0.5094176	0.5388294	0.3623588	0.5094176	0.39177057
Sant_1109	0.44631177	0.39497352	0.44631177	0.45237356	0.44631177	0.44631177	0.44631177	0.44631177	0.45237356	N/A	0.32012352	0.24471176	0.39616176	0.39616176	0.44825882	0.3894353	0.5138088	N/A	0.5680853	0.5680853	0.554647	0.5423353	0.5092618	0.5680853	0.45379704	0.39497352	0.3623588	0.43777058	0.5974971	0.33061177	0.5680853	0.5680853	0.5974971	0.5680853	0.5680853	0.5680853	0.5386736	0.5680853	0.5680853	0.5680853	0.5092618	0.3623588	0.45237356	0.39497352	0.32012352	0.42118233	0.48351178	N/A	N/A
Sant_1110	0.5138088	0.5714441	0.5138088	0.5432206	0.5138088	0.5138088	0.5138088	0.5138088	0.48439705	0.42557353	0.43777058	0.48000586	0.63145584	0.5138088	0.50708234	0.50708234	0.5138088	0.43777058	0.39616176	0.39616176	0.42557353	0.5138088	0.39616176	0.39616176	0.51262057	0.45379704	0.48000586	0.43777058	0.42557353	0.50708234	0.5138088	0.5138088	0.48439705	0.5138088	0.5138088	0.5138088	0.48439705	0.5138088	0.5138088	0.5138088	0.4549853	0.48000586	0.6020441	0.5714441	0.43777058	0.42118233	0.5726323	0.43777058	0.48439705
Sant_1124	0.5345471	0.42438528	0.5345471	0.48178533	0.5345471	0.5345471	0.5345471	0.5345471	0.42296177	0.55658525	0.3495353	0.27412352	0.48439705	0.48439705	0.36002353	0.41884705	0.5432206	0.3495353	0.5271735	0.5271735	0.5252353	N/A	0.5271735	0.5271735	0.42438528	0.42438528	0.39177057	0.52600586	0.6742323	0.53649414	0.6448206	0.6448206	0.6154088	0.6448206	0.6448206	0.6448206	0.6742323	0.6448206	0.6448206	0.6448206	0.58599705	0.4505941	0.48178533	0.4832088	0.4083588	0.27412352	0.57174706	0.3495353	0.42296177
Sant_1126	0.4549853	0.51262057	0.4549853	0.48439705	0.4549853	0.4549853	0.4549853	0.4549853	0.6020441	0.42557353	0.49659413	0.48000586	0.5138088	0.5138088	0.50708234	0.44825882	0.5138088	0.43777058	0.39616176	0.39616176	0.42557353	0.4549853	0.5138088	0.39616176	0.51262057	0.5714441	0.42118233	0.43777058	0.42557353	0.56590587	0.4549853	0.4549853	0.42557353	0.4549853	0.4549853	0.4549853	0.42557353	0.4549853	0.4549853	0.4549853	0.4549853	0.42118233	0.48439705	0.51262057	0.6142412	0.42118233	0.4549853	0.6730647	0.6020441
Sant_1129	0.5639589	0.51262057	0.5639589	0.5700206	0.5639589	0.5639589	0.5639589	0.5639589	0.5111971	0.5974971	0.32012352	0.42118233	0.39616176	0.4549853	0.50708234	0.3894353	0.5138088	0.32012352	0.5680853	0.5680853	0.554647	0.60115886	0.5092618	0.62690884	0.45379704	0.39497352	0.3623588	0.37894705	0.65632063	0.33061177	0.62690884	0.62690884	0.65632063	0.62690884	0.62690884	0.62690884	0.65632063	0.62690884	0.62690884	0.62690884	0.5680853	0.30353528	0.45237356	0.39497352	N/A	0.3623588	0.60115886	0.32012352	0.45237356
Sant_1130	0.43777058	0.46718237	0.43777058	0.46718237	0.43777058	0.43777058	0.43777058	0.43777058	0.4083588	0.29071176	0.52600586	0.5094176	0.43777058	0.49659413	0.55541766	0.55541766	0.43777058	0.5848294	0.37894705	0.37894705	0.4083588	0.32012352	0.32012352	0.37894705	0.46718237	0.5848294	0.5682411	0.6436529	0.29071176	0.49659413	0.37894705	0.37894705	0.3495353	0.37894705	0.37894705	0.37894705	0.3495353	0.37894705	0.37894705	0.37894705	N/A	0.5682411	0.4083588	0.46718237	0.52600586	0.5094176	0.49659413	0.52600586	0.46718237
Sant_1132	0.3894353	0.47767058	0.3894353	0.41884705	0.3894353	0.3894353	0.3894353	0.3894353	0.41884705	0.36002353	0.49659413	0.48000586	0.50708234	0.44825882	0.50708234	0.50708234	0.50708234	0.49659413	0.3894353	0.3894353	0.36002353	0.3894353	0.44825882	0.33061177	0.47767058	0.59531766	0.48000586	0.55541766	0.41884705	0.6835529	0.50708234	0.50708234	0.47767058	0.50708234	0.50708234	0.50708234	0.47767058	0.50708234	0.50708234	0.50708234	0.33061177	0.5388294	0.47767058	0.47767058	0.6730647	0.48000586	0.3894353	0.6142412	0.53649414
Sant_1135	0.5345471	0.36556175	0.5345471	0.48178533	0.5345471	0.5345471	0.5345471	0.5345471	0.42296177	0.6357588	0.29071176	0.27412352	0.42557353	N/A	N/A	0.36002353	0.42557353	0.4083588	N/A	N/A	0.4664118	0.51292354	N/A	0.61264706	0.36556175	0.42438528	0.27412352	0.29071176	0.5869853	0.36002353	0.5974971	0.5974971	0.5769353	0.5974971	0.5974971	0.5974971	0.6357588	0.5974971	0.5974971	0.5974971	0.616397	N/A	0.42296177	0.36556175	0.29071176	0.33294705	0.51292354	0.3495353	0.42296177
Sant_1148	0.5639589	0.39497352	0.5639589	0.5111971	0.5639589	0.5639589	0.5639589	0.5639589	N/A	0.5974971	0.43777058	0.24471176	0.4549853	0.63145584	0.3894353	0.3894353	0.4549853	0.37894705	0.5092618	0.5092618	0.61347055	0.48351178	0.62690884	0.5680853	0.51262057	0.39497352	0.3623588	0.37894705	0.5974971	0.33061177	0.62690884	0.62690884	0.5974971	0.62690884	0.62690884	0.62690884	0.5974971	0.62690884	0.62690884	0.62690884	0.5680853	0.3623588	0.45237356	0.51262057	N/A	0.30353528	0.5423353	N/A	0.5111971
Sant_1151	0.44631177	N/A	0.44631177	N/A	0.44631177	0.44631177	0.44631177	0.44631177	0.5111971	N/A	N/A	0.30353528	0.39616176	0.39616176	0.3894353	0.3894353	0.4549853	0.32012352	0.5832353	0.5832353	0.49582356	0.48351178	0.5092618	0.5244118	N/A	0.51262057	0.24471176	0.37894705	0.55382353	0.3894353	0.5092618	0.5092618	N/A	0.5092618	0.5092618	0.5092618	N/A	0.5092618	0.5092618	0.5092618	0.64205885	0.24471176	0.5111971	0.39497352	0.37894705	0.24471176	0.5423353	0.37894705	0.5111971
Sant_1152	0.44825882	0.47767058	0.44825882	0.41884705	0.44825882	0.44825882	0.44825882	0.44825882	0.41884705	0.41884705	0.6142412	0.48000586	0.50708234	0.6247294	0.50708234	0.50708234	0.44825882	0.6730647	0.33061177	0.33061177	0.41884705	0.44825882	0.44825882	0.33061177	0.53649414	0.53649414	0.5388294	0.55541766	0.36002353	0.50708234	0.3894353	0.3894353	0.41884705	0.3894353	0.3894353	0.3894353	0.36002353	0.3894353	0.3894353	0.3894353	0.3894353	0.5388294	0.41884705	0.59531766	0.49659413	0.48000586	0.44825882	0.49659413	0.47767058
Sant_1177	0.42118233	0.5094176	0.42118233	0.4505941	0.42118233	0.42118233	0.42118233	0.42118233	0.39177057	0.27412352	0.5094176	0.5388294	0.48000586	0.42118233	0.5388294	0.5388294	0.42118233	0.5094176	0.3623588	0.3623588	0.39177057	0.3623588	0.30353528	0.30353528	0.4505941	0.5094176	0.5976529	0.5094176	0.27412352	0.48000586	0.24471176	0.24471176	N/A	0.24471176	0.24471176	0.24471176	N/A	0.24471176	0.24471176	0.24471176	0.24471176	0.5388294	0.39177057	0.5094176	0.5094176	0.5976529	0.30353528	0.5094176	0.39177057
Sant_1184	0.3623588	0.4505941	0.3623588	0.39177057	0.3623588	0.3623588	0.3623588	0.3623588	0.4505941	0.27412352	0.5094176	0.5388294	0.48000586	0.42118233	0.48000586	0.5388294	0.48000586	0.5682411	0.24471176	0.24471176	0.39177057	0.30353528	0.30353528	0.24471176	0.4505941	0.5094176	0.5388294	0.5094176	N/A	0.48000586	0.30353528	0.30353528	0.27412352	0.30353528	0.30353528	0.30353528	0.27412352	0.30353528	0.30353528	0.30353528	0.24471176	0.5388294	0.5094176	0.5682411	0.5094176	0.5388294	0.42118233	0.5094176	0.4505941
Sant_1196	0.5138088	0.51262057	0.5138088	0.5432206	0.5138088	0.5138088	0.5138088	0.5138088	0.42557353	0.42557353	0.43777058	0.48000586	0.5138088	0.4549853	0.50708234	0.50708234	0.4549853	0.43777058	0.5726323	0.5726323	0.48439705	0.5138088	0.5726323	0.39616176	0.45379704	0.45379704	0.48000586	0.43777058	N/A	0.50708234	0.4549853	0.4549853	0.42557353	0.4549853	0.4549853	0.4549853	0.42557353	0.4549853	0.4549853	0.4549853	0.39616176	0.48000586	0.5432206	0.5714441	0.49659413	0.42118233	0.5138088	0.49659413	0.6020441
Sant_1198	0.44631177	0.45379704	0.44631177	0.45237356	0.44631177	0.44631177	0.44631177	0.44631177	0.5700206	0.5345471	0.37894705	0.48000586	0.5138088	0.39616176	0.50708234	0.44825882	0.5138088	0.37894705	0.50513536	0.50513536	0.5345471	0.44631177	0.5639589	0.44631177	0.45379704	0.5714441	0.42118233	0.43777058	N/A	0.44825882	0.44631177	0.44631177	0.47572353	0.44631177	0.44631177	0.44631177	0.47572353	0.44631177	0.44631177	0.44631177	0.5639589	0.3623588	0.45237356	0.51262057	0.49659413	0.48000586	0.50513536	0.55541766	0.45237356
Sant_1206	0.50513536	N/A	0.50513536	0.45237356	0.50513536	0.50513536	0.50513536	0.50513536	0.5700206	0.54752356	N/A	0.24471176	0.4549853	0.39616176	0.33061177	0.3894353	0.5138088	0.32012352	0.64205885	0.64205885	0.49582356	0.60115886	0.5680853	0.64205885	0.39497352	0.39497352	0.30353528	N/A	0.6714706	0.44825882	0.68573236	0.68573236	0.6651706	0.68573236	0.68573236	0.68573236	0.6651706	0.68573236	0.68573236	0.68573236	0.64205885	0.3623588	0.45237356	0.51262057	0.32012352	0.24471176	0.60115886	N/A	0.45237356
Sant_1208	0.5933706	0.54203236	0.5933706	0.59943235	0.5933706	0.5933706	0.5933706	0.5933706	0.42296177	0.4664118	0.3495353	0.33294705	0.42557353	N/A	0.47767058	0.47767058	0.5432206	0.4083588	0.6722941	0.6722941	0.5840588	N/A	N/A	0.61347055	0.42438528	0.4832088	0.39177057	0.3495353	0.7017059	0.36002353	0.61347055	0.61347055	0.64288235	0.61347055	0.61347055	0.61347055	0.64288235	0.61347055	0.61347055	0.61347055	0.49582356	0.33294705	0.48178533	0.42438528	0.3495353	0.5094176	0.49582356	0.3495353	0.48178533
Sant_1214	0.45237356	0.42438528	0.45237356	0.48178533	0.45237356	0.45237356	0.45237356	0.45237356	0.42296177	0.48178533	0.4083588	0.4505941	0.66086763	0.48439705	0.47767058	0.47767058	0.42557353	0.46718237	0.45237356	0.45237356	0.5406088	0.5700206	N/A	N/A	0.42438528	0.4832088	0.4505941	0.4083588	0.48178533	0.53649414	0.5700206	0.5700206	0.5406088	0.5700206	0.5700206	0.5700206	0.5406088	0.5700206	0.5700206	0.5700206	0.5111971	0.5094176	0.59943235	0.54203236	0.46718237	0.39177057	0.5700206	0.4083588	0.5406088
Sant_1225	0.3623588	0.4505941	0.3623588	0.39177057	0.3623588	0.3623588	0.3623588	0.3623588	0.39177057	N/A	0.5094176	0.5388294	0.48000586	0.42118233	0.48000586	0.48000586	0.48000586	0.5094176	0.30353528	0.30353528	0.33294705	0.30353528	0.3623588	0.24471176	0.4505941	0.5094176	0.5388294	0.5094176	0.27412352	0.5976529	0.3623588	0.3623588	0.33294705	0.3623588	0.3623588	0.3623588	0.33294705	0.3623588	0.3623588	0.3623588	0.24471176	0.5388294	0.4505941	0.4505941	0.62706465	0.5388294	0.30353528	0.62706465	0.5094176
Sant_1226	0.68766767	0.6596794	0.68766767	0.71707946	0.68766767	0.68766767	0.68766767	0.68766767	0.59943235	0.42296177	0.52600586	0.5094176	0.48439705	0.5432206	0.59531766	0.41884705	0.48439705	0.4083588	0.5111971	0.5111971	0.59943235	0.45237356	N/A	0.5700206	0.6008559	0.4832088	0.39177057	0.4083588	0.42296177	0.47767058	0.45237356	0.45237356	0.42296177	0.45237356	0.45237356	0.45237356	0.42296177	0.45237356	0.45237356	0.45237356	N/A	0.39177057	0.5406088	0.42438528	0.46718237	0.39177057	0.45237356	0.52600586	0.6582559
Sant_1227	0.5138088	0.45379704	0.5138088	0.48439705	0.5138088	0.5138088	0.5138088	0.5138088	0.42557353	0.48439705	0.49659413	0.42118233	0.63145584	0.5138088	0.50708234	0.50708234	0.4549853	0.43777058	0.4549853	0.4549853	0.48439705	0.4549853	0.5138088	0.4549853	0.51262057	0.45379704	0.48000586	0.43777058	0.48439705	0.56590587	0.5138088	0.5138088	0.48439705	0.5138088	0.5138088	0.5138088	0.48439705	0.5138088	0.5138088	0.5138088	0.5138088	0.5388294	0.5432206	0.68909115	0.49659413	0.42118233	0.5726323	0.43777058	0.5432206
Sant_1228	0.44825882	0.47767058	0.44825882	0.41884705	0.44825882	0.44825882	0.44825882	0.44825882	0.41884705	0.47767058	0.55541766	0.48000586	0.6247294	0.50708234	0.50708234	0.56590587	0.44825882	0.49659413	0.33061177	0.33061177	0.41884705	0.44825882	0.44825882	0.3894353	0.53649414	0.47767058	0.5388294	0.49659413	0.47767058	0.6247294	0.50708234	0.50708234	0.47767058	0.50708234	0.50708234	0.50708234	0.47767058	0.50708234	0.50708234	0.50708234	0.44825882	0.5976529	0.53649414	0.6541412	0.55541766	0.48000586	0.50708234	0.49659413	0.47767058
Sant_1229	0.5639589	0.45379704	0.5639589	0.5111971	0.5639589	0.5639589	0.5639589	0.5639589	N/A	0.51292354	0.43777058	0.30353528	0.63145584	0.4549853	0.33061177	0.50708234	0.39616176	0.37894705	0.48351178	0.48351178	N/A	0.7188059	0.60115886	0.6599824	0.39497352	N/A	0.3623588	0.32012352	0.57174706	0.50708234	0.60115886	0.60115886	0.6305706	0.60115886	0.60115886	0.60115886	0.57174706	0.60115886	0.60115886	0.60115886	0.60115886	0.42118233	0.5111971	0.5714441	0.37894705	0.30353528	0.5423353	0.32012352	N/A
Sant_1240	0.44631177	0.39497352	0.44631177	0.45237356	0.44631177	0.44631177	0.44631177	0.44631177	0.45237356	0.5386736	0.32012352	0.24471176	0.5138088	0.39616176	0.33061177	0.3894353	0.39616176	0.37894705	0.5092618	0.5092618	N/A	0.7188059	0.62690884	0.62690884	N/A	N/A	0.30353528	N/A	0.5386736	0.50708234	0.5680853	0.5680853	0.5974971	0.5680853	0.5680853	0.5680853	0.5386736	0.5680853	0.5680853	0.5680853	0.5092618	0.3623588	0.45237356	0.45379704	0.43777058	0.3623588	0.48351178	0.37894705	0.45237356
Sant_1241	N/A	0.36556175	N/A	0.42296177	N/A	N/A	N/A	N/A	0.42296177	0.51811177	0.3495353	0.33294705	0.48439705	0.42557353	N/A	0.36002353	N/A	0.29071176	0.6063471	0.6063471	0.4664118	0.51292354	0.89161474	0.78281766	0.36556175	0.36556175	0.27412352	0.29071176	0.5769353	0.47767058	0.5974971	0.5974971	0.6357588	0.5974971	0.5974971	0.5974971	0.5769353	0.5974971	0.5974971	0.5974971	N/A	0.33294705	0.42296177	0.42438528	0.4083588	0.27412352	0.57174706	0.4083588	0.42296177
Sant_1242	N/A	0.36556175	N/A	0.42296177	N/A	N/A	N/A	N/A	0.42296177	0.51811177	0.3495353	0.33294705	0.48439705	0.42557353	N/A	0.36002353	N/A	0.29071176	0.6063471	0.6063471	0.4664118	0.51292354	0.89161474	0.78281766	0.36556175	0.36556175	0.27412352	0.29071176	0.5769353	0.47767058	0.5974971	0.5974971	0.6357588	0.5974971	0.5974971	0.5974971	0.5769353	0.5974971	0.5974971	0.5974971	N/A	0.33294705	0.42296177	0.42438528	0.4083588	0.27412352	0.57174706	0.4083588	0.42296177
Sant_1245	0.3894353	0.47767058	0.3894353	0.41884705	0.3894353	0.3894353	0.3894353	0.3894353	0.41884705	0.36002353	0.49659413	0.48000586	0.50708234	0.50708234	0.50708234	0.56590587	0.44825882	0.55541766	0.33061177	0.33061177	0.41884705	0.44825882	0.3894353	0.33061177	0.47767058	0.53649414	0.48000586	0.55541766	0.47767058	0.6247294	0.56590587	0.56590587	0.53649414	0.56590587	0.56590587	0.56590587	0.53649414	0.56590587	0.56590587	0.56590587	0.33061177	0.5388294	0.47767058	0.53649414	0.6142412	0.48000586	0.44825882	0.55541766	0.47767058
Sant_1266	0.3894353	0.47767058	0.3894353	0.41884705	0.3894353	0.3894353	0.3894353	0.3894353	0.53649414	0.41884705	0.49659413	0.48000586	0.44825882	0.50708234	0.56590587	0.56590587	0.6247294	0.55541766	0.33061177	0.33061177	0.59531766	0.3894353	0.3894353	0.33061177	0.47767058	0.53649414	0.5388294	0.55541766	0.36002353	0.50708234	0.33061177	0.33061177	0.36002353	0.33061177	0.33061177	0.33061177	0.36002353	0.33061177	0.33061177	0.33061177	0.44825882	0.48000586	0.47767058	0.53649414	0.49659413	0.5976529	0.33061177	0.49659413	0.47767058
Sant_1267	0.51262057	0.6008559	0.51262057	0.54203236	0.51262057	0.51262057	0.51262057	0.51262057	0.6008559	0.36556175	0.46718237	0.5682411	0.51262057	0.51262057	0.59531766	0.47767058	0.5714441	0.46718237	0.39497352	0.39497352	0.42438528	N/A	0.45379704	0.39497352	0.6008559	0.6008559	0.4505941	0.52600586	0.42438528	0.59531766	0.51262057	0.51262057	0.4832088	0.51262057	0.51262057	0.51262057	0.4832088	0.51262057	0.51262057	0.51262057	0.45379704	0.4505941	0.54203236	0.4832088	0.5848294	0.4505941	0.51262057	0.6436529	0.54203236
Sant_1270	0.44825882	0.53649414	0.44825882	0.47767058	0.44825882	0.44825882	0.44825882	0.44825882	0.53649414	N/A	0.49659413	0.5976529	0.50708234	0.44825882	0.56590587	0.50708234	0.50708234	0.49659413	0.33061177	0.33061177	0.41884705	0.33061177	0.50708234	0.33061177	0.53649414	0.53649414	0.48000586	0.49659413	0.36002353	0.6247294	0.44825882	0.44825882	0.41884705	0.44825882	0.44825882	0.44825882	0.41884705	0.44825882	0.44825882	0.44825882	0.3894353	0.48000586	0.53649414	0.53649414	0.6142412	0.48000586	0.50708234	0.6730647	0.53649414
Sant_1297	0.37894705	0.46718237	0.37894705	0.4083588	0.37894705	0.37894705	0.37894705	0.37894705	0.4083588	0.4083588	0.52600586	0.5094176	0.43777058	0.49659413	0.55541766	0.49659413	0.49659413	0.5848294	0.43777058	0.43777058	0.46718237	0.37894705	0.37894705	0.32012352	0.46718237	0.52600586	0.62706465	0.5848294	0.29071176	0.49659413	0.37894705	0.37894705	0.3495353	0.37894705	0.37894705	0.37894705	0.3495353	0.37894705	0.37894705	0.37894705	0.32012352	0.5682411	0.4083588	0.52600586	0.52600586	0.62706465	0.37894705	0.52600586	0.4083588
Sant_1299	0.5111971	0.4832088	0.5111971	0.48178533	0.5111971	0.5111971	0.5111971	0.5111971	0.48178533	0.48178533	0.46718237	0.4505941	0.6020441	0.48439705	0.47767058	0.47767058	0.42557353	0.4083588	0.5111971	0.5111971	0.42296177	0.5700206	0.62884414	0.5111971	0.4832088	0.4832088	0.4505941	0.4083588	0.48178533	0.53649414	0.5111971	0.5111971	0.48178533	0.5111971	0.5111971	0.5111971	0.48178533	0.5111971	0.5111971	0.5111971	0.5111971	0.5094176	0.48178533	0.6008559	0.46718237	0.39177057	0.5700206	0.46718237	0.48178533
Sant_1304	0.5639589	0.39497352	0.5639589	0.5111971	0.5639589	0.5639589	0.5639589	0.5639589	0.45237356	N/A	0.32012352	0.24471176	0.39616176	0.39616176	0.33061177	0.33061177	0.5726323	0.32012352	0.5244118	0.5244118	0.49582356	0.5423353	0.5092618	0.5832353	N/A	0.51262057	0.30353528	0.43777058	N/A	0.3894353	0.5092618	0.5092618	0.54752356	0.5092618	0.5092618	0.5092618	N/A	0.5092618	0.5092618	0.5092618	0.64205885	0.24471176	0.45237356	0.39497352	0.37894705	0.3623588	0.48351178	0.37894705	N/A
Sant_1315	0.5700206	0.54203236	0.5700206	0.59943235	0.5700206	0.5700206	0.5700206	0.5700206	0.48178533	0.48178533	0.5848294	0.39177057	0.66086763	0.5432206	0.47767058	0.53649414	0.42557353	0.46718237	0.45237356	0.45237356	0.5406088	0.62884414	0.5111971	0.45237356	0.54203236	0.42438528	0.4505941	0.4083588	0.48178533	0.59531766	0.5700206	0.5700206	0.59943235	0.5700206	0.5700206	0.5700206	0.5406088	0.5700206	0.5700206	0.5700206	0.5700206	0.5094176	0.5406088	0.54203236	0.46718237	0.39177057	0.5111971	0.4083588	0.5406088
Sant_1320	0.3623588	0.4505941	0.3623588	0.39177057	0.3623588	0.3623588	0.3623588	0.3623588	0.39177057	0.39177057	0.5094176	0.5388294	0.48000586	0.48000586	0.48000586	0.48000586	0.48000586	0.5682411	0.30353528	0.30353528	0.39177057	0.3623588	0.30353528	0.24471176	0.4505941	0.5094176	0.5976529	0.5682411	0.27412352	0.5388294	0.3623588	0.3623588	0.33294705	0.3623588	0.3623588	0.3623588	0.33294705	0.3623588	0.3623588	0.3623588	0.24471176	0.5976529	0.39177057	0.4505941	0.5094176	0.5976529	0.42118233	0.5094176	0.39177057
Sant_1322	0.4549853	0.51262057	0.4549853	0.48439705	0.4549853	0.4549853	0.4549853	0.4549853	0.6020441	0.42557353	0.43777058	0.5388294	0.5138088	0.4549853	0.50708234	0.56590587	0.5726323	0.49659413	0.39616176	0.39616176	0.42557353	0.5726323	0.4549853	0.4549853	0.45379704	0.6302676	0.42118233	0.49659413	N/A	0.50708234	0.39616176	0.39616176	0.42557353	0.39616176	0.39616176	0.39616176	0.42557353	0.39616176	0.39616176	0.39616176	0.39616176	0.48000586	0.5432206	0.45379704	0.55541766	0.42118233	0.4549853	0.55541766	0.5432206
Sant_1324	0.6302676	0.6596794	0.6302676	0.6008559	0.6302676	0.6302676	0.6302676	0.6302676	0.6008559	0.36556175	0.6436529	0.5094176	0.45379704	0.68909115	0.59531766	0.47767058	0.51262057	0.46718237	0.39497352	0.39497352	0.54203236	0.39497352	0.39497352	0.45379704	0.83615	0.4832088	0.4505941	0.46718237	0.36556175	0.47767058	0.39497352	0.39497352	0.36556175	0.39497352	0.39497352	0.39497352	0.36556175	0.39497352	0.39497352	0.39497352	N/A	0.4505941	0.4832088	0.54203236	0.46718237	0.5094176	0.39497352	0.46718237	0.6008559
Sant_1331	0.42118233	0.5094176	0.42118233	0.4505941	0.42118233	0.42118233	0.42118233	0.42118233	0.4505941	N/A	0.5094176	0.5976529	0.42118233	0.42118233	0.48000586	0.5388294	0.42118233	0.5094176	0.30353528	0.30353528	0.39177057	0.30353528	0.42118233	0.24471176	0.5094176	0.4505941	0.5388294	0.5094176	N/A	0.48000586	0.30353528	0.30353528	0.27412352	0.30353528	0.30353528	0.30353528	0.27412352	0.30353528	0.30353528	0.30353528	0.24471176	0.5388294	0.4505941	0.5094176	0.5094176	0.5388294	0.48000586	0.5094176	0.39177057
Sant_1333	0.3623588	0.4505941	0.3623588	0.39177057	0.3623588	0.3623588	0.3623588	0.3623588	0.4505941	0.27412352	0.5094176	0.5388294	0.48000586	0.42118233	0.48000586	0.48000586	0.42118233	0.5094176	0.24471176	0.24471176	0.33294705	0.42118233	0.24471176	0.3623588	0.5094176	0.5682411	0.5388294	0.5094176	N/A	0.48000586	0.24471176	0.24471176	N/A	0.24471176	0.24471176	0.24471176	N/A	0.24471176	0.24471176	0.24471176	0.24471176	0.5388294	0.39177057	0.4505941	0.5682411	0.5976529	0.30353528	0.5682411	0.39177057
Sant_1334	0.3623588	0.4505941	0.3623588	0.39177057	0.3623588	0.3623588	0.3623588	0.3623588	0.4505941	0.27412352	0.5094176	0.5388294	0.48000586	0.42118233	0.48000586	0.48000586	0.42118233	0.5094176	0.24471176	0.24471176	0.33294705	0.42118233	0.24471176	0.3623588	0.5094176	0.5682411	0.5388294	0.5094176	N/A	0.48000586	0.24471176	0.24471176	N/A	0.24471176	0.24471176	0.24471176	N/A	0.24471176	0.24471176	0.24471176	0.24471176	0.5388294	0.39177057	0.4505941	0.5682411	0.5976529	0.30353528	0.5682411	0.39177057
Sant_1335	0.42118233	0.5094176	0.42118233	0.4505941	0.42118233	0.42118233	0.42118233	0.42118233	0.4505941	0.27412352	0.5682411	0.5388294	0.48000586	0.5388294	0.5976529	0.48000586	0.48000586	0.5094176	0.30353528	0.30353528	0.4505941	0.30353528	0.30353528	0.30353528	0.5682411	0.4505941	0.5976529	0.5094176	0.27412352	0.48000586	0.3623588	0.3623588	0.33294705	0.3623588	0.3623588	0.3623588	0.33294705	0.3623588	0.3623588	0.3623588	0.24471176	0.5976529	0.4505941	0.5094176	0.5094176	0.5388294	0.3623588	0.5094176	0.4505941
Sant_1339	0.5345471	0.42438528	0.5345471	0.5406088	0.5345471	0.5345471	0.5345471	0.5345471	0.48178533	0.4664118	0.4083588	0.39177057	0.5432206	N/A	0.41884705	0.41884705	0.42557353	0.4083588	0.49582356	0.49582356	0.4664118	0.61347055	0.49582356	N/A	0.36556175	0.42438528	0.39177057	0.4083588	0.4664118	0.47767058	N/A	N/A	0.4664118	N/A	N/A	N/A	0.4664118	N/A	N/A	N/A	0.554647	0.4505941	0.5406088	0.54203236	0.46718237	0.33294705	0.554647	0.4083588	0.48178533
Sant_1342	0.68160594	0.51262057	0.68160594	0.62884414	0.68160594	0.68160594	0.68160594	0.68160594	0.45237356	N/A	0.43777058	0.30353528	0.4549853	0.5726323	0.3894353	0.33061177	0.4549853	0.32012352	0.5832353	0.5832353	0.61347055	0.60115886	0.5092618	0.5244118	0.51262057	0.45379704	0.24471176	0.32012352	N/A	0.33061177	0.5092618	0.5092618	0.54752356	0.5092618	0.5092618	0.5092618	N/A	0.5092618	0.5092618	0.5092618	0.5832353	0.24471176	0.45237356	0.39497352	0.32012352	0.24471176	0.48351178	0.32012352	0.5111971
Sant_1343	0.71101767	0.54203236	0.71101767	0.6582559	0.71101767	0.71101767	0.71101767	0.71101767	0.48178533	0.51811177	0.46718237	0.33294705	0.42557353	0.6020441	0.41884705	0.36002353	0.42557353	0.3495353	0.6063471	0.6063471	0.5840588	0.6305706	0.5386736	N/A	0.54203236	0.42438528	N/A	0.29071176	0.51811177	0.36002353	N/A	N/A	0.51811177	N/A	N/A	N/A	0.51811177	N/A	N/A	N/A	0.54752356	N/A	0.42296177	0.36556175	0.29071176	N/A	N/A	0.29071176	0.5406088
Sant_1344	0.71101767	0.54203236	0.71101767	0.6582559	0.71101767	0.71101767	0.71101767	0.71101767	0.48178533	0.51811177	0.46718237	0.33294705	0.42557353	0.6020441	0.41884705	0.36002353	0.42557353	0.3495353	0.6063471	0.6063471	0.5840588	0.6305706	0.5386736	N/A	0.54203236	0.42438528	N/A	0.29071176	0.51811177	0.36002353	N/A	N/A	0.51811177	N/A	N/A	N/A	0.51811177	N/A	N/A	N/A	0.54752356	N/A	0.42296177	0.36556175	0.29071176	N/A	N/A	0.29071176	0.5406088
Sant_1345	0.71101767	0.54203236	0.71101767	0.6582559	0.71101767	0.71101767	0.71101767	0.71101767	0.48178533	0.51811177	0.46718237	0.33294705	0.42557353	0.6020441	0.41884705	0.36002353	0.42557353	0.3495353	0.6063471	0.6063471	0.5840588	0.6305706	0.5386736	N/A	0.54203236	0.42438528	N/A	0.29071176	0.51811177	0.36002353	N/A	N/A	0.51811177	N/A	N/A	N/A	0.51811177	N/A	N/A	N/A	0.54752356	N/A	0.42296177	0.36556175	0.29071176	N/A	N/A	0.29071176	0.5406088
Sant_1346	0.68160594	0.51262057	0.68160594	0.62884414	0.68160594	0.68160594	0.68160594	0.68160594	0.45237356	0.54752356	0.43777058	0.30353528	0.39616176	0.5726323	0.3894353	0.33061177	0.4549853	0.32012352	0.5832353	0.5832353	0.554647	0.60115886	0.5092618	0.5244118	0.51262057	0.45379704	0.24471176	0.32012352	0.55382353	0.33061177	0.5092618	0.5092618	N/A	0.5092618	0.5092618	0.5092618	0.54752356	0.5092618	0.5092618	0.5092618	0.5832353	0.24471176	N/A	0.39497352	0.32012352	0.24471176	0.48351178	0.32012352	0.5111971
Sant_1347	0.71101767	0.54203236	0.71101767	0.6582559	0.71101767	0.71101767	0.71101767	0.71101767	0.48178533	0.51811177	0.46718237	0.33294705	0.42557353	0.6020441	0.41884705	0.36002353	0.42557353	0.3495353	0.6063471	0.6063471	0.5840588	0.6305706	0.5386736	N/A	0.54203236	0.42438528	N/A	0.29071176	0.51811177	0.36002353	N/A	N/A	0.51811177	N/A	N/A	N/A	0.51811177	N/A	N/A	N/A	0.54752356	N/A	0.42296177	0.36556175	0.29071176	N/A	N/A	0.29071176	0.5406088
Sant_1348	0.71101767	0.54203236	0.71101767	0.6582559	0.71101767	0.71101767	0.71101767	0.71101767	0.48178533	0.51811177	0.46718237	0.33294705	0.42557353	0.6020441	0.41884705	0.36002353	0.42557353	0.3495353	0.6063471	0.6063471	0.5840588	0.6305706	0.5386736	N/A	0.54203236	0.42438528	N/A	0.29071176	0.51811177	0.36002353	N/A	N/A	0.51811177	N/A	N/A	N/A	0.51811177	N/A	N/A	N/A	0.54752356	N/A	0.42296177	0.36556175	0.29071176	N/A	N/A	0.29071176	0.5406088
Sant_1349	0.71101767	0.54203236	0.71101767	0.6582559	0.71101767	0.71101767	0.71101767	0.71101767	0.48178533	0.51811177	0.46718237	0.33294705	0.42557353	0.6020441	0.41884705	0.36002353	0.42557353	0.3495353	0.6063471	0.6063471	0.5840588	0.6305706	0.5386736	N/A	0.54203236	0.42438528	N/A	0.29071176	0.51811177	0.36002353	N/A	N/A	0.51811177	N/A	N/A	N/A	0.51811177	N/A	N/A	N/A	0.54752356	N/A	0.42296177	0.36556175	0.29071176	N/A	N/A	0.29071176	0.5406088
Sant_1350	0.71101767	0.54203236	0.71101767	0.6582559	0.71101767	0.71101767	0.71101767	0.71101767	0.48178533	0.51811177	0.46718237	0.33294705	0.42557353	0.6020441	0.41884705	0.36002353	0.42557353	0.3495353	0.6063471	0.6063471	0.5840588	0.6305706	0.5386736	N/A	0.54203236	0.42438528	N/A	0.29071176	0.51811177	0.36002353	N/A	N/A	0.51811177	N/A	N/A	N/A	0.51811177	N/A	N/A	N/A	0.54752356	N/A	0.42296177	0.36556175	0.29071176	N/A	N/A	0.29071176	0.5406088
Sant_1351	0.71101767	0.54203236	0.71101767	0.6582559	0.71101767	0.71101767	0.71101767	0.71101767	0.48178533	0.51811177	0.46718237	0.33294705	0.42557353	0.6020441	0.41884705	0.36002353	0.42557353	0.3495353	0.6063471	0.6063471	0.5840588	0.6305706	0.5386736	N/A	0.54203236	0.42438528	N/A	0.29071176	0.51811177	0.36002353	N/A	N/A	0.51811177	N/A	N/A	N/A	0.51811177	N/A	N/A	N/A	0.54752356	N/A	0.42296177	0.36556175	0.29071176	N/A	N/A	0.29071176	0.5406088
Sant_1352	0.71101767	0.54203236	0.71101767	0.6582559	0.71101767	0.71101767	0.71101767	0.71101767	0.48178533	0.51811177	0.46718237	0.33294705	0.42557353	0.6020441	0.41884705	0.36002353	0.42557353	0.3495353	0.6063471	0.6063471	0.5840588	0.6305706	0.5386736	N/A	0.54203236	0.42438528	N/A	0.29071176	0.51811177	0.36002353	N/A	N/A	0.51811177	N/A	N/A	N/A	0.51811177	N/A	N/A	N/A	0.54752356	N/A	0.42296177	0.36556175	0.29071176	N/A	N/A	0.29071176	0.5406088
Sant_1353	0.71101767	0.54203236	0.71101767	0.6582559	0.71101767	0.71101767	0.71101767	0.71101767	0.48178533	0.51811177	0.46718237	0.33294705	0.42557353	0.6020441	0.41884705	0.36002353	0.42557353	0.3495353	0.6063471	0.6063471	0.5840588	0.6305706	0.5386736	N/A	0.54203236	0.42438528	N/A	0.29071176	0.51811177	0.36002353	N/A	N/A	0.51811177	N/A	N/A	N/A	0.51811177	N/A	N/A	N/A	0.54752356	N/A	0.42296177	0.36556175	0.29071176	N/A	N/A	0.29071176	0.5406088
Sant_1354	0.71101767	0.54203236	0.71101767	0.6582559	0.71101767	0.71101767	0.71101767	0.71101767	0.48178533	0.51811177	0.46718237	0.33294705	0.42557353	0.6020441	0.41884705	0.36002353	0.42557353	0.3495353	0.6063471	0.6063471	0.5840588	0.6305706	0.5386736	N/A	0.54203236	0.42438528	N/A	0.29071176	0.51811177	0.36002353	N/A	N/A	0.51811177	N/A	N/A	N/A	0.51811177	N/A	N/A	N/A	0.54752356	N/A	0.42296177	0.36556175	0.29071176	N/A	N/A	0.29071176	0.5406088
Sant_1365	0.47572353	0.36556175	0.47572353	0.42296177	0.47572353	0.47572353	0.47572353	0.47572353	0.48178533	0.49776176	0.29071176	0.4505941	0.42557353	0.42557353	0.41884705	0.36002353	0.48439705	0.29071176	N/A	N/A	0.4664118	N/A	0.58599705	0.5271735	0.42438528	0.4832088	0.33294705	0.3495353	0.49776176	0.41884705	0.5271735	0.5271735	0.55658525	0.5271735	0.5271735	0.5271735	0.55658525	0.5271735	0.5271735	0.5271735	0.6448206	0.27412352	0.48178533	0.42438528	0.46718237	0.4505941	0.51292354	0.52600586	0.48178533
Sant_1392	0.51262057	0.54203236	0.51262057	0.4832088	0.51262057	0.51262057	0.51262057	0.51262057	0.42438528	0.42438528	0.5848294	0.4505941	0.5714441	0.5714441	0.47767058	0.53649414	0.45379704	0.5848294	0.45379704	0.45379704	0.42438528	0.51262057	0.5714441	0.39497352	0.54203236	0.54203236	0.5682411	0.52600586	0.42438528	0.53649414	0.45379704	0.45379704	0.4832088	0.45379704	0.45379704	0.45379704	0.42438528	0.45379704	0.45379704	0.45379704	0.51262057	0.62706465	0.4832088	0.6008559	0.52600586	0.4505941	0.45379704	0.46718237	0.4832088
Sant_1408	0.43777058	0.52600586	0.43777058	0.46718237	0.43777058	0.43777058	0.43777058	0.43777058	0.4083588	0.29071176	0.52600586	0.5682411	0.43777058	0.43777058	0.49659413	0.49659413	0.55541766	0.52600586	0.32012352	0.32012352	0.3495353	0.37894705	0.37894705	0.32012352	0.46718237	0.46718237	0.5094176	0.52600586	0.29071176	0.6142412	0.37894705	0.37894705	0.3495353	0.37894705	0.37894705	0.37894705	0.3495353	0.37894705	0.37894705	0.37894705	N/A	0.5094176	0.5848294	0.46718237	0.6436529	0.5094176	0.37894705	0.6436529	0.5848294
Sant_1417	0.47572353	0.42438528	0.47572353	0.42296177	0.47572353	0.47572353	0.47572353	0.47572353	0.5406088	0.5252353	0.52600586	0.39177057	0.5432206	0.6020441	0.47767058	0.41884705	0.42557353	0.4083588	0.49582356	0.49582356	0.4664118	0.49582356	N/A	0.49582356	0.54203236	0.54203236	0.39177057	0.46718237	0.4664118	0.41884705	N/A	N/A	0.4664118	N/A	N/A	N/A	0.4664118	N/A	N/A	N/A	0.61347055	0.39177057	0.42296177	0.4832088	0.3495353	0.33294705	0.61347055	0.4083588	0.5406088
Sant_1436	0.65219414	0.54203236	0.65219414	0.6582559	0.65219414	0.65219414	0.65219414	0.65219414	0.48178533	0.4664118	0.3495353	0.39177057	0.48439705	0.48439705	0.47767058	0.47767058	0.48439705	0.4083588	0.49582356	0.49582356	0.5252353	0.49582356	0.49582356	0.49582356	0.4832088	0.36556175	0.33294705	0.3495353	0.4664118	0.53649414	0.554647	0.554647	0.5252353	0.554647	0.554647	0.554647	0.5252353	0.554647	0.554647	0.554647	0.554647	0.33294705	0.5406088	0.4832088	0.4083588	0.33294705	0.61347055	0.4083588	0.48178533
Sant_1438	0.47572353	0.42438528	0.47572353	0.48178533	0.47572353	0.47572353	0.47572353	0.47572353	0.42296177	0.5252353	0.3495353	0.39177057	0.42557353	N/A	0.41884705	0.47767058	0.48439705	0.3495353	0.61347055	0.61347055	0.4664118	0.554647	0.554647	0.49582356	0.42438528	0.42438528	0.33294705	0.4083588	0.5252353	0.41884705	0.49582356	0.49582356	0.5252353	0.49582356	0.49582356	0.49582356	0.5252353	0.49582356	0.49582356	0.49582356	N/A	0.39177057	0.48178533	0.42438528	0.4083588	0.39177057	0.49582356	0.3495353	0.48178533
Sant_1443	0.5639589	0.51262057	0.5639589	0.5700206	0.5639589	0.5639589	0.5639589	0.5639589	0.45237356	0.54752356	N/A	0.30353528	0.39616176	0.4549853	0.3894353	0.33061177	0.39616176	N/A	0.5832353	0.5832353	0.49582356	0.48351178	0.5092618	0.5832353	0.39497352	0.39497352	0.24471176	0.32012352	0.73029417	0.33061177	0.62690884	0.62690884	0.6651706	0.62690884	0.62690884	0.62690884	0.6651706	0.62690884	0.62690884	0.62690884	0.5244118	0.24471176	N/A	N/A	N/A	0.24471176	0.48351178	0.32012352	0.45237356
Sant_1445	0.5345471	0.4832088	0.5345471	0.5406088	0.5345471	0.5345471	0.5345471	0.5345471	0.59943235	0.5840588	0.3495353	0.4505941	0.42557353	0.48439705	0.47767058	0.41884705	0.5432206	0.3495353	0.49582356	0.49582356	0.5252353	0.554647	0.49582356	0.49582356	0.4832088	0.36556175	0.33294705	0.4083588	0.4664118	0.47767058	0.554647	0.554647	0.5252353	0.554647	0.554647	0.554647	0.5840588	0.554647	0.554647	0.554647	0.49582356	0.39177057	0.59943235	0.42438528	0.46718237	0.33294705	0.49582356	0.4083588	0.5406088
Sant_1446	0.42118233	0.4505941	0.42118233	0.4505941	0.42118233	0.42118233	0.42118233	0.42118233	0.39177057	0.33294705	0.5094176	0.5388294	0.48000586	0.48000586	0.5388294	0.48000586	0.42118233	0.5682411	0.24471176	0.24471176	0.4505941	0.42118233	0.24471176	0.24471176	0.4505941	0.4505941	0.5388294	0.5094176	0.27412352	0.5388294	0.3623588	0.3623588	0.33294705	0.3623588	0.3623588	0.3623588	0.33294705	0.3623588	0.3623588	0.3623588	0.24471176	0.5388294	0.39177057	0.4505941	0.5094176	0.5388294	0.3623588	0.5094176	0.4505941
Sant_1447	0.44631177	0.45379704	0.44631177	0.45237356	0.44631177	0.44631177	0.44631177	0.44631177	0.45237356	0.5345471	0.37894705	0.3623588	0.5138088	0.5138088	0.3894353	0.50708234	0.5138088	0.49659413	0.5639589	0.5639589	0.47572353	0.44631177	0.50513536	0.50513536	0.39497352	0.45379704	0.48000586	0.49659413	0.47572353	0.44825882	0.5639589	0.5639589	0.5345471	0.5639589	0.5639589	0.5639589	0.5933706	0.5639589	0.5639589	0.5639589	0.5639589	0.5388294	0.5700206	0.5714441	0.43777058	0.3623588	0.6227824	0.37894705	N/A
Sant_1448	0.42118233	0.4505941	0.42118233	0.39177057	0.42118233	0.42118233	0.42118233	0.42118233	0.39177057	0.33294705	0.5682411	0.5388294	0.48000586	0.48000586	0.48000586	0.48000586	0.42118233	0.5094176	0.30353528	0.30353528	0.39177057	0.3623588	0.42118233	0.24471176	0.5094176	0.4505941	0.5976529	0.5094176	0.33294705	0.5388294	0.3623588	0.3623588	0.33294705	0.3623588	0.3623588	0.3623588	0.33294705	0.3623588	0.3623588	0.3623588	0.30353528	0.65647644	0.4505941	0.5682411	0.5682411	0.5388294	0.3623588	0.5094176	0.4505941
Sant_1467	N/A	0.42438528	N/A	0.42296177	N/A	N/A	N/A	N/A	0.42296177	0.5252353	0.3495353	0.39177057	0.5432206	0.42557353	0.36002353	0.53649414	0.48439705	0.4083588	0.61347055	0.61347055	0.4664118	0.49582356	0.554647	N/A	0.36556175	0.4832088	0.4505941	0.46718237	0.5252353	0.41884705	0.554647	0.554647	0.5252353	0.554647	0.554647	0.554647	0.5252353	0.554647	0.554647	0.554647	0.554647	0.5094176	0.59943235	0.4832088	0.4083588	0.33294705	0.61347055	0.3495353	0.42296177
Sant_1480	0.47572353	0.36556175	0.47572353	0.42296177	0.47572353	0.47572353	0.47572353	0.47572353	0.42296177	0.5769353	0.3495353	0.27412352	N/A	0.48439705	N/A	0.36002353	0.42557353	0.46718237	0.54752356	0.54752356	0.5252353	0.6305706	0.5386736	N/A	0.36556175	0.36556175	0.33294705	0.29071176	0.5769353	0.36002353	0.5386736	0.5386736	0.51811177	0.5386736	0.5386736	0.5386736	0.5769353	0.5386736	0.5386736	0.5386736	N/A	0.33294705	0.42296177	0.36556175	0.29071176	0.27412352	N/A	0.29071176	0.48178533
Sant_1487	0.5111971	0.42438528	0.5111971	0.5406088	0.5111971	0.5111971	0.5111971	0.5111971	0.42296177	0.42296177	0.4083588	0.4505941	0.5432206	0.42557353	0.47767058	0.47767058	0.48439705	0.4083588	0.45237356	0.45237356	0.48178533	0.5111971	0.5111971	N/A	0.42438528	0.4832088	0.4505941	0.46718237	0.5406088	0.6541412	0.62884414	0.62884414	0.59943235	0.62884414	0.62884414	0.62884414	0.59943235	0.62884414	0.62884414	0.62884414	N/A	0.5094176	0.6582559	0.54203236	0.5848294	0.39177057	0.5700206	0.52600586	0.6582559
Sant_1492	0.51262057	0.54203236	0.51262057	0.4832088	0.51262057	0.51262057	0.51262057	0.51262057	0.4832088	0.36556175	0.52600586	0.5094176	0.45379704	0.51262057	0.47767058	0.53649414	0.51262057	0.46718237	0.39497352	0.39497352	0.42438528	0.39497352	0.6302676	0.45379704	0.6008559	0.4832088	0.4505941	0.46718237	0.4832088	0.59531766	0.51262057	0.51262057	0.4832088	0.51262057	0.51262057	0.51262057	0.4832088	0.51262057	0.51262057	0.51262057	0.45379704	0.4505941	0.54203236	0.54203236	0.5848294	0.4505941	0.45379704	0.5848294	0.6008559
Sant_1496	N/A	0.42438528	N/A	0.42296177	N/A	N/A	N/A	N/A	0.59943235	0.5840588	0.3495353	0.39177057	0.5432206	0.48439705	0.53649414	0.47767058	0.6020441	0.4083588	N/A	N/A	0.64288235	N/A	0.49582356	N/A	0.42438528	0.4832088	0.4505941	0.4083588	0.5252353	0.41884705	0.49582356	0.49582356	0.5252353	0.49582356	0.49582356	0.49582356	0.5252353	0.49582356	0.49582356	0.49582356	0.61347055	0.39177057	0.48178533	0.4832088	0.3495353	0.4505941	0.554647	0.4083588	0.42296177
Sant_1503	0.42118233	0.5094176	0.42118233	0.4505941	0.42118233	0.42118233	0.42118233	0.42118233	0.39177057	N/A	0.5094176	0.5388294	0.42118233	0.42118233	0.48000586	0.48000586	0.42118233	0.5094176	0.3623588	0.3623588	0.33294705	0.42118233	0.3623588	0.24471176	0.4505941	0.4505941	0.5388294	0.5094176	0.27412352	0.5388294	0.3623588	0.3623588	0.33294705	0.3623588	0.3623588	0.3623588	0.33294705	0.3623588	0.3623588	0.3623588	0.24471176	0.5976529	0.39177057	0.4505941	0.5682411	0.5388294	0.30353528	0.5094176	0.39177057
Sant_1510	0.43777058	0.46718237	0.43777058	0.46718237	0.43777058	0.43777058	0.43777058	0.43777058	0.4083588	0.3495353	0.52600586	0.5094176	0.55541766	0.43777058	0.49659413	0.55541766	0.43777058	0.52600586	0.37894705	0.37894705	0.4083588	0.49659413	0.43777058	0.32012352	0.46718237	0.46718237	0.5682411	0.52600586	0.4083588	0.6142412	0.49659413	0.49659413	0.46718237	0.49659413	0.49659413	0.49659413	0.46718237	0.49659413	0.49659413	0.49659413	N/A	0.62706465	0.52600586	0.5848294	0.5848294	0.5094176	0.43777058	0.52600586	0.4083588
Sant_1518	0.45379704	0.54203236	0.45379704	0.4832088	0.45379704	0.45379704	0.45379704	0.45379704	0.6008559	0.36556175	0.46718237	0.5682411	0.51262057	0.45379704	0.53649414	0.47767058	0.45379704	0.46718237	N/A	N/A	0.42438528	0.45379704	0.45379704	0.39497352	0.6008559	0.6008559	0.4505941	0.46718237	0.36556175	0.53649414	0.39497352	0.39497352	0.36556175	0.39497352	0.39497352	0.39497352	0.36556175	0.39497352	0.39497352	0.39497352	0.45379704	0.4505941	0.4832088	0.54203236	0.5848294	0.5094176	0.51262057	0.6436529	0.4832088
Sant_1635	0.44631177	N/A	0.44631177	N/A	0.44631177	0.44631177	0.44631177	0.44631177	0.45237356	0.54752356	0.32012352	0.24471176	0.39616176	0.39616176	0.33061177	0.33061177	0.39616176	0.37894705	0.5244118	0.5244118	0.49582356	0.48351178	0.5092618	0.5244118	N/A	0.39497352	0.24471176	0.32012352	0.5575735	0.33061177	0.5092618	0.5092618	N/A	0.5092618	0.5092618	0.5092618	N/A	0.5092618	0.5092618	0.5092618	0.5294118	0.24471176	0.5111971	0.39497352	N/A	0.24471176	0.60115886	N/A	0.45237356
Sant_1644	0.4549853	0.51262057	0.4549853	0.48439705	0.4549853	0.4549853	0.4549853	0.4549853	0.5432206	0.48439705	0.49659413	0.42118233	0.5138088	0.5726323	0.56590587	0.50708234	0.69027936	0.6142412	0.39616176	0.39616176	0.5432206	0.39616176	0.4549853	0.4549853	0.51262057	0.5714441	0.5388294	0.55541766	0.42557353	0.44825882	0.39616176	0.39616176	N/A	0.39616176	0.39616176	0.39616176	0.42557353	0.39616176	0.39616176	0.39616176	0.4549853	0.48000586	0.48439705	0.51262057	0.43777058	0.5388294	0.39616176	0.43777058	0.48439705
Sant_1646	0.48000586	0.5094176	0.48000586	0.5094176	0.48000586	0.48000586	0.48000586	0.48000586	0.39177057	0.33294705	0.5094176	0.5388294	0.5388294	0.42118233	0.48000586	0.5388294	0.42118233	0.5094176	0.30353528	0.30353528	0.39177057	0.3623588	0.30353528	0.24471176	0.4505941	0.4505941	0.5976529	0.5094176	0.27412352	0.5388294	0.3623588	0.3623588	0.33294705	0.3623588	0.3623588	0.3623588	0.33294705	0.3623588	0.3623588	0.3623588	0.24471176	0.5976529	0.5094176	0.5682411	0.5094176	0.5388294	0.42118233	0.5094176	0.39177057
Sant_1649	0.44825882	0.53649414	0.44825882	0.47767058	0.44825882	0.44825882	0.44825882	0.44825882	0.41884705	N/A	0.49659413	0.5388294	0.44825882	0.50708234	0.50708234	0.50708234	0.44825882	0.55541766	0.3894353	0.3894353	0.41884705	0.56590587	0.3894353	0.33061177	0.47767058	0.47767058	0.48000586	0.49659413	0.36002353	0.56590587	0.44825882	0.44825882	0.41884705	0.44825882	0.44825882	0.44825882	0.41884705	0.44825882	0.44825882	0.44825882	0.33061177	0.5388294	0.47767058	0.47767058	0.55541766	0.48000586	0.3894353	0.49659413	0.47767058
Sant_1650	0.45379704	0.54203236	0.45379704	0.4832088	0.45379704	0.45379704	0.45379704	0.45379704	0.42438528	0.36556175	0.46718237	0.5094176	0.51262057	0.51262057	0.47767058	0.47767058	0.45379704	0.52600586	0.45379704	0.45379704	0.4832088	0.5714441	0.45379704	N/A	0.4832088	0.4832088	0.5094176	0.46718237	0.42438528	0.53649414	0.51262057	0.51262057	0.4832088	0.51262057	0.51262057	0.51262057	0.4832088	0.51262057	0.51262057	0.51262057	0.39497352	0.5682411	0.54203236	0.54203236	0.52600586	0.4505941	0.45379704	0.46718237	0.4832088
Sant_1669	0.44825882	0.53649414	0.44825882	0.47767058	0.44825882	0.44825882	0.44825882	0.44825882	0.53649414	N/A	0.49659413	0.5388294	0.50708234	0.44825882	0.50708234	0.50708234	0.50708234	0.49659413	0.33061177	0.33061177	0.41884705	0.3894353	0.44825882	0.33061177	0.53649414	0.59531766	0.48000586	0.49659413	0.36002353	0.56590587	0.3894353	0.3894353	0.36002353	0.3894353	0.3894353	0.3894353	0.36002353	0.3894353	0.3894353	0.3894353	0.33061177	0.48000586	0.53649414	0.53649414	0.6142412	0.48000586	0.44825882	0.6142412	0.47767058
Sant_1677	0.50708234	0.59531766	0.50708234	0.53649414	0.50708234	0.50708234	0.50708234	0.50708234	0.53649414	N/A	0.49659413	0.5388294	0.50708234	0.50708234	0.56590587	0.56590587	0.50708234	0.49659413	0.33061177	0.33061177	0.41884705	0.3894353	0.3894353	0.33061177	0.6541412	0.47767058	0.48000586	0.49659413	N/A	0.50708234	0.3894353	0.3894353	0.36002353	0.3894353	0.3894353	0.3894353	0.36002353	0.3894353	0.3894353	0.3894353	0.33061177	0.48000586	0.53649414	0.59531766	0.49659413	0.5388294	0.50708234	0.49659413	0.41884705
Sant_1678	0.49659413	0.5848294	0.49659413	0.52600586	0.49659413	0.49659413	0.49659413	0.49659413	0.52600586	0.29071176	0.52600586	0.5682411	0.49659413	0.49659413	0.55541766	0.55541766	0.49659413	0.52600586	N/A	N/A	0.4083588	0.32012352	0.37894705	N/A	0.5848294	0.46718237	0.5094176	0.52600586	0.29071176	0.49659413	0.37894705	0.37894705	0.3495353	0.37894705	0.37894705	0.37894705	0.3495353	0.37894705	0.37894705	0.37894705	N/A	0.5094176	0.52600586	0.5848294	0.52600586	0.5094176	0.49659413	0.52600586	0.4083588
Sant_1679	0.42118233	0.4505941	0.42118233	0.4505941	0.42118233	0.42118233	0.42118233	0.42118233	0.39177057	N/A	0.5682411	0.5388294	0.42118233	0.48000586	0.5976529	0.5388294	0.42118233	0.5094176	0.3623588	0.3623588	0.4505941	0.30353528	0.30353528	0.30353528	0.5094176	0.4505941	0.5388294	0.5094176	N/A	0.48000586	0.30353528	0.30353528	0.27412352	0.30353528	0.30353528	0.30353528	0.27412352	0.30353528	0.30353528	0.30353528	0.24471176	0.5388294	0.39177057	0.4505941	0.5094176	0.5388294	0.3623588	0.5094176	0.5094176
Sant_1684	0.44631177	0.39497352	0.44631177	0.45237356	0.44631177	0.44631177	0.44631177	0.44631177	0.45237356	0.54752356	0.32012352	0.30353528	0.39616176	0.39616176	0.33061177	0.33061177	0.39616176	N/A	0.5244118	0.5244118	N/A	0.60115886	0.5092618	0.5244118	N/A	0.39497352	0.30353528	0.32012352	0.6714706	0.3894353	0.68573236	0.68573236	0.6651706	0.68573236	0.68573236	0.68573236	0.6651706	0.68573236	0.68573236	0.68573236	0.5244118	0.3623588	0.5111971	N/A	0.37894705	0.24471176	0.60115886	0.32012352	N/A
Sant_1685	0.51262057	0.54203236	0.51262057	0.54203236	0.51262057	0.51262057	0.51262057	0.51262057	0.42438528	0.42438528	0.52600586	0.4505941	0.51262057	0.45379704	0.53649414	0.47767058	0.45379704	0.52600586	0.51262057	0.51262057	0.42438528	0.51262057	0.51262057	N/A	0.4832088	0.4832088	0.4505941	0.46718237	0.36556175	0.59531766	0.45379704	0.45379704	0.4832088	0.45379704	0.45379704	0.45379704	0.42438528	0.45379704	0.45379704	0.45379704	N/A	0.5094176	0.42438528	0.4832088	0.5848294	0.4505941	N/A	0.52600586	0.54203236
Sant_1686	0.51262057	0.54203236	0.51262057	0.54203236	0.51262057	0.51262057	0.51262057	0.51262057	0.42438528	0.42438528	0.52600586	0.4505941	0.51262057	0.45379704	0.53649414	0.47767058	0.45379704	0.52600586	0.51262057	0.51262057	0.42438528	0.51262057	0.51262057	N/A	0.4832088	0.4832088	0.4505941	0.46718237	0.36556175	0.59531766	0.45379704	0.45379704	0.4832088	0.45379704	0.45379704	0.45379704	0.42438528	0.45379704	0.45379704	0.45379704	N/A	0.5094176	0.42438528	0.4832088	0.5848294	0.4505941	N/A	0.52600586	0.54203236
Sant_1687	0.51262057	0.54203236	0.51262057	0.54203236	0.51262057	0.51262057	0.51262057	0.51262057	0.42438528	0.42438528	0.52600586	0.4505941	0.51262057	0.45379704	0.53649414	0.47767058	0.45379704	0.52600586	0.51262057	0.51262057	0.42438528	0.51262057	0.51262057	N/A	0.4832088	0.4832088	0.4505941	0.46718237	0.36556175	0.59531766	0.45379704	0.45379704	0.4832088	0.45379704	0.45379704	0.45379704	0.42438528	0.45379704	0.45379704	0.45379704	N/A	0.5094176	0.42438528	0.4832088	0.5848294	0.4505941	N/A	0.52600586	0.54203236
Sant_1688	0.50513536	0.39497352	0.50513536	0.45237356	0.50513536	0.50513536	0.50513536	0.50513536	0.45237356	N/A	0.43777058	0.24471176	0.4549853	0.5138088	0.33061177	0.3894353	0.5138088	0.32012352	0.5832353	0.5832353	0.49582356	0.6599824	0.62690884	0.7008824	0.39497352	0.45379704	0.24471176	0.32012352	0.55382353	0.3894353	0.5680853	0.5680853	0.6063471	0.5680853	0.5680853	0.5680853	0.54752356	0.5680853	0.5680853	0.5680853	0.64205885	0.30353528	0.45237356	0.45379704	N/A	0.24471176	0.48351178	0.32012352	N/A
Sant_1689	0.50513536	0.39497352	0.50513536	0.45237356	0.50513536	0.50513536	0.50513536	0.50513536	0.45237356	N/A	0.43777058	0.24471176	0.4549853	0.5138088	0.33061177	0.3894353	0.5138088	0.32012352	0.5832353	0.5832353	0.49582356	0.6599824	0.62690884	0.7008824	0.39497352	0.45379704	0.24471176	0.32012352	0.55382353	0.3894353	0.5680853	0.5680853	0.6063471	0.5680853	0.5680853	0.5680853	0.54752356	0.5680853	0.5680853	0.5680853	0.64205885	0.30353528	0.45237356	0.45379704	N/A	0.24471176	0.48351178	0.32012352	N/A
Sant_1690	0.5345471	0.42438528	0.5345471	0.48178533	0.5345471	0.5345471	0.5345471	0.5345471	0.42296177	0.51811177	0.4083588	0.27412352	0.42557353	0.5432206	N/A	0.36002353	0.48439705	0.29071176	0.55382353	0.55382353	0.4664118	0.6305706	0.5974971	0.6714706	0.42438528	0.4832088	N/A	0.3495353	0.52816176	0.36002353	0.5386736	0.5386736	0.5769353	0.5386736	0.5386736	0.5386736	0.51811177	0.5386736	0.5386736	0.5386736	0.616397	0.27412352	0.48178533	0.42438528	0.29071176	0.27412352	N/A	0.3495353	0.42296177
Sant_1692	0.42118233	0.4505941	0.42118233	0.4505941	0.42118233	0.42118233	0.42118233	0.42118233	0.4505941	0.33294705	0.5094176	0.5976529	0.5388294	0.42118233	0.5388294	0.5388294	0.42118233	0.5094176	0.24471176	0.24471176	0.33294705	0.3623588	0.30353528	0.24471176	0.4505941	0.5094176	0.5388294	0.5094176	N/A	0.5388294	0.30353528	0.30353528	0.27412352	0.30353528	0.30353528	0.30353528	0.27412352	0.30353528	0.30353528	0.30353528	0.24471176	0.5388294	0.4505941	0.5682411	0.5094176	0.5388294	0.48000586	0.5682411	0.39177057
Sant_1693	0.51262057	0.6008559	0.51262057	0.54203236	0.51262057	0.51262057	0.51262057	0.51262057	0.6008559	0.36556175	0.46718237	0.5682411	0.51262057	0.51262057	0.59531766	0.47767058	0.5714441	0.46718237	0.39497352	0.39497352	0.42438528	N/A	0.45379704	0.39497352	0.6008559	0.6008559	0.4505941	0.52600586	0.42438528	0.59531766	0.51262057	0.51262057	0.4832088	0.51262057	0.51262057	0.51262057	0.4832088	0.51262057	0.51262057	0.51262057	0.45379704	0.4505941	0.54203236	0.4832088	0.5848294	0.4505941	0.51262057	0.6436529	0.54203236
Sant_1698	0.48000586	0.5094176	0.48000586	0.4505941	0.48000586	0.48000586	0.48000586	0.48000586	0.4505941	0.39177057	0.62706465	0.5388294	0.48000586	0.5388294	0.48000586	0.5388294	0.42118233	0.5094176	0.24471176	0.24471176	0.39177057	0.30353528	0.30353528	0.24471176	0.5682411	0.4505941	0.5388294	0.5094176	0.27412352	0.48000586	0.30353528	0.30353528	0.27412352	0.30353528	0.30353528	0.30353528	0.27412352	0.30353528	0.30353528	0.30353528	0.30353528	0.5388294	0.4505941	0.5682411	0.5094176	0.5388294	0.3623588	0.5094176	0.5094176
Sant_1706	0.44631177	0.45379704	0.44631177	0.45237356	0.44631177	0.44631177	0.44631177	0.44631177	0.45237356	0.6063471	N/A	0.24471176	0.39616176	0.39616176	0.33061177	0.44825882	0.39616176	0.32012352	0.5832353	0.5832353	0.49582356	0.48351178	0.5680853	0.5832353	N/A	0.39497352	0.30353528	N/A	N/A	0.33061177	0.5092618	0.5092618	0.54752356	0.5092618	0.5092618	0.5092618	0.54752356	0.5092618	0.5092618	0.5092618	0.5832353	0.24471176	0.45237356	0.39497352	0.32012352	0.30353528	0.48351178	0.32012352	0.45237356
Sant_1707	0.4549853	0.51262057	0.4549853	0.48439705	0.4549853	0.4549853	0.4549853	0.4549853	0.42557353	0.48439705	0.43777058	0.42118233	0.5726323	0.5726323	0.44825882	0.44825882	0.5726323	0.55541766	0.5138088	0.5138088	0.48439705	0.39616176	0.4549853	0.39616176	0.45379704	0.5714441	0.5388294	0.49659413	0.48439705	0.56590587	0.5726323	0.5726323	0.5432206	0.5726323	0.5726323	0.5726323	0.5432206	0.5726323	0.5726323	0.5726323	0.39616176	0.5388294	0.6020441	0.51262057	0.55541766	0.42118233	0.4549853	0.55541766	0.5432206
Sant_1761	0.5726323	0.51262057	0.5726323	0.5432206	0.5726323	0.5726323	0.5726323	0.5726323	0.48439705	0.42557353	0.49659413	0.48000586	0.5138088	0.63145584	0.50708234	0.50708234	0.4549853	0.49659413	0.39616176	0.39616176	0.5432206	0.5138088	0.39616176	0.39616176	0.51262057	0.45379704	0.42118233	0.43777058	N/A	0.44825882	0.39616176	0.39616176	N/A	0.39616176	0.39616176	0.39616176	N/A	0.39616176	0.39616176	0.39616176	0.39616176	0.42118233	0.5432206	0.5714441	0.43777058	0.42118233	0.4549853	0.43777058	0.6020441
Sant_1767	0.44631177	0.45379704	0.44631177	0.45237356	0.44631177	0.44631177	0.44631177	0.44631177	0.5111971	0.54752356	0.32012352	0.24471176	0.5138088	0.5138088	0.33061177	0.44825882	0.4549853	0.37894705	0.5244118	0.5244118	0.61347055	0.5423353	0.62690884	0.64205885	0.45379704	N/A	0.24471176	0.32012352	0.616397	0.3894353	0.5092618	0.5092618	N/A	0.5092618	0.5092618	0.5092618	N/A	0.5092618	0.5092618	0.5092618	0.5294118	0.24471176	0.45237356	0.45379704	0.32012352	0.30353528	0.60115886	0.32012352	N/A
Sant_1768	0.5345471	0.4832088	0.5345471	0.5406088	0.5345471	0.5345471	0.5345471	0.5345471	0.48178533	0.51811177	0.3495353	0.27412352	0.42557353	N/A	N/A	0.41884705	N/A	0.29071176	0.6063471	0.6063471	0.4664118	0.51292354	0.5386736	N/A	0.36556175	0.36556175	0.27412352	0.29071176	0.6357588	0.47767058	0.71514416	0.71514416	0.69458234	0.71514416	0.71514416	0.71514416	0.69458234	0.71514416	0.71514416	0.71514416	0.6651706	0.33294705	0.59943235	0.42438528	0.4083588	N/A	0.51292354	0.3495353	0.5406088
Sant_1771	0.44825882	0.47767058	0.44825882	0.41884705	0.44825882	0.44825882	0.44825882	0.44825882	0.41884705	0.36002353	0.6142412	0.48000586	0.56590587	0.50708234	0.50708234	0.50708234	0.44825882	0.55541766	0.33061177	0.33061177	0.41884705	0.50708234	0.50708234	0.33061177	0.59531766	0.47767058	0.5388294	0.49659413	0.36002353	0.56590587	0.3894353	0.3894353	0.41884705	0.3894353	0.3894353	0.3894353	0.36002353	0.3894353	0.3894353	0.3894353	0.3894353	0.5976529	0.47767058	0.59531766	0.55541766	0.5388294	0.3894353	0.49659413	0.47767058
Sant_1776	0.5111971	0.54203236	0.5111971	0.5406088	0.5111971	0.5111971	0.5111971	0.5111971	0.42296177	0.5406088	0.4083588	0.39177057	0.48439705	0.5432206	0.47767058	0.53649414	0.48439705	0.52600586	0.5700206	0.5700206	0.48178533	N/A	N/A	0.45237356	0.42438528	0.4832088	0.5094176	0.46718237	0.42296177	0.47767058	0.5111971	0.5111971	0.48178533	0.5111971	0.5111971	0.5111971	0.48178533	0.5111971	0.5111971	0.5111971	N/A	0.4505941	0.5406088	0.54203236	0.46718237	0.4505941	0.5111971	0.46718237	0.48178533
Sant_1782	0.44631177	0.39497352	0.44631177	N/A	0.44631177	0.44631177	0.44631177	0.44631177	0.45237356	N/A	0.43777058	0.42118233	0.5726323	0.39616176	0.3894353	0.3894353	0.39616176	0.37894705	0.5423353	0.5423353	N/A	0.5423353	0.77762944	0.6599824	0.45379704	0.39497352	0.3623588	0.32012352	0.57174706	0.50708234	0.60115886	0.60115886	0.6305706	0.60115886	0.60115886	0.60115886	0.57174706	0.60115886	0.60115886	0.60115886	0.48351178	0.42118233	0.45237356	0.51262057	0.43777058	0.30353528	0.6599824	0.43777058	0.45237356
Sant_1783	0.44631177	0.39497352	0.44631177	N/A	0.44631177	0.44631177	0.44631177	0.44631177	0.45237356	N/A	0.43777058	0.42118233	0.5726323	0.39616176	0.3894353	0.3894353	0.39616176	0.37894705	0.5423353	0.5423353	N/A	0.5423353	0.77762944	0.6599824	0.45379704	0.39497352	0.3623588	0.32012352	0.57174706	0.50708234	0.60115886	0.60115886	0.6305706	0.60115886	0.60115886	0.60115886	0.57174706	0.60115886	0.60115886	0.60115886	0.48351178	0.42118233	0.45237356	0.51262057	0.43777058	0.30353528	0.6599824	0.43777058	0.45237356
Sant_1784	0.44631177	0.39497352	0.44631177	N/A	0.44631177	0.44631177	0.44631177	0.44631177	0.45237356	0.47572353	0.49659413	0.42118233	0.63145584	0.4549853	0.44825882	0.3894353	0.39616176	0.43777058	0.50513536	0.50513536	N/A	0.5639589	0.68160594	0.5639589	0.45379704	0.45379704	0.42118233	0.37894705	0.5345471	0.56590587	0.5639589	0.5639589	0.5933706	0.5639589	0.5639589	0.5639589	0.5345471	0.5639589	0.5639589	0.5639589	0.50513536	0.48000586	0.45237356	0.5714441	0.49659413	0.3623588	0.5639589	0.49659413	0.5111971
Sant_1785	0.5345471	0.42438528	0.5345471	0.5406088	0.5345471	0.5345471	0.5345471	0.5345471	0.5406088	0.51811177	0.29071176	0.27412352	0.42557353	0.48439705	0.41884705	0.36002353	0.42557353	0.3495353	0.54752356	0.54752356	0.64288235	0.51292354	0.5974971	0.54752356	0.42438528	0.42438528	0.27412352	0.29071176	0.6357588	0.36002353	0.65632063	0.65632063	0.6357588	0.65632063	0.65632063	0.65632063	0.6357588	0.65632063	0.65632063	0.65632063	0.54752356	0.33294705	0.59943235	0.42438528	0.3495353	N/A	0.51292354	0.29071176	0.42296177
Sant_1794	0.55541766	0.5848294	0.55541766	0.5848294	0.55541766	0.55541766	0.55541766	0.55541766	0.5848294	0.29071176	0.52600586	0.5682411	0.49659413	0.55541766	0.55541766	0.55541766	0.49659413	0.52600586	0.32012352	0.32012352	0.46718237	0.43777058	0.32012352	N/A	0.5848294	0.46718237	0.5094176	0.52600586	0.29071176	0.55541766	0.37894705	0.37894705	0.3495353	0.37894705	0.37894705	0.37894705	0.3495353	0.37894705	0.37894705	0.37894705	0.37894705	0.5094176	0.52600586	0.52600586	0.52600586	0.5094176	0.43777058	0.52600586	0.4083588
Sant_1795	0.50708234	0.59531766	0.50708234	0.53649414	0.50708234	0.50708234	0.50708234	0.50708234	0.6541412	0.36002353	0.49659413	0.5976529	0.50708234	0.44825882	0.56590587	0.50708234	0.6247294	0.55541766	0.33061177	0.33061177	0.47767058	0.33061177	0.33061177	0.3894353	0.53649414	0.59531766	0.48000586	0.55541766	0.36002353	0.50708234	0.33061177	0.33061177	N/A	0.33061177	0.33061177	0.33061177	0.36002353	0.33061177	0.33061177	0.33061177	0.33061177	0.48000586	0.59531766	0.47767058	0.49659413	0.48000586	0.44825882	0.55541766	0.47767058
Sant_1796	0.50708234	0.59531766	0.50708234	0.53649414	0.50708234	0.50708234	0.50708234	0.50708234	0.6541412	0.36002353	0.49659413	0.5976529	0.50708234	0.44825882	0.56590587	0.50708234	0.6247294	0.55541766	0.33061177	0.33061177	0.47767058	0.33061177	0.33061177	0.3894353	0.53649414	0.59531766	0.48000586	0.55541766	0.36002353	0.50708234	0.33061177	0.33061177	N/A	0.33061177	0.33061177	0.33061177	0.36002353	0.33061177	0.33061177	0.33061177	0.33061177	0.48000586	0.59531766	0.47767058	0.49659413	0.48000586	0.44825882	0.55541766	0.47767058
Sant_1797	0.50708234	0.59531766	0.50708234	0.53649414	0.50708234	0.50708234	0.50708234	0.50708234	0.6541412	0.36002353	0.49659413	0.5976529	0.50708234	0.44825882	0.56590587	0.50708234	0.6247294	0.55541766	0.33061177	0.33061177	0.47767058	0.33061177	0.33061177	0.3894353	0.53649414	0.59531766	0.48000586	0.55541766	0.36002353	0.50708234	0.33061177	0.33061177	N/A	0.33061177	0.33061177	0.33061177	0.36002353	0.33061177	0.33061177	0.33061177	0.33061177	0.48000586	0.59531766	0.47767058	0.49659413	0.48000586	0.44825882	0.55541766	0.47767058
Sant_1807	0.5138088	0.51262057	0.5138088	0.5432206	0.5138088	0.5138088	0.5138088	0.5138088	0.48439705	0.48439705	0.43777058	0.42118233	0.5138088	0.5138088	0.50708234	0.50708234	0.63145584	0.55541766	0.5138088	0.5138088	0.5432206	0.39616176	0.39616176	0.4549853	0.45379704	0.5714441	0.48000586	0.49659413	N/A	0.44825882	0.4549853	0.4549853	0.42557353	0.4549853	0.4549853	0.4549853	0.42557353	0.4549853	0.4549853	0.4549853	0.39616176	0.48000586	0.6020441	0.51262057	0.43777058	0.48000586	0.4549853	0.43777058	0.5432206
Sant_1808	0.3623588	0.4505941	0.3623588	0.39177057	0.3623588	0.3623588	0.3623588	0.3623588	0.4505941	N/A	0.5094176	0.5388294	0.48000586	0.42118233	0.48000586	0.48000586	0.48000586	0.5682411	0.24471176	0.24471176	0.39177057	0.30353528	0.24471176	0.3623588	0.4505941	0.62706465	0.5388294	0.5682411	N/A	0.48000586	0.30353528	0.30353528	0.27412352	0.30353528	0.30353528	0.30353528	0.27412352	0.30353528	0.30353528	0.30353528	0.24471176	0.5388294	0.4505941	0.4505941	0.5094176	0.5388294	0.3623588	0.5094176	0.4505941
Sant_1818	0.42118233	0.4505941	0.42118233	0.4505941	0.42118233	0.42118233	0.42118233	0.42118233	0.39177057	0.33294705	0.5094176	0.5976529	0.5388294	0.42118233	0.48000586	0.5388294	0.42118233	0.5094176	0.24471176	0.24471176	0.39177057	0.42118233	0.30353528	0.24471176	0.4505941	0.4505941	0.5976529	0.5094176	0.27412352	0.5388294	0.3623588	0.3623588	0.33294705	0.3623588	0.3623588	0.3623588	0.33294705	0.3623588	0.3623588	0.3623588	0.24471176	0.5976529	0.5682411	0.5682411	0.5094176	0.5388294	0.48000586	0.5094176	0.4505941
Sant_1824	0.47572353	0.42438528	0.47572353	0.42296177	0.47572353	0.47572353	0.47572353	0.47572353	0.5406088	0.5252353	0.52600586	0.39177057	0.5432206	0.6020441	0.47767058	0.41884705	0.42557353	0.4083588	0.49582356	0.49582356	0.4664118	0.49582356	N/A	0.49582356	0.54203236	0.54203236	0.39177057	0.46718237	0.4664118	0.41884705	N/A	N/A	0.4664118	N/A	N/A	N/A	0.4664118	N/A	N/A	N/A	0.61347055	0.39177057	0.42296177	0.4832088	0.3495353	0.33294705	0.61347055	0.4083588	0.5406088
Sant_1829	0.37894705	0.46718237	0.37894705	0.4083588	0.37894705	0.37894705	0.37894705	0.37894705	0.4083588	0.3495353	0.52600586	0.5094176	0.43777058	0.43777058	0.55541766	0.49659413	0.49659413	0.52600586	0.43777058	0.43777058	0.46718237	0.32012352	0.43777058	N/A	0.46718237	0.46718237	0.5682411	0.52600586	0.29071176	0.55541766	0.32012352	0.32012352	0.29071176	0.32012352	0.32012352	0.32012352	0.29071176	0.32012352	0.32012352	0.32012352	0.32012352	0.5094176	0.4083588	0.5848294	0.5848294	0.62706465	0.37894705	0.5848294	0.46718237
Sant_1830	0.50513536	0.45379704	0.50513536	0.5111971	0.50513536	0.50513536	0.50513536	0.50513536	0.45237356	0.47572353	0.37894705	0.3623588	0.4549853	0.4549853	0.50708234	0.44825882	0.5726323	0.37894705	0.6227824	0.6227824	0.5933706	0.44631177	0.50513536	0.44631177	0.39497352	0.45379704	0.42118233	0.43777058	0.5345471	0.44825882	0.50513536	0.50513536	0.5345471	0.50513536	0.50513536	0.50513536	0.5345471	0.50513536	0.50513536	0.50513536	0.50513536	0.3623588	0.45237356	0.51262057	0.43777058	0.48000586	0.44631177	0.43777058	0.5111971
Sant_1831	0.50513536	0.45379704	0.50513536	0.5111971	0.50513536	0.50513536	0.50513536	0.50513536	0.45237356	0.47572353	0.37894705	0.3623588	0.4549853	0.4549853	0.50708234	0.44825882	0.5726323	0.37894705	0.6227824	0.6227824	0.5933706	0.44631177	0.50513536	0.44631177	0.39497352	0.45379704	0.42118233	0.43777058	0.5345471	0.44825882	0.50513536	0.50513536	0.5345471	0.50513536	0.50513536	0.50513536	0.5345471	0.50513536	0.50513536	0.50513536	0.50513536	0.3623588	0.45237356	0.51262057	0.43777058	0.48000586	0.44631177	0.43777058	0.5111971
Sant_1833	0.5138088	0.5714441	0.5138088	0.5432206	0.5138088	0.5138088	0.5138088	0.5138088	0.5432206	0.42557353	0.43777058	0.42118233	0.5138088	0.5726323	0.50708234	0.56590587	0.63145584	0.49659413	0.4549853	0.4549853	N/A	0.39616176	0.39616176	0.39616176	0.51262057	0.51262057	0.48000586	0.55541766	0.42557353	0.44825882	0.39616176	0.39616176	N/A	0.39616176	0.39616176	0.39616176	0.42557353	0.39616176	0.39616176	0.39616176	0.4549853	0.48000586	0.5432206	0.5714441	0.43777058	0.42118233	0.5726323	0.43777058	0.42557353
Sant_1835	0.45379704	0.54203236	0.45379704	0.4832088	0.45379704	0.45379704	0.45379704	0.45379704	0.6008559	0.36556175	0.46718237	0.5682411	0.51262057	0.45379704	0.53649414	0.47767058	0.5714441	0.46718237	0.39497352	0.39497352	0.42438528	N/A	0.45379704	N/A	0.54203236	0.6008559	0.4505941	0.5848294	0.42438528	0.59531766	0.51262057	0.51262057	0.4832088	0.51262057	0.51262057	0.51262057	0.54203236	0.51262057	0.51262057	0.51262057	0.39497352	0.4505941	0.54203236	0.4832088	0.5848294	0.4505941	0.51262057	0.6436529	0.54203236
Sant_1836	0.45379704	0.54203236	0.45379704	0.4832088	0.45379704	0.45379704	0.45379704	0.45379704	0.6008559	0.36556175	0.46718237	0.5682411	0.51262057	0.45379704	0.53649414	0.47767058	0.5714441	0.46718237	0.39497352	0.39497352	0.42438528	N/A	0.45379704	N/A	0.54203236	0.6008559	0.4505941	0.5848294	0.42438528	0.59531766	0.51262057	0.51262057	0.4832088	0.51262057	0.51262057	0.51262057	0.54203236	0.51262057	0.51262057	0.51262057	0.39497352	0.4505941	0.54203236	0.4832088	0.5848294	0.4505941	0.51262057	0.6436529	0.54203236
Sant_1837	0.45379704	0.54203236	0.45379704	0.4832088	0.45379704	0.45379704	0.45379704	0.45379704	0.6008559	0.36556175	0.46718237	0.5682411	0.51262057	0.45379704	0.53649414	0.47767058	0.5714441	0.46718237	0.39497352	0.39497352	0.42438528	N/A	0.45379704	N/A	0.54203236	0.6008559	0.4505941	0.5848294	0.42438528	0.59531766	0.51262057	0.51262057	0.4832088	0.51262057	0.51262057	0.51262057	0.54203236	0.51262057	0.51262057	0.51262057	0.39497352	0.4505941	0.54203236	0.4832088	0.5848294	0.4505941	0.51262057	0.6436529	0.54203236
Sant_1838	0.45379704	0.54203236	0.45379704	0.4832088	0.45379704	0.45379704	0.45379704	0.45379704	0.6008559	0.36556175	0.46718237	0.5682411	0.51262057	0.45379704	0.53649414	0.47767058	0.5714441	0.46718237	0.39497352	0.39497352	0.42438528	N/A	0.45379704	N/A	0.54203236	0.6008559	0.4505941	0.5848294	0.42438528	0.59531766	0.51262057	0.51262057	0.4832088	0.51262057	0.51262057	0.51262057	0.54203236	0.51262057	0.51262057	0.51262057	0.39497352	0.4505941	0.54203236	0.4832088	0.5848294	0.4505941	0.51262057	0.6436529	0.54203236
Sant_1839	0.45379704	0.54203236	0.45379704	0.4832088	0.45379704	0.45379704	0.45379704	0.45379704	0.6008559	0.36556175	0.46718237	0.5682411	0.51262057	0.45379704	0.53649414	0.47767058	0.5714441	0.46718237	0.39497352	0.39497352	0.42438528	N/A	0.45379704	N/A	0.54203236	0.6008559	0.4505941	0.5848294	0.42438528	0.59531766	0.51262057	0.51262057	0.4832088	0.51262057	0.51262057	0.51262057	0.54203236	0.51262057	0.51262057	0.51262057	0.39497352	0.4505941	0.54203236	0.4832088	0.5848294	0.4505941	0.51262057	0.6436529	0.54203236
Sant_1845	0.5345471	0.4832088	0.5345471	0.48178533	0.5345471	0.5345471	0.5345471	0.5345471	0.59943235	0.5252353	0.4083588	0.4505941	0.42557353	0.42557353	0.47767058	0.41884705	0.48439705	0.3495353	0.49582356	0.49582356	0.4664118	N/A	0.49582356	0.49582356	0.54203236	0.4832088	0.39177057	0.46718237	0.4664118	0.41884705	0.49582356	0.49582356	0.5252353	0.49582356	0.49582356	0.49582356	0.4664118	0.49582356	0.49582356	0.49582356	0.554647	0.33294705	0.42296177	0.4832088	0.46718237	0.4505941	N/A	0.52600586	0.48178533
Sant_1848	0.44631177	0.39497352	0.44631177	N/A	0.44631177	0.44631177	0.44631177	0.44631177	0.5700206	0.6063471	N/A	0.24471176	0.39616176	0.4549853	0.3894353	0.3894353	0.4549853	N/A	0.64205885	0.64205885	0.49582356	0.5423353	0.5092618	0.5832353	N/A	0.45379704	0.30353528	0.32012352	0.616397	0.33061177	0.62690884	0.62690884	0.6063471	0.62690884	0.62690884	0.62690884	0.6063471	0.62690884	0.62690884	0.62690884	0.5294118	0.30353528	N/A	0.45379704	0.32012352	0.24471176	0.5423353	0.37894705	N/A
Sant_1849	0.51262057	0.6008559	0.51262057	0.54203236	0.51262057	0.51262057	0.51262057	0.51262057	0.54203236	0.36556175	0.46718237	0.4505941	0.51262057	0.5714441	0.47767058	0.47767058	0.5714441	0.5848294	0.39497352	0.39497352	0.54203236	0.45379704	0.39497352	0.45379704	0.4832088	0.6008559	0.4505941	0.46718237	0.42438528	0.47767058	N/A	N/A	0.36556175	N/A	N/A	N/A	0.36556175	N/A	N/A	N/A	N/A	0.4505941	0.54203236	0.4832088	0.46718237	0.4505941	N/A	0.46718237	0.4832088
Sant_1861	0.45237356	0.42438528	0.45237356	0.48178533	0.45237356	0.45237356	0.45237356	0.45237356	0.48178533	0.48178533	0.46718237	0.39177057	0.66086763	0.42557353	0.41884705	0.59531766	0.5432206	0.52600586	N/A	N/A	0.48178533	0.5700206	0.5700206	0.5111971	0.42438528	0.4832088	0.4505941	0.46718237	0.5406088	0.53649414	0.5700206	0.5700206	0.59943235	0.5700206	0.5700206	0.5700206	0.5406088	0.5700206	0.5700206	0.5700206	N/A	0.5094176	0.6582559	0.6008559	0.46718237	0.39177057	0.5111971	0.4083588	0.48178533
Sant_1863	0.50513536	0.45379704	0.50513536	0.5111971	0.50513536	0.50513536	0.50513536	0.50513536	0.45237356	0.5386736	N/A	0.42118233	0.4549853	0.39616176	0.3894353	0.3894353	0.39616176	0.32012352	0.5092618	0.5092618	0.554647	0.60115886	0.5680853	0.5092618	0.39497352	0.45379704	0.30353528	0.37894705	0.5974971	0.50708234	0.68573236	0.68573236	0.65632063	0.68573236	0.68573236	0.68573236	0.65632063	0.68573236	0.68573236	0.68573236	0.5092618	0.3623588	0.5111971	0.39497352	0.37894705	0.24471176	0.7188059	0.37894705	N/A
Sant_1867	0.5345471	0.4832088	0.5345471	0.5406088	0.5345471	0.5345471	0.5345471	0.5345471	0.42296177	0.4664118	0.3495353	0.39177057	0.5432206	0.48439705	0.36002353	0.47767058	N/A	0.4083588	0.49582356	0.49582356	0.5252353	0.73111767	0.49582356	0.554647	0.36556175	0.36556175	0.39177057	0.3495353	0.4664118	0.47767058	0.554647	0.554647	0.5252353	0.554647	0.554647	0.554647	0.5252353	0.554647	0.554647	0.554647	0.49582356	0.39177057	0.5406088	0.54203236	0.3495353	0.33294705	0.61347055	0.3495353	0.42296177
Sant_1868	N/A	0.42438528	N/A	0.42296177	N/A	N/A	N/A	N/A	0.5406088	0.42296177	0.4083588	0.4505941	0.48439705	0.48439705	0.41884705	0.41884705	0.48439705	0.52600586	0.45237356	0.45237356	0.48178533	0.5700206	0.45237356	0.5700206	0.4832088	0.6596794	0.39177057	0.46718237	0.42296177	0.41884705	N/A	N/A	0.42296177	N/A	N/A	N/A	0.42296177	N/A	N/A	N/A	N/A	0.39177057	0.5406088	0.4832088	0.46718237	0.4505941	0.5111971	0.46718237	0.5406088
Sant_1872	0.47572353	0.42438528	0.47572353	0.42296177	0.47572353	0.47572353	0.47572353	0.47572353	0.48178533	0.64288235	0.52600586	0.39177057	0.5432206	0.66086763	0.47767058	0.36002353	N/A	0.46718237	N/A	N/A	0.5840588	N/A	N/A	0.49582356	0.54203236	0.54203236	0.4505941	0.46718237	0.5840588	0.41884705	0.61347055	0.61347055	0.5840588	0.61347055	0.61347055	0.61347055	0.5840588	0.61347055	0.61347055	0.61347055	0.61347055	0.4505941	0.42296177	0.54203236	0.3495353	0.33294705	0.6722941	0.4083588	0.5406088
Sant_1873	0.5345471	0.42438528	0.5345471	0.48178533	0.5345471	0.5345471	0.5345471	0.5345471	0.5406088	0.51811177	0.4083588	N/A	0.48439705	0.6020441	0.41884705	N/A	0.42557353	0.29071176	N/A	N/A	0.5252353	N/A	0.5386736	0.54752356	0.4832088	0.36556175	N/A	0.3495353	0.51811177	0.36002353	0.5386736	0.5386736	0.5769353	0.5386736	0.5386736	0.5386736	0.51811177	0.5386736	0.5386736	0.5386736	N/A	N/A	0.48178533	0.36556175	0.29071176	N/A	0.51292354	0.29071176	0.48178533
Sant_1874	0.5933706	0.4832088	0.5933706	0.59943235	0.5933706	0.5933706	0.5933706	0.5933706	0.59943235	0.51811177	0.29071176	0.27412352	0.48439705	N/A	0.36002353	N/A	0.48439705	0.29071176	0.61264706	0.61264706	0.5252353	0.51292354	0.65632063	0.6714706	0.42438528	0.36556175	N/A	0.29071176	0.6458088	0.36002353	0.65632063	0.65632063	0.69458234	0.65632063	0.65632063	0.65632063	0.6357588	0.65632063	0.65632063	0.65632063	0.67522055	0.27412352	0.48178533	0.36556175	0.29071176	0.27412352	0.57174706	0.29071176	0.42296177
Sant_1880	0.45237356	0.4832088	0.45237356	0.48178533	0.45237356	0.45237356	0.45237356	0.45237356	0.6582559	0.48178533	0.4083588	0.5094176	0.48439705	0.48439705	0.41884705	0.47767058	0.5432206	0.46718237	0.45237356	0.45237356	0.5406088	0.45237356	0.45237356	0.45237356	0.4832088	0.4832088	0.39177057	0.46718237	0.42296177	0.47767058	0.45237356	0.45237356	0.42296177	0.45237356	0.45237356	0.45237356	0.48178533	0.45237356	0.45237356	0.45237356	N/A	0.39177057	0.6582559	0.54203236	0.46718237	0.39177057	0.5700206	0.46718237	0.59943235
Sant_1899	0.37894705	0.46718237	0.37894705	0.4083588	0.37894705	0.37894705	0.37894705	0.37894705	0.4083588	0.3495353	0.52600586	0.5094176	0.55541766	0.43777058	0.49659413	0.55541766	0.43777058	0.52600586	0.37894705	0.37894705	0.4083588	0.43777058	0.43777058	0.32012352	0.46718237	0.46718237	0.5682411	0.52600586	0.4083588	0.55541766	0.49659413	0.49659413	0.46718237	0.49659413	0.49659413	0.49659413	0.46718237	0.49659413	0.49659413	0.49659413	0.32012352	0.62706465	0.52600586	0.5848294	0.5848294	0.5094176	0.43777058	0.52600586	0.4083588
Sant_1915	0.4549853	0.45379704	0.4549853	0.42557353	0.4549853	0.4549853	0.4549853	0.4549853	0.42557353	0.42557353	0.49659413	0.42118233	0.5726323	0.5138088	0.44825882	0.56590587	0.4549853	0.43777058	0.4549853	0.4549853	N/A	0.5138088	0.5726323	0.5138088	0.51262057	0.45379704	0.42118233	0.43777058	0.5432206	0.6247294	0.5726323	0.5726323	0.5432206	0.5726323	0.5726323	0.5726323	0.5432206	0.5726323	0.5726323	0.5726323	0.39616176	0.48000586	0.48439705	0.5714441	0.55541766	0.42118233	0.5138088	0.49659413	0.5432206
Sant_1922	N/A	0.36556175	N/A	0.42296177	N/A	N/A	N/A	N/A	0.5406088	0.49776176	0.46718237	0.27412352	0.42557353	0.6020441	0.36002353	0.36002353	N/A	0.4083588	0.58599705	0.58599705	0.5840588	0.51292354	0.58599705	0.58599705	0.54203236	0.54203236	0.27412352	0.3495353	0.49776176	N/A	N/A	N/A	0.49776176	N/A	N/A	N/A	0.49776176	N/A	N/A	N/A	0.5271735	0.27412352	0.42296177	0.4832088	0.3495353	0.33294705	N/A	0.3495353	0.5406088
Sant_1923	0.44631177	0.39497352	0.44631177	N/A	0.44631177	0.44631177	0.44631177	0.44631177	0.5700206	0.51292354	0.49659413	0.30353528	0.4549853	0.63145584	0.3894353	0.3894353	0.39616176	0.43777058	0.5423353	0.5423353	0.61347055	0.5423353	0.5423353	0.5423353	0.5714441	0.51262057	0.30353528	0.32012352	N/A	0.33061177	0.48351178	0.48351178	0.51292354	0.48351178	0.48351178	0.48351178	0.51292354	0.48351178	0.48351178	0.48351178	0.48351178	0.30353528	0.45237356	0.51262057	0.37894705	0.3623588	0.48351178	0.37894705	0.5700206
Sant_1999	0.5111971	0.54203236	0.5111971	0.5406088	0.5111971	0.5111971	0.5111971	0.5111971	0.5406088	0.42296177	0.46718237	0.4505941	0.5432206	0.5432206	0.47767058	0.53649414	0.48439705	0.4083588	N/A	N/A	0.42296177	N/A	N/A	0.5111971	0.54203236	0.54203236	0.39177057	0.46718237	0.42296177	0.47767058	0.45237356	0.45237356	0.42296177	0.45237356	0.45237356	0.45237356	0.42296177	0.45237356	0.45237356	0.45237356	0.45237356	0.39177057	0.5406088	0.4832088	0.46718237	0.39177057	0.5700206	0.46718237	0.59943235
Sant_2005	N/A	0.42438528	N/A	0.42296177	N/A	N/A	N/A	N/A	0.48178533	0.51811177	0.29071176	0.33294705	0.42557353	0.42557353	0.41884705	0.41884705	0.5432206	0.29071176	N/A	N/A	0.4664118	N/A	0.71514416	0.6651706	0.36556175	0.36556175	0.27412352	0.3495353	0.51811177	0.41884705	N/A	N/A	0.51811177	N/A	N/A	N/A	0.51811177	N/A	N/A	N/A	0.6651706	N/A	0.42296177	0.36556175	0.3495353	0.33294705	N/A	0.4083588	0.42296177
Sant_2007	0.3623588	0.4505941	0.3623588	0.39177057	0.3623588	0.3623588	0.3623588	0.3623588	0.39177057	0.27412352	0.5094176	0.5388294	0.42118233	0.48000586	0.48000586	0.5388294	0.48000586	0.5682411	0.30353528	0.30353528	0.33294705	0.30353528	0.3623588	0.24471176	0.4505941	0.5094176	0.5976529	0.5682411	0.27412352	0.5388294	0.3623588	0.3623588	0.33294705	0.3623588	0.3623588	0.3623588	0.33294705	0.3623588	0.3623588	0.3623588	0.24471176	0.5976529	0.4505941	0.4505941	0.5682411	0.5388294	0.42118233	0.5682411	0.4505941
Sant_2022	0.49659413	0.5848294	0.49659413	0.52600586	0.49659413	0.49659413	0.49659413	0.49659413	0.46718237	0.29071176	0.52600586	0.5682411	0.49659413	0.49659413	0.55541766	0.49659413	0.55541766	0.52600586	0.32012352	0.32012352	0.3495353	0.37894705	N/A	0.43777058	0.52600586	0.52600586	0.5094176	0.52600586	0.3495353	0.49659413	N/A	N/A	0.29071176	N/A	N/A	N/A	0.29071176	N/A	N/A	N/A	0.32012352	0.5094176	0.52600586	0.46718237	0.52600586	0.5094176	0.37894705	0.52600586	0.46718237
Sant_2024	0.4549853	0.51262057	0.4549853	0.48439705	0.4549853	0.4549853	0.4549853	0.4549853	0.5432206	0.48439705	0.49659413	0.42118233	0.5138088	0.5726323	0.56590587	0.50708234	0.69027936	0.6142412	0.39616176	0.39616176	0.5432206	0.39616176	0.4549853	0.4549853	0.51262057	0.5714441	0.5388294	0.55541766	0.42557353	0.44825882	0.39616176	0.39616176	N/A	0.39616176	0.39616176	0.39616176	0.42557353	0.39616176	0.39616176	0.39616176	0.4549853	0.48000586	0.48439705	0.51262057	0.43777058	0.5388294	0.39616176	0.43777058	0.48439705
Sant_2025	0.39497352	0.4832088	0.39497352	0.42438528	0.39497352	0.39497352	0.39497352	0.39497352	0.4832088	0.4832088	0.52600586	0.4505941	0.51262057	0.51262057	0.53649414	0.53649414	0.6302676	0.6436529	0.39497352	0.39497352	0.54203236	0.39497352	0.45379704	0.39497352	0.4832088	0.6008559	0.5682411	0.5848294	0.36556175	0.47767058	N/A	N/A	0.36556175	N/A	N/A	N/A	0.36556175	N/A	N/A	N/A	0.39497352	0.5094176	0.4832088	0.54203236	0.46718237	0.5682411	0.39497352	0.46718237	0.4832088
Sant_2027	0.45379704	0.54203236	0.45379704	0.4832088	0.45379704	0.45379704	0.45379704	0.45379704	0.4832088	0.4832088	0.52600586	0.4505941	0.51262057	0.5714441	0.59531766	0.53649414	0.6302676	0.5848294	0.39497352	0.39497352	0.4832088	0.39497352	0.45379704	0.39497352	0.54203236	0.54203236	0.5682411	0.5848294	0.36556175	0.47767058	N/A	N/A	0.36556175	N/A	N/A	N/A	0.36556175	N/A	N/A	N/A	0.39497352	0.5094176	0.42438528	0.54203236	0.46718237	0.5682411	0.39497352	0.46718237	0.42438528
Sant_2028	0.4549853	0.51262057	0.4549853	0.48439705	0.4549853	0.4549853	0.4549853	0.4549853	0.5432206	0.48439705	0.49659413	0.42118233	0.5138088	0.5726323	0.56590587	0.50708234	0.69027936	0.6142412	0.39616176	0.39616176	0.5432206	0.39616176	0.4549853	0.4549853	0.51262057	0.5714441	0.5388294	0.55541766	0.42557353	0.44825882	0.39616176	0.39616176	N/A	0.39616176	0.39616176	0.39616176	0.42557353	0.39616176	0.39616176	0.39616176	0.4549853	0.48000586	0.48439705	0.51262057	0.43777058	0.5388294	0.39616176	0.43777058	0.48439705
Sant_2029	0.44631177	0.45379704	0.44631177	0.45237356	0.44631177	0.44631177	0.44631177	0.44631177	0.5111971	0.5933706	0.43777058	0.3623588	0.5726323	0.5138088	0.50708234	0.44825882	0.63145584	0.55541766	0.44631177	0.44631177	0.5933706	0.44631177	0.50513536	0.44631177	0.45379704	0.51262057	0.5388294	0.49659413	N/A	0.44825882	0.44631177	0.44631177	0.47572353	0.44631177	0.44631177	0.44631177	N/A	0.44631177	0.44631177	0.44631177	0.44631177	0.48000586	0.5111971	0.51262057	0.37894705	0.48000586	0.50513536	0.37894705	0.45237356
Sant_2030	0.5700206	0.6008559	0.5700206	0.59943235	0.5700206	0.5700206	0.5700206	0.5700206	0.59943235	0.42296177	0.46718237	0.5094176	0.6020441	0.42557353	0.47767058	0.47767058	0.5432206	0.52600586	0.45237356	0.45237356	0.48178533	0.45237356	0.5111971	0.45237356	0.4832088	0.6008559	0.39177057	0.4083588	0.48178533	0.47767058	N/A	N/A	0.42296177	N/A	N/A	N/A	0.42296177	N/A	N/A	N/A	N/A	0.39177057	0.59943235	0.42438528	0.46718237	0.39177057	0.45237356	0.52600586	0.5406088
Sant_2031	0.37894705	0.46718237	0.37894705	0.4083588	0.37894705	0.37894705	0.37894705	0.37894705	0.4083588	0.29071176	0.5848294	0.5094176	0.55541766	0.43777058	0.49659413	0.55541766	0.49659413	0.5848294	0.32012352	0.32012352	0.3495353	0.43777058	0.37894705	N/A	0.52600586	0.46718237	0.5094176	0.52600586	0.29071176	0.55541766	0.37894705	0.37894705	0.4083588	0.37894705	0.37894705	0.37894705	0.3495353	0.37894705	0.37894705	0.37894705	N/A	0.5094176	0.52600586	0.52600586	0.5848294	0.5682411	0.37894705	0.5848294	0.46718237
Sant_2037	N/A	0.36556175	N/A	0.42296177	N/A	N/A	N/A	N/A	0.5406088	0.51811177	0.29071176	N/A	0.42557353	0.42557353	0.41884705	N/A	0.48439705	0.29071176	0.55382353	0.55382353	0.5840588	N/A	0.5974971	0.61264706	0.36556175	0.42438528	N/A	0.3495353	0.70463234	0.41884705	0.65632063	0.65632063	0.69458234	0.65632063	0.65632063	0.65632063	0.6357588	0.65632063	0.65632063	0.65632063	0.67522055	0.27412352	0.5406088	0.42438528	0.3495353	0.33294705	0.6305706	0.29071176	0.42296177
Sant_2040	0.5714441	0.54203236	0.5714441	0.54203236	0.5714441	0.5714441	0.5714441	0.5714441	0.4832088	0.42438528	0.70247644	0.4505941	0.5714441	0.6302676	0.53649414	0.53649414	0.45379704	0.52600586	0.39497352	0.39497352	0.4832088	0.45379704	0.39497352	0.39497352	0.6596794	0.54203236	0.4505941	0.52600586	0.42438528	0.53649414	0.45379704	0.45379704	0.4832088	0.45379704	0.45379704	0.45379704	0.42438528	0.45379704	0.45379704	0.45379704	0.45379704	0.4505941	0.4832088	0.6008559	0.46718237	0.4505941	0.45379704	0.46718237	0.6008559
Sant_2044	0.45379704	0.4832088	0.45379704	0.42438528	0.45379704	0.45379704	0.45379704	0.45379704	0.42438528	0.36556175	0.5848294	0.4505941	0.51262057	0.5714441	0.53649414	0.53649414	0.45379704	0.46718237	0.51262057	0.51262057	0.4832088	0.39497352	0.5714441	0.39497352	0.6008559	0.4832088	0.5094176	0.46718237	0.42438528	0.53649414	0.45379704	0.45379704	0.42438528	0.45379704	0.45379704	0.45379704	0.42438528	0.45379704	0.45379704	0.45379704	0.45379704	0.5682411	0.4832088	0.6596794	0.52600586	0.4505941	0.51262057	0.46718237	0.54203236
Sant_2046	0.4549853	0.51262057	0.4549853	0.48439705	0.4549853	0.4549853	0.4549853	0.4549853	0.6020441	0.42557353	0.43777058	0.48000586	0.5726323	0.5138088	0.56590587	0.50708234	0.5726323	0.43777058	0.39616176	0.39616176	N/A	0.39616176	0.39616176	0.4549853	0.51262057	0.6302676	0.42118233	0.55541766	0.42557353	0.50708234	0.39616176	0.39616176	N/A	0.39616176	0.39616176	0.39616176	0.42557353	0.39616176	0.39616176	0.39616176	0.39616176	0.42118233	0.42557353	0.45379704	0.49659413	0.42118233	0.5138088	0.55541766	0.48439705
Sant_2061	0.3623588	0.4505941	0.3623588	0.39177057	0.3623588	0.3623588	0.3623588	0.3623588	0.4505941	0.27412352	0.5094176	0.5388294	0.48000586	0.42118233	0.48000586	0.48000586	0.48000586	0.5094176	0.24471176	0.24471176	0.33294705	0.3623588	0.30353528	0.30353528	0.4505941	0.5682411	0.5388294	0.5094176	0.27412352	0.5388294	0.30353528	0.30353528	0.27412352	0.30353528	0.30353528	0.30353528	0.27412352	0.30353528	0.30353528	0.30353528	0.24471176	0.5388294	0.4505941	0.4505941	0.62706465	0.5388294	0.30353528	0.62706465	0.4505941
Sant_2065	N/A	0.42438528	N/A	0.42296177	N/A	N/A	N/A	N/A	0.48178533	0.48178533	0.4083588	0.4505941	0.48439705	0.42557353	0.53649414	0.47767058	0.6020441	0.4083588	0.45237356	0.45237356	0.48178533	N/A	0.5700206	N/A	0.4832088	0.4832088	0.4505941	0.46718237	0.42296177	0.53649414	N/A	N/A	0.42296177	N/A	N/A	N/A	0.42296177	N/A	N/A	N/A	0.5700206	0.39177057	0.48178533	0.54203236	0.52600586	0.5682411	0.45237356	0.5848294	0.5406088
Sant_2092	0.44631177	0.39497352	0.44631177	N/A	0.44631177	0.44631177	0.44631177	0.44631177	0.5700206	0.6063471	0.32012352	0.3623588	0.39616176	0.39616176	0.33061177	0.33061177	0.5138088	0.32012352	0.5832353	0.5832353	0.554647	0.5423353	0.5680853	0.7008824	0.39497352	0.5714441	0.24471176	0.37894705	0.55382353	0.33061177	0.5092618	0.5092618	0.54752356	0.5092618	0.5092618	0.5092618	N/A	0.5092618	0.5092618	0.5092618	0.5832353	0.24471176	0.5111971	0.45379704	0.37894705	0.24471176	0.5423353	0.43777058	0.45237356
Sant_2100	0.45237356	0.4832088	0.45237356	0.48178533	0.45237356	0.45237356	0.45237356	0.45237356	0.59943235	0.48178533	0.4083588	0.5094176	0.5432206	0.42557353	0.47767058	0.59531766	0.48439705	0.4083588	0.45237356	0.45237356	0.42296177	N/A	0.5111971	N/A	0.4832088	0.6008559	0.39177057	0.52600586	0.5406088	0.47767058	0.5111971	0.5111971	0.48178533	0.5111971	0.5111971	0.5111971	0.48178533	0.5111971	0.5111971	0.5111971	0.5111971	0.39177057	0.5406088	0.4832088	0.52600586	0.39177057	0.62884414	0.5848294	0.48178533
Sant_2111	0.44825882	0.53649414	0.44825882	0.47767058	0.44825882	0.44825882	0.44825882	0.44825882	0.53649414	0.36002353	0.49659413	0.48000586	0.44825882	0.50708234	0.56590587	0.56590587	0.6247294	0.49659413	0.33061177	0.33061177	0.36002353	0.33061177	0.44825882	0.33061177	0.53649414	0.47767058	0.48000586	0.55541766	N/A	0.6247294	0.3894353	0.3894353	0.36002353	0.3894353	0.3894353	0.3894353	0.41884705	0.3894353	0.3894353	0.3894353	0.3894353	0.48000586	0.47767058	0.47767058	0.6142412	0.48000586	0.3894353	0.6142412	0.53649414
Sant_2119	0.3623588	0.4505941	0.3623588	0.39177057	0.3623588	0.3623588	0.3623588	0.3623588	0.4505941	0.27412352	0.5094176	0.5976529	0.48000586	0.48000586	0.48000586	0.5388294	0.42118233	0.5094176	0.24471176	0.24471176	0.39177057	0.42118233	0.24471176	0.24471176	0.4505941	0.4505941	0.5388294	0.5094176	N/A	0.48000586	0.30353528	0.30353528	0.27412352	0.30353528	0.30353528	0.30353528	0.27412352	0.30353528	0.30353528	0.30353528	0.24471176	0.5388294	0.5094176	0.5094176	0.5094176	0.5388294	0.42118233	0.5094176	0.4505941
Sant_2267	0.5111971	0.4832088	0.5111971	0.5406088	0.5111971	0.5111971	0.5111971	0.5111971	0.48178533	0.42296177	0.46718237	0.39177057	0.71969116	0.48439705	0.41884705	0.59531766	0.42557353	0.46718237	N/A	N/A	0.42296177	0.68766767	0.45237356	0.5111971	0.42438528	0.4832088	0.39177057	0.4083588	0.42296177	0.53649414	0.5111971	0.5111971	0.5406088	0.5111971	0.5111971	0.5111971	0.48178533	0.5111971	0.5111971	0.5111971	0.45237356	0.39177057	0.5406088	0.54203236	0.4083588	0.39177057	0.5111971	0.4083588	0.42296177
Sant_2286	0.37894705	0.46718237	0.37894705	0.4083588	0.37894705	0.37894705	0.37894705	0.37894705	0.4083588	0.3495353	0.52600586	0.5682411	0.43777058	0.49659413	0.55541766	0.49659413	0.49659413	0.5848294	N/A	N/A	0.46718237	0.43777058	0.32012352	0.32012352	0.46718237	0.46718237	0.5682411	0.52600586	0.29071176	0.55541766	0.37894705	0.37894705	0.3495353	0.37894705	0.37894705	0.37894705	0.3495353	0.37894705	0.37894705	0.37894705	0.32012352	0.5094176	0.52600586	0.52600586	0.5848294	0.5682411	0.37894705	0.5848294	0.52600586
Sant_2425	0.42118233	0.5094176	0.42118233	0.4505941	0.42118233	0.42118233	0.42118233	0.42118233	0.4505941	N/A	0.5094176	0.5976529	0.42118233	0.42118233	0.48000586	0.48000586	0.48000586	0.5094176	0.24471176	0.24471176	0.39177057	0.30353528	0.42118233	0.24471176	0.5094176	0.4505941	0.5388294	0.5094176	0.33294705	0.5976529	0.42118233	0.42118233	0.39177057	0.42118233	0.42118233	0.42118233	0.39177057	0.42118233	0.42118233	0.42118233	0.30353528	0.5388294	0.5094176	0.4505941	0.62706465	0.5388294	0.3623588	0.62706465	0.5094176
Sant_2451	N/A	0.42438528	N/A	0.42296177	N/A	N/A	N/A	N/A	0.6582559	0.5252353	0.3495353	0.5094176	0.48439705	0.48439705	0.47767058	0.36002353	0.5432206	0.46718237	N/A	N/A	0.7017059	N/A	N/A	0.49582356	0.42438528	0.54203236	0.5094176	0.46718237	0.5252353	0.36002353	N/A	N/A	0.4664118	N/A	N/A	N/A	0.4664118	N/A	N/A	N/A	0.49582356	0.4505941	0.59943235	0.4832088	0.3495353	0.4505941	0.61347055	0.4083588	0.48178533
Sant_2453	0.5639589	0.45379704	0.5639589	0.5111971	0.5639589	0.5639589	0.5639589	0.5639589	0.45237356	0.5974971	0.32012352	0.30353528	0.4549853	0.39616176	0.33061177	0.3894353	0.5138088	0.32012352	0.5680853	0.5680853	0.49582356	0.48351178	0.5092618	0.5092618	N/A	0.39497352	0.3623588	0.37894705	0.5386736	0.44825882	0.5092618	0.5092618	0.5386736	0.5092618	0.5092618	0.5092618	N/A	0.5092618	0.5092618	0.5092618	0.62690884	0.30353528	0.5111971	0.45379704	0.32012352	0.3623588	0.48351178	0.32012352	0.45237356
Sant_2454	0.65219414	0.54203236	0.65219414	0.59943235	0.65219414	0.65219414	0.65219414	0.65219414	0.42296177	0.5840588	0.4083588	0.39177057	0.48439705	0.48439705	0.36002353	0.47767058	0.5432206	0.4083588	0.49582356	0.49582356	0.4664118	0.554647	0.49582356	N/A	0.42438528	0.42438528	0.39177057	0.4083588	0.4664118	0.53649414	0.49582356	0.49582356	0.4664118	0.49582356	0.49582356	0.49582356	0.4664118	0.49582356	0.49582356	0.49582356	0.554647	0.39177057	0.59943235	0.4832088	0.4083588	0.39177057	0.554647	0.4083588	0.5406088
Sant_2461	0.47572353	0.42438528	0.47572353	0.48178533	0.47572353	0.47572353	0.47572353	0.47572353	0.59943235	0.51811177	0.29071176	0.27412352	0.42557353	0.48439705	0.47767058	0.36002353	0.6020441	0.3495353	0.54752356	0.54752356	0.64288235	0.57174706	0.5974971	0.6651706	0.42438528	0.4832088	0.33294705	0.3495353	0.5769353	N/A	0.5386736	0.5386736	0.5769353	0.5386736	0.5386736	0.5386736	0.51811177	0.5386736	0.5386736	0.5386736	0.6063471	0.27412352	0.48178533	0.36556175	0.3495353	0.33294705	0.57174706	0.3495353	0.48178533
Sant_2463	0.71101767	0.54203236	0.71101767	0.6582559	0.71101767	0.71101767	0.71101767	0.71101767	0.48178533	0.51811177	0.46718237	0.33294705	0.42557353	0.6020441	0.41884705	0.36002353	0.42557353	0.3495353	0.6063471	0.6063471	0.5840588	0.6305706	0.5386736	N/A	0.54203236	0.42438528	N/A	0.29071176	0.51811177	0.36002353	N/A	N/A	0.51811177	N/A	N/A	N/A	0.51811177	N/A	N/A	N/A	0.54752356	N/A	0.42296177	0.36556175	0.29071176	N/A	N/A	0.29071176	0.5406088
Sant_2471	0.4549853	0.51262057	0.4549853	0.48439705	0.4549853	0.4549853	0.4549853	0.4549853	0.48439705	0.42557353	0.43777058	0.42118233	0.4549853	0.5138088	0.56590587	0.50708234	0.69027936	0.43777058	0.4549853	0.4549853	0.48439705	0.39616176	0.5726323	0.39616176	0.51262057	0.45379704	0.48000586	0.49659413	0.42557353	0.56590587	0.4549853	0.4549853	0.42557353	0.4549853	0.4549853	0.4549853	0.42557353	0.4549853	0.4549853	0.4549853	0.5726323	0.42118233	0.48439705	0.51262057	0.55541766	0.5388294	0.39616176	0.55541766	0.5432206
Sant_2474	0.44631177	0.39497352	0.44631177	N/A	0.44631177	0.44631177	0.44631177	0.44631177	0.5111971	0.5345471	0.37894705	0.42118233	0.63145584	0.39616176	0.44825882	0.50708234	0.5138088	0.37894705	0.44631177	0.44631177	N/A	0.50513536	0.50513536	0.44631177	0.45379704	0.5714441	0.42118233	0.43777058	0.5345471	0.44825882	0.50513536	0.50513536	0.47572353	0.50513536	0.50513536	0.50513536	0.47572353	0.50513536	0.50513536	0.50513536	0.50513536	0.42118233	0.5700206	0.51262057	0.49659413	0.42118233	0.50513536	0.55541766	0.45237356
Sant_2476	0.44631177	0.39497352	0.44631177	N/A	0.44631177	0.44631177	0.44631177	0.44631177	N/A	0.5974971	0.49659413	0.30353528	0.5138088	0.5726323	0.33061177	0.3894353	0.39616176	0.37894705	0.5680853	0.5680853	0.49582356	0.60115886	0.5092618	0.5092618	0.45379704	N/A	0.24471176	0.32012352	0.5386736	0.3894353	0.5092618	0.5092618	0.5386736	0.5092618	0.5092618	0.5092618	N/A	0.5092618	0.5092618	0.5092618	0.68573236	0.30353528	0.45237356	0.39497352	0.32012352	0.24471176	0.48351178	N/A	0.5111971
Sant_2481	0.5345471	0.4832088	0.5345471	0.5406088	0.5345471	0.5345471	0.5345471	0.5345471	0.48178533	0.51811177	0.29071176	0.33294705	0.48439705	N/A	0.36002353	0.41884705	0.42557353	0.4083588	0.54752356	0.54752356	0.4664118	N/A	N/A	N/A	0.42438528	0.36556175	N/A	0.29071176	0.5769353	0.36002353	N/A	N/A	0.51811177	N/A	N/A	N/A	0.51811177	N/A	N/A	N/A	0.6063471	N/A	0.5406088	0.42438528	0.29071176	0.27412352	0.57174706	0.3495353	0.42296177
Sant_2485	0.37894705	0.46718237	0.37894705	0.4083588	0.37894705	0.37894705	0.37894705	0.37894705	0.4083588	0.4083588	0.52600586	0.5094176	0.43777058	0.43777058	0.55541766	0.55541766	0.55541766	0.52600586	0.32012352	0.32012352	0.46718237	0.32012352	0.37894705	0.32012352	0.46718237	0.52600586	0.5682411	0.6436529	0.29071176	0.49659413	0.32012352	0.32012352	0.29071176	0.32012352	0.32012352	0.32012352	0.29071176	0.32012352	0.32012352	0.32012352	0.32012352	0.5094176	0.4083588	0.52600586	0.52600586	0.62706465	0.37894705	0.52600586	0.4083588
Sant_2492	0.47572353	0.36556175	0.47572353	0.48178533	0.47572353	0.47572353	0.47572353	0.47572353	0.42296177	0.49776176	0.29071176	0.39177057	0.48439705	0.42557353	0.36002353	0.41884705	0.42557353	0.4083588	N/A	N/A	0.5252353	0.51292354	N/A	N/A	0.42438528	0.42438528	0.39177057	0.4083588	0.6154088	0.41884705	0.7036441	0.7036441	0.6742323	0.7036441	0.7036441	0.7036441	0.6742323	0.7036441	0.7036441	0.7036441	N/A	0.39177057	0.59943235	0.54203236	0.3495353	0.33294705	0.74821764	0.3495353	0.48178533
Sant_2494	0.3623588	0.4505941	0.3623588	0.39177057	0.3623588	0.3623588	0.3623588	0.3623588	0.39177057	0.27412352	0.5094176	0.5388294	0.42118233	0.42118233	0.5388294	0.48000586	0.48000586	0.5094176	0.30353528	0.30353528	0.39177057	0.30353528	0.3623588	0.24471176	0.4505941	0.4505941	0.5976529	0.5094176	0.27412352	0.5976529	0.3623588	0.3623588	0.33294705	0.3623588	0.3623588	0.3623588	0.33294705	0.3623588	0.3623588	0.3623588	0.30353528	0.5388294	0.4505941	0.5094176	0.62706465	0.5976529	0.30353528	0.62706465	0.5094176
Sant_2495	0.37894705	0.46718237	0.37894705	0.4083588	0.37894705	0.37894705	0.37894705	0.37894705	0.52600586	0.3495353	0.52600586	0.62706465	0.49659413	0.43777058	0.55541766	0.49659413	0.55541766	0.52600586	N/A	N/A	0.4083588	0.37894705	0.32012352	0.32012352	0.46718237	0.52600586	0.5094176	0.5848294	0.3495353	0.49659413	N/A	N/A	0.29071176	N/A	N/A	N/A	0.29071176	N/A	N/A	N/A	N/A	0.5094176	0.46718237	0.46718237	0.52600586	0.5682411	0.43777058	0.5848294	0.46718237
Sant_2500	0.5700206	0.54203236	0.5700206	0.5406088	0.5700206	0.5700206	0.5700206	0.5700206	0.5406088	0.48178533	0.5848294	0.39177057	0.48439705	0.71969116	0.47767058	0.47767058	0.48439705	0.46718237	0.5111971	0.5111971	0.5406088	N/A	N/A	0.5111971	0.6008559	0.54203236	0.4505941	0.46718237	0.42296177	0.41884705	N/A	N/A	0.42296177	N/A	N/A	N/A	0.42296177	N/A	N/A	N/A	0.5111971	0.4505941	0.48178533	0.4832088	0.4083588	0.39177057	0.45237356	0.4083588	0.59943235
Sant_2510	0.65219414	0.6008559	0.65219414	0.59943235	0.65219414	0.65219414	0.65219414	0.65219414	0.59943235	0.5252353	0.46718237	0.39177057	N/A	0.5432206	0.36002353	0.41884705	0.42557353	0.3495353	0.49582356	0.49582356	0.5252353	0.49582356	0.61347055	0.554647	0.54203236	0.36556175	0.33294705	0.4083588	0.4664118	0.47767058	N/A	N/A	0.4664118	N/A	N/A	N/A	0.4664118	N/A	N/A	N/A	0.554647	0.39177057	0.42296177	0.4832088	0.46718237	0.33294705	N/A	0.4083588	0.5406088
Sant_2559	0.5111971	0.54203236	0.5111971	0.5406088	0.5111971	0.5111971	0.5111971	0.5111971	0.59943235	0.59943235	0.4083588	0.5682411	0.48439705	0.48439705	0.53649414	0.41884705	0.5432206	0.46718237	0.45237356	0.45237356	0.5406088	0.45237356	N/A	0.5700206	0.4832088	0.6008559	0.5094176	0.46718237	0.42296177	0.41884705	N/A	N/A	0.42296177	N/A	N/A	N/A	0.42296177	N/A	N/A	N/A	0.45237356	0.4505941	0.59943235	0.4832088	0.46718237	0.5094176	0.5700206	0.52600586	0.48178533
Sant_2561	0.63145584	0.5714441	0.63145584	0.66086763	0.63145584	0.63145584	0.63145584	0.63145584	0.42557353	N/A	0.43777058	0.42118233	0.5726323	0.4549853	0.50708234	0.56590587	0.4549853	0.43777058	0.5726323	0.5726323	0.48439705	0.5726323	0.5138088	0.39616176	0.45379704	0.45379704	0.48000586	0.43777058	0.42557353	0.56590587	0.5138088	0.5138088	0.48439705	0.5138088	0.5138088	0.5138088	0.48439705	0.5138088	0.5138088	0.5138088	0.39616176	0.5388294	0.5432206	0.5714441	0.49659413	0.42118233	0.4549853	0.43777058	0.48439705
Sant_2573	0.42118233	0.4505941	0.42118233	0.4505941	0.42118233	0.42118233	0.42118233	0.42118233	0.39177057	0.27412352	0.5094176	0.5388294	0.48000586	0.42118233	0.5388294	0.48000586	0.42118233	0.5094176	0.30353528	0.30353528	0.39177057	0.3623588	0.30353528	0.24471176	0.4505941	0.4505941	0.5388294	0.5094176	N/A	0.5388294	0.30353528	0.30353528	0.27412352	0.30353528	0.30353528	0.30353528	0.27412352	0.30353528	0.30353528	0.30353528	0.24471176	0.5388294	0.39177057	0.5094176	0.5094176	0.5388294	0.42118233	0.5094176	0.4505941
Sant_2581	0.50513536	0.45379704	0.50513536	0.5111971	0.50513536	0.50513536	0.50513536	0.50513536	0.5111971	0.5345471	0.43777058	0.42118233	0.63145584	0.39616176	0.50708234	0.56590587	0.4549853	0.43777058	0.50513536	0.50513536	N/A	0.6227824	0.44631177	0.44631177	0.45379704	0.51262057	0.42118233	0.37894705	N/A	0.50708234	0.44631177	0.44631177	0.47572353	0.44631177	0.44631177	0.44631177	N/A	0.44631177	0.44631177	0.44631177	0.50513536	0.3623588	0.5700206	0.5714441	0.49659413	0.48000586	0.50513536	0.55541766	0.45237356
Sant_2594	0.50513536	N/A	0.50513536	0.45237356	0.50513536	0.50513536	0.50513536	0.50513536	0.5111971	0.5974971	0.32012352	0.30353528	0.39616176	0.4549853	0.44825882	0.3894353	0.4549853	0.32012352	0.62690884	0.62690884	0.554647	0.5423353	0.5680853	0.5092618	N/A	0.45379704	0.42118233	0.43777058	0.5386736	0.33061177	0.5092618	0.5092618	N/A	0.5092618	0.5092618	0.5092618	0.5386736	0.5092618	0.5092618	0.5092618	0.5092618	0.42118233	0.45237356	0.39497352	0.37894705	0.3623588	0.48351178	0.37894705	0.45237356
Sant_2602	0.3623588	0.4505941	0.3623588	0.39177057	0.3623588	0.3623588	0.3623588	0.3623588	0.39177057	0.33294705	0.5094176	0.5388294	0.48000586	0.42118233	0.5388294	0.48000586	0.42118233	0.5094176	0.30353528	0.30353528	0.39177057	0.42118233	0.30353528	0.24471176	0.4505941	0.4505941	0.5976529	0.5094176	0.27412352	0.5388294	0.3623588	0.3623588	0.33294705	0.3623588	0.3623588	0.3623588	0.33294705	0.3623588	0.3623588	0.3623588	0.24471176	0.5388294	0.39177057	0.5094176	0.5094176	0.5976529	0.3623588	0.5094176	0.39177057
Sant_2603	0.37894705	0.46718237	0.37894705	0.4083588	0.37894705	0.37894705	0.37894705	0.37894705	0.4083588	0.4083588	0.52600586	0.5094176	0.49659413	0.49659413	0.55541766	0.49659413	0.43777058	0.5848294	0.37894705	0.37894705	0.4083588	0.43777058	0.32012352	0.32012352	0.46718237	0.52600586	0.62706465	0.5848294	0.3495353	0.55541766	0.43777058	0.43777058	0.4083588	0.43777058	0.43777058	0.43777058	0.4083588	0.43777058	0.43777058	0.43777058	N/A	0.5682411	0.4083588	0.52600586	0.52600586	0.5682411	0.43777058	0.52600586	0.4083588
Sant_2604	0.37894705	0.46718237	0.37894705	0.4083588	0.37894705	0.37894705	0.37894705	0.37894705	0.4083588	0.4083588	0.52600586	0.5094176	0.49659413	0.49659413	0.55541766	0.49659413	0.43777058	0.5848294	0.37894705	0.37894705	0.4083588	0.43777058	0.32012352	0.32012352	0.46718237	0.52600586	0.62706465	0.5848294	0.3495353	0.55541766	0.43777058	0.43777058	0.4083588	0.43777058	0.43777058	0.43777058	0.4083588	0.43777058	0.43777058	0.43777058	N/A	0.5682411	0.4083588	0.52600586	0.52600586	0.5682411	0.43777058	0.52600586	0.4083588
Sant_2605	0.3894353	0.47767058	0.3894353	0.41884705	0.3894353	0.3894353	0.3894353	0.3894353	0.41884705	0.41884705	0.49659413	0.48000586	0.50708234	0.50708234	0.56590587	0.50708234	0.56590587	0.55541766	0.44825882	0.44825882	0.47767058	0.33061177	0.3894353	0.3894353	0.47767058	0.59531766	0.5976529	0.55541766	N/A	0.56590587	0.3894353	0.3894353	0.36002353	0.3894353	0.3894353	0.3894353	0.36002353	0.3894353	0.3894353	0.3894353	0.33061177	0.5388294	0.47767058	0.53649414	0.55541766	0.5976529	0.3894353	0.55541766	0.47767058
Sant_2609	0.3623588	0.4505941	0.3623588	0.39177057	0.3623588	0.3623588	0.3623588	0.3623588	0.39177057	0.39177057	0.5094176	0.5388294	0.48000586	0.42118233	0.5388294	0.48000586	0.48000586	0.5094176	0.3623588	0.3623588	0.5094176	0.30353528	0.3623588	0.24471176	0.4505941	0.4505941	0.65647644	0.5094176	N/A	0.48000586	0.30353528	0.30353528	0.27412352	0.30353528	0.30353528	0.30353528	0.27412352	0.30353528	0.30353528	0.30353528	0.24471176	0.5976529	0.4505941	0.5682411	0.5094176	0.65647644	0.3623588	0.5094176	0.39177057
Sant_2610	0.44825882	0.53649414	0.44825882	0.47767058	0.44825882	0.44825882	0.44825882	0.44825882	0.47767058	0.41884705	0.55541766	0.48000586	0.56590587	0.50708234	0.50708234	0.50708234	0.50708234	0.49659413	0.33061177	0.33061177	0.47767058	0.3894353	0.44825882	0.33061177	0.53649414	0.47767058	0.5388294	0.49659413	0.36002353	0.6247294	0.44825882	0.44825882	0.41884705	0.44825882	0.44825882	0.44825882	0.41884705	0.44825882	0.44825882	0.44825882	0.3894353	0.5388294	0.53649414	0.59531766	0.55541766	0.48000586	0.50708234	0.55541766	0.53649414
Sant_2611	0.4549853	0.51262057	0.4549853	0.48439705	0.4549853	0.4549853	0.4549853	0.4549853	0.6020441	0.42557353	0.43777058	0.5388294	0.5726323	0.4549853	0.50708234	0.56590587	0.4549853	0.43777058	0.39616176	0.39616176	0.42557353	0.39616176	0.4549853	0.39616176	0.51262057	0.6302676	0.42118233	0.49659413	0.48439705	0.50708234	0.5138088	0.5138088	0.48439705	0.5138088	0.5138088	0.5138088	0.48439705	0.5138088	0.5138088	0.5138088	0.4549853	0.42118233	0.5432206	0.51262057	0.55541766	0.42118233	0.63145584	0.6142412	0.48439705
Sant_2614	0.3623588	0.4505941	0.3623588	0.39177057	0.3623588	0.3623588	0.3623588	0.3623588	0.5094176	0.33294705	0.5094176	0.5388294	0.42118233	0.42118233	0.48000586	0.5388294	0.5388294	0.5682411	0.24471176	0.24471176	0.39177057	0.3623588	0.30353528	0.30353528	0.4505941	0.5682411	0.5388294	0.5682411	0.27412352	0.48000586	0.24471176	0.24471176	N/A	0.24471176	0.24471176	0.24471176	N/A	0.24471176	0.24471176	0.24471176	0.30353528	0.5388294	0.4505941	0.4505941	0.5682411	0.5388294	0.30353528	0.5682411	0.4505941
Sant_2615	0.44825882	0.53649414	0.44825882	0.47767058	0.44825882	0.44825882	0.44825882	0.44825882	0.47767058	0.36002353	0.55541766	0.5388294	0.50708234	0.50708234	0.6247294	0.50708234	0.50708234	0.49659413	0.3894353	0.3894353	0.41884705	0.33061177	0.33061177	0.44825882	0.53649414	0.59531766	0.48000586	0.55541766	0.36002353	0.56590587	0.44825882	0.44825882	0.41884705	0.44825882	0.44825882	0.44825882	0.41884705	0.44825882	0.44825882	0.44825882	0.33061177	0.48000586	0.47767058	0.47767058	0.55541766	0.48000586	0.44825882	0.6142412	0.53649414
Sant_2622	0.37894705	0.46718237	0.37894705	0.4083588	0.37894705	0.37894705	0.37894705	0.37894705	0.4083588	0.29071176	0.52600586	0.5094176	0.49659413	0.43777058	0.49659413	0.55541766	0.49659413	0.52600586	N/A	N/A	0.3495353	0.37894705	0.37894705	N/A	0.46718237	0.52600586	0.5094176	0.5848294	0.4083588	0.55541766	0.49659413	0.49659413	0.46718237	0.49659413	0.49659413	0.49659413	0.46718237	0.49659413	0.49659413	0.49659413	N/A	0.5094176	0.52600586	0.52600586	0.5848294	0.5094176	0.43777058	0.5848294	0.46718237
Sant_2632	N/A	0.42438528	N/A	0.42296177	N/A	N/A	N/A	N/A	0.48178533	0.48178533	0.4083588	0.4505941	0.42557353	0.42557353	0.47767058	0.53649414	0.6020441	0.4083588	0.45237356	0.45237356	0.48178533	0.45237356	0.5700206	N/A	0.42438528	0.4832088	0.4505941	0.46718237	0.42296177	0.47767058	0.45237356	0.45237356	0.48178533	0.45237356	0.45237356	0.45237356	0.48178533	0.45237356	0.45237356	0.45237356	0.5111971	0.39177057	0.5406088	0.54203236	0.52600586	0.5094176	0.5111971	0.52600586	0.5406088
Sant_2639	0.50513536	0.51262057	0.50513536	0.5111971	0.50513536	0.50513536	0.50513536	0.50513536	0.5111971	0.51292354	0.32012352	0.30353528	0.39616176	0.4549853	0.3894353	0.50708234	0.5726323	0.43777058	0.48351178	0.48351178	0.49582356	0.48351178	0.48351178	0.60115886	0.39497352	0.5714441	0.3623588	0.49659413	0.51292354	0.33061177	0.48351178	0.48351178	N/A	0.48351178	0.48351178	0.48351178	N/A	0.48351178	0.48351178	0.48351178	0.48351178	0.3623588	0.5111971	0.39497352	0.37894705	0.30353528	0.5423353	0.37894705	N/A
Sant_2647	0.48000586	0.5682411	0.48000586	0.5094176	0.48000586	0.48000586	0.48000586	0.48000586	0.4505941	0.27412352	0.5094176	0.5976529	0.42118233	0.42118233	0.48000586	0.48000586	0.48000586	0.5094176	0.30353528	0.30353528	0.39177057	0.3623588	0.3623588	0.24471176	0.5094176	0.4505941	0.5388294	0.5094176	0.27412352	0.48000586	0.3623588	0.3623588	0.33294705	0.3623588	0.3623588	0.3623588	0.33294705	0.3623588	0.3623588	0.3623588	0.24471176	0.5388294	0.5094176	0.4505941	0.5094176	0.5388294	0.3623588	0.5094176	0.39177057
Sant_2648	0.48000586	0.5682411	0.48000586	0.5094176	0.48000586	0.48000586	0.48000586	0.48000586	0.4505941	0.27412352	0.5094176	0.5976529	0.42118233	0.42118233	0.48000586	0.48000586	0.48000586	0.5094176	0.30353528	0.30353528	0.39177057	0.3623588	0.3623588	0.24471176	0.5094176	0.4505941	0.5388294	0.5094176	0.27412352	0.48000586	0.3623588	0.3623588	0.33294705	0.3623588	0.3623588	0.3623588	0.33294705	0.3623588	0.3623588	0.3623588	0.24471176	0.5388294	0.5094176	0.4505941	0.5094176	0.5388294	0.3623588	0.5094176	0.39177057
Sant_2651	0.47572353	0.36556175	0.47572353	0.42296177	0.47572353	0.47572353	0.47572353	0.47572353	0.59943235	0.5769353	0.3495353	0.27412352	0.42557353	0.5432206	0.47767058	N/A	0.42557353	0.3495353	N/A	N/A	0.5840588	0.51292354	0.5386736	0.6651706	0.4832088	0.4832088	0.33294705	0.29071176	0.69458234	0.36002353	0.71514416	0.71514416	0.75340587	0.71514416	0.71514416	0.71514416	0.75340587	0.71514416	0.71514416	0.71514416	0.6651706	0.27412352	0.48178533	0.42438528	0.29071176	0.39177057	N/A	0.3495353	0.48178533
Sant_2652	0.5345471	0.4832088	0.5345471	0.5406088	0.5345471	0.5345471	0.5345471	0.5345471	0.42296177	0.4664118	0.3495353	0.4505941	0.5432206	0.42557353	0.36002353	0.41884705	0.42557353	0.4083588	N/A	N/A	0.5252353	0.6722941	0.554647	0.554647	0.42438528	0.36556175	0.39177057	0.3495353	0.64288235	0.59531766	0.73111767	0.73111767	0.7017059	0.73111767	0.73111767	0.73111767	0.7017059	0.73111767	0.73111767	0.73111767	N/A	0.4505941	0.6582559	0.4832088	0.46718237	0.33294705	0.61347055	0.4083588	0.48178533
Sant_2654	0.5700206	0.4832088	0.5700206	0.5406088	0.5700206	0.5700206	0.5700206	0.5700206	0.5406088	0.42296177	0.5848294	0.4505941	0.42557353	0.6020441	0.53649414	0.41884705	0.5432206	0.46718237	N/A	N/A	0.59943235	N/A	0.45237356	0.5111971	0.6008559	0.4832088	0.39177057	0.4083588	0.42296177	0.53649414	0.45237356	0.45237356	0.42296177	0.45237356	0.45237356	0.45237356	0.42296177	0.45237356	0.45237356	0.45237356	N/A	0.39177057	0.59943235	0.4832088	0.52600586	0.39177057	N/A	0.52600586	0.89355004
Sant_2673	0.45237356	0.4832088	0.45237356	0.48178533	0.45237356	0.45237356	0.45237356	0.45237356	0.48178533	0.42296177	0.46718237	0.4505941	0.66086763	0.42557353	0.41884705	0.47767058	0.48439705	0.46718237	0.45237356	0.45237356	0.42296177	0.5700206	N/A	0.45237356	0.42438528	0.54203236	0.39177057	0.4083588	0.42296177	0.53649414	0.45237356	0.45237356	0.48178533	0.45237356	0.45237356	0.45237356	0.42296177	0.45237356	0.45237356	0.45237356	0.5111971	0.39177057	0.59943235	0.4832088	0.52600586	0.39177057	0.5111971	0.52600586	0.5406088
Sant_2674	0.45379704	0.54203236	0.45379704	0.4832088	0.45379704	0.45379704	0.45379704	0.45379704	0.54203236	0.42438528	0.46718237	0.5682411	0.5714441	0.51262057	0.53649414	0.53649414	0.51262057	0.52600586	0.39497352	0.39497352	0.4832088	0.45379704	0.45379704	0.39497352	0.54203236	0.54203236	0.4505941	0.46718237	0.4832088	0.59531766	0.5714441	0.5714441	0.54203236	0.5714441	0.5714441	0.5714441	0.54203236	0.5714441	0.5714441	0.5714441	0.39497352	0.5094176	0.6008559	0.54203236	0.5848294	0.4505941	0.51262057	0.5848294	0.4832088
Sant_2687	0.44631177	N/A	0.44631177	0.45237356	0.44631177	0.44631177	0.44631177	0.44631177	N/A	N/A	0.37894705	0.3623588	0.4549853	0.4549853	0.3894353	0.33061177	0.4549853	0.37894705	0.5092618	0.5092618	N/A	0.48351178	0.5092618	0.5092618	0.39497352	0.45379704	0.24471176	N/A	N/A	0.44825882	0.5092618	0.5092618	N/A	0.5092618	0.5092618	0.5092618	N/A	0.5092618	0.5092618	0.5092618	0.5092618	0.24471176	0.5111971	0.39497352	0.37894705	0.24471176	0.5423353	0.43777058	0.62884414
Sant_2713	0.6227824	0.51262057	0.6227824	0.5700206	0.6227824	0.6227824	0.6227824	0.6227824	0.45237356	N/A	0.55541766	0.30353528	0.5138088	0.5138088	0.3894353	0.50708234	0.39616176	0.37894705	0.48351178	0.48351178	N/A	0.48351178	0.48351178	0.48351178	0.51262057	0.39497352	0.30353528	0.43777058	N/A	0.3894353	0.48351178	0.48351178	0.51292354	0.48351178	0.48351178	0.48351178	0.51292354	0.48351178	0.48351178	0.48351178	0.7188059	0.30353528	0.45237356	0.5714441	0.32012352	0.30353528	0.5423353	0.32012352	0.5111971
Sant_2724	N/A	0.36556175	N/A	0.42296177	N/A	N/A	N/A	N/A	0.48178533	0.5252353	0.4083588	0.4505941	0.66086763	N/A	0.41884705	0.47767058	0.42557353	0.4083588	0.554647	0.554647	0.4664118	0.61347055	0.49582356	N/A	0.42438528	0.4832088	0.39177057	0.3495353	0.5252353	0.53649414	0.554647	0.554647	0.5840588	0.554647	0.554647	0.554647	0.5252353	0.554647	0.554647	0.554647	0.49582356	0.39177057	0.6582559	0.54203236	0.52600586	0.39177057	0.61347055	0.5848294	0.5406088
Sant_2729	0.47572353	0.36556175	0.47572353	0.42296177	0.47572353	0.47572353	0.47572353	0.47572353	0.42296177	0.6357588	0.29071176	N/A	0.48439705	N/A	N/A	0.47767058	0.48439705	0.3495353	N/A	N/A	0.4664118	0.51292354	0.5386736	0.54752356	0.36556175	0.4832088	0.33294705	0.4083588	0.69458234	0.41884705	0.65632063	0.65632063	0.6357588	0.65632063	0.65632063	0.65632063	0.6357588	0.65632063	0.65632063	0.65632063	0.54752356	0.39177057	0.48178533	0.42438528	0.3495353	0.27412352	0.6305706	0.29071176	0.48178533
Sant_2730	0.5111971	0.54203236	0.5111971	0.5406088	0.5111971	0.5111971	0.5111971	0.5111971	0.59943235	0.59943235	0.4083588	0.5682411	0.48439705	0.48439705	0.53649414	0.41884705	0.5432206	0.46718237	0.45237356	0.45237356	0.5406088	0.45237356	N/A	0.5700206	0.4832088	0.6008559	0.5094176	0.46718237	0.42296177	0.41884705	N/A	N/A	0.42296177	N/A	N/A	N/A	0.42296177	N/A	N/A	N/A	0.45237356	0.4505941	0.59943235	0.4832088	0.46718237	0.5094176	0.5700206	0.52600586	0.48178533
Sant_2757	0.6227824	0.51262057	0.6227824	0.62884414	0.6227824	0.6227824	0.6227824	0.6227824	0.45237356	0.47572353	0.37894705	0.3623588	0.4549853	0.4549853	0.56590587	0.44825882	0.63145584	0.37894705	0.5639589	0.5639589	0.5345471	0.44631177	0.50513536	0.44631177	0.45379704	0.39497352	0.42118233	0.37894705	0.47572353	0.56590587	0.44631177	0.44631177	N/A	0.44631177	0.44631177	0.44631177	N/A	0.44631177	0.44631177	0.44631177	0.5639589	0.3623588	0.5700206	0.5714441	0.49659413	0.48000586	0.44631177	0.49659413	0.5700206
Sant_2763	0.42118233	0.4505941	0.42118233	0.4505941	0.42118233	0.42118233	0.42118233	0.42118233	0.39177057	0.33294705	0.5094176	0.5388294	0.5388294	0.42118233	0.48000586	0.5388294	0.48000586	0.5094176	0.30353528	0.30353528	0.39177057	0.3623588	0.30353528	0.24471176	0.4505941	0.5094176	0.5388294	0.5094176	N/A	0.5388294	0.30353528	0.30353528	0.27412352	0.30353528	0.30353528	0.30353528	0.27412352	0.30353528	0.30353528	0.30353528	0.24471176	0.5388294	0.4505941	0.5094176	0.5094176	0.5976529	0.3623588	0.5094176	0.39177057
Sant_2765	0.49659413	0.5848294	0.49659413	0.52600586	0.49659413	0.49659413	0.49659413	0.49659413	0.46718237	0.3495353	0.52600586	0.5682411	0.49659413	0.43777058	0.49659413	0.49659413	0.49659413	0.52600586	0.37894705	0.37894705	0.46718237	0.37894705	0.43777058	N/A	0.52600586	0.46718237	0.5682411	0.52600586	0.3495353	0.49659413	0.43777058	0.43777058	0.4083588	0.43777058	0.43777058	0.43777058	0.4083588	0.43777058	0.43777058	0.43777058	N/A	0.5682411	0.5848294	0.52600586	0.52600586	0.5094176	0.43777058	0.52600586	0.4083588
Sant_2766	0.48000586	0.5682411	0.48000586	0.5094176	0.48000586	0.48000586	0.48000586	0.48000586	0.4505941	0.27412352	0.5094176	0.5976529	0.42118233	0.42118233	0.48000586	0.48000586	0.48000586	0.5094176	0.30353528	0.30353528	0.39177057	0.3623588	0.3623588	0.24471176	0.5094176	0.4505941	0.5388294	0.5094176	0.27412352	0.48000586	0.3623588	0.3623588	0.33294705	0.3623588	0.3623588	0.3623588	0.33294705	0.3623588	0.3623588	0.3623588	0.24471176	0.5388294	0.5094176	0.4505941	0.5094176	0.5388294	0.3623588	0.5094176	0.39177057
Sant_2767	0.48000586	0.5682411	0.48000586	0.5094176	0.48000586	0.48000586	0.48000586	0.48000586	0.4505941	0.27412352	0.5094176	0.5976529	0.42118233	0.42118233	0.48000586	0.48000586	0.48000586	0.5094176	0.30353528	0.30353528	0.39177057	0.3623588	0.3623588	0.24471176	0.5094176	0.4505941	0.5388294	0.5094176	0.27412352	0.48000586	0.3623588	0.3623588	0.33294705	0.3623588	0.3623588	0.3623588	0.33294705	0.3623588	0.3623588	0.3623588	0.24471176	0.5388294	0.5094176	0.4505941	0.5094176	0.5388294	0.3623588	0.5094176	0.39177057
Sant_2768	0.6227824	0.6302676	0.6227824	0.62884414	0.6227824	0.6227824	0.6227824	0.6227824	0.45237356	0.47572353	0.43777058	0.42118233	0.4549853	0.4549853	0.3894353	0.50708234	0.63145584	0.49659413	0.50513536	0.50513536	0.47572353	0.44631177	0.6227824	0.44631177	0.45379704	0.45379704	0.42118233	0.49659413	N/A	0.44825882	0.44631177	0.44631177	0.47572353	0.44631177	0.44631177	0.44631177	N/A	0.44631177	0.44631177	0.44631177	0.44631177	0.42118233	0.5700206	0.39497352	0.43777058	0.42118233	0.44631177	0.43777058	0.45237356
Sant_2769	0.6227824	0.6302676	0.6227824	0.62884414	0.6227824	0.6227824	0.6227824	0.6227824	0.45237356	0.47572353	0.43777058	0.42118233	0.4549853	0.4549853	0.3894353	0.50708234	0.63145584	0.49659413	0.50513536	0.50513536	0.47572353	0.44631177	0.6227824	0.44631177	0.45379704	0.45379704	0.42118233	0.49659413	N/A	0.44825882	0.44631177	0.44631177	0.47572353	0.44631177	0.44631177	0.44631177	N/A	0.44631177	0.44631177	0.44631177	0.44631177	0.42118233	0.5700206	0.39497352	0.43777058	0.42118233	0.44631177	0.43777058	0.45237356
Sant_2770	0.50708234	0.59531766	0.50708234	0.53649414	0.50708234	0.50708234	0.50708234	0.50708234	0.6541412	0.36002353	0.55541766	0.5388294	0.50708234	0.56590587	0.6247294	0.56590587	0.56590587	0.55541766	0.33061177	0.33061177	0.47767058	0.33061177	0.33061177	0.44825882	0.59531766	0.59531766	0.48000586	0.49659413	0.41884705	0.50708234	0.33061177	0.33061177	0.36002353	0.33061177	0.33061177	0.33061177	0.36002353	0.33061177	0.33061177	0.33061177	0.3894353	0.48000586	0.47767058	0.47767058	0.49659413	0.48000586	0.44825882	0.55541766	0.53649414
Sant_2771	0.49659413	0.5848294	0.49659413	0.52600586	0.49659413	0.49659413	0.49659413	0.49659413	0.5848294	0.3495353	0.5848294	0.5682411	0.49659413	0.55541766	0.6142412	0.55541766	0.49659413	0.52600586	N/A	N/A	0.4083588	0.32012352	0.32012352	0.37894705	0.5848294	0.52600586	0.5094176	0.52600586	0.3495353	0.49659413	N/A	N/A	0.29071176	N/A	N/A	N/A	0.29071176	N/A	N/A	N/A	0.32012352	0.5094176	0.4083588	0.46718237	0.52600586	0.5094176	0.43777058	0.5848294	0.46718237
Sant_2772	0.50513536	0.45379704	0.50513536	0.5111971	0.50513536	0.50513536	0.50513536	0.50513536	N/A	0.54752356	0.32012352	0.24471176	0.5138088	0.4549853	0.33061177	0.33061177	0.4549853	0.32012352	0.64205885	0.64205885	0.49582356	0.6599824	0.62690884	0.5244118	0.39497352	0.45379704	0.24471176	N/A	0.6714706	0.3894353	0.62690884	0.62690884	0.6063471	0.62690884	0.62690884	0.62690884	0.6063471	0.62690884	0.62690884	0.62690884	0.5832353	0.30353528	0.5111971	0.45379704	0.32012352	0.24471176	0.5423353	N/A	0.45237356
Sant_2773	0.50513536	0.39497352	0.50513536	0.45237356	0.50513536	0.50513536	0.50513536	0.50513536	0.45237356	N/A	0.32012352	0.30353528	0.5138088	0.4549853	0.33061177	0.3894353	0.39616176	0.37894705	0.5680853	0.5680853	0.554647	0.6599824	0.62690884	0.5680853	0.39497352	0.51262057	0.30353528	0.32012352	0.5974971	0.3894353	0.62690884	0.62690884	0.5974971	0.62690884	0.62690884	0.62690884	0.5974971	0.62690884	0.62690884	0.62690884	0.5092618	0.3623588	0.5700206	0.45379704	0.37894705	0.30353528	0.5423353	0.32012352	0.45237356
Sant_2774	0.47572353	0.36556175	0.47572353	0.42296177	0.47572353	0.47572353	0.47572353	0.47572353	0.48178533	0.49776176	0.3495353	0.33294705	0.5432206	0.48439705	0.36002353	0.41884705	N/A	0.4083588	0.58599705	0.58599705	0.5840588	0.6305706	0.6448206	0.58599705	0.42438528	0.54203236	0.33294705	0.3495353	0.55658525	0.36002353	0.58599705	0.58599705	0.55658525	0.58599705	0.58599705	0.58599705	0.55658525	0.58599705	0.58599705	0.58599705	N/A	0.33294705	0.59943235	0.4832088	0.3495353	0.33294705	0.57174706	0.3495353	0.48178533
Sant_2775	0.50513536	0.39497352	0.50513536	0.45237356	0.50513536	0.50513536	0.50513536	0.50513536	0.45237356	N/A	0.32012352	0.30353528	0.5138088	0.4549853	0.33061177	0.3894353	0.39616176	0.37894705	0.5680853	0.5680853	0.554647	0.60115886	0.62690884	0.5680853	0.39497352	0.51262057	0.30353528	0.32012352	0.5386736	0.33061177	0.5680853	0.5680853	0.5386736	0.5680853	0.5680853	0.5680853	0.5386736	0.5680853	0.5680853	0.5680853	0.5092618	0.30353528	0.5700206	0.51262057	0.32012352	0.30353528	0.60115886	0.32012352	0.45237356
Sant_2776	0.5345471	0.36556175	0.5345471	0.48178533	0.5345471	0.5345471	0.5345471	0.5345471	0.48178533	0.49776176	0.3495353	0.33294705	0.48439705	0.48439705	0.36002353	0.36002353	N/A	0.4083588	0.5271735	0.5271735	0.5840588	0.57174706	0.58599705	0.58599705	0.42438528	0.54203236	0.33294705	0.3495353	0.49776176	N/A	0.5271735	0.5271735	0.49776176	0.5271735	0.5271735	0.5271735	0.49776176	0.5271735	0.5271735	0.5271735	0.5271735	0.33294705	0.5406088	0.4832088	0.3495353	0.33294705	0.57174706	0.3495353	0.48178533
Sant_2779	0.3623588	0.4505941	0.3623588	0.39177057	0.3623588	0.3623588	0.3623588	0.3623588	0.39177057	0.27412352	0.5094176	0.5388294	0.5388294	0.42118233	0.48000586	0.48000586	0.42118233	0.5094176	0.3623588	0.3623588	0.39177057	0.3623588	0.3623588	0.24471176	0.4505941	0.5094176	0.5976529	0.5094176	0.27412352	0.5388294	0.3623588	0.3623588	0.33294705	0.3623588	0.3623588	0.3623588	0.33294705	0.3623588	0.3623588	0.3623588	0.30353528	0.65647644	0.4505941	0.5094176	0.5682411	0.5388294	0.3623588	0.5094176	0.39177057
Sant_2780	0.4549853	0.51262057	0.4549853	0.48439705	0.4549853	0.4549853	0.4549853	0.4549853	0.6020441	0.48439705	0.43777058	0.5388294	0.5138088	0.4549853	0.56590587	0.44825882	0.5138088	0.43777058	0.4549853	0.4549853	0.5432206	0.39616176	0.5138088	0.39616176	0.51262057	0.5714441	0.48000586	0.43777058	N/A	0.50708234	0.39616176	0.39616176	N/A	0.39616176	0.39616176	0.39616176	N/A	0.39616176	0.39616176	0.39616176	0.5138088	0.42118233	0.48439705	0.5714441	0.55541766	0.5388294	0.5138088	0.6142412	0.48439705
Sant_2782	0.5345471	0.36556175	0.5345471	0.48178533	0.5345471	0.5345471	0.5345471	0.5345471	0.48178533	0.6357588	0.29071176	0.27412352	0.42557353	0.42557353	N/A	0.41884705	0.42557353	0.29071176	0.72399414	0.72399414	0.4664118	N/A	0.5974971	N/A	0.42438528	0.42438528	0.39177057	0.3495353	0.51811177	N/A	N/A	N/A	0.51811177	N/A	N/A	N/A	0.51811177	N/A	N/A	N/A	0.54752356	0.39177057	0.48178533	0.4832088	0.3495353	0.33294705	0.57174706	0.29071176	0.48178533
Sant_2787	0.42118233	0.5094176	0.42118233	0.4505941	0.42118233	0.42118233	0.42118233	0.42118233	0.5094176	N/A	0.5094176	0.5388294	0.42118233	0.5388294	0.5388294	0.5388294	0.48000586	0.5094176	0.24471176	0.24471176	0.39177057	0.3623588	0.30353528	0.24471176	0.5094176	0.4505941	0.5388294	0.5094176	0.27412352	0.48000586	0.24471176	0.24471176	N/A	0.24471176	0.24471176	0.24471176	N/A	0.24471176	0.24471176	0.24471176	0.30353528	0.5388294	0.39177057	0.4505941	0.5094176	0.5388294	0.3623588	0.5094176	0.39177057
Sant_2808	0.45237356	0.4832088	0.45237356	0.48178533	0.45237356	0.45237356	0.45237356	0.45237356	0.59943235	0.48178533	0.46718237	0.39177057	0.48439705	0.6020441	0.53649414	0.47767058	0.66086763	0.5848294	N/A	N/A	0.59943235	0.45237356	0.45237356	0.45237356	0.4832088	0.54203236	0.5094176	0.52600586	0.48178533	0.41884705	0.45237356	0.45237356	0.42296177	0.45237356	0.45237356	0.45237356	0.48178533	0.45237356	0.45237356	0.45237356	0.5111971	0.4505941	0.48178533	0.4832088	0.4083588	0.5094176	N/A	0.4083588	0.48178533
Sant_2809	0.5111971	0.54203236	0.5111971	0.5406088	0.5111971	0.5111971	0.5111971	0.5111971	0.59943235	0.48178533	0.52600586	0.4505941	0.48439705	0.6020441	0.59531766	0.41884705	0.48439705	0.52600586	0.45237356	0.45237356	0.6582559	N/A	0.45237356	0.5700206	0.54203236	0.54203236	0.4505941	0.4083588	0.48178533	0.41884705	N/A	N/A	0.42296177	N/A	N/A	N/A	0.42296177	N/A	N/A	N/A	N/A	0.39177057	0.48178533	0.54203236	0.4083588	0.4505941	0.45237356	0.46718237	0.59943235
Sant_2811	N/A	0.42438528	N/A	0.42296177	N/A	N/A	N/A	N/A	0.6582559	0.4664118	0.4083588	0.39177057	0.42557353	0.6020441	0.53649414	0.36002353	0.5432206	0.46718237	0.49582356	0.49582356	0.64288235	0.554647	0.49582356	0.554647	0.54203236	0.54203236	0.33294705	0.3495353	0.5252353	0.36002353	0.49582356	0.49582356	0.5252353	0.49582356	0.49582356	0.49582356	0.5252353	0.49582356	0.49582356	0.49582356	0.61347055	0.33294705	0.42296177	0.42438528	0.4083588	0.4505941	N/A	0.46718237	0.48178533
Sant_2820	0.50708234	0.59531766	0.50708234	0.53649414	0.50708234	0.50708234	0.50708234	0.50708234	0.41884705	0.36002353	0.55541766	0.48000586	0.44825882	0.50708234	0.6247294	0.56590587	0.50708234	0.49659413	0.50708234	0.50708234	0.47767058	0.44825882	0.3894353	0.3894353	0.53649414	0.47767058	0.5388294	0.49659413	N/A	0.50708234	0.3894353	0.3894353	0.36002353	0.3894353	0.3894353	0.3894353	0.36002353	0.3894353	0.3894353	0.3894353	0.33061177	0.48000586	0.47767058	0.53649414	0.49659413	0.5388294	0.33061177	0.49659413	0.47767058
Sant_2822	0.45237356	0.4832088	0.45237356	0.48178533	0.45237356	0.45237356	0.45237356	0.45237356	0.6582559	0.42296177	0.4083588	0.5094176	0.5432206	0.42557353	0.47767058	0.53649414	0.48439705	0.4083588	0.45237356	0.45237356	0.42296177	N/A	0.45237356	N/A	0.4832088	0.6008559	0.39177057	0.52600586	0.48178533	0.47767058	0.5111971	0.5111971	0.48178533	0.5111971	0.5111971	0.5111971	0.5406088	0.5111971	0.5111971	0.5111971	0.45237356	0.39177057	0.5406088	0.4832088	0.52600586	0.39177057	0.62884414	0.5848294	0.48178533
Sant_2823	0.5639589	0.5714441	0.5639589	0.5700206	0.5639589	0.5639589	0.5639589	0.5639589	0.5111971	0.5345471	0.49659413	0.42118233	0.5138088	0.5726323	0.56590587	0.44825882	0.39616176	0.43777058	0.50513536	0.50513536	0.5933706	0.50513536	0.44631177	0.50513536	0.51262057	0.45379704	0.42118233	0.37894705	0.47572353	0.44825882	0.44631177	0.44631177	N/A	0.44631177	0.44631177	0.44631177	N/A	0.44631177	0.44631177	0.44631177	0.50513536	0.3623588	N/A	0.51262057	0.37894705	0.42118233	0.50513536	0.43777058	0.5111971
Sant_2828	N/A	0.36556175	N/A	0.42296177	N/A	N/A	N/A	N/A	0.59943235	0.51811177	0.3495353	N/A	0.42557353	0.42557353	0.36002353	N/A	0.48439705	0.3495353	0.61264706	0.61264706	0.5252353	0.6305706	0.5974971	0.61264706	0.36556175	0.36556175	0.27412352	0.29071176	0.70463234	0.41884705	0.71514416	0.71514416	0.75340587	0.71514416	0.71514416	0.71514416	0.69458234	0.71514416	0.71514416	0.71514416	0.7340441	0.33294705	0.42296177	0.42438528	0.29071176	0.27412352	0.57174706	0.29071176	0.42296177
Sant_2829	0.44631177	0.39497352	0.44631177	N/A	0.44631177	0.44631177	0.44631177	0.44631177	0.5700206	0.54752356	0.32012352	0.24471176	0.39616176	0.4549853	0.3894353	0.33061177	0.4549853	0.32012352	0.5244118	0.5244118	0.6722941	0.48351178	0.5092618	0.5244118	0.51262057	N/A	0.30353528	N/A	N/A	0.33061177	0.5092618	0.5092618	N/A	0.5092618	0.5092618	0.5092618	0.54752356	0.5092618	0.5092618	0.5092618	0.5832353	0.30353528	0.45237356	0.39497352	0.32012352	0.3623588	0.48351178	N/A	N/A
Sant_2832	0.42118233	0.4505941	0.42118233	0.4505941	0.42118233	0.42118233	0.42118233	0.42118233	0.4505941	0.33294705	0.5094176	0.5388294	0.48000586	0.48000586	0.48000586	0.5388294	0.48000586	0.5682411	0.24471176	0.24471176	0.39177057	0.42118233	0.24471176	0.24471176	0.4505941	0.4505941	0.5388294	0.5682411	0.27412352	0.5388294	0.3623588	0.3623588	0.33294705	0.3623588	0.3623588	0.3623588	0.39177057	0.3623588	0.3623588	0.3623588	0.24471176	0.5388294	0.4505941	0.5094176	0.5094176	0.5388294	0.3623588	0.5094176	0.39177057
Sant_2834	0.49659413	0.52600586	0.49659413	0.46718237	0.49659413	0.49659413	0.49659413	0.49659413	0.4083588	0.3495353	0.5848294	0.5094176	0.49659413	0.49659413	0.49659413	0.55541766	0.43777058	0.52600586	N/A	N/A	0.3495353	0.32012352	0.32012352	0.32012352	0.52600586	0.52600586	0.5094176	0.5848294	0.3495353	0.49659413	0.37894705	0.37894705	0.3495353	0.37894705	0.37894705	0.37894705	0.3495353	0.37894705	0.37894705	0.37894705	0.37894705	0.5094176	0.46718237	0.5848294	0.52600586	0.5094176	0.43777058	0.52600586	0.46718237
Sant_2835	0.47572353	0.42438528	0.47572353	0.48178533	0.47572353	0.47572353	0.47572353	0.47572353	0.42296177	0.5769353	0.3495353	0.27412352	0.5432206	0.48439705	0.36002353	0.36002353	0.48439705	0.4083588	0.55382353	0.55382353	0.4664118	0.6305706	0.5386736	0.55382353	0.36556175	0.4832088	0.27412352	0.29071176	0.70463234	0.36002353	0.65632063	0.65632063	0.69458234	0.65632063	0.65632063	0.65632063	0.6357588	0.65632063	0.65632063	0.65632063	0.67522055	0.33294705	0.42296177	0.42438528	0.29071176	0.27412352	0.51292354	0.29071176	0.42296177
Sant_2837	0.39497352	0.4832088	0.39497352	0.42438528	0.39497352	0.39497352	0.39497352	0.39497352	0.4832088	0.42438528	0.46718237	0.4505941	0.51262057	0.45379704	0.47767058	0.59531766	0.51262057	0.46718237	0.39497352	0.39497352	0.36556175	0.51262057	0.51262057	0.39497352	0.4832088	0.54203236	0.4505941	0.52600586	0.4832088	0.6541412	0.45379704	0.45379704	0.42438528	0.45379704	0.45379704	0.45379704	0.42438528	0.45379704	0.45379704	0.45379704	0.39497352	0.5094176	0.42438528	0.4832088	0.6436529	0.4505941	0.45379704	0.5848294	0.4832088
Sant_2956	0.5345471	0.36556175	0.5345471	0.48178533	0.5345471	0.5345471	0.5345471	0.5345471	0.48178533	0.49776176	0.3495353	0.33294705	0.48439705	0.48439705	0.36002353	0.36002353	N/A	0.4083588	0.5271735	0.5271735	0.5840588	0.57174706	0.58599705	0.58599705	0.42438528	0.54203236	0.33294705	0.3495353	0.49776176	N/A	0.5271735	0.5271735	0.49776176	0.5271735	0.5271735	0.5271735	0.49776176	0.5271735	0.5271735	0.5271735	0.5271735	0.33294705	0.5406088	0.4832088	0.3495353	0.33294705	0.57174706	0.3495353	0.48178533
Sant_2962	0.50513536	0.45379704	0.50513536	0.5111971	0.50513536	0.50513536	0.50513536	0.50513536	0.45237356	0.6651706	0.32012352	0.24471176	0.39616176	0.39616176	0.33061177	0.3894353	0.39616176	N/A	0.5832353	0.5832353	0.49582356	0.48351178	0.5092618	0.5832353	0.39497352	N/A	0.24471176	0.32012352	N/A	0.33061177	0.5680853	0.5680853	0.6063471	0.5680853	0.5680853	0.5680853	0.6063471	0.5680853	0.5680853	0.5680853	0.64705884	0.24471176	0.45237356	0.51262057	N/A	0.24471176	0.5423353	N/A	0.45237356
Sant_2963	0.50513536	N/A	0.50513536	0.45237356	0.50513536	0.50513536	0.50513536	0.50513536	0.5111971	0.6305706	0.32012352	0.3623588	0.5138088	0.39616176	0.44825882	0.50708234	0.5138088	0.37894705	0.5423353	0.5423353	0.554647	0.48351178	0.60115886	0.48351178	N/A	0.51262057	0.42118233	0.37894705	N/A	0.3894353	0.48351178	0.48351178	0.51292354	0.48351178	0.48351178	0.48351178	0.51292354	0.48351178	0.48351178	0.48351178	0.5423353	0.42118233	0.5111971	0.5714441	0.43777058	0.42118233	0.60115886	0.43777058	N/A
Sant_2972	0.3623588	0.4505941	0.3623588	0.39177057	0.3623588	0.3623588	0.3623588	0.3623588	0.4505941	0.33294705	0.5094176	0.5388294	0.42118233	0.5388294	0.48000586	0.48000586	0.48000586	0.62706465	0.24471176	0.24471176	0.39177057	0.3623588	0.24471176	0.24471176	0.4505941	0.5094176	0.5976529	0.62706465	0.27412352	0.48000586	0.3623588	0.3623588	0.33294705	0.3623588	0.3623588	0.3623588	0.39177057	0.3623588	0.3623588	0.3623588	0.24471176	0.5976529	0.39177057	0.4505941	0.5094176	0.5388294	0.3623588	0.5094176	0.39177057
Sant_2973	0.44631177	N/A	0.44631177	N/A	0.44631177	0.44631177	0.44631177	0.44631177	N/A	0.9004647	N/A	0.24471176	0.4549853	0.4549853	0.33061177	0.3894353	0.39616176	N/A	0.5244118	0.5244118	0.49582356	0.48351178	0.5092618	0.5832353	0.39497352	N/A	0.30353528	N/A	0.5575735	0.33061177	0.5092618	0.5092618	0.54752356	0.5092618	0.5092618	0.5092618	0.54752356	0.5092618	0.5092618	0.5092618	0.5294118	0.24471176	N/A	0.51262057	0.32012352	0.24471176	0.5423353	N/A	0.5111971
Sant_2974	0.44631177	0.39497352	0.44631177	N/A	0.44631177	0.44631177	0.44631177	0.44631177	0.45237356	0.51292354	0.37894705	0.42118233	0.39616176	0.4549853	0.3894353	0.33061177	0.39616176	0.37894705	0.48351178	0.48351178	0.554647	0.5423353	0.60115886	0.48351178	0.51262057	0.39497352	0.42118233	0.32012352	0.57174706	0.44825882	0.5423353	0.5423353	0.51292354	0.5423353	0.5423353	0.5423353	0.51292354	0.5423353	0.5423353	0.5423353	0.5423353	0.3623588	0.5700206	0.5714441	0.49659413	0.42118233	0.5423353	0.49659413	0.5700206
Sant_2975	0.47572353	0.36556175	0.47572353	0.48178533	0.47572353	0.47572353	0.47572353	0.47572353	0.42296177	0.49776176	0.3495353	0.33294705	0.66086763	0.42557353	0.36002353	0.47767058	0.42557353	0.3495353	N/A	N/A	0.4664118	0.57174706	0.6448206	0.6448206	0.36556175	0.36556175	0.33294705	0.3495353	0.6742323	0.53649414	0.7036441	0.7036441	0.7330559	0.7036441	0.7036441	0.7036441	0.6742323	0.7036441	0.7036441	0.7036441	N/A	0.39177057	0.59943235	0.4832088	0.4083588	0.27412352	0.57174706	0.3495353	0.42296177
Sant_2976	0.5345471	0.4832088	0.5345471	0.5406088	0.5345471	0.5345471	0.5345471	0.5345471	0.42296177	0.5840588	0.4083588	0.39177057	0.6020441	N/A	0.41884705	0.47767058	0.48439705	0.4083588	N/A	N/A	0.4664118	0.61347055	N/A	0.49582356	0.42438528	0.36556175	0.4505941	0.4083588	0.4664118	0.47767058	N/A	N/A	0.4664118	N/A	N/A	N/A	0.4664118	N/A	N/A	N/A	0.49582356	0.39177057	0.59943235	0.54203236	0.3495353	0.4505941	0.554647	0.3495353	0.42296177
Sant_2977	0.62884414	0.54203236	0.62884414	0.6582559	0.62884414	0.62884414	0.62884414	0.62884414	0.42296177	0.42296177	0.4083588	0.39177057	0.5432206	0.42557353	0.47767058	0.53649414	0.48439705	0.4083588	0.62884414	0.62884414	0.48178533	0.5111971	0.5700206	0.45237356	0.42438528	0.42438528	0.4505941	0.4083588	0.42296177	0.59531766	0.5111971	0.5111971	0.48178533	0.5111971	0.5111971	0.5111971	0.48178533	0.5111971	0.5111971	0.5111971	0.45237356	0.5094176	0.59943235	0.6008559	0.52600586	0.39177057	0.5111971	0.46718237	0.5406088
Sant_2985	0.51262057	0.54203236	0.51262057	0.54203236	0.51262057	0.51262057	0.51262057	0.51262057	0.4832088	0.36556175	0.46718237	0.5094176	0.5714441	0.51262057	0.59531766	0.47767058	0.51262057	0.46718237	0.39497352	0.39497352	0.42438528	0.45379704	N/A	0.45379704	0.54203236	0.54203236	0.4505941	0.46718237	0.42438528	0.53649414	N/A	N/A	0.36556175	N/A	N/A	N/A	0.36556175	N/A	N/A	N/A	0.39497352	0.4505941	0.4832088	0.54203236	0.46718237	0.4505941	0.51262057	0.46718237	0.54203236
Sant_2996	0.5345471	0.36556175	0.5345471	0.48178533	0.5345471	0.5345471	0.5345471	0.5345471	0.42296177	0.6357588	0.29071176	0.27412352	0.42557353	N/A	N/A	0.36002353	0.42557353	0.4083588	N/A	N/A	0.4664118	0.51292354	N/A	0.61264706	0.36556175	0.42438528	0.27412352	0.29071176	0.5869853	0.36002353	0.5974971	0.5974971	0.5769353	0.5974971	0.5974971	0.5974971	0.6357588	0.5974971	0.5974971	0.5974971	0.616397	N/A	0.42296177	0.36556175	0.29071176	0.33294705	0.51292354	0.3495353	0.42296177
Sant_2997	0.37894705	0.46718237	0.37894705	0.4083588	0.37894705	0.37894705	0.37894705	0.37894705	0.4083588	0.3495353	0.52600586	0.5682411	0.49659413	0.49659413	0.49659413	0.49659413	0.43777058	0.5848294	0.32012352	0.32012352	0.46718237	0.49659413	0.37894705	N/A	0.46718237	0.46718237	0.5682411	0.52600586	0.3495353	0.49659413	0.43777058	0.43777058	0.4083588	0.43777058	0.43777058	0.43777058	0.4083588	0.43777058	0.43777058	0.43777058	N/A	0.5682411	0.52600586	0.52600586	0.52600586	0.5094176	0.43777058	0.52600586	0.46718237
Sant_3001	0.50513536	0.51262057	0.50513536	0.5111971	0.50513536	0.50513536	0.50513536	0.50513536	0.62884414	N/A	0.32012352	0.3623588	0.39616176	0.39616176	0.33061177	0.33061177	0.39616176	0.32012352	0.5680853	0.5680853	0.554647	0.5423353	0.5092618	0.5680853	0.45379704	0.51262057	0.24471176	0.32012352	0.5974971	0.33061177	0.5680853	0.5680853	0.5974971	0.5680853	0.5680853	0.5680853	0.5974971	0.5680853	0.5680853	0.5680853	0.5092618	0.24471176	N/A	N/A	0.32012352	0.3623588	0.5423353	0.37894705	N/A
Sant_3002	0.5111971	0.54203236	0.5111971	0.5406088	0.5111971	0.5111971	0.5111971	0.5111971	0.5406088	0.42296177	0.5848294	0.39177057	0.48439705	0.6020441	0.47767058	0.41884705	0.5432206	0.46718237	N/A	N/A	0.5406088	0.5700206	0.45237356	0.45237356	0.6008559	0.42438528	0.39177057	0.4083588	0.42296177	0.53649414	0.45237356	0.45237356	0.48178533	0.45237356	0.45237356	0.45237356	0.42296177	0.45237356	0.45237356	0.45237356	0.45237356	0.4505941	0.5406088	0.42438528	0.52600586	0.4505941	0.45237356	0.46718237	0.59943235
Sant_3003	0.3623588	0.4505941	0.3623588	0.39177057	0.3623588	0.3623588	0.3623588	0.3623588	0.39177057	0.27412352	0.5094176	0.5388294	0.42118233	0.42118233	0.48000586	0.48000586	0.5388294	0.5094176	0.30353528	0.30353528	0.39177057	0.30353528	0.42118233	0.24471176	0.4505941	0.4505941	0.5388294	0.5094176	0.27412352	0.5976529	0.3623588	0.3623588	0.33294705	0.3623588	0.3623588	0.3623588	0.33294705	0.3623588	0.3623588	0.3623588	0.30353528	0.5388294	0.4505941	0.4505941	0.62706465	0.5976529	0.30353528	0.62706465	0.5094176
Sant_3005	0.48000586	0.5682411	0.48000586	0.5094176	0.48000586	0.48000586	0.48000586	0.48000586	0.4505941	0.27412352	0.5094176	0.5976529	0.42118233	0.42118233	0.48000586	0.48000586	0.48000586	0.5094176	0.30353528	0.30353528	0.39177057	0.3623588	0.3623588	0.24471176	0.5094176	0.4505941	0.5388294	0.5094176	0.27412352	0.48000586	0.3623588	0.3623588	0.33294705	0.3623588	0.3623588	0.3623588	0.33294705	0.3623588	0.3623588	0.3623588	0.24471176	0.5388294	0.5094176	0.4505941	0.5094176	0.5388294	0.3623588	0.5094176	0.39177057
Sant_3006	0.48000586	0.5682411	0.48000586	0.5094176	0.48000586	0.48000586	0.48000586	0.48000586	0.4505941	0.27412352	0.5094176	0.5976529	0.42118233	0.42118233	0.48000586	0.48000586	0.48000586	0.5094176	0.30353528	0.30353528	0.39177057	0.3623588	0.3623588	0.24471176	0.5094176	0.4505941	0.5388294	0.5094176	0.27412352	0.48000586	0.3623588	0.3623588	0.33294705	0.3623588	0.3623588	0.3623588	0.33294705	0.3623588	0.3623588	0.3623588	0.24471176	0.5388294	0.5094176	0.4505941	0.5094176	0.5388294	0.3623588	0.5094176	0.39177057
Sant_3007	0.48000586	0.5682411	0.48000586	0.5094176	0.48000586	0.48000586	0.48000586	0.48000586	0.4505941	0.27412352	0.5094176	0.5976529	0.42118233	0.42118233	0.48000586	0.48000586	0.48000586	0.5094176	0.30353528	0.30353528	0.39177057	0.3623588	0.3623588	0.24471176	0.5094176	0.4505941	0.5388294	0.5094176	0.27412352	0.48000586	0.3623588	0.3623588	0.33294705	0.3623588	0.3623588	0.3623588	0.33294705	0.3623588	0.3623588	0.3623588	0.24471176	0.5388294	0.5094176	0.4505941	0.5094176	0.5388294	0.3623588	0.5094176	0.39177057
Sant_3008	0.48000586	0.5682411	0.48000586	0.5094176	0.48000586	0.48000586	0.48000586	0.48000586	0.4505941	0.27412352	0.5094176	0.5976529	0.42118233	0.42118233	0.48000586	0.48000586	0.48000586	0.5094176	0.30353528	0.30353528	0.39177057	0.3623588	0.3623588	0.24471176	0.5094176	0.4505941	0.5388294	0.5094176	0.27412352	0.48000586	0.3623588	0.3623588	0.33294705	0.3623588	0.3623588	0.3623588	0.33294705	0.3623588	0.3623588	0.3623588	0.24471176	0.5388294	0.5094176	0.4505941	0.5094176	0.5388294	0.3623588	0.5094176	0.39177057
Sant_3009	0.48000586	0.5682411	0.48000586	0.5094176	0.48000586	0.48000586	0.48000586	0.48000586	0.4505941	0.27412352	0.5094176	0.5976529	0.42118233	0.42118233	0.48000586	0.48000586	0.48000586	0.5094176	0.30353528	0.30353528	0.39177057	0.3623588	0.3623588	0.24471176	0.5094176	0.4505941	0.5388294	0.5094176	0.27412352	0.48000586	0.3623588	0.3623588	0.33294705	0.3623588	0.3623588	0.3623588	0.33294705	0.3623588	0.3623588	0.3623588	0.24471176	0.5388294	0.5094176	0.4505941	0.5094176	0.5388294	0.3623588	0.5094176	0.39177057
Sant_3010	0.49659413	0.5848294	0.49659413	0.52600586	0.49659413	0.49659413	0.49659413	0.49659413	0.46718237	0.29071176	0.52600586	0.5682411	0.43777058	0.43777058	0.49659413	0.49659413	0.49659413	0.52600586	0.32012352	0.32012352	0.4083588	0.37894705	0.37894705	0.32012352	0.52600586	0.52600586	0.5094176	0.5848294	0.3495353	0.49659413	0.43777058	0.43777058	0.4083588	0.43777058	0.43777058	0.43777058	0.4083588	0.43777058	0.43777058	0.43777058	N/A	0.5094176	0.52600586	0.46718237	0.52600586	0.5094176	0.43777058	0.52600586	0.4083588
Sant_3012	0.5111971	0.4832088	0.5111971	0.5406088	0.5111971	0.5111971	0.5111971	0.5111971	0.59943235	0.48178533	0.4083588	0.4505941	0.5432206	0.5432206	0.6541412	0.41884705	0.6020441	0.46718237	0.5111971	0.5111971	0.5406088	0.45237356	0.45237356	0.5700206	0.4832088	0.6008559	0.5094176	0.52600586	0.5406088	0.41884705	0.45237356	0.45237356	0.48178533	0.45237356	0.45237356	0.45237356	0.42296177	0.45237356	0.45237356	0.45237356	0.45237356	0.4505941	0.42296177	0.4832088	0.4083588	0.5094176	0.45237356	0.46718237	0.48178533
Sant_3013	0.44631177	0.39497352	0.44631177	0.45237356	0.44631177	0.44631177	0.44631177	0.44631177	0.5700206	N/A	0.32012352	0.3623588	0.4549853	0.39616176	0.44825882	0.3894353	0.5138088	0.43777058	0.5423353	0.5423353	0.49582356	0.60115886	0.48351178	0.48351178	N/A	0.5714441	0.30353528	0.43777058	0.51292354	0.44825882	0.5423353	0.5423353	0.51292354	0.5423353	0.5423353	0.5423353	0.57174706	0.5423353	0.5423353	0.5423353	0.5423353	0.30353528	0.45237356	N/A	0.43777058	0.30353528	0.48351178	0.49659413	0.5111971
Sant_3015	N/A	0.42438528	N/A	0.42296177	N/A	N/A	N/A	N/A	0.59943235	0.49776176	0.3495353	0.39177057	N/A	0.48439705	N/A	0.41884705	0.5432206	0.4083588	0.5271735	0.5271735	0.5840588	N/A	0.5271735	0.5271735	0.42438528	0.54203236	0.33294705	0.4083588	0.49776176	0.36002353	0.5271735	0.5271735	0.55658525	0.5271735	0.5271735	0.5271735	0.55658525	0.5271735	0.5271735	0.5271735	0.58599705	0.33294705	0.5406088	0.36556175	0.4083588	0.33294705	0.51292354	0.4083588	0.5406088
Sant_3016	0.44825882	0.47767058	0.44825882	0.47767058	0.44825882	0.44825882	0.44825882	0.44825882	0.53649414	0.36002353	0.49659413	0.5388294	0.44825882	0.44825882	0.6247294	0.50708234	0.50708234	0.55541766	0.33061177	0.33061177	0.53649414	0.44825882	0.33061177	0.50708234	0.47767058	0.59531766	0.5388294	0.49659413	0.36002353	0.50708234	0.33061177	0.33061177	0.36002353	0.33061177	0.33061177	0.33061177	0.36002353	0.33061177	0.33061177	0.33061177	0.3894353	0.48000586	0.53649414	0.53649414	0.55541766	0.5388294	0.3894353	0.55541766	0.59531766
Sant_3019	0.44631177	0.39497352	0.44631177	0.45237356	0.44631177	0.44631177	0.44631177	0.44631177	0.45237356	N/A	0.32012352	0.24471176	0.39616176	0.39616176	0.44825882	0.3894353	0.5138088	N/A	0.5680853	0.5680853	0.554647	0.5423353	0.5092618	0.5680853	0.45379704	0.39497352	0.3623588	0.43777058	0.5974971	0.33061177	0.5680853	0.5680853	0.5974971	0.5680853	0.5680853	0.5680853	0.5386736	0.5680853	0.5680853	0.5680853	0.5092618	0.3623588	0.45237356	0.39497352	0.32012352	0.42118233	0.48351178	N/A	N/A
Sant_3024	N/A	0.36556175	N/A	0.42296177	N/A	N/A	N/A	N/A	0.48178533	0.4664118	0.3495353	0.33294705	0.42557353	0.48439705	0.47767058	0.36002353	0.48439705	0.4083588	0.554647	0.554647	0.5840588	0.49582356	0.49582356	N/A	0.42438528	0.42438528	0.5094176	0.46718237	0.4664118	0.41884705	0.49582356	0.49582356	0.4664118	0.49582356	0.49582356	0.49582356	0.5252353	0.49582356	0.49582356	0.49582356	0.49582356	0.4505941	0.48178533	0.54203236	0.4083588	0.4505941	0.49582356	0.4083588	0.48178533
Sant_3029	0.5345471	0.4832088	0.5345471	0.5406088	0.5345471	0.5345471	0.5345471	0.5345471	0.42296177	0.5769353	0.3495353	0.27412352	0.42557353	N/A	N/A	0.47767058	0.5432206	0.29071176	0.55382353	0.55382353	0.5252353	0.51292354	0.5386736	0.55382353	0.42438528	0.36556175	0.27412352	0.29071176	0.6458088	N/A	0.5974971	0.5974971	0.5769353	0.5974971	0.5974971	0.5974971	0.5769353	0.5974971	0.5974971	0.5974971	0.5575735	0.27412352	0.48178533	0.36556175	0.29071176	N/A	0.57174706	0.29071176	0.42296177
Sant_3030	0.45379704	0.54203236	0.45379704	0.4832088	0.45379704	0.45379704	0.45379704	0.45379704	0.42438528	0.36556175	0.52600586	0.4505941	0.51262057	0.51262057	0.53649414	0.53649414	0.5714441	0.46718237	0.45379704	0.45379704	0.42438528	0.39497352	0.39497352	0.45379704	0.6008559	0.54203236	0.4505941	0.46718237	0.36556175	0.53649414	0.39497352	0.39497352	0.36556175	0.39497352	0.39497352	0.39497352	0.36556175	0.39497352	0.39497352	0.39497352	N/A	0.4505941	0.54203236	0.4832088	0.52600586	0.5094176	0.39497352	0.52600586	0.54203236
Sant_3035	0.5111971	0.4832088	0.5111971	0.5406088	0.5111971	0.5111971	0.5111971	0.5111971	0.48178533	0.42296177	0.46718237	0.39177057	0.71969116	0.48439705	0.41884705	0.59531766	0.42557353	0.46718237	N/A	N/A	0.42296177	0.68766767	0.45237356	0.5111971	0.42438528	0.4832088	0.39177057	0.4083588	0.42296177	0.53649414	0.5111971	0.5111971	0.5406088	0.5111971	0.5111971	0.5111971	0.48178533	0.5111971	0.5111971	0.5111971	0.45237356	0.39177057	0.5406088	0.54203236	0.4083588	0.39177057	0.5111971	0.4083588	0.42296177
Sant_3037	N/A	0.42438528	N/A	0.42296177	N/A	N/A	N/A	N/A	0.42296177	0.55658525	0.3495353	0.39177057	0.48439705	0.42557353	N/A	0.41884705	N/A	0.3495353	0.5271735	0.5271735	0.4664118	0.51292354	0.7036441	0.58599705	0.36556175	0.36556175	0.33294705	0.29071176	0.55658525	0.47767058	0.58599705	0.58599705	0.6154088	0.58599705	0.58599705	0.58599705	0.55658525	0.58599705	0.58599705	0.58599705	0.5271735	0.39177057	0.59943235	0.4832088	0.52600586	0.27412352	0.6305706	0.46718237	0.48178533
Sant_3046	0.5111971	0.42438528	0.5111971	0.48178533	0.5111971	0.5111971	0.5111971	0.5111971	0.42296177	0.5406088	0.46718237	0.4505941	0.6020441	0.48439705	0.47767058	0.53649414	0.42557353	0.4083588	0.45237356	0.45237356	0.48178533	0.5111971	0.5111971	0.45237356	0.4832088	0.42438528	0.5094176	0.4083588	0.48178533	0.47767058	0.5111971	0.5111971	0.48178533	0.5111971	0.5111971	0.5111971	0.48178533	0.5111971	0.5111971	0.5111971	0.45237356	0.4505941	0.6582559	0.77732646	0.4083588	0.4505941	0.62884414	0.4083588	0.5406088
Sant_3050	0.5726323	0.5714441	0.5726323	0.5432206	0.5726323	0.5726323	0.5726323	0.5726323	0.6020441	0.42557353	0.6142412	0.42118233	0.4549853	0.7491029	0.56590587	0.50708234	0.5726323	0.49659413	0.39616176	0.39616176	0.5432206	0.39616176	0.39616176	0.39616176	0.68909115	0.45379704	0.42118233	0.49659413	N/A	0.44825882	0.39616176	0.39616176	N/A	0.39616176	0.39616176	0.39616176	0.42557353	0.39616176	0.39616176	0.39616176	0.39616176	0.42118233	0.42557353	0.51262057	0.43777058	0.42118233	0.39616176	0.43777058	0.6020441
Sant_3062	0.3623588	0.4505941	0.3623588	0.39177057	0.3623588	0.3623588	0.3623588	0.3623588	0.39177057	0.33294705	0.5094176	0.5388294	0.42118233	0.42118233	0.5388294	0.48000586	0.48000586	0.5094176	0.30353528	0.30353528	0.4505941	0.3623588	0.30353528	0.30353528	0.5094176	0.4505941	0.5976529	0.5094176	0.27412352	0.48000586	0.24471176	0.24471176	N/A	0.24471176	0.24471176	0.24471176	N/A	0.24471176	0.24471176	0.24471176	0.30353528	0.5388294	0.39177057	0.5094176	0.5094176	0.71529996	0.30353528	0.5094176	0.39177057
Sant_3146	0.50513536	0.45379704	0.50513536	0.45237356	0.50513536	0.50513536	0.50513536	0.50513536	0.45237356	0.47572353	0.49659413	0.3623588	0.5138088	0.63145584	0.3894353	0.3894353	0.39616176	0.55541766	0.44631177	0.44631177	0.47572353	0.68160594	0.50513536	0.50513536	0.45379704	0.45379704	0.42118233	0.43777058	0.5345471	0.50708234	0.5639589	0.5639589	0.5933706	0.5639589	0.5639589	0.5639589	0.5345471	0.5639589	0.5639589	0.5639589	0.50513536	0.48000586	N/A	0.45379704	0.43777058	0.3623588	0.44631177	0.37894705	0.45237356
Sant_3147	0.47572353	0.36556175	0.47572353	0.42296177	0.47572353	0.47572353	0.47572353	0.47572353	0.5406088	0.51811177	0.29071176	0.27412352	0.42557353	0.48439705	0.36002353	0.36002353	0.48439705	0.29071176	0.6714706	0.6714706	0.5252353	0.51292354	N/A	0.55382353	0.36556175	0.36556175	N/A	0.29071176	0.5869853	N/A	0.5974971	0.5974971	0.5769353	0.5974971	0.5974971	0.5974971	0.5769353	0.5974971	0.5974971	0.5974971	0.67522055	0.27412352	0.42296177	0.36556175	0.29071176	0.33294705	0.51292354	0.3495353	0.42296177
Sant_3162	0.3623588	0.4505941	0.3623588	0.39177057	0.3623588	0.3623588	0.3623588	0.3623588	0.39177057	0.39177057	0.5094176	0.5388294	0.42118233	0.42118233	0.5388294	0.5388294	0.5388294	0.5094176	0.30353528	0.30353528	0.4505941	0.30353528	0.3623588	0.24471176	0.4505941	0.4505941	0.5976529	0.5682411	N/A	0.48000586	0.24471176	0.24471176	N/A	0.24471176	0.24471176	0.24471176	N/A	0.24471176	0.24471176	0.24471176	0.30353528	0.5388294	0.39177057	0.5094176	0.5094176	0.65647644	0.30353528	0.5094176	0.39177057
Sant_3177	N/A	0.42438528	N/A	0.42296177	N/A	N/A	N/A	N/A	0.48178533	0.48178533	0.4083588	0.4505941	0.48439705	0.42557353	0.53649414	0.47767058	0.6020441	0.4083588	0.45237356	0.45237356	0.48178533	N/A	0.5700206	N/A	0.4832088	0.4832088	0.4505941	0.46718237	0.42296177	0.53649414	N/A	N/A	0.42296177	N/A	N/A	N/A	0.42296177	N/A	N/A	N/A	0.5700206	0.39177057	0.48178533	0.54203236	0.52600586	0.5682411	0.45237356	0.5848294	0.5406088
Sant_3213	0.43777058	0.52600586	0.43777058	0.46718237	0.43777058	0.43777058	0.43777058	0.43777058	0.46718237	0.4083588	0.52600586	0.5682411	0.55541766	0.49659413	0.55541766	0.6142412	0.43777058	0.5848294	N/A	N/A	0.4083588	0.43777058	0.32012352	N/A	0.46718237	0.52600586	0.5094176	0.52600586	0.29071176	0.49659413	0.37894705	0.37894705	0.3495353	0.37894705	0.37894705	0.37894705	0.3495353	0.37894705	0.37894705	0.37894705	N/A	0.5094176	0.46718237	0.52600586	0.52600586	0.5094176	0.43777058	0.5848294	0.4083588
Sant_3214	0.42118233	0.4505941	0.42118233	0.4505941	0.42118233	0.42118233	0.42118233	0.42118233	0.5094176	0.27412352	0.5094176	0.5976529	0.48000586	0.48000586	0.5976529	0.48000586	0.42118233	0.5094176	0.24471176	0.24471176	0.4505941	0.3623588	0.24471176	0.30353528	0.4505941	0.5094176	0.5388294	0.5094176	0.27412352	0.48000586	0.24471176	0.24471176	N/A	0.24471176	0.24471176	0.24471176	N/A	0.24471176	0.24471176	0.24471176	0.30353528	0.5388294	0.39177057	0.4505941	0.5094176	0.5388294	0.3623588	0.5682411	0.4505941
Sant_3216	0.44825882	0.53649414	0.44825882	0.47767058	0.44825882	0.44825882	0.44825882	0.44825882	0.6541412	0.36002353	0.49659413	0.48000586	0.44825882	0.6247294	0.56590587	0.50708234	0.56590587	0.6142412	0.3894353	0.3894353	0.53649414	0.50708234	0.33061177	0.3894353	0.53649414	0.59531766	0.48000586	0.49659413	N/A	0.50708234	0.33061177	0.33061177	N/A	0.33061177	0.33061177	0.33061177	N/A	0.33061177	0.33061177	0.33061177	0.44825882	0.48000586	0.47767058	0.47767058	0.55541766	0.48000586	0.33061177	0.55541766	0.47767058
Sant_3217	0.50708234	0.59531766	0.50708234	0.53649414	0.50708234	0.50708234	0.50708234	0.50708234	0.53649414	0.47767058	0.49659413	0.5388294	0.44825882	0.44825882	0.56590587	0.50708234	0.56590587	0.49659413	0.3894353	0.3894353	0.53649414	0.3894353	0.3894353	0.3894353	0.53649414	0.53649414	0.5388294	0.49659413	N/A	0.50708234	0.33061177	0.33061177	N/A	0.33061177	0.33061177	0.33061177	N/A	0.33061177	0.33061177	0.33061177	0.3894353	0.48000586	0.53649414	0.53649414	0.55541766	0.5976529	0.3894353	0.55541766	0.41884705
Sant_3218	0.4549853	0.51262057	0.4549853	0.48439705	0.4549853	0.4549853	0.4549853	0.4549853	0.6020441	0.42557353	0.43777058	0.5388294	0.5138088	0.4549853	0.50708234	0.44825882	0.5726323	0.43777058	0.39616176	0.39616176	0.42557353	0.39616176	0.5138088	0.39616176	0.51262057	0.5714441	0.42118233	0.55541766	0.42557353	0.56590587	0.5138088	0.5138088	0.48439705	0.5138088	0.5138088	0.5138088	0.5432206	0.5138088	0.5138088	0.5138088	0.39616176	0.42118233	0.5432206	0.51262057	0.55541766	0.42118233	0.5726323	0.6142412	0.5432206
Sant_3227	0.51262057	0.54203236	0.51262057	0.54203236	0.51262057	0.51262057	0.51262057	0.51262057	0.42438528	0.42438528	0.52600586	0.4505941	0.51262057	0.45379704	0.53649414	0.47767058	0.45379704	0.52600586	0.51262057	0.51262057	0.42438528	0.51262057	0.51262057	N/A	0.4832088	0.4832088	0.4505941	0.46718237	0.36556175	0.59531766	0.45379704	0.45379704	0.4832088	0.45379704	0.45379704	0.45379704	0.42438528	0.45379704	0.45379704	0.45379704	N/A	0.5094176	0.42438528	0.4832088	0.5848294	0.4505941	N/A	0.52600586	0.54203236
Sant_3228	0.37894705	0.46718237	0.37894705	0.4083588	0.37894705	0.37894705	0.37894705	0.37894705	0.46718237	0.4083588	0.52600586	0.5682411	0.55541766	0.49659413	0.55541766	0.49659413	0.43777058	0.5848294	0.32012352	0.32012352	0.46718237	0.43777058	0.37894705	N/A	0.46718237	0.52600586	0.5682411	0.52600586	0.3495353	0.49659413	0.43777058	0.43777058	0.4083588	0.43777058	0.43777058	0.43777058	0.4083588	0.43777058	0.43777058	0.43777058	0.32012352	0.5682411	0.46718237	0.52600586	0.52600586	0.5094176	0.43777058	0.5848294	0.4083588
Sant_3241	0.4549853	0.51262057	0.4549853	0.48439705	0.4549853	0.4549853	0.4549853	0.4549853	0.48439705	0.42557353	0.43777058	0.48000586	0.63145584	0.4549853	0.50708234	0.50708234	0.5138088	0.43777058	0.4549853	0.4549853	0.42557353	0.39616176	0.5138088	0.39616176	0.45379704	0.51262057	0.48000586	0.43777058	0.48439705	0.6247294	0.5726323	0.5726323	0.5432206	0.5726323	0.5726323	0.5726323	0.5432206	0.5726323	0.5726323	0.5726323	0.39616176	0.5388294	0.6020441	0.5714441	0.6142412	0.42118233	0.5138088	0.6142412	0.5432206
Sant_3243	0.5639589	0.45379704	0.5639589	0.5111971	0.5639589	0.5639589	0.5639589	0.5639589	0.5111971	N/A	0.55541766	0.30353528	0.4549853	0.63145584	0.56590587	0.3894353	0.39616176	0.37894705	0.48351178	0.48351178	0.6722941	0.48351178	0.48351178	0.5423353	0.6302676	N/A	0.42118233	0.32012352	0.57174706	0.33061177	0.5423353	0.5423353	0.51292354	0.5423353	0.5423353	0.5423353	0.57174706	0.5423353	0.5423353	0.5423353	0.48351178	0.3623588	N/A	0.51262057	0.32012352	0.42118233	0.48351178	0.32012352	0.5700206
Sant_3244	0.62884414	0.6008559	0.62884414	0.59943235	0.62884414	0.62884414	0.62884414	0.62884414	0.5406088	0.48178533	0.5848294	0.39177057	0.48439705	0.5432206	0.47767058	0.47767058	0.42557353	0.46718237	0.45237356	0.45237356	0.48178533	0.5700206	0.5111971	0.45237356	0.54203236	0.4832088	0.4505941	0.4083588	0.42296177	0.47767058	0.45237356	0.45237356	0.42296177	0.45237356	0.45237356	0.45237356	0.48178533	0.45237356	0.45237356	0.45237356	0.5111971	0.4505941	0.42296177	0.54203236	0.52600586	0.4505941	0.45237356	0.46718237	0.5406088
Sant_3264	0.44631177	0.39497352	0.44631177	0.45237356	0.44631177	0.44631177	0.44631177	0.44631177	0.5111971	0.6651706	0.32012352	0.24471176	0.4549853	0.39616176	0.3894353	0.33061177	0.4549853	0.37894705	0.5244118	0.5244118	0.61347055	0.48351178	0.5092618	0.5244118	0.39497352	0.39497352	0.30353528	N/A	0.55382353	0.33061177	0.5680853	0.5680853	0.54752356	0.5680853	0.5680853	0.5680853	0.54752356	0.5680853	0.5680853	0.5680853	0.5244118	0.30353528	0.45237356	0.45379704	0.32012352	0.30353528	0.5423353	0.32012352	N/A
Sant_3278	0.42118233	0.5094176	0.42118233	0.4505941	0.42118233	0.42118233	0.42118233	0.42118233	0.39177057	0.33294705	0.5094176	0.5976529	0.48000586	0.42118233	0.48000586	0.5388294	0.48000586	0.5094176	0.24471176	0.24471176	0.33294705	0.3623588	0.24471176	0.30353528	0.4505941	0.4505941	0.5388294	0.5094176	N/A	0.48000586	0.30353528	0.30353528	0.27412352	0.30353528	0.30353528	0.30353528	0.27412352	0.30353528	0.30353528	0.30353528	0.30353528	0.5388294	0.5682411	0.5094176	0.5094176	0.5388294	0.42118233	0.5094176	0.4505941
Sant_3279	0.45379704	0.4832088	0.45379704	0.4832088	0.45379704	0.45379704	0.45379704	0.45379704	0.42438528	0.36556175	0.52600586	0.4505941	0.6302676	0.45379704	0.47767058	0.53649414	0.45379704	0.52600586	0.45379704	0.45379704	0.42438528	0.5714441	0.5714441	0.45379704	0.4832088	0.4832088	0.5094176	0.46718237	0.42438528	0.59531766	0.51262057	0.51262057	0.54203236	0.51262057	0.51262057	0.51262057	0.4832088	0.51262057	0.51262057	0.51262057	0.39497352	0.5682411	0.54203236	0.6596794	0.52600586	0.4505941	0.51262057	0.46718237	0.42438528
Sant_3280	0.39497352	0.4832088	0.39497352	0.42438528	0.39497352	0.39497352	0.39497352	0.39497352	0.54203236	0.36556175	0.46718237	0.5682411	0.5714441	0.45379704	0.53649414	0.47767058	0.51262057	0.46718237	N/A	N/A	0.36556175	0.45379704	N/A	0.45379704	0.54203236	0.6008559	0.4505941	0.52600586	0.42438528	0.53649414	N/A	N/A	0.36556175	N/A	N/A	N/A	0.36556175	N/A	N/A	N/A	N/A	0.4505941	0.4832088	0.4832088	0.52600586	0.5094176	0.45379704	0.5848294	0.54203236
Sant_3304	0.3623588	0.4505941	0.3623588	0.39177057	0.3623588	0.3623588	0.3623588	0.3623588	0.39177057	0.33294705	0.5094176	0.5388294	0.48000586	0.42118233	0.5388294	0.5388294	0.42118233	0.5094176	0.3623588	0.3623588	0.4505941	0.30353528	0.3623588	0.24471176	0.4505941	0.4505941	0.65647644	0.5094176	N/A	0.48000586	0.30353528	0.30353528	0.27412352	0.30353528	0.30353528	0.30353528	0.27412352	0.30353528	0.30353528	0.30353528	0.24471176	0.5976529	0.4505941	0.5682411	0.5094176	0.5976529	0.42118233	0.5094176	0.39177057
Sant_3307	0.42118233	0.4505941	0.42118233	0.4505941	0.42118233	0.42118233	0.42118233	0.42118233	0.39177057	0.27412352	0.5682411	0.5388294	0.5388294	0.42118233	0.48000586	0.5388294	0.42118233	0.5682411	0.24471176	0.24471176	0.33294705	0.42118233	0.30353528	0.24471176	0.4505941	0.5094176	0.5388294	0.5682411	0.27412352	0.5388294	0.3623588	0.3623588	0.39177057	0.3623588	0.3623588	0.3623588	0.33294705	0.3623588	0.3623588	0.3623588	0.24471176	0.5388294	0.4505941	0.5094176	0.5094176	0.5388294	0.42118233	0.5094176	0.39177057
Sant_3309	0.48000586	0.5094176	0.48000586	0.5094176	0.48000586	0.48000586	0.48000586	0.48000586	0.5094176	N/A	0.5094176	0.5388294	0.42118233	0.48000586	0.5976529	0.48000586	0.5388294	0.5094176	0.24471176	0.24471176	0.39177057	0.30353528	0.24471176	0.30353528	0.5094176	0.4505941	0.5388294	0.5682411	0.27412352	0.48000586	0.24471176	0.24471176	N/A	0.24471176	0.24471176	0.24471176	0.27412352	0.24471176	0.24471176	0.24471176	0.24471176	0.5388294	0.39177057	0.4505941	0.5094176	0.5388294	0.30353528	0.5094176	0.4505941
Sant_3310	0.48000586	0.5094176	0.48000586	0.5094176	0.48000586	0.48000586	0.48000586	0.48000586	0.5094176	N/A	0.5094176	0.5388294	0.42118233	0.48000586	0.5976529	0.48000586	0.5388294	0.5094176	0.24471176	0.24471176	0.39177057	0.30353528	0.24471176	0.30353528	0.5094176	0.4505941	0.5388294	0.5682411	0.27412352	0.48000586	0.24471176	0.24471176	N/A	0.24471176	0.24471176	0.24471176	0.27412352	0.24471176	0.24471176	0.24471176	0.24471176	0.5388294	0.39177057	0.4505941	0.5094176	0.5388294	0.30353528	0.5094176	0.4505941
Sant_3312	0.44631177	0.45379704	0.44631177	0.45237356	0.44631177	0.44631177	0.44631177	0.44631177	0.5700206	0.5974971	0.32012352	0.42118233	0.39616176	0.39616176	0.3894353	0.33061177	0.5726323	0.43777058	0.5092618	0.5092618	0.49582356	0.5423353	0.5680853	0.5092618	0.39497352	0.45379704	0.30353528	0.37894705	0.5974971	0.3894353	0.5092618	0.5092618	N/A	0.5092618	0.5092618	0.5092618	N/A	0.5092618	0.5092618	0.5092618	0.5092618	0.30353528	0.5700206	N/A	0.37894705	0.24471176	0.60115886	0.43777058	0.5111971
Sant_3313	0.44631177	0.45379704	0.44631177	0.45237356	0.44631177	0.44631177	0.44631177	0.44631177	0.5700206	0.5974971	0.32012352	0.42118233	0.39616176	0.39616176	0.3894353	0.33061177	0.5726323	0.43777058	0.5092618	0.5092618	0.49582356	0.5423353	0.5680853	0.5092618	0.39497352	0.45379704	0.30353528	0.37894705	0.5974971	0.3894353	0.5092618	0.5092618	N/A	0.5092618	0.5092618	0.5092618	N/A	0.5092618	0.5092618	0.5092618	0.5092618	0.30353528	0.5700206	N/A	0.37894705	0.24471176	0.60115886	0.43777058	0.5111971
Sant_3316	0.4549853	0.51262057	0.4549853	0.48439705	0.4549853	0.4549853	0.4549853	0.4549853	0.48439705	N/A	0.49659413	0.42118233	0.5726323	0.5726323	0.44825882	0.44825882	0.4549853	0.55541766	0.4549853	0.4549853	0.42557353	0.63145584	0.4549853	0.39616176	0.45379704	0.51262057	0.48000586	0.49659413	0.42557353	0.56590587	0.5138088	0.5138088	0.5432206	0.5138088	0.5138088	0.5138088	0.48439705	0.5138088	0.5138088	0.5138088	0.4549853	0.5388294	0.42557353	0.45379704	0.49659413	0.42118233	0.4549853	0.43777058	0.42557353
Sant_3320	0.43777058	0.52600586	0.43777058	0.46718237	0.43777058	0.43777058	0.43777058	0.43777058	0.46718237	0.3495353	0.52600586	0.5682411	0.43777058	0.43777058	0.55541766	0.55541766	0.49659413	0.52600586	0.32012352	0.32012352	0.46718237	0.32012352	0.43777058	N/A	0.52600586	0.46718237	0.5682411	0.5848294	0.3495353	0.55541766	0.37894705	0.37894705	0.3495353	0.37894705	0.37894705	0.37894705	0.3495353	0.37894705	0.37894705	0.37894705	0.37894705	0.5094176	0.46718237	0.52600586	0.5848294	0.5682411	0.37894705	0.5848294	0.46718237
Sant_3321	0.43777058	0.52600586	0.43777058	0.46718237	0.43777058	0.43777058	0.43777058	0.43777058	0.46718237	0.3495353	0.52600586	0.5682411	0.43777058	0.43777058	0.55541766	0.55541766	0.49659413	0.52600586	0.32012352	0.32012352	0.46718237	0.32012352	0.43777058	N/A	0.52600586	0.46718237	0.5682411	0.5848294	0.3495353	0.55541766	0.37894705	0.37894705	0.3495353	0.37894705	0.37894705	0.37894705	0.3495353	0.37894705	0.37894705	0.37894705	0.37894705	0.5094176	0.46718237	0.52600586	0.5848294	0.5682411	0.37894705	0.5848294	0.46718237
Sant_3323	0.3623588	0.4505941	0.3623588	0.39177057	0.3623588	0.3623588	0.3623588	0.3623588	0.39177057	0.33294705	0.5682411	0.5388294	0.5388294	0.48000586	0.5388294	0.5388294	0.42118233	0.5094176	0.30353528	0.30353528	0.4505941	0.30353528	0.30353528	0.24471176	0.5094176	0.4505941	0.5976529	0.5094176	0.33294705	0.48000586	0.42118233	0.42118233	0.39177057	0.42118233	0.42118233	0.42118233	0.39177057	0.42118233	0.42118233	0.42118233	0.30353528	0.5976529	0.5094176	0.5682411	0.5094176	0.5388294	0.42118233	0.5094176	0.4505941
Sant_3327	0.3623588	0.4505941	0.3623588	0.39177057	0.3623588	0.3623588	0.3623588	0.3623588	0.39177057	0.27412352	0.5094176	0.5388294	0.48000586	0.48000586	0.48000586	0.5388294	0.42118233	0.5682411	0.30353528	0.30353528	0.39177057	0.3623588	0.30353528	0.24471176	0.4505941	0.5094176	0.5388294	0.5094176	N/A	0.48000586	0.30353528	0.30353528	0.27412352	0.30353528	0.30353528	0.30353528	0.27412352	0.30353528	0.30353528	0.30353528	0.24471176	0.5388294	0.39177057	0.4505941	0.5094176	0.5388294	0.3623588	0.5094176	0.39177057
Sant_3329	0.5345471	0.4832088	0.5345471	0.48178533	0.5345471	0.5345471	0.5345471	0.5345471	0.48178533	0.4664118	0.4083588	0.4505941	0.42557353	0.42557353	0.36002353	0.53649414	0.48439705	0.4083588	N/A	N/A	0.4664118	0.49582356	0.61347055	0.49582356	0.4832088	0.42438528	0.33294705	0.4083588	0.5252353	0.41884705	0.49582356	0.49582356	0.4664118	0.49582356	0.49582356	0.49582356	0.4664118	0.49582356	0.49582356	0.49582356	N/A	0.39177057	0.59943235	0.4832088	0.4083588	0.33294705	0.554647	0.3495353	0.5406088
Sant_3333	0.44631177	0.39497352	0.44631177	N/A	0.44631177	0.44631177	0.44631177	0.44631177	0.45237356	N/A	0.49659413	0.30353528	0.39616176	0.5726323	0.3894353	0.44825882	0.4549853	0.43777058	0.48351178	0.48351178	0.49582356	0.48351178	0.5423353	0.48351178	0.5714441	0.45379704	0.3623588	0.37894705	0.57174706	0.50708234	0.60115886	0.60115886	0.57174706	0.60115886	0.60115886	0.60115886	0.57174706	0.60115886	0.60115886	0.60115886	0.48351178	0.42118233	0.5111971	0.45379704	0.49659413	0.3623588	0.48351178	0.43777058	0.68766767
Sant_3339	0.50513536	0.45379704	0.50513536	0.45237356	0.50513536	0.50513536	0.50513536	0.50513536	0.45237356	0.5345471	0.6142412	0.3623588	0.5138088	0.69027936	0.44825882	0.3894353	0.39616176	0.55541766	0.44631177	0.44631177	0.5345471	0.6227824	0.50513536	0.44631177	0.5714441	0.45379704	0.42118233	0.43777058	0.5933706	0.50708234	0.6227824	0.6227824	0.65219414	0.6227824	0.6227824	0.6227824	0.5933706	0.6227824	0.6227824	0.6227824	0.5639589	0.48000586	N/A	0.45379704	0.43777058	0.3623588	0.44631177	0.37894705	0.5700206
Sant_3342	0.47572353	0.36556175	0.47572353	0.42296177	0.47572353	0.47572353	0.47572353	0.47572353	0.42296177	0.6357588	0.29071176	0.33294705	N/A	N/A	0.41884705	0.36002353	0.42557353	0.29071176	0.54752356	0.54752356	0.5840588	0.51292354	0.5974971	N/A	0.36556175	0.42438528	0.33294705	0.29071176	0.6357588	0.36002353	0.5974971	0.5974971	0.5769353	0.5974971	0.5974971	0.5974971	0.5769353	0.5974971	0.5974971	0.5974971	0.6651706	0.27412352	0.48178533	0.42438528	0.4083588	0.33294705	N/A	0.46718237	0.48178533
Sant_3361	0.56590587	0.59531766	0.56590587	0.53649414	0.56590587	0.56590587	0.56590587	0.56590587	0.47767058	0.36002353	0.55541766	0.48000586	0.50708234	0.56590587	0.56590587	0.50708234	0.50708234	0.49659413	0.3894353	0.3894353	0.41884705	0.3894353	0.44825882	0.33061177	0.59531766	0.47767058	0.5388294	0.49659413	0.36002353	0.56590587	0.3894353	0.3894353	0.36002353	0.3894353	0.3894353	0.3894353	0.36002353	0.3894353	0.3894353	0.3894353	0.3894353	0.5976529	0.47767058	0.59531766	0.55541766	0.48000586	0.3894353	0.49659413	0.47767058
Sant_3371	0.44631177	N/A	0.44631177	N/A	0.44631177	0.44631177	0.44631177	0.44631177	N/A	0.5386736	0.49659413	0.30353528	0.4549853	0.63145584	0.3894353	0.33061177	0.4549853	0.43777058	0.5092618	0.5092618	0.61347055	0.6599824	0.5092618	0.5092618	0.51262057	N/A	0.3623588	0.32012352	0.5386736	0.3894353	0.5680853	0.5680853	0.5974971	0.5680853	0.5680853	0.5680853	0.5386736	0.5680853	0.5680853	0.5680853	0.62690884	0.42118233	N/A	0.39497352	0.32012352	0.30353528	0.48351178	N/A	0.5700206
Sant_3372	0.44631177	N/A	0.44631177	N/A	0.44631177	0.44631177	0.44631177	0.44631177	N/A	0.5386736	0.49659413	0.30353528	0.4549853	0.63145584	0.3894353	0.33061177	0.4549853	0.43777058	0.5092618	0.5092618	0.61347055	0.6599824	0.5092618	0.5092618	0.51262057	N/A	0.3623588	0.32012352	0.5386736	0.3894353	0.5680853	0.5680853	0.5974971	0.5680853	0.5680853	0.5680853	0.5386736	0.5680853	0.5680853	0.5680853	0.62690884	0.42118233	N/A	0.39497352	0.32012352	0.30353528	0.48351178	N/A	0.5700206
Sant_3373	0.44631177	N/A	0.44631177	N/A	0.44631177	0.44631177	0.44631177	0.44631177	N/A	0.5386736	0.49659413	0.30353528	0.4549853	0.63145584	0.3894353	0.33061177	0.4549853	0.43777058	0.5092618	0.5092618	0.61347055	0.6599824	0.5092618	0.5092618	0.51262057	N/A	0.3623588	0.32012352	0.5386736	0.3894353	0.5680853	0.5680853	0.5974971	0.5680853	0.5680853	0.5680853	0.5386736	0.5680853	0.5680853	0.5680853	0.62690884	0.42118233	N/A	0.39497352	0.32012352	0.30353528	0.48351178	N/A	0.5700206
Sant_3381	0.50513536	0.39497352	0.50513536	0.45237356	0.50513536	0.50513536	0.50513536	0.50513536	0.45237356	0.6063471	0.32012352	0.24471176	0.5138088	0.4549853	0.3894353	0.33061177	0.5138088	0.32012352	0.5244118	0.5244118	0.49582356	0.48351178	0.5092618	0.5832353	N/A	0.45379704	0.30353528	0.32012352	0.55382353	0.33061177	0.5680853	0.5680853	0.54752356	0.5680853	0.5680853	0.5680853	0.54752356	0.5680853	0.5680853	0.5680853	0.5832353	0.24471176	0.45237356	0.39497352	0.32012352	0.3623588	0.5423353	0.37894705	N/A
Sant_3386	N/A	0.36556175	N/A	0.42296177	N/A	N/A	N/A	N/A	0.42296177	0.6357588	0.29071176	0.27412352	N/A	0.42557353	0.36002353	0.36002353	0.48439705	0.29071176	0.55382353	0.55382353	0.5840588	N/A	0.65632063	0.55382353	0.42438528	0.36556175	N/A	0.3495353	0.52816176	N/A	N/A	N/A	0.51811177	N/A	N/A	N/A	0.51811177	N/A	N/A	N/A	0.616397	0.27412352	0.48178533	0.36556175	0.29071176	N/A	N/A	0.29071176	0.42296177
Sant_3400	0.3623588	0.4505941	0.3623588	0.39177057	0.3623588	0.3623588	0.3623588	0.3623588	0.5094176	N/A	0.5094176	0.5976529	0.42118233	0.42118233	0.48000586	0.48000586	0.5388294	0.5682411	0.24471176	0.24471176	0.39177057	0.3623588	0.24471176	0.30353528	0.4505941	0.5094176	0.5388294	0.5682411	0.27412352	0.48000586	0.24471176	0.24471176	N/A	0.24471176	0.24471176	0.24471176	0.27412352	0.24471176	0.24471176	0.24471176	0.24471176	0.5388294	0.5094176	0.4505941	0.5094176	0.5388294	0.3623588	0.5094176	0.5094176
Sant_3415	0.3894353	0.47767058	0.3894353	0.41884705	0.3894353	0.3894353	0.3894353	0.3894353	0.47767058	0.41884705	0.49659413	0.48000586	0.56590587	0.50708234	0.50708234	0.56590587	0.56590587	0.55541766	0.33061177	0.33061177	0.36002353	0.3894353	0.33061177	0.33061177	0.47767058	0.53649414	0.5388294	0.6142412	0.41884705	0.6247294	0.50708234	0.50708234	0.47767058	0.50708234	0.50708234	0.50708234	0.53649414	0.50708234	0.50708234	0.50708234	0.3894353	0.5388294	0.53649414	0.53649414	0.55541766	0.48000586	0.50708234	0.55541766	0.47767058
Sant_3421	0.5345471	0.42438528	0.5345471	0.5406088	0.5345471	0.5345471	0.5345471	0.5345471	0.48178533	0.6357588	0.29071176	0.33294705	0.48439705	N/A	0.41884705	0.36002353	0.42557353	0.29071176	0.6063471	0.6063471	0.4664118	0.51292354	0.65632063	0.6063471	0.36556175	0.36556175	0.27412352	0.29071176	0.51811177	0.41884705	0.5386736	0.5386736	0.5769353	0.5386736	0.5386736	0.5386736	0.51811177	0.5386736	0.5386736	0.5386736	0.6063471	0.33294705	0.42296177	0.42438528	0.3495353	N/A	0.57174706	0.3495353	0.42296177
Sant_3424	N/A	0.42438528	N/A	0.42296177	N/A	N/A	N/A	N/A	0.59943235	0.5840588	0.3495353	0.39177057	0.48439705	0.5432206	0.53649414	0.47767058	0.6020441	0.46718237	N/A	N/A	0.5840588	N/A	N/A	0.49582356	0.42438528	0.54203236	0.4505941	0.46718237	0.5252353	0.41884705	0.49582356	0.49582356	0.5252353	0.49582356	0.49582356	0.49582356	0.5252353	0.49582356	0.49582356	0.49582356	0.61347055	0.39177057	0.42296177	0.42438528	0.3495353	0.4505941	0.554647	0.4083588	0.42296177
Sant_3425	0.5138088	0.5714441	0.5138088	0.5432206	0.5138088	0.5138088	0.5138088	0.5138088	0.66086763	0.48439705	0.49659413	0.42118233	0.4549853	0.69027936	0.56590587	0.44825882	0.63145584	0.55541766	0.39616176	0.39616176	0.71969116	0.4549853	0.39616176	0.4549853	0.5714441	0.51262057	0.48000586	0.43777058	0.48439705	0.44825882	0.39616176	0.39616176	0.42557353	0.39616176	0.39616176	0.39616176	0.42557353	0.39616176	0.39616176	0.39616176	0.5138088	0.42118233	0.48439705	0.51262057	0.43777058	0.5388294	0.39616176	0.43777058	0.5432206
Sant_3426	0.49659413	0.5848294	0.49659413	0.52600586	0.49659413	0.49659413	0.49659413	0.49659413	0.52600586	0.29071176	0.6436529	0.5682411	0.43777058	0.55541766	0.55541766	0.49659413	0.43777058	0.52600586	0.32012352	0.32012352	0.52600586	0.32012352	0.37894705	0.32012352	0.6436529	0.46718237	0.5094176	0.52600586	0.29071176	0.49659413	0.37894705	0.37894705	0.3495353	0.37894705	0.37894705	0.37894705	0.3495353	0.37894705	0.37894705	0.37894705	0.32012352	0.5094176	0.46718237	0.52600586	0.52600586	0.5094176	0.43777058	0.52600586	0.52600586
Sant_3427	0.51262057	0.54203236	0.51262057	0.4832088	0.51262057	0.51262057	0.51262057	0.51262057	0.4832088	0.36556175	0.5848294	0.5094176	0.51262057	0.5714441	0.53649414	0.47767058	0.45379704	0.46718237	0.39497352	0.39497352	0.4832088	N/A	0.45379704	0.39497352	0.6596794	0.6008559	0.4505941	0.52600586	0.42438528	0.47767058	0.45379704	0.45379704	0.42438528	0.45379704	0.45379704	0.45379704	0.42438528	0.45379704	0.45379704	0.45379704	0.45379704	0.4505941	0.4832088	0.6008559	0.46718237	0.4505941	0.51262057	0.46718237	0.54203236
Sant_3432	0.5639589	0.51262057	0.5639589	0.5111971	0.5639589	0.5639589	0.5639589	0.5639589	0.5111971	N/A	0.43777058	0.3623588	0.5138088	0.5138088	0.44825882	0.3894353	0.63145584	0.37894705	0.44631177	0.44631177	N/A	0.44631177	0.50513536	0.44631177	0.51262057	0.51262057	0.42118233	0.49659413	0.47572353	0.50708234	0.50513536	0.50513536	0.47572353	0.50513536	0.50513536	0.50513536	0.5345471	0.50513536	0.50513536	0.50513536	0.5639589	0.48000586	0.5700206	0.51262057	0.49659413	0.3623588	0.44631177	0.43777058	0.5111971
Sant_3433	0.37894705	0.46718237	0.37894705	0.4083588	0.37894705	0.37894705	0.37894705	0.37894705	0.4083588	0.29071176	0.6436529	0.5094176	0.49659413	0.49659413	0.55541766	0.49659413	0.49659413	0.5848294	0.32012352	0.32012352	0.4083588	0.43777058	0.43777058	N/A	0.52600586	0.46718237	0.5094176	0.52600586	0.3495353	0.6142412	0.43777058	0.43777058	0.46718237	0.43777058	0.43777058	0.43777058	0.4083588	0.43777058	0.43777058	0.43777058	0.32012352	0.5682411	0.46718237	0.46718237	0.6436529	0.5094176	0.32012352	0.5848294	0.52600586
Sant_3434	0.42118233	0.5094176	0.42118233	0.4505941	0.42118233	0.42118233	0.42118233	0.42118233	0.4505941	0.27412352	0.5094176	0.5388294	0.42118233	0.48000586	0.48000586	0.48000586	0.48000586	0.5094176	0.30353528	0.30353528	0.39177057	0.42118233	0.30353528	0.24471176	0.4505941	0.4505941	0.5388294	0.5094176	N/A	0.48000586	0.30353528	0.30353528	0.27412352	0.30353528	0.30353528	0.30353528	0.27412352	0.30353528	0.30353528	0.30353528	0.24471176	0.5388294	0.4505941	0.4505941	0.5094176	0.5388294	0.30353528	0.5094176	0.39177057
Sant_3435	0.47572353	0.36556175	0.47572353	0.48178533	0.47572353	0.47572353	0.47572353	0.47572353	0.42296177	0.55658525	0.4083588	0.27412352	0.42557353	0.48439705	0.41884705	0.36002353	0.48439705	0.3495353	0.58599705	0.58599705	0.5840588	0.51292354	0.6448206	0.6448206	0.42438528	0.36556175	0.39177057	0.3495353	0.6154088	0.41884705	0.6448206	0.6448206	0.6154088	0.6448206	0.6448206	0.6448206	0.6742323	0.6448206	0.6448206	0.6448206	N/A	0.33294705	0.48178533	0.6008559	0.4083588	0.39177057	N/A	0.4083588	0.5406088
Sant_3447	0.45379704	0.54203236	0.45379704	0.4832088	0.45379704	0.45379704	0.45379704	0.45379704	0.6008559	0.36556175	0.46718237	0.5094176	0.6302676	0.51262057	0.59531766	0.47767058	0.5714441	0.52600586	0.39497352	0.39497352	0.4832088	0.39497352	0.39497352	0.45379704	0.54203236	0.6596794	0.5094176	0.46718237	0.36556175	0.47767058	0.39497352	0.39497352	0.36556175	0.39497352	0.39497352	0.39497352	0.36556175	0.39497352	0.39497352	0.39497352	0.39497352	0.5094176	0.54203236	0.54203236	0.46718237	0.4505941	0.45379704	0.52600586	0.4832088
Sant_3448	0.44825882	0.53649414	0.44825882	0.47767058	0.44825882	0.44825882	0.44825882	0.44825882	0.41884705	0.36002353	0.49659413	0.48000586	0.56590587	0.44825882	0.50708234	0.56590587	0.50708234	0.49659413	0.3894353	0.3894353	0.41884705	0.33061177	0.44825882	0.33061177	0.47767058	0.47767058	0.5388294	0.49659413	0.41884705	0.6247294	0.50708234	0.50708234	0.47767058	0.50708234	0.50708234	0.50708234	0.47767058	0.50708234	0.50708234	0.50708234	0.33061177	0.5388294	0.59531766	0.59531766	0.6142412	0.48000586	0.44825882	0.6142412	0.53649414
Sant_3455	0.47572353	0.42438528	0.47572353	0.42296177	0.47572353	0.47572353	0.47572353	0.47572353	0.6582559	0.5769353	0.29071176	0.27412352	0.48439705	0.48439705	0.36002353	N/A	0.5432206	0.29071176	0.6714706	0.6714706	0.5252353	0.51292354	N/A	0.55382353	0.4832088	0.42438528	0.27412352	0.3495353	0.5869853	0.36002353	0.65632063	0.65632063	0.69458234	0.65632063	0.65632063	0.65632063	0.6357588	0.65632063	0.65632063	0.65632063	0.67522055	N/A	0.42296177	0.36556175	0.29071176	0.33294705	0.57174706	0.3495353	0.42296177
Sant_3458	0.42118233	0.5094176	0.42118233	0.4505941	0.42118233	0.42118233	0.42118233	0.42118233	0.4505941	0.33294705	0.5094176	0.5388294	0.42118233	0.42118233	0.5388294	0.48000586	0.42118233	0.5094176	0.30353528	0.30353528	0.39177057	0.3623588	0.24471176	0.3623588	0.4505941	0.5094176	0.5976529	0.5094176	N/A	0.48000586	0.24471176	0.24471176	N/A	0.24471176	0.24471176	0.24471176	N/A	0.24471176	0.24471176	0.24471176	0.24471176	0.5388294	0.39177057	0.5094176	0.5682411	0.5976529	0.30353528	0.5682411	0.39177057
Sant_3459	0.3894353	0.47767058	0.3894353	0.41884705	0.3894353	0.3894353	0.3894353	0.3894353	0.47767058	0.47767058	0.49659413	0.48000586	0.50708234	0.44825882	0.50708234	0.6247294	0.56590587	0.49659413	0.33061177	0.33061177	0.41884705	0.3894353	0.3894353	0.33061177	0.47767058	0.59531766	0.48000586	0.6142412	0.41884705	0.50708234	0.3894353	0.3894353	0.36002353	0.3894353	0.3894353	0.3894353	0.36002353	0.3894353	0.3894353	0.3894353	0.33061177	0.48000586	0.47767058	0.53649414	0.55541766	0.5388294	0.44825882	0.55541766	0.41884705
Sant_3462	0.42118233	0.5094176	0.42118233	0.4505941	0.42118233	0.42118233	0.42118233	0.42118233	0.4505941	0.33294705	0.5094176	0.5388294	0.48000586	0.48000586	0.48000586	0.48000586	0.48000586	0.5094176	0.30353528	0.30353528	0.4505941	0.3623588	0.30353528	0.24471176	0.4505941	0.4505941	0.5976529	0.5094176	N/A	0.48000586	0.30353528	0.30353528	0.27412352	0.30353528	0.30353528	0.30353528	0.27412352	0.30353528	0.30353528	0.30353528	0.24471176	0.5976529	0.5094176	0.5094176	0.5094176	0.5388294	0.3623588	0.5094176	0.39177057
Sant_3474	0.50513536	0.39497352	0.50513536	0.5111971	0.50513536	0.50513536	0.50513536	0.50513536	0.45237356	0.6305706	0.32012352	0.42118233	0.5726323	0.39616176	0.50708234	0.50708234	0.39616176	0.32012352	0.48351178	0.48351178	0.49582356	0.60115886	0.48351178	0.48351178	N/A	0.45379704	0.42118233	0.37894705	N/A	0.44825882	0.48351178	0.48351178	0.51292354	0.48351178	0.48351178	0.48351178	0.51292354	0.48351178	0.48351178	0.48351178	0.48351178	0.3623588	0.5111971	0.5714441	0.37894705	0.3623588	0.6599824	0.43777058	0.45237356
Sant_3475	0.37894705	0.46718237	0.37894705	0.4083588	0.37894705	0.37894705	0.37894705	0.37894705	0.52600586	0.29071176	0.52600586	0.5682411	0.49659413	0.43777058	0.49659413	0.49659413	0.49659413	0.5848294	N/A	N/A	0.4083588	0.43777058	N/A	0.43777058	0.46718237	0.6436529	0.5094176	0.52600586	0.29071176	0.49659413	N/A	N/A	0.29071176	N/A	N/A	N/A	0.29071176	N/A	N/A	N/A	N/A	0.5094176	0.52600586	0.46718237	0.5848294	0.5094176	0.37894705	0.5848294	0.52600586
Sant_3476	0.42118233	0.4505941	0.42118233	0.4505941	0.42118233	0.42118233	0.42118233	0.42118233	0.39177057	0.33294705	0.5094176	0.5388294	0.5388294	0.42118233	0.48000586	0.5388294	0.42118233	0.5094176	0.30353528	0.30353528	0.39177057	0.42118233	0.3623588	0.24471176	0.4505941	0.4505941	0.5976529	0.5094176	0.33294705	0.5976529	0.42118233	0.42118233	0.39177057	0.42118233	0.42118233	0.42118233	0.39177057	0.42118233	0.42118233	0.42118233	0.24471176	0.65647644	0.5094176	0.5682411	0.5682411	0.5388294	0.42118233	0.5094176	0.39177057
Sant_3481	0.3623588	0.4505941	0.3623588	0.39177057	0.3623588	0.3623588	0.3623588	0.3623588	0.39177057	0.33294705	0.5094176	0.5388294	0.5388294	0.42118233	0.48000586	0.48000586	0.42118233	0.5094176	0.30353528	0.30353528	0.39177057	0.42118233	0.3623588	0.24471176	0.4505941	0.4505941	0.5976529	0.5094176	0.33294705	0.5388294	0.42118233	0.42118233	0.39177057	0.42118233	0.42118233	0.42118233	0.39177057	0.42118233	0.42118233	0.42118233	0.24471176	0.5976529	0.4505941	0.5094176	0.5094176	0.5388294	0.42118233	0.5094176	0.39177057
Sant_3482	0.43777058	0.52600586	0.43777058	0.46718237	0.43777058	0.43777058	0.43777058	0.43777058	0.5848294	0.29071176	0.52600586	0.5094176	0.43777058	0.55541766	0.55541766	0.49659413	0.6142412	0.6436529	N/A	N/A	0.4083588	0.32012352	N/A	0.37894705	0.52600586	0.5848294	0.5682411	0.6436529	0.29071176	0.49659413	0.32012352	0.32012352	0.29071176	0.32012352	0.32012352	0.32012352	0.3495353	0.32012352	0.32012352	0.32012352	N/A	0.5682411	0.46718237	0.46718237	0.52600586	0.5094176	0.37894705	0.52600586	0.46718237
Sant_3483	0.3623588	0.4505941	0.3623588	0.39177057	0.3623588	0.3623588	0.3623588	0.3623588	0.4505941	0.33294705	0.5094176	0.5388294	0.48000586	0.48000586	0.48000586	0.5388294	0.48000586	0.5682411	0.24471176	0.24471176	0.33294705	0.30353528	0.24471176	0.24471176	0.4505941	0.5094176	0.5976529	0.62706465	0.27412352	0.48000586	0.3623588	0.3623588	0.33294705	0.3623588	0.3623588	0.3623588	0.39177057	0.3623588	0.3623588	0.3623588	0.30353528	0.5976529	0.4505941	0.5094176	0.5094176	0.5388294	0.42118233	0.5094176	0.39177057
Sant_3488	0.56590587	0.59531766	0.56590587	0.53649414	0.56590587	0.56590587	0.56590587	0.56590587	0.47767058	0.41884705	0.55541766	0.48000586	0.44825882	0.6247294	0.56590587	0.56590587	0.56590587	0.55541766	0.33061177	0.33061177	0.41884705	0.3894353	0.3894353	0.33061177	0.59531766	0.47767058	0.48000586	0.55541766	0.36002353	0.50708234	0.33061177	0.33061177	N/A	0.33061177	0.33061177	0.33061177	N/A	0.33061177	0.33061177	0.33061177	0.33061177	0.48000586	0.41884705	0.53649414	0.49659413	0.48000586	0.33061177	0.49659413	0.47767058
Sant_3493	0.6227824	0.6302676	0.6227824	0.62884414	0.6227824	0.6227824	0.6227824	0.6227824	0.62884414	0.47572353	0.49659413	0.42118233	0.5138088	0.5726323	0.50708234	0.44825882	0.4549853	0.49659413	0.50513536	0.50513536	0.47572353	0.6227824	0.44631177	0.5639589	0.5714441	0.51262057	0.3623588	0.37894705	0.5345471	0.3894353	0.50513536	0.50513536	0.47572353	0.50513536	0.50513536	0.50513536	0.5345471	0.50513536	0.50513536	0.50513536	0.44631177	0.3623588	N/A	0.39497352	0.43777058	0.42118233	0.44631177	0.49659413	0.45237356
Sant_3497	0.43777058	0.46718237	0.43777058	0.46718237	0.43777058	0.43777058	0.43777058	0.43777058	0.46718237	0.3495353	0.5848294	0.5094176	0.55541766	0.49659413	0.49659413	0.55541766	0.49659413	0.70247644	N/A	N/A	0.4083588	0.43777058	0.32012352	0.32012352	0.46718237	0.5848294	0.5682411	0.5848294	0.29071176	0.55541766	0.37894705	0.37894705	0.4083588	0.37894705	0.37894705	0.37894705	0.3495353	0.37894705	0.37894705	0.37894705	N/A	0.5682411	0.52600586	0.52600586	0.52600586	0.5094176	0.43777058	0.52600586	0.46718237
Sant_3500	0.47572353	0.36556175	0.47572353	0.42296177	0.47572353	0.47572353	0.47572353	0.47572353	0.5406088	0.51811177	0.29071176	N/A	0.42557353	N/A	0.36002353	N/A	0.42557353	0.29071176	0.55382353	0.55382353	0.4664118	0.6305706	0.5974971	0.6714706	0.42438528	0.4832088	N/A	0.3495353	0.52816176	0.36002353	0.5386736	0.5386736	0.5769353	0.5386736	0.5386736	0.5386736	0.51811177	0.5386736	0.5386736	0.5386736	0.67522055	0.27412352	0.48178533	0.42438528	0.29071176	0.27412352	N/A	0.29071176	0.42296177
Sant_3509	0.5639589	0.51262057	0.5639589	0.5111971	0.5639589	0.5639589	0.5639589	0.5639589	0.5111971	0.5933706	0.55541766	0.42118233	0.4549853	0.63145584	0.56590587	0.44825882	0.4549853	0.43777058	0.44631177	0.44631177	0.5933706	0.44631177	0.44631177	0.50513536	0.5714441	0.45379704	0.42118233	0.43777058	N/A	0.3894353	0.44631177	0.44631177	0.47572353	0.44631177	0.44631177	0.44631177	0.47572353	0.44631177	0.44631177	0.44631177	0.44631177	0.3623588	N/A	0.5714441	0.37894705	0.42118233	0.44631177	0.43777058	0.5700206
Sant_3513	0.42118233	0.4505941	0.42118233	0.4505941	0.42118233	0.42118233	0.42118233	0.42118233	0.39177057	0.33294705	0.5682411	0.5388294	0.5976529	0.42118233	0.48000586	0.5388294	0.42118233	0.5682411	0.24471176	0.24471176	0.33294705	0.48000586	0.30353528	0.24471176	0.4505941	0.4505941	0.5388294	0.5094176	0.27412352	0.5976529	0.3623588	0.3623588	0.39177057	0.3623588	0.3623588	0.3623588	0.33294705	0.3623588	0.3623588	0.3623588	0.24471176	0.5388294	0.4505941	0.5094176	0.5094176	0.5388294	0.42118233	0.5094176	0.39177057
Sant_3543	0.44631177	0.45379704	0.44631177	0.45237356	0.44631177	0.44631177	0.44631177	0.44631177	0.5700206	N/A	0.32012352	0.3623588	0.5138088	0.5138088	0.3894353	0.3894353	0.4549853	0.37894705	0.48351178	0.48351178	0.49582356	0.5423353	0.5423353	0.48351178	0.45379704	0.51262057	0.42118233	0.37894705	0.6305706	0.44825882	0.6599824	0.6599824	0.6305706	0.6599824	0.6599824	0.6599824	0.6305706	0.6599824	0.6599824	0.6599824	0.48351178	0.48000586	0.5700206	0.45379704	0.49659413	0.30353528	0.5423353	0.43777058	N/A
Sant_3548	0.44631177	0.45379704	0.44631177	0.45237356	0.44631177	0.44631177	0.44631177	0.44631177	0.5700206	N/A	0.32012352	0.3623588	0.5138088	0.5138088	0.3894353	0.3894353	0.4549853	0.37894705	0.48351178	0.48351178	0.49582356	0.5423353	0.5423353	0.48351178	0.45379704	0.51262057	0.42118233	0.37894705	0.6305706	0.44825882	0.6599824	0.6599824	0.6305706	0.6599824	0.6599824	0.6599824	0.6305706	0.6599824	0.6599824	0.6599824	0.48351178	0.48000586	0.5700206	0.45379704	0.49659413	0.30353528	0.5423353	0.43777058	N/A
Sant_3552	0.50708234	0.53649414	0.50708234	0.53649414	0.50708234	0.50708234	0.50708234	0.50708234	0.53649414	0.47767058	0.49659413	0.5388294	0.56590587	0.44825882	0.56590587	0.6247294	0.6247294	0.49659413	0.33061177	0.33061177	0.36002353	0.3894353	0.33061177	0.33061177	0.47767058	0.53649414	0.48000586	0.6142412	N/A	0.56590587	0.33061177	0.33061177	N/A	0.33061177	0.33061177	0.33061177	0.36002353	0.33061177	0.33061177	0.33061177	0.33061177	0.48000586	0.53649414	0.53649414	0.49659413	0.48000586	0.44825882	0.55541766	0.41884705
Sant_3553	0.5345471	0.42438528	0.5345471	0.48178533	0.5345471	0.5345471	0.5345471	0.5345471	0.42296177	0.6357588	0.4083588	0.27412352	0.42557353	0.6020441	N/A	0.36002353	N/A	0.4083588	0.54752356	0.54752356	0.5840588	N/A	0.65632063	0.6063471	0.42438528	0.42438528	0.33294705	0.3495353	0.5769353	N/A	0.5974971	0.5974971	0.5769353	0.5974971	0.5974971	0.5974971	0.5769353	0.5974971	0.5974971	0.5974971	0.6651706	0.33294705	0.59943235	0.4832088	0.29071176	N/A	0.57174706	0.29071176	0.5406088
Sant_3554	0.50513536	0.39497352	0.50513536	0.5111971	0.50513536	0.50513536	0.50513536	0.50513536	N/A	N/A	0.43777058	0.30353528	0.5726323	0.5138088	0.3894353	0.3894353	0.4549853	0.37894705	0.5092618	0.5092618	0.61347055	0.7188059	0.5092618	0.5092618	0.39497352	N/A	0.30353528	N/A	N/A	0.44825882	0.5680853	0.5680853	0.5974971	0.5680853	0.5680853	0.5680853	0.5386736	0.5680853	0.5680853	0.5680853	0.62690884	0.3623588	0.45237356	0.39497352	0.32012352	0.24471176	0.48351178	N/A	0.5111971
Sant_3579	0.43777058	0.52600586	0.43777058	0.46718237	0.43777058	0.43777058	0.43777058	0.43777058	0.46718237	0.29071176	0.52600586	0.5682411	0.49659413	0.43777058	0.49659413	0.55541766	0.43777058	0.52600586	0.37894705	0.37894705	0.46718237	0.37894705	0.49659413	0.32012352	0.52600586	0.46718237	0.5682411	0.52600586	0.3495353	0.55541766	0.43777058	0.43777058	0.4083588	0.43777058	0.43777058	0.43777058	0.4083588	0.43777058	0.43777058	0.43777058	N/A	0.62706465	0.52600586	0.52600586	0.5848294	0.5094176	0.49659413	0.52600586	0.4083588
Sant_3595	0.50513536	0.39497352	0.50513536	0.45237356	0.50513536	0.50513536	0.50513536	0.50513536	0.45237356	0.5386736	0.37894705	0.30353528	0.5726323	0.39616176	0.33061177	0.44825882	0.39616176	0.37894705	0.5092618	0.5092618	N/A	0.6599824	0.7445559	0.8033794	0.39497352	0.39497352	0.30353528	N/A	0.7739677	0.56590587	0.8033794	0.8033794	0.8327912	0.8033794	0.8033794	0.8033794	0.7739677	0.8033794	0.8033794	0.8033794	0.5092618	0.3623588	0.5700206	0.51262057	0.43777058	0.24471176	0.5423353	0.37894705	0.45237356
Sant_3597	0.5639589	0.51262057	0.5639589	0.5700206	0.5639589	0.5639589	0.5639589	0.5639589	0.62884414	0.47572353	0.43777058	0.42118233	0.39616176	0.5138088	0.50708234	0.44825882	0.4549853	0.43777058	0.44631177	0.44631177	0.71101767	0.44631177	0.44631177	0.50513536	0.5714441	0.45379704	0.42118233	0.37894705	0.5345471	0.44825882	0.44631177	0.44631177	0.47572353	0.44631177	0.44631177	0.44631177	0.47572353	0.44631177	0.44631177	0.44631177	0.6227824	0.3623588	0.5111971	0.45379704	0.43777058	0.48000586	0.44631177	0.43777058	0.62884414
Sant_3598	0.37894705	0.46718237	0.37894705	0.4083588	0.37894705	0.37894705	0.37894705	0.37894705	0.4083588	0.46718237	0.52600586	0.5094176	0.55541766	0.43777058	0.55541766	0.55541766	0.49659413	0.52600586	0.32012352	0.32012352	0.46718237	0.37894705	0.32012352	N/A	0.46718237	0.46718237	0.5682411	0.52600586	0.29071176	0.55541766	0.37894705	0.37894705	0.3495353	0.37894705	0.37894705	0.37894705	0.3495353	0.37894705	0.37894705	0.37894705	N/A	0.5094176	0.46718237	0.5848294	0.52600586	0.62706465	0.43777058	0.52600586	0.4083588
Sant_3604	0.5639589	0.51262057	0.5639589	0.5700206	0.5639589	0.5639589	0.5639589	0.5639589	0.62884414	0.47572353	0.43777058	0.42118233	0.39616176	0.5138088	0.50708234	0.44825882	0.4549853	0.43777058	0.44631177	0.44631177	0.71101767	0.44631177	0.44631177	0.50513536	0.5714441	0.45379704	0.42118233	0.37894705	0.5345471	0.44825882	0.44631177	0.44631177	0.47572353	0.44631177	0.44631177	0.44631177	0.47572353	0.44631177	0.44631177	0.44631177	0.6227824	0.3623588	0.5111971	0.45379704	0.43777058	0.48000586	0.44631177	0.43777058	0.62884414
Sant_3606	0.5639589	0.39497352	0.5639589	0.5111971	0.5639589	0.5639589	0.5639589	0.5639589	0.45237356	N/A	N/A	0.30353528	0.39616176	0.39616176	0.3894353	0.3894353	0.5726323	0.37894705	0.5092618	0.5092618	N/A	0.60115886	0.5092618	0.5680853	N/A	0.5714441	0.3623588	0.49659413	0.5386736	0.3894353	0.5092618	0.5092618	0.5386736	0.5092618	0.5092618	0.5092618	N/A	0.5092618	0.5092618	0.5092618	0.62690884	0.30353528	N/A	N/A	0.37894705	0.42118233	0.48351178	0.43777058	0.45237356
Sant_3615	0.47572353	0.42438528	0.47572353	0.48178533	0.47572353	0.47572353	0.47572353	0.47572353	0.42296177	0.4664118	0.3495353	0.33294705	0.6020441	0.42557353	0.47767058	0.41884705	0.42557353	0.3495353	0.554647	0.554647	0.5840588	N/A	N/A	N/A	0.36556175	0.42438528	0.4505941	0.3495353	0.4664118	0.47767058	0.49582356	0.49582356	0.4664118	0.49582356	0.49582356	0.49582356	0.4664118	0.49582356	0.49582356	0.49582356	0.49582356	0.39177057	0.5406088	0.6008559	0.4083588	0.39177057	0.554647	0.4083588	0.48178533
Sant_3621	0.3894353	0.47767058	0.3894353	0.41884705	0.3894353	0.3894353	0.3894353	0.3894353	0.47767058	0.47767058	0.49659413	0.48000586	0.44825882	0.44825882	0.56590587	0.56590587	0.56590587	0.49659413	0.3894353	0.3894353	0.47767058	0.3894353	0.44825882	0.33061177	0.47767058	0.53649414	0.5388294	0.55541766	0.36002353	0.56590587	0.33061177	0.33061177	N/A	0.33061177	0.33061177	0.33061177	N/A	0.33061177	0.33061177	0.33061177	0.44825882	0.48000586	0.41884705	0.53649414	0.6142412	0.5976529	0.33061177	0.6142412	0.47767058
Sant_3623	0.43777058	0.46718237	0.43777058	0.46718237	0.43777058	0.43777058	0.43777058	0.43777058	0.46718237	0.4083588	0.52600586	0.5094176	0.55541766	0.49659413	0.49659413	0.6142412	0.49659413	0.5848294	0.32012352	0.32012352	0.4083588	0.43777058	N/A	0.32012352	0.46718237	0.46718237	0.5094176	0.5848294	0.3495353	0.55541766	0.43777058	0.43777058	0.4083588	0.43777058	0.43777058	0.43777058	0.46718237	0.43777058	0.43777058	0.43777058	N/A	0.5094176	0.52600586	0.5848294	0.52600586	0.5094176	0.43777058	0.52600586	0.4083588
Sant_3644	0.5345471	0.4832088	0.5345471	0.5406088	0.5345471	0.5345471	0.5345471	0.5345471	0.48178533	0.49776176	0.3495353	0.27412352	0.6020441	0.42557353	0.36002353	0.36002353	0.48439705	0.3495353	N/A	N/A	0.4664118	0.57174706	0.5271735	N/A	0.42438528	0.36556175	0.33294705	0.3495353	0.6154088	0.41884705	0.5271735	0.5271735	0.49776176	0.5271735	0.5271735	0.5271735	0.49776176	0.5271735	0.5271735	0.5271735	0.58599705	0.33294705	0.48178533	0.4832088	0.29071176	0.33294705	0.51292354	0.29071176	0.48178533
Sant_3658	0.37894705	0.46718237	0.37894705	0.4083588	0.37894705	0.37894705	0.37894705	0.37894705	0.46718237	0.3495353	0.52600586	0.5094176	0.55541766	0.43777058	0.49659413	0.55541766	0.49659413	0.5848294	0.32012352	0.32012352	0.4083588	0.37894705	N/A	0.32012352	0.46718237	0.5848294	0.5094176	0.5848294	0.3495353	0.55541766	0.43777058	0.43777058	0.4083588	0.43777058	0.43777058	0.43777058	0.4083588	0.43777058	0.43777058	0.43777058	0.32012352	0.5094176	0.52600586	0.52600586	0.52600586	0.5094176	0.49659413	0.52600586	0.46718237
Sant_3661	0.3623588	0.4505941	0.3623588	0.39177057	0.3623588	0.3623588	0.3623588	0.3623588	0.4505941	0.27412352	0.5094176	0.5388294	0.48000586	0.42118233	0.48000586	0.48000586	0.42118233	0.5094176	0.24471176	0.24471176	0.33294705	0.42118233	0.24471176	0.3623588	0.5094176	0.5682411	0.5388294	0.5094176	N/A	0.48000586	0.24471176	0.24471176	N/A	0.24471176	0.24471176	0.24471176	N/A	0.24471176	0.24471176	0.24471176	0.24471176	0.5388294	0.39177057	0.4505941	0.5682411	0.5976529	0.30353528	0.5682411	0.39177057
Sant_3670	0.39616176	0.45379704	0.39616176	0.42557353	0.39616176	0.39616176	0.39616176	0.39616176	0.48439705	0.42557353	0.43777058	0.48000586	0.5138088	0.4549853	0.44825882	0.6247294	0.63145584	0.49659413	0.39616176	0.39616176	0.48439705	0.4549853	0.5138088	0.39616176	0.45379704	0.51262057	0.42118233	0.49659413	N/A	0.50708234	0.39616176	0.39616176	N/A	0.39616176	0.39616176	0.39616176	N/A	0.39616176	0.39616176	0.39616176	0.39616176	0.48000586	0.6020441	0.51262057	0.49659413	0.48000586	0.5138088	0.43777058	0.5432206
Sant_3673	0.44631177	N/A	0.44631177	N/A	0.44631177	0.44631177	0.44631177	0.44631177	0.45237356	0.57174706	0.37894705	0.30353528	0.5726323	0.39616176	0.3894353	0.50708234	0.4549853	0.43777058	0.48351178	0.48351178	N/A	0.5423353	0.60115886	0.5423353	0.39497352	0.39497352	0.48000586	0.43777058	0.57174706	0.50708234	0.60115886	0.60115886	0.6305706	0.60115886	0.60115886	0.60115886	0.57174706	0.60115886	0.60115886	0.60115886	0.48351178	0.48000586	0.5700206	0.6302676	0.43777058	0.42118233	0.60115886	0.37894705	N/A
Sant_3681	0.44631177	N/A	0.44631177	N/A	0.44631177	0.44631177	0.44631177	0.44631177	0.5111971	N/A	0.37894705	0.24471176	0.5138088	0.39616176	0.33061177	0.44825882	0.5138088	N/A	0.5832353	0.5832353	N/A	0.60115886	0.5680853	0.5832353	0.39497352	0.45379704	0.30353528	0.32012352	N/A	0.3894353	0.5680853	0.5680853	0.6063471	0.5680853	0.5680853	0.5680853	0.54752356	0.5680853	0.5680853	0.5680853	0.5832353	0.24471176	0.45237356	0.51262057	N/A	0.30353528	0.60115886	N/A	0.45237356
Sant_3682	0.45379704	0.54203236	0.45379704	0.4832088	0.45379704	0.45379704	0.45379704	0.45379704	0.4832088	0.4832088	0.52600586	0.4505941	0.51262057	0.51262057	0.53649414	0.53649414	0.5714441	0.46718237	0.39497352	0.39497352	0.54203236	0.39497352	0.39497352	0.45379704	0.6008559	0.54203236	0.5094176	0.52600586	0.42438528	0.47767058	0.39497352	0.39497352	0.42438528	0.39497352	0.39497352	0.39497352	0.42438528	0.39497352	0.39497352	0.39497352	0.39497352	0.4505941	0.42438528	0.54203236	0.46718237	0.62706465	N/A	0.46718237	0.4832088
Sant_3685	0.3623588	0.4505941	0.3623588	0.39177057	0.3623588	0.3623588	0.3623588	0.3623588	0.39177057	0.27412352	0.5094176	0.5388294	0.42118233	0.48000586	0.48000586	0.48000586	0.42118233	0.5682411	0.24471176	0.24471176	0.39177057	0.42118233	0.24471176	0.30353528	0.5094176	0.5094176	0.5388294	0.5682411	0.27412352	0.48000586	0.3623588	0.3623588	0.33294705	0.3623588	0.3623588	0.3623588	0.33294705	0.3623588	0.3623588	0.3623588	0.24471176	0.5388294	0.39177057	0.4505941	0.5094176	0.5976529	0.3623588	0.5094176	0.39177057
Sant_3686	0.43777058	0.46718237	0.43777058	0.46718237	0.43777058	0.43777058	0.43777058	0.43777058	0.4083588	0.29071176	0.52600586	0.5094176	0.43777058	0.43777058	0.55541766	0.49659413	0.43777058	0.52600586	0.37894705	0.37894705	0.4083588	0.43777058	0.37894705	0.32012352	0.52600586	0.46718237	0.5094176	0.52600586	0.29071176	0.6142412	0.37894705	0.37894705	0.3495353	0.37894705	0.37894705	0.37894705	0.3495353	0.37894705	0.37894705	0.37894705	0.32012352	0.5682411	0.4083588	0.46718237	0.6436529	0.5682411	0.32012352	0.5848294	0.52600586
Sant_3691	0.37894705	0.46718237	0.37894705	0.4083588	0.37894705	0.37894705	0.37894705	0.37894705	0.4083588	0.46718237	0.52600586	0.5094176	0.49659413	0.49659413	0.55541766	0.49659413	0.49659413	0.5848294	0.37894705	0.37894705	0.46718237	0.37894705	0.32012352	0.32012352	0.46718237	0.52600586	0.62706465	0.5848294	0.29071176	0.55541766	0.37894705	0.37894705	0.3495353	0.37894705	0.37894705	0.37894705	0.3495353	0.37894705	0.37894705	0.37894705	N/A	0.5682411	0.4083588	0.52600586	0.52600586	0.62706465	0.43777058	0.52600586	0.4083588
Sant_3692	0.3623588	0.4505941	0.3623588	0.39177057	0.3623588	0.3623588	0.3623588	0.3623588	0.39177057	0.39177057	0.5094176	0.5388294	0.42118233	0.48000586	0.5388294	0.48000586	0.48000586	0.5682411	0.3623588	0.3623588	0.4505941	0.30353528	0.30353528	0.30353528	0.4505941	0.5094176	0.65647644	0.5682411	N/A	0.48000586	0.30353528	0.30353528	0.27412352	0.30353528	0.30353528	0.30353528	0.27412352	0.30353528	0.30353528	0.30353528	0.24471176	0.5976529	0.39177057	0.5094176	0.5094176	0.65647644	0.3623588	0.5094176	0.39177057
Sant_3693	0.5138088	0.5714441	0.5138088	0.5432206	0.5138088	0.5138088	0.5138088	0.5138088	0.66086763	N/A	0.43777058	0.48000586	0.4549853	0.63145584	0.50708234	0.44825882	0.5138088	0.49659413	0.4549853	0.4549853	0.5432206	0.5726323	0.39616176	0.39616176	0.6302676	0.51262057	0.42118233	0.43777058	0.42557353	0.50708234	0.4549853	0.4549853	0.42557353	0.4549853	0.4549853	0.4549853	0.42557353	0.4549853	0.4549853	0.4549853	0.5726323	0.42118233	0.48439705	0.45379704	0.55541766	0.48000586	0.39616176	0.55541766	0.48439705
Sant_3694	0.3623588	0.4505941	0.3623588	0.39177057	0.3623588	0.3623588	0.3623588	0.3623588	0.39177057	0.39177057	0.5094176	0.5388294	0.42118233	0.48000586	0.5388294	0.48000586	0.48000586	0.5682411	0.3623588	0.3623588	0.4505941	0.30353528	0.30353528	0.30353528	0.4505941	0.5094176	0.65647644	0.5682411	N/A	0.48000586	0.30353528	0.30353528	0.27412352	0.30353528	0.30353528	0.30353528	0.27412352	0.30353528	0.30353528	0.30353528	0.24471176	0.5976529	0.39177057	0.5094176	0.5094176	0.65647644	0.3623588	0.5094176	0.39177057
Sant_3695	0.3623588	0.4505941	0.3623588	0.39177057	0.3623588	0.3623588	0.3623588	0.3623588	0.39177057	0.39177057	0.5094176	0.5388294	0.42118233	0.48000586	0.5388294	0.48000586	0.48000586	0.5682411	0.3623588	0.3623588	0.4505941	0.30353528	0.30353528	0.30353528	0.4505941	0.5094176	0.65647644	0.5682411	N/A	0.48000586	0.30353528	0.30353528	0.27412352	0.30353528	0.30353528	0.30353528	0.27412352	0.30353528	0.30353528	0.30353528	0.24471176	0.5976529	0.39177057	0.5094176	0.5094176	0.65647644	0.3623588	0.5094176	0.39177057
Sant_3697	0.45379704	0.54203236	0.45379704	0.4832088	0.45379704	0.45379704	0.45379704	0.45379704	0.6008559	0.36556175	0.46718237	0.5682411	0.51262057	0.45379704	0.53649414	0.47767058	0.45379704	0.46718237	N/A	N/A	0.42438528	0.45379704	0.45379704	0.39497352	0.6008559	0.6008559	0.4505941	0.46718237	0.36556175	0.53649414	0.39497352	0.39497352	0.36556175	0.39497352	0.39497352	0.39497352	0.36556175	0.39497352	0.39497352	0.39497352	0.45379704	0.4505941	0.4832088	0.54203236	0.5848294	0.5094176	0.51262057	0.6436529	0.4832088
Sant_3698	0.6227824	0.51262057	0.6227824	0.5700206	0.6227824	0.6227824	0.6227824	0.6227824	0.45237356	0.54752356	0.43777058	0.30353528	0.4549853	0.4549853	0.44825882	0.3894353	0.39616176	N/A	0.5244118	0.5244118	0.49582356	0.5423353	0.5092618	0.5832353	0.51262057	0.39497352	0.24471176	0.32012352	0.55382353	0.33061177	0.5680853	0.5680853	0.54752356	0.5680853	0.5680853	0.5680853	0.6063471	0.5680853	0.5680853	0.5680853	0.5244118	0.24471176	0.45237356	0.39497352	0.32012352	0.30353528	0.48351178	N/A	N/A
Sant_3703	0.47572353	0.42438528	0.47572353	0.48178533	0.47572353	0.47572353	0.47572353	0.47572353	0.42296177	0.51811177	0.3495353	N/A	0.42557353	N/A	0.36002353	0.36002353	N/A	0.29071176	0.55382353	0.55382353	0.5252353	0.51292354	0.65632063	0.61264706	0.42438528	0.42438528	0.27412352	0.29071176	0.52816176	0.41884705	0.5974971	0.5974971	0.6357588	0.5974971	0.5974971	0.5974971	0.5769353	0.5974971	0.5974971	0.5974971	N/A	N/A	0.42296177	0.42438528	0.29071176	0.27412352	0.57174706	0.29071176	0.42296177
Sant_3714	0.51262057	0.54203236	0.51262057	0.54203236	0.51262057	0.51262057	0.51262057	0.51262057	0.4832088	0.42438528	0.46718237	0.5094176	0.51262057	0.45379704	0.47767058	0.53649414	0.51262057	0.46718237	0.39497352	0.39497352	0.42438528	0.51262057	0.39497352	0.39497352	0.4832088	0.54203236	0.4505941	0.46718237	0.36556175	0.59531766	0.39497352	0.39497352	0.36556175	0.39497352	0.39497352	0.39497352	0.36556175	0.39497352	0.39497352	0.39497352	0.39497352	0.4505941	0.54203236	0.54203236	0.5848294	0.5094176	0.45379704	0.5848294	0.54203236
Sant_3720	0.44825882	0.47767058	0.44825882	0.47767058	0.44825882	0.44825882	0.44825882	0.44825882	0.41884705	0.41884705	0.55541766	0.48000586	0.6835529	0.44825882	0.50708234	0.56590587	0.44825882	0.55541766	0.33061177	0.33061177	0.41884705	0.50708234	0.44825882	0.3894353	0.47767058	0.47767058	0.5388294	0.49659413	0.36002353	0.6247294	0.44825882	0.44825882	0.47767058	0.44825882	0.44825882	0.44825882	0.41884705	0.44825882	0.44825882	0.44825882	0.3894353	0.5388294	0.53649414	0.6541412	0.49659413	0.48000586	0.56590587	0.49659413	0.41884705
Sant_3721	0.5639589	0.45379704	0.5639589	0.5111971	0.5639589	0.5639589	0.5639589	0.5639589	0.45237356	0.5386736	0.49659413	0.24471176	0.5138088	0.5138088	0.33061177	0.3894353	0.4549853	0.37894705	0.5680853	0.5680853	0.49582356	0.6599824	0.62690884	0.62690884	0.45379704	0.39497352	0.30353528	N/A	0.5974971	0.44825882	0.62690884	0.62690884	0.65632063	0.62690884	0.62690884	0.62690884	0.5974971	0.62690884	0.62690884	0.62690884	0.68573236	0.3623588	N/A	0.51262057	0.32012352	0.24471176	0.48351178	N/A	0.45237356
Sant_3722	0.5639589	0.51262057	0.5639589	0.5111971	0.5639589	0.5639589	0.5639589	0.5639589	N/A	N/A	0.55541766	0.30353528	0.4549853	0.5726323	0.3894353	0.3894353	0.39616176	0.43777058	0.5423353	0.5423353	0.49582356	0.6599824	0.60115886	0.5423353	0.51262057	N/A	0.30353528	0.32012352	0.51292354	0.44825882	0.5423353	0.5423353	0.57174706	0.5423353	0.5423353	0.5423353	0.51292354	0.5423353	0.5423353	0.5423353	0.6599824	0.3623588	0.45237356	0.45379704	0.37894705	0.30353528	0.48351178	0.32012352	0.5111971
Sant_3763	0.39616176	0.45379704	0.39616176	0.42557353	0.39616176	0.39616176	0.39616176	0.39616176	0.48439705	0.42557353	0.43777058	0.42118233	0.5138088	0.4549853	0.50708234	0.50708234	0.5138088	0.43777058	0.4549853	0.4549853	0.42557353	0.4549853	0.4549853	0.4549853	0.51262057	0.5714441	0.48000586	0.49659413	N/A	0.50708234	0.39616176	0.39616176	0.42557353	0.39616176	0.39616176	0.39616176	0.42557353	0.39616176	0.39616176	0.39616176	0.4549853	0.42118233	0.42557353	0.5714441	0.55541766	0.5388294	0.39616176	0.55541766	0.48439705
Sant_3818	0.5726323	0.6302676	0.5726323	0.6020441	0.5726323	0.5726323	0.5726323	0.5726323	0.6020441	N/A	0.43777058	0.5388294	0.5726323	0.4549853	0.50708234	0.50708234	0.5726323	0.49659413	0.4549853	0.4549853	0.48439705	0.39616176	0.4549853	0.4549853	0.51262057	0.6302676	0.42118233	0.43777058	0.42557353	0.50708234	0.39616176	0.39616176	N/A	0.39616176	0.39616176	0.39616176	N/A	0.39616176	0.39616176	0.39616176	0.39616176	0.42118233	0.6020441	0.45379704	0.49659413	0.42118233	0.4549853	0.55541766	0.5432206
Sant_3824	0.44825882	0.53649414	0.44825882	0.47767058	0.44825882	0.44825882	0.44825882	0.44825882	0.59531766	0.41884705	0.55541766	0.5388294	0.56590587	0.50708234	0.56590587	0.50708234	0.44825882	0.49659413	0.33061177	0.33061177	0.41884705	0.3894353	0.33061177	0.44825882	0.53649414	0.6541412	0.48000586	0.49659413	0.36002353	0.50708234	0.33061177	0.33061177	0.36002353	0.33061177	0.33061177	0.33061177	0.36002353	0.33061177	0.33061177	0.33061177	0.33061177	0.48000586	0.41884705	0.53649414	0.55541766	0.48000586	0.44825882	0.6142412	0.47767058
Sant_3828	0.44825882	0.53649414	0.44825882	0.47767058	0.44825882	0.44825882	0.44825882	0.44825882	0.41884705	N/A	0.49659413	0.48000586	0.50708234	0.44825882	0.50708234	0.50708234	0.44825882	0.49659413	0.50708234	0.50708234	0.41884705	0.44825882	0.50708234	0.33061177	0.47767058	0.47767058	0.5388294	0.49659413	0.36002353	0.56590587	0.44825882	0.44825882	0.41884705	0.44825882	0.44825882	0.44825882	0.41884705	0.44825882	0.44825882	0.44825882	0.3894353	0.5976529	0.47767058	0.59531766	0.55541766	0.48000586	0.44825882	0.49659413	0.41884705
Sant_3851	0.37894705	0.46718237	0.37894705	0.4083588	0.37894705	0.37894705	0.37894705	0.37894705	0.4083588	0.29071176	0.52600586	0.5682411	0.43777058	0.43777058	0.49659413	0.49659413	0.43777058	0.52600586	0.32012352	0.32012352	0.3495353	0.37894705	0.37894705	0.32012352	0.46718237	0.52600586	0.5094176	0.5848294	0.29071176	0.55541766	0.37894705	0.37894705	0.3495353	0.37894705	0.37894705	0.37894705	0.3495353	0.37894705	0.37894705	0.37894705	0.32012352	0.5094176	0.46718237	0.52600586	0.5848294	0.5094176	0.49659413	0.5848294	0.52600586
Sant_3860	0.42118233	0.5094176	0.42118233	0.4505941	0.42118233	0.42118233	0.42118233	0.42118233	0.4505941	0.27412352	0.5094176	0.5388294	0.48000586	0.48000586	0.5388294	0.48000586	0.48000586	0.5094176	0.30353528	0.30353528	0.39177057	0.30353528	0.3623588	0.24471176	0.5094176	0.4505941	0.5976529	0.5094176	N/A	0.48000586	0.30353528	0.30353528	0.27412352	0.30353528	0.30353528	0.30353528	0.27412352	0.30353528	0.30353528	0.30353528	0.24471176	0.5976529	0.4505941	0.5682411	0.5094176	0.5388294	0.42118233	0.5094176	0.39177057
Sant_3861	0.5111971	0.54203236	0.5111971	0.5406088	0.5111971	0.5111971	0.5111971	0.5111971	0.59943235	0.59943235	0.4083588	0.5682411	0.48439705	0.48439705	0.53649414	0.41884705	0.5432206	0.46718237	0.45237356	0.45237356	0.5406088	0.45237356	N/A	0.5700206	0.4832088	0.6008559	0.5094176	0.46718237	0.42296177	0.41884705	N/A	N/A	0.42296177	N/A	N/A	N/A	0.42296177	N/A	N/A	N/A	0.45237356	0.4505941	0.59943235	0.4832088	0.46718237	0.5094176	0.5700206	0.52600586	0.48178533
Sant_3864	0.43777058	0.46718237	0.43777058	0.46718237	0.43777058	0.43777058	0.43777058	0.43777058	0.4083588	0.3495353	0.52600586	0.5094176	0.55541766	0.43777058	0.49659413	0.55541766	0.43777058	0.52600586	0.37894705	0.37894705	0.4083588	0.43777058	0.43777058	0.32012352	0.46718237	0.46718237	0.5682411	0.52600586	0.3495353	0.55541766	0.43777058	0.43777058	0.4083588	0.43777058	0.43777058	0.43777058	0.4083588	0.43777058	0.43777058	0.43777058	N/A	0.5682411	0.52600586	0.6436529	0.52600586	0.5094176	0.49659413	0.52600586	0.4083588
Sant_3866	N/A	0.36556175	N/A	0.42296177	N/A	N/A	N/A	N/A	0.42296177	0.6357588	0.29071176	0.33294705	0.5432206	N/A	N/A	0.47767058	N/A	0.29071176	0.54752356	0.54752356	0.5252353	N/A	0.5974971	0.6651706	0.42438528	0.36556175	0.33294705	0.4083588	0.6357588	0.36002353	0.5974971	0.5974971	0.5769353	0.5974971	0.5974971	0.5974971	0.6357588	0.5974971	0.5974971	0.5974971	N/A	0.33294705	0.48178533	0.54203236	0.29071176	0.27412352	0.74821764	0.29071176	0.48178533
Sant_3871	0.44631177	0.39497352	0.44631177	N/A	0.44631177	0.44631177	0.44631177	0.44631177	N/A	0.6651706	N/A	0.24471176	0.5138088	0.39616176	0.3894353	0.33061177	0.39616176	N/A	0.5832353	0.5832353	N/A	0.48351178	0.5092618	0.5244118	N/A	0.39497352	0.30353528	0.32012352	N/A	0.33061177	0.5092618	0.5092618	0.54752356	0.5092618	0.5092618	0.5092618	0.54752356	0.5092618	0.5092618	0.5092618	0.5244118	0.24471176	0.45237356	0.51262057	0.32012352	0.30353528	0.48351178	0.37894705	0.45237356
Sant_3873	0.50513536	0.39497352	0.50513536	0.45237356	0.50513536	0.50513536	0.50513536	0.50513536	0.45237356	0.5386736	0.43777058	0.24471176	0.5138088	0.4549853	0.3894353	0.3894353	0.39616176	0.32012352	0.5680853	0.5680853	0.49582356	0.60115886	0.7445559	0.68573236	0.45379704	0.39497352	0.30353528	N/A	0.65632063	0.56590587	0.68573236	0.68573236	0.71514416	0.68573236	0.68573236	0.68573236	0.65632063	0.68573236	0.68573236	0.68573236	0.5680853	0.3623588	0.45237356	0.51262057	0.43777058	0.24471176	0.48351178	0.37894705	0.5111971
Sant_3876	0.50513536	0.45379704	0.50513536	0.5111971	0.50513536	0.50513536	0.50513536	0.50513536	0.5111971	0.51292354	0.43777058	0.30353528	0.4549853	0.4549853	0.44825882	0.44825882	0.5138088	0.37894705	0.5423353	0.5423353	0.554647	0.60115886	0.48351178	0.48351178	0.39497352	0.39497352	0.3623588	0.37894705	0.51292354	0.44825882	0.48351178	0.48351178	N/A	0.48351178	0.48351178	0.48351178	N/A	0.48351178	0.48351178	0.48351178	0.48351178	0.30353528	0.45237356	0.45379704	0.43777058	0.42118233	0.5423353	0.43777058	0.45237356
Sant_3884	0.47572353	0.42438528	0.47572353	0.42296177	0.47572353	0.47572353	0.47572353	0.47572353	0.59943235	0.5769353	0.3495353	0.39177057	N/A	0.42557353	0.41884705	N/A	0.48439705	0.29071176	0.6063471	0.6063471	0.4664118	0.57174706	N/A	0.6063471	0.4832088	0.4832088	0.27412352	0.4083588	0.5769353	0.36002353	0.65632063	0.65632063	0.69458234	0.65632063	0.65632063	0.65632063	0.6357588	0.65632063	0.65632063	0.65632063	N/A	N/A	0.42296177	0.42438528	0.29071176	0.33294705	0.51292354	0.3495353	0.42296177
Sant_3885	0.4549853	0.51262057	0.4549853	0.48439705	0.4549853	0.4549853	0.4549853	0.4549853	0.6020441	0.48439705	0.43777058	0.5388294	0.5726323	0.4549853	0.56590587	0.44825882	0.5138088	0.43777058	0.4549853	0.4549853	0.5432206	0.39616176	0.4549853	0.4549853	0.51262057	0.6302676	0.48000586	0.43777058	0.42557353	0.44825882	0.39616176	0.39616176	0.42557353	0.39616176	0.39616176	0.39616176	0.42557353	0.39616176	0.39616176	0.39616176	0.4549853	0.42118233	0.48439705	0.5714441	0.49659413	0.5388294	0.5138088	0.55541766	0.42557353
Sant_3910	0.3623588	0.4505941	0.3623588	0.39177057	0.3623588	0.3623588	0.3623588	0.3623588	0.4505941	N/A	0.5094176	0.5388294	0.48000586	0.48000586	0.48000586	0.48000586	0.42118233	0.5094176	0.24471176	0.24471176	0.39177057	0.3623588	0.24471176	0.30353528	0.4505941	0.5682411	0.5388294	0.5682411	N/A	0.48000586	0.30353528	0.30353528	0.27412352	0.30353528	0.30353528	0.30353528	0.27412352	0.30353528	0.30353528	0.30353528	0.24471176	0.5388294	0.39177057	0.4505941	0.5094176	0.5388294	0.3623588	0.5094176	0.39177057
Sant_3917	0.42118233	0.5094176	0.42118233	0.4505941	0.42118233	0.42118233	0.42118233	0.42118233	0.39177057	0.27412352	0.5094176	0.5388294	0.42118233	0.42118233	0.5388294	0.5388294	0.48000586	0.5094176	0.30353528	0.30353528	0.39177057	0.3623588	0.3623588	0.24471176	0.4505941	0.4505941	0.5976529	0.5094176	N/A	0.5388294	0.30353528	0.30353528	0.27412352	0.30353528	0.30353528	0.30353528	0.27412352	0.30353528	0.30353528	0.30353528	0.24471176	0.5388294	0.4505941	0.5094176	0.5682411	0.5976529	0.30353528	0.5682411	0.4505941
Sant_3930	0.43777058	0.46718237	0.43777058	0.46718237	0.43777058	0.43777058	0.43777058	0.43777058	0.4083588	0.29071176	0.52600586	0.5094176	0.49659413	0.43777058	0.55541766	0.49659413	0.43777058	0.52600586	0.37894705	0.37894705	0.4083588	0.49659413	0.37894705	N/A	0.46718237	0.46718237	0.5094176	0.52600586	0.3495353	0.6142412	0.43777058	0.43777058	0.4083588	0.43777058	0.43777058	0.43777058	0.4083588	0.43777058	0.43777058	0.43777058	N/A	0.5682411	0.4083588	0.46718237	0.5848294	0.5094176	0.37894705	0.52600586	0.46718237
Sant_3949	0.44631177	N/A	0.44631177	N/A	0.44631177	0.44631177	0.44631177	0.44631177	0.45237356	0.5974971	0.37894705	0.24471176	0.5138088	0.4549853	0.33061177	0.33061177	0.4549853	0.43777058	0.5092618	0.5092618	0.49582356	0.5423353	0.5680853	0.62690884	N/A	0.39497352	0.3623588	0.43777058	0.71514416	0.56590587	0.7445559	0.7445559	0.7739677	0.7445559	0.7445559	0.7445559	0.7739677	0.7445559	0.7445559	0.7445559	0.62690884	0.42118233	0.5111971	0.45379704	0.43777058	0.24471176	0.5423353	0.37894705	0.45237356
Sant_3950	0.48000586	0.5094176	0.48000586	0.4505941	0.48000586	0.48000586	0.48000586	0.48000586	0.4505941	0.33294705	0.6858882	0.5388294	0.42118233	0.5976529	0.5388294	0.48000586	0.42118233	0.5094176	0.24471176	0.24471176	0.4505941	0.30353528	0.30353528	0.30353528	0.62706465	0.4505941	0.5388294	0.5094176	0.27412352	0.48000586	0.30353528	0.30353528	0.27412352	0.30353528	0.30353528	0.30353528	0.27412352	0.30353528	0.30353528	0.30353528	0.30353528	0.5388294	0.39177057	0.5094176	0.5094176	0.5388294	0.30353528	0.5094176	0.5682411
Sant_3951	0.44631177	0.39497352	0.44631177	N/A	0.44631177	0.44631177	0.44631177	0.44631177	0.5111971	0.5386736	N/A	0.3623588	0.39616176	0.39616176	0.44825882	0.44825882	0.5138088	0.37894705	0.5680853	0.5680853	N/A	0.48351178	0.5092618	0.62690884	N/A	0.5714441	0.3623588	0.37894705	0.5974971	0.33061177	0.62690884	0.62690884	0.65632063	0.62690884	0.62690884	0.62690884	0.65632063	0.62690884	0.62690884	0.62690884	0.62690884	0.30353528	N/A	N/A	0.37894705	0.3623588	0.48351178	0.43777058	0.45237356
Sant_3952	0.44631177	0.39497352	0.44631177	N/A	0.44631177	0.44631177	0.44631177	0.44631177	0.5700206	N/A	0.43777058	0.3623588	0.5138088	0.5726323	0.44825882	0.44825882	0.4549853	0.49659413	0.44631177	0.44631177	0.5933706	0.5639589	0.50513536	0.50513536	0.51262057	0.5714441	0.3623588	0.37894705	N/A	0.3894353	0.44631177	0.44631177	N/A	0.44631177	0.44631177	0.44631177	N/A	0.44631177	0.44631177	0.44631177	0.44631177	0.3623588	0.5111971	0.51262057	0.43777058	0.42118233	0.44631177	0.43777058	0.5111971
Sant_3953	0.5345471	0.4832088	0.5345471	0.5406088	0.5345471	0.5345471	0.5345471	0.5345471	0.42296177	0.49776176	0.3495353	0.39177057	0.42557353	N/A	0.41884705	N/A	N/A	0.4083588	0.58599705	0.58599705	0.4664118	0.57174706	N/A	0.58599705	0.36556175	0.42438528	0.39177057	0.3495353	0.49776176	0.47767058	0.5271735	0.5271735	0.55658525	0.5271735	0.5271735	0.5271735	0.49776176	0.5271735	0.5271735	0.5271735	0.5271735	0.39177057	0.48178533	0.36556175	0.46718237	0.33294705	0.51292354	0.4083588	0.48178533
Sant_3963	0.44631177	N/A	0.44631177	0.45237356	0.44631177	0.44631177	0.44631177	0.44631177	0.45237356	N/A	N/A	0.24471176	0.5726323	0.4549853	0.33061177	0.3894353	0.39616176	0.32012352	0.5832353	0.5832353	0.554647	0.5423353	0.5680853	0.64205885	0.45379704	N/A	0.30353528	0.32012352	0.55382353	0.44825882	0.62690884	0.62690884	0.6651706	0.62690884	0.62690884	0.62690884	0.6651706	0.62690884	0.62690884	0.62690884	0.64205885	0.3623588	0.45237356	0.45379704	0.32012352	0.24471176	0.60115886	0.32012352	0.45237356
Sant_3968	0.50513536	0.45379704	0.50513536	0.45237356	0.50513536	0.50513536	0.50513536	0.50513536	0.5111971	0.51292354	0.37894705	0.3623588	0.4549853	0.4549853	0.3894353	0.50708234	0.39616176	0.32012352	0.5423353	0.5423353	N/A	0.60115886	0.6599824	0.5423353	0.39497352	0.45379704	0.3623588	0.37894705	0.51292354	0.3894353	0.48351178	0.48351178	0.51292354	0.48351178	0.48351178	0.48351178	0.51292354	0.48351178	0.48351178	0.48351178	0.48351178	0.42118233	N/A	0.45379704	0.43777058	0.30353528	0.48351178	0.43777058	N/A
Sant_3973	0.50513536	0.39497352	0.50513536	0.45237356	0.50513536	0.50513536	0.50513536	0.50513536	0.45237356	0.57174706	0.49659413	0.30353528	0.5726323	0.5138088	0.3894353	0.50708234	0.4549853	0.43777058	0.5423353	0.5423353	0.49582356	0.5423353	0.5423353	0.5423353	0.51262057	N/A	0.3623588	0.37894705	0.6305706	0.44825882	0.60115886	0.60115886	0.6305706	0.60115886	0.60115886	0.60115886	0.57174706	0.60115886	0.60115886	0.60115886	0.48351178	0.3623588	0.5700206	0.5714441	0.37894705	0.3623588	0.48351178	0.37894705	0.5111971
Sant_3977	N/A	0.42438528	N/A	0.42296177	N/A	N/A	N/A	N/A	0.5406088	0.55658525	0.29071176	0.39177057	0.42557353	0.42557353	0.41884705	0.41884705	0.5432206	0.29071176	0.5271735	0.5271735	0.4664118	0.51292354	0.5271735	0.5271735	0.42438528	0.4832088	0.33294705	0.4083588	0.6154088	N/A	0.6448206	0.6448206	0.6742323	0.6448206	0.6448206	0.6448206	0.6154088	0.6448206	0.6448206	0.6448206	0.58599705	0.27412352	0.42296177	0.42438528	0.3495353	0.4505941	0.51292354	0.4083588	0.48178533
Sant_3990	0.51262057	0.54203236	0.51262057	0.54203236	0.51262057	0.51262057	0.51262057	0.51262057	0.4832088	0.36556175	0.52600586	0.4505941	0.5714441	0.51262057	0.53649414	0.59531766	0.45379704	0.52600586	N/A	N/A	0.4832088	0.5714441	0.39497352	N/A	0.54203236	0.4832088	0.4505941	0.46718237	0.42438528	0.47767058	N/A	N/A	0.36556175	N/A	N/A	N/A	0.36556175	N/A	N/A	N/A	N/A	0.4505941	0.4832088	0.54203236	0.46718237	0.5094176	0.39497352	0.46718237	0.4832088
Sant_3991	0.5345471	0.4832088	0.5345471	0.5406088	0.5345471	0.5345471	0.5345471	0.5345471	0.5406088	0.49776176	0.4083588	0.27412352	0.42557353	0.5432206	0.41884705	0.47767058	N/A	0.4083588	0.5271735	0.5271735	0.4664118	0.57174706	0.5271735	0.58599705	0.4832088	0.4832088	0.33294705	0.4083588	0.55658525	N/A	0.5271735	0.5271735	0.49776176	0.5271735	0.5271735	0.5271735	0.55658525	0.5271735	0.5271735	0.5271735	N/A	0.33294705	0.42296177	0.36556175	0.3495353	0.33294705	0.51292354	0.3495353	0.42296177
Sant_3995	0.3894353	0.47767058	0.3894353	0.41884705	0.3894353	0.3894353	0.3894353	0.3894353	0.53649414	0.36002353	0.49659413	0.5388294	0.50708234	0.44825882	0.56590587	0.50708234	0.56590587	0.55541766	0.33061177	0.33061177	0.47767058	0.3894353	0.33061177	0.44825882	0.53649414	0.6541412	0.48000586	0.55541766	0.36002353	0.50708234	0.33061177	0.33061177	N/A	0.33061177	0.33061177	0.33061177	N/A	0.33061177	0.33061177	0.33061177	0.3894353	0.48000586	0.47767058	0.47767058	0.49659413	0.5976529	0.44825882	0.55541766	0.47767058
Sant_3996	0.5639589	0.51262057	0.5639589	0.5700206	0.5639589	0.5639589	0.5639589	0.5639589	0.62884414	0.47572353	0.37894705	0.5388294	0.5726323	0.5138088	0.50708234	0.50708234	0.5726323	0.49659413	0.50513536	0.50513536	0.47572353	0.44631177	0.44631177	0.5639589	0.51262057	0.6302676	0.42118233	0.49659413	N/A	0.44825882	0.44631177	0.44631177	N/A	0.44631177	0.44631177	0.44631177	N/A	0.44631177	0.44631177	0.44631177	0.50513536	0.42118233	0.62884414	0.45379704	0.37894705	0.3623588	0.6227824	0.43777058	0.5111971
Sant_3997	0.43777058	0.52600586	0.43777058	0.46718237	0.43777058	0.43777058	0.43777058	0.43777058	0.52600586	0.29071176	0.52600586	0.5094176	0.49659413	0.49659413	0.49659413	0.55541766	0.49659413	0.52600586	0.32012352	0.32012352	0.46718237	0.43777058	0.37894705	0.32012352	0.46718237	0.46718237	0.5682411	0.5848294	0.29071176	0.49659413	0.32012352	0.32012352	0.29071176	0.32012352	0.32012352	0.32012352	0.3495353	0.32012352	0.32012352	0.32012352	0.32012352	0.5682411	0.46718237	0.52600586	0.52600586	0.5094176	0.37894705	0.52600586	0.4083588
Sant_3998	0.47572353	0.42438528	0.47572353	0.48178533	0.47572353	0.47572353	0.47572353	0.47572353	0.48178533	0.49776176	0.3495353	0.27412352	0.42557353	0.42557353	0.47767058	0.41884705	N/A	0.3495353	0.8801147	0.8801147	0.5252353	N/A	0.58599705	0.5271735	0.36556175	0.42438528	0.4505941	0.3495353	0.49776176	0.36002353	0.5271735	0.5271735	0.49776176	0.5271735	0.5271735	0.5271735	0.49776176	0.5271735	0.5271735	0.5271735	0.58599705	0.4505941	0.42296177	0.4832088	0.3495353	0.33294705	0.51292354	0.29071176	0.42296177
Sant_3999	0.51262057	0.54203236	0.51262057	0.54203236	0.51262057	0.51262057	0.51262057	0.51262057	0.42438528	0.36556175	0.46718237	0.4505941	0.51262057	0.51262057	0.47767058	0.59531766	0.51262057	0.52600586	0.39497352	0.39497352	0.42438528	0.5714441	0.51262057	0.45379704	0.4832088	0.4832088	0.4505941	0.46718237	0.42438528	0.6541412	0.51262057	0.51262057	0.4832088	0.51262057	0.51262057	0.51262057	0.4832088	0.51262057	0.51262057	0.51262057	N/A	0.5094176	0.54203236	0.6008559	0.5848294	0.4505941	0.45379704	0.52600586	0.4832088
Sant_4003	0.3894353	0.47767058	0.3894353	0.41884705	0.3894353	0.3894353	0.3894353	0.3894353	0.47767058	0.36002353	0.49659413	0.48000586	0.44825882	0.50708234	0.56590587	0.50708234	0.50708234	0.49659413	0.44825882	0.44825882	0.53649414	0.3894353	0.44825882	0.33061177	0.47767058	0.47767058	0.5388294	0.49659413	0.36002353	0.56590587	0.33061177	0.33061177	N/A	0.33061177	0.33061177	0.33061177	N/A	0.33061177	0.33061177	0.33061177	0.3894353	0.48000586	0.41884705	0.59531766	0.55541766	0.5976529	0.3894353	0.55541766	0.47767058
Sant_4006	0.49659413	0.52600586	0.49659413	0.46718237	0.49659413	0.49659413	0.49659413	0.49659413	0.46718237	0.29071176	0.5848294	0.5682411	0.43777058	0.49659413	0.49659413	0.55541766	0.49659413	0.52600586	N/A	N/A	0.4083588	0.32012352	0.49659413	0.32012352	0.5848294	0.46718237	0.5094176	0.52600586	0.3495353	0.55541766	0.37894705	0.37894705	0.3495353	0.37894705	0.37894705	0.37894705	0.3495353	0.37894705	0.37894705	0.37894705	0.32012352	0.5094176	0.52600586	0.52600586	0.5848294	0.5094176	0.43777058	0.5848294	0.52600586
Sant_4008	0.49659413	0.52600586	0.49659413	0.46718237	0.49659413	0.49659413	0.49659413	0.49659413	0.46718237	0.3495353	0.5848294	0.5682411	0.43777058	0.55541766	0.49659413	0.55541766	0.43777058	0.5848294	0.32012352	0.32012352	0.4083588	0.32012352	0.43777058	N/A	0.5848294	0.52600586	0.5682411	0.5848294	0.3495353	0.49659413	0.37894705	0.37894705	0.3495353	0.37894705	0.37894705	0.37894705	0.3495353	0.37894705	0.37894705	0.37894705	N/A	0.5682411	0.46718237	0.52600586	0.52600586	0.5094176	0.49659413	0.52600586	0.46718237
Sant_4009	0.50708234	0.53649414	0.50708234	0.47767058	0.50708234	0.50708234	0.50708234	0.50708234	0.47767058	0.36002353	0.55541766	0.5388294	0.44825882	0.56590587	0.50708234	0.56590587	0.50708234	0.55541766	0.33061177	0.33061177	0.41884705	0.33061177	0.50708234	0.33061177	0.59531766	0.53649414	0.5388294	0.55541766	0.41884705	0.56590587	0.44825882	0.44825882	0.41884705	0.44825882	0.44825882	0.44825882	0.41884705	0.44825882	0.44825882	0.44825882	0.33061177	0.5388294	0.53649414	0.53649414	0.55541766	0.48000586	0.50708234	0.55541766	0.53649414
Sant_4012	0.50513536	0.45379704	0.50513536	0.5111971	0.50513536	0.50513536	0.50513536	0.50513536	0.45237356	0.47572353	0.37894705	0.3623588	0.4549853	0.4549853	0.50708234	0.44825882	0.5726323	0.37894705	0.6227824	0.6227824	0.5933706	0.44631177	0.50513536	0.44631177	0.39497352	0.45379704	0.42118233	0.43777058	0.5345471	0.44825882	0.50513536	0.50513536	0.5345471	0.50513536	0.50513536	0.50513536	0.5345471	0.50513536	0.50513536	0.50513536	0.50513536	0.3623588	0.45237356	0.51262057	0.43777058	0.48000586	0.44631177	0.43777058	0.5111971
Sant_4014	0.39497352	0.4832088	0.39497352	0.42438528	0.39497352	0.39497352	0.39497352	0.39497352	0.4832088	0.42438528	0.46718237	0.4505941	0.51262057	0.51262057	0.53649414	0.53649414	0.51262057	0.46718237	0.45379704	0.45379704	0.54203236	0.39497352	0.45379704	0.39497352	0.4832088	0.4832088	0.5094176	0.46718237	0.36556175	0.53649414	0.39497352	0.39497352	0.36556175	0.39497352	0.39497352	0.39497352	0.36556175	0.39497352	0.39497352	0.39497352	0.39497352	0.4505941	0.4832088	0.6596794	0.52600586	0.5682411	0.45379704	0.52600586	0.4832088
Sant_4016	N/A	0.36556175	N/A	0.42296177	N/A	N/A	N/A	N/A	0.48178533	0.51811177	0.3495353	0.27412352	0.48439705	0.48439705	0.41884705	0.36002353	0.42557353	0.29071176	N/A	N/A	0.5252353	N/A	0.5974971	0.54752356	0.42438528	0.42438528	0.27412352	0.3495353	0.5769353	0.36002353	N/A	N/A	0.51811177	N/A	N/A	N/A	0.51811177	N/A	N/A	N/A	0.54752356	0.27412352	0.42296177	0.36556175	0.29071176	0.33294705	N/A	0.3495353	0.48178533
Sant_4020	0.4549853	0.45379704	0.4549853	0.48439705	0.4549853	0.4549853	0.4549853	0.4549853	0.66086763	N/A	0.43777058	0.48000586	0.5138088	0.5138088	0.56590587	0.44825882	0.63145584	0.49659413	0.39616176	0.39616176	0.6020441	0.39616176	0.39616176	0.39616176	0.45379704	0.5714441	0.42118233	0.49659413	0.48439705	0.50708234	0.39616176	0.39616176	0.42557353	0.39616176	0.39616176	0.39616176	N/A	0.39616176	0.39616176	0.39616176	0.5138088	0.42118233	0.48439705	0.45379704	0.49659413	0.48000586	0.39616176	0.55541766	0.6020441
Sant_4025	0.39497352	0.4832088	0.39497352	0.42438528	0.39497352	0.39497352	0.39497352	0.39497352	0.4832088	0.36556175	0.52600586	0.4505941	0.5714441	0.51262057	0.47767058	0.53649414	0.51262057	0.52600586	0.39497352	0.39497352	0.4832088	0.51262057	0.51262057	0.45379704	0.4832088	0.4832088	0.4505941	0.46718237	0.36556175	0.47767058	0.39497352	0.39497352	0.42438528	0.39497352	0.39497352	0.39497352	0.36556175	0.39497352	0.39497352	0.39497352	N/A	0.4505941	0.4832088	0.6008559	0.46718237	0.5094176	0.45379704	0.46718237	0.42438528
Sant_4026	0.44825882	0.53649414	0.44825882	0.47767058	0.44825882	0.44825882	0.44825882	0.44825882	0.59531766	N/A	0.49659413	0.48000586	0.44825882	0.6247294	0.56590587	0.50708234	0.56590587	0.55541766	0.33061177	0.33061177	0.41884705	0.3894353	0.33061177	0.33061177	0.53649414	0.53649414	0.5388294	0.6142412	N/A	0.56590587	0.3894353	0.3894353	0.36002353	0.3894353	0.3894353	0.3894353	0.41884705	0.3894353	0.3894353	0.3894353	0.33061177	0.5388294	0.41884705	0.47767058	0.55541766	0.48000586	0.3894353	0.55541766	0.47767058
Sant_4061	0.44631177	0.39497352	0.44631177	N/A	0.44631177	0.44631177	0.44631177	0.44631177	0.5111971	0.54752356	0.32012352	0.3623588	0.39616176	0.4549853	0.3894353	0.33061177	0.63145584	N/A	0.5832353	0.5832353	N/A	0.60115886	0.5092618	0.64205885	0.39497352	0.45379704	0.24471176	0.37894705	0.61264706	0.33061177	0.5680853	0.5680853	0.6063471	0.5680853	0.5680853	0.5680853	0.54752356	0.5680853	0.5680853	0.5680853	0.64205885	0.24471176	0.5111971	0.39497352	0.32012352	0.3623588	0.48351178	0.37894705	0.45237356
Sant_4063	0.44631177	0.45379704	0.44631177	0.45237356	0.44631177	0.44631177	0.44631177	0.44631177	0.5700206	0.47572353	0.37894705	0.5388294	0.5138088	0.39616176	0.50708234	0.44825882	0.5726323	0.37894705	0.44631177	0.44631177	0.5345471	0.44631177	0.50513536	0.44631177	0.45379704	0.51262057	0.42118233	0.49659413	0.5345471	0.3894353	0.50513536	0.50513536	0.5345471	0.50513536	0.50513536	0.50513536	0.47572353	0.50513536	0.50513536	0.50513536	0.44631177	0.3623588	0.5111971	0.51262057	0.37894705	0.48000586	0.5639589	0.43777058	0.45237356
Sant_4064	N/A	0.42438528	N/A	0.42296177	N/A	N/A	N/A	N/A	0.48178533	0.5406088	0.46718237	0.39177057	0.5432206	0.48439705	0.47767058	0.53649414	0.6020441	0.52600586	0.5111971	0.5111971	0.5406088	N/A	0.5700206	0.45237356	0.42438528	0.4832088	0.5682411	0.5848294	0.42296177	0.41884705	N/A	N/A	0.42296177	N/A	N/A	N/A	0.42296177	N/A	N/A	N/A	N/A	0.5094176	0.48178533	0.54203236	0.4083588	0.5094176	0.5111971	0.4083588	0.42296177
Sant_4065	0.51262057	0.54203236	0.51262057	0.54203236	0.51262057	0.51262057	0.51262057	0.51262057	0.42438528	0.42438528	0.52600586	0.4505941	0.51262057	0.45379704	0.53649414	0.47767058	0.45379704	0.52600586	0.51262057	0.51262057	0.42438528	0.51262057	0.51262057	N/A	0.4832088	0.4832088	0.4505941	0.46718237	0.36556175	0.59531766	0.45379704	0.45379704	0.4832088	0.45379704	0.45379704	0.45379704	0.42438528	0.45379704	0.45379704	0.45379704	N/A	0.5094176	0.42438528	0.4832088	0.5848294	0.4505941	N/A	0.52600586	0.54203236
Sant_4070	0.62884414	0.6008559	0.62884414	0.6582559	0.62884414	0.62884414	0.62884414	0.62884414	0.48178533	0.42296177	0.46718237	0.4505941	0.66086763	0.42557353	0.41884705	0.59531766	0.42557353	0.46718237	0.45237356	0.45237356	0.42296177	0.5700206	0.45237356	0.45237356	0.4832088	0.4832088	0.39177057	0.46718237	0.48178533	0.53649414	0.5700206	0.5700206	0.59943235	0.5700206	0.5700206	0.5700206	0.5406088	0.5700206	0.5700206	0.5700206	0.5111971	0.39177057	0.59943235	0.54203236	0.4083588	0.39177057	0.62884414	0.4083588	0.42296177
Sant_4071	0.51262057	0.4832088	0.51262057	0.4832088	0.51262057	0.51262057	0.51262057	0.51262057	0.42438528	0.4832088	0.52600586	0.4505941	0.6302676	0.51262057	0.47767058	0.59531766	0.51262057	0.46718237	0.45379704	0.45379704	0.36556175	0.45379704	0.39497352	0.39497352	0.54203236	0.54203236	0.4505941	0.52600586	0.54203236	0.6541412	0.5714441	0.5714441	0.54203236	0.5714441	0.5714441	0.5714441	0.54203236	0.5714441	0.5714441	0.5714441	0.39497352	0.4505941	0.6008559	0.6596794	0.52600586	0.4505941	0.5714441	0.52600586	0.54203236
Sant_4074	0.5700206	0.4832088	0.5700206	0.59943235	0.5700206	0.5700206	0.5700206	0.5700206	0.48178533	0.42296177	0.46718237	0.5094176	0.6020441	0.48439705	0.53649414	0.53649414	0.42557353	0.52600586	N/A	N/A	0.48178533	0.62884414	0.45237356	N/A	0.42438528	0.4832088	0.39177057	0.4083588	0.48178533	0.47767058	N/A	N/A	0.42296177	N/A	N/A	N/A	0.42296177	N/A	N/A	N/A	N/A	0.39177057	0.5406088	0.54203236	0.4083588	0.39177057	0.5700206	0.46718237	0.5406088
Sant_4075	0.5111971	0.54203236	0.5111971	0.5406088	0.5111971	0.5111971	0.5111971	0.5111971	0.48178533	0.48178533	0.4083588	0.5094176	0.42557353	0.48439705	0.41884705	0.47767058	0.66086763	0.46718237	N/A	N/A	0.48178533	N/A	0.5111971	0.45237356	0.4832088	0.54203236	0.4505941	0.5848294	0.48178533	0.47767058	0.5111971	0.5111971	0.48178533	0.5111971	0.5111971	0.5111971	0.48178533	0.5111971	0.5111971	0.5111971	N/A	0.4505941	0.6582559	0.42438528	0.46718237	0.4505941	0.5700206	0.46718237	0.5406088
Sant_4078	0.39497352	0.4832088	0.39497352	0.42438528	0.39497352	0.39497352	0.39497352	0.39497352	0.42438528	0.36556175	0.52600586	0.4505941	0.6302676	0.45379704	0.47767058	0.47767058	0.45379704	0.52600586	0.45379704	0.45379704	0.42438528	0.51262057	0.51262057	N/A	0.54203236	0.54203236	0.5094176	0.46718237	0.36556175	0.53649414	0.39497352	0.39497352	0.42438528	0.39497352	0.39497352	0.39497352	0.36556175	0.39497352	0.39497352	0.39497352	0.45379704	0.5682411	0.4832088	0.6008559	0.52600586	0.5094176	0.45379704	0.46718237	0.42438528
Sant_4081	0.37894705	0.46718237	0.37894705	0.4083588	0.37894705	0.37894705	0.37894705	0.37894705	0.4083588	0.29071176	0.5848294	0.5094176	0.49659413	0.49659413	0.55541766	0.49659413	0.43777058	0.52600586	0.37894705	0.37894705	0.4083588	0.37894705	0.32012352	0.37894705	0.5848294	0.52600586	0.5094176	0.52600586	0.29071176	0.55541766	0.37894705	0.37894705	0.3495353	0.37894705	0.37894705	0.37894705	0.3495353	0.37894705	0.37894705	0.37894705	N/A	0.5094176	0.4083588	0.46718237	0.5848294	0.5682411	0.32012352	0.5848294	0.52600586
Sant_4093	0.43777058	0.52600586	0.43777058	0.46718237	0.43777058	0.43777058	0.43777058	0.43777058	0.4083588	0.3495353	0.5848294	0.5094176	0.55541766	0.43777058	0.55541766	0.55541766	0.43777058	0.5848294	0.32012352	0.32012352	0.4083588	0.49659413	0.37894705	N/A	0.46718237	0.46718237	0.5682411	0.52600586	0.29071176	0.55541766	0.32012352	0.32012352	0.3495353	0.32012352	0.32012352	0.32012352	0.29071176	0.32012352	0.32012352	0.32012352	0.32012352	0.5094176	0.4083588	0.52600586	0.52600586	0.5682411	0.37894705	0.52600586	0.4083588
Sant_4097	0.44631177	0.39497352	0.44631177	N/A	0.44631177	0.44631177	0.44631177	0.44631177	N/A	N/A	N/A	0.30353528	0.39616176	0.4549853	0.33061177	0.33061177	0.39616176	0.32012352	0.5832353	0.5832353	0.49582356	0.48351178	0.62690884	0.5244118	0.39497352	N/A	0.24471176	0.32012352	0.67522055	0.44825882	0.7445559	0.7445559	0.72399414	0.7445559	0.7445559	0.7445559	0.78281766	0.7445559	0.7445559	0.7445559	0.5294118	0.30353528	0.45237356	N/A	0.32012352	0.24471176	0.48351178	N/A	0.5111971
[truncated: 485 more columns]
