# Supplementary material for: Stochasticity, determinism, and contingency shape genome evolution of endosymbiotic bacteria
Source: Nat Commun. 2024 May 29;15:4571. doi: 10.1038/s41467-024-48784-2 (PMC11137140; doi:10.1038/s41467-024-48784-2)
Supplement: Supplementary file 4 — Source Data [file 41467_2024_48784_MOESM4_ESM.zip › FigureSourceData/FigureS1_SourceData.nex]

#NEXUS
begin taxa;
	dimensions ntax=88;
	taxlabels
	Sodalis_sp_ex_Columbicola_bacillus_2
	Sodalis_sp_ex_Columbicola_hoogstraali
	Sodalis_sp_ex_Columbicola_macrourae_3
	Sodalis_sp_ex_Columbicola_fradei
	Sodalis_sp_ex_Colubicola_sp_ex_Turtur_chalcospilos
	Sodalis_sp_ex_Columbicola_macrourae_6
	Sodalis_sp_ex_Columbicola_tschulyschman
	Sodalis_sp_ex_Columbicola_elbeli
	Enterobacter_sp_ex_Columbicola_koopae
	Sodalis_sp_ex_Columbicola_malenkeae
	Sodalis_sp_ex_Columbicola_mjoebergi_1
	Enterobacter_sp_ex_Columbicola_eowilsoni
	Enterobacter_sp_ex_Columbicola_altamimiae
	Sodalis_sp_ex_Columbicola_tasmaniensis_ex_Phaps_chalcoptera
	Pantoea_sp_ex_Columbicola_arnoldi
	Sodalis_sp_ex_Columbicola_bacillus_1
	Sodalis_sp_ex_Columbicola_beccarii
	Sodalis_sp_ex_Columbicola_clayae
	Sodalis_sp_ex_Columbicola_claytoni
	Sodalis_sp_ex_Columbicola_claviformis
	Sodalis_sp_ex_Columbicola_columbae_2
	Sodalis_sp_ex_Columbicola_drowni
	Sodalis_sp_ex_Columbicola_exilicornis_3
	Sodalis_sp_ex_Columbicola_exilicornis_4
	Sodalis_sp_ex_Columbicola_extinctus
	Sodalis_sp_ex_Columbicola_fortis
	Sodalis_sp_ex_Columbicola_guimaraesi_3
	Sodalis_sp_ex_Columbicola_gymnopeliae
	Sodalis_sp_ex_Columbicola_harbisoni
	Enterobacter_sp_ex_Columbicola_macrourae_1
	Sodalis_sp_ex_Columbicola_macrourae_2
	Sodalis_sp_ex_Columbicola_masoni_ex_Petrophassa_rufipennis
	Enterobacter_sp_ex_Columbicola_masoni_ex_Petrophassa_albipennis
	Sodalis_sp_ex_Columbicola_mckeani
	Sodalis_sp_ex_Columbicola_sp_ex_Streptopelia_semitorquata
	Sodalis_sp_ex_Columbicola_mjoebergi_3
	Sodalis_sp_ex_Columbicola_paradoxus
	Sodalis_sp_ex_Columbicola_passerinae_1
	Sodalis_sp_ex_Columbicola_passerinae_2
	Sodalis_sp_ex_Columbicola_palmai
	Sodalis_sp_ex_Columbicola_rodmani
	Sodalis_sp_ex_Columbicola_smithae
	Sodalis_sp_ex_Columbicola_adamsi_ex_Patagioenas_oenops
	Sodalis_sp_ex_Colubicola_sp_ex_Streptopelia_orientalis
	Sodalis_sp_ex_Columbicola_tasmaniensis_ex_Phaps_elegans
	Sodalis_sp_ex_Columbicola_taschenbergi
	Enterobacter_sp_ex_Columbicola_theresae
	Sodalis_sp_ex_Columbicola_veigasimoni
	Sodalis_sp_ex_Columbicola_waiteae
	Sodalis_sp_ex_Columbicola_waltheri
	Sodalis_sp_ex_Columbicola_wecksteini
	Enterobacter_sp_ex_Columbicola_wombeyi
	Sodalis_sp_ex_Columbicola_columbae
	Sodalis_glossinidius
	Sodalis_pierantoneus
	Sodalis_praecaptivus
	Arsenophonus_nasoniae
	Pantoea_carbekii
	Serratia_marcescens
	Enterobacter_cloacae
	Serratia_symbiotica
	Pantoea_vagans
	Enterobacter_arogenes
	Shigella_boydii
	Salmonella_enterica
	Photorhabdus_asymbiotica
	Escherichia_coli
	Xenorhabdus_nematophilus
	Sodalis_sp_ex_Sglip
	Sodalis_sp_ex_Stumidoecus_sp
	Sodalis_sp_ex_Quadraceps_punctatus
	Sodalis_sp_ex_Pseuolipeurus_plumbeus
	Arsenophonus_sp_ex_Campanulotes_compar
	Sodalis_sp_ex_Proechinophthirus_fluctus
	Enterobacter_asburiae
	Pasteurella_multocida
	Pectobacterium_wasabiae
	Klebsiella_variicola
	Haemophilus_influenzae
	Dickeya_dadantii
	Pantoea_sp_PSNIH2
	Arsenophonus_sp_ex_Lipoptena_fortisetosa
	Sodalis_sp_ex_Columbicola_columbae_1
	Enterobacter_sp_ex_Columbicola_triangularis
	Sodalis_sp_ex_Columbicola_timmermanni
	Sodalis_sp_ex_Pessoaiella_absita
	Sodalis_sp_ex_Columbicola_gracilicapitis
	Sodalis_sp_ex_Columbicola_adamsi_ex_Patagioenas_speciosa
;
end;
begin trees;
	tree tree_1 = [&R] ((((((((((((((('Sodalis_sp_ex_Columbicola_hoogstraali':0.173386,'Sodalis_sp_ex_Columbicola_beccarii':0.145128):0.007724,'Sodalis_sp_ex_Sglip':0.129007):0.004766,('Sodalis_sp_ex_Columbicola_malenkeae':0.109806,'Sodalis_sp_ex_Columbicola_exilicornis_3':0.118295):0.00279):6.94E-4,('Sodalis_sp_ex_Columbicola_paradoxus':0.084203,'Sodalis_sp_ex_Columbicola_claytoni':0.028599):0.00817…
end;
