# Supplementary material for: Stochasticity, determinism, and contingency shape genome evolution of endosymbiotic bacteria
Source: Nat Commun. 2024 May 29;15:4571. doi: 10.1038/s41467-024-48784-2 (PMC11137140; doi:10.1038/s41467-024-48784-2)
Supplement: Supplementary file 4 — Source Data [file 41467_2024_48784_MOESM4_ESM.zip › FigureSourceData/Figure1_SourceData/Fig1b_Parafit_SodalisTree.txt]

((Cobcs2:0.08107328245507620934,Cobcs:0.07178127070111282870):0.00435078003442503081,(Comei:0.06211621306748388999,((((((Cogui3:0.09467331872584969221,Cofor:0.05621043342641768303):0.00231550940509600567,Cowai:0.05407019541636881588):0.00055368358676343224,(Cotsc:0.06381161334791558837,((Coexi4:0.07129964063361707294,Comjo3:0.09219214492231601887):0.00208871052083441089,Cosmi:0.06111550997175945604):0.00094427375311771666):0.00064050483194608729):0.00045125066266197932,(HS:0.00354396784315791184,(((Coada:0.05445928967448174923,Cowal:0.04345318578840803164):0.00063981108553435564,((((CospZemel:0.08452688102064534470,ComasB:0.07108251082631460160):0.00363154583910516807,(CospStori:0.08430235434604865796,Comck:0.06961236618742640270):0.00207907622621469760):0.00049437914396883943,Coext:0.06514548942779395391):0.00075497450319170570,((Codro:0.06437799593693235845,Cogym:0.06266458665898400060):0.01019603562772592939,(Copas1:0.02043970248576129634,Copas2:0.01727720319616869726):0.03308299288784646852):0.00287290073189591828):0.00026804103566799216):0.00043897486132046451,((Coang:0.00059069071402282952,Cotas:0.00052941457378187571):0.04043934271963706140,Cohar:0.07143907530708210052):0.00105513808938467149):0.00013273348501636792):0.00048502287082621061):0.00133200955820997054,(((Corod:0.09675523148726219991,Comal:0.03357597060650557852):0.00172720204782819773,((CospTucha:0.06063655412746846163,Cocol2:0.03142569297335768425):0.00053433353492268753,(Cohoo:0.05474534188681275115,CospAplar:0.03580988388182038823):0.00123884298697923292):0.00143977003001428483):0.00032522624828189409,(Cobec:0.04986714699215855778,(Copar:0.03088794629729155888,Cocln:0.01404208070230193034):0.00319093707692369791):0.00065850297512420842):0.00033756119863379301):0.00015390932398800180,(Covei:0.07558926737618394676,Cocla:0.04166588847848588795):0.00133030126013991253):0.00080463031766893518):0.00189549683150469495,Coclv:0.03550846880874768824):0.0;
