# Supplementary material for: Stochasticity, determinism, and contingency shape genome evolution of endosymbiotic bacteria
Source: Nat Commun. 2024 May 29;15:4571. doi: 10.1038/s41467-024-48784-2 (PMC11137140; doi:10.1038/s41467-024-48784-2)
Supplement: Supplementary file 4 — Source Data [file 41467_2024_48784_MOESM4_ESM.zip › FigureSourceData/Figure1_SourceData/Fig1b_Parafit_Results.txt]

n.hosts = 35 , n.parasites = 35 
The function cannot check if matrix HP has been entered in the right way. 
It will assume that the rows of HP are the hosts. 
Rerun the program with option 'test.links=TRUE' to test the individual H-P links 
Computation time = 0.412000  sec 

Test of host-parasite coevolution 
 
Global test:  ParaFitGlobal = 0.01945366 , p-value = 0.244 ( 999 permutations) 
 
There are host-parasite links in matrix HP 
 
Test of individual host-parasite links ( 999 permutations) 
 
NULL

 Number of parasites per host 
    Coclv    Cobcs2     Cobcs     Comei     Cowai    Cogui3     Cofor     Cotsc     Cosmi    Coexi4    Comjo3     Coada     Cowal     Coext CospZemel 
        1         1         1         1         1         1         1         1         1         1         1         1         1         1         1 
   ComasB CospStori     Comck     Codro     Cogym    Copas1    Copas2     Cohar     Coang     Corod     Comal CospTucha    Cocol2     Cohoo CospAplar 
        1         1         1         1         1         1         1         1         1         1         1         1         1         1         1 
    Cobec     Copar     Cocln     Covei     Cocla 
        1         1         1         1         1 

 Number of hosts per parasite 
    Coclv    Cobcs2     Cobcs     Comei     Cowai    Cogui3     Cofor     Cotsc     Cosmi    Coexi4    Comjo3     Coada     Cowal     Coext CospZemel 
        1         1         1         1         1         1         1         1         1         1         1         1         1         1         1 
   ComasB CospStori     Comck     Codro     Cogym    Copas1    Copas2     Cohar     Coang     Corod     Comal CospTucha    Cocol2     Cohoo CospAplar 
        1         1         1         1         1         1         1         1         1         1         1         1         1         1         1 
    Cobec     Copar     Cocln     Covei     Cocla 
        1         1         1         1         1 
