# Supplementary material for: Stochasticity, determinism, and contingency shape genome evolution of endosymbiotic bacteria
Source: Nat Commun. 2024 May 29;15:4571. doi: 10.1038/s41467-024-48784-2 (PMC11137140; doi:10.1038/s41467-024-48784-2)
Supplement: Supplementary file 4 — Source Data [file 41467_2024_48784_MOESM4_ESM.zip › FigureSourceData/Figure1_SourceData/Fig1b_Parafit_HostTree.txt]

(((Atict:0.585628,Dgruf:0.546672):0.080831,(Crimm:0.42685,((Cofor:0.15378,Cotri:0.191655):0.028061,(((Coext:0.042111,((Coada:0.030146,CospPaoen:0.016129):0.018384,((Comac2:0.026699,CospZemel:0.031721):0.007569,(Comac3:0.036944,Comac1:0.043285):0.00536):0.004383):0.012055):0.065943,((Cotch:0.060664,(Coexi3:0.033903,(Coexi1:0.029306,(Coarn:0.023107,(Cobec:0.028053,Coexi4:0.021194):0.00396):0.003613):0.003089):0.039295):0.030695,((Corod:0.031749,(Comjo1:0.018486,Comjo3:0.062291):0.018882):0.071265,((Cohar:0.060267,(Cotas:0.0151,Coang:0.013738):0.031657):0.025006,(((Cokoo:0.021019,Cowil:0.022435):0.041526,(Cowom:0.072685,(Comas:0.022033,ComasB:0.030793):0.026275):0.00286):0.003154,Comck:0.091308):0.01031):0.018146):0.011883):0.005139):0.011448,((((Cotsc:0.07546,(Cosmi:0.015571,CospAplar:0.019611):0.05392):0.014102,((((Cowai:0.034308,(Cogui1:0.020031,Cogui3:0.021616):0.012931):0.02032,(Coclv:0.037861,(Cocal:0.055821,(Cocol2:0.034662,(Cobcs:0.050104,Cobcs2:0.022788):0.013538):0.006193):0.005837):0.012153):0.010103,(Comei:0.061088,CospStori:0.065604):0.012805):0.009379,((Cohoo:0.089825,(Cothe:0.072361,(CospStlug:0.044402,(CospTucha:0.021014,CospTutym:0.012951):0.03642):0.019445):0.025329):0.017617,(Cocla:0.087521,Coelb:0.07022):0.028794):0.004568):0.020392):0.010434,((Coplm:0.105712,(Comal:0.061263,(Cowol:0.077121,(Cocln:0.028712,Copar:0.037949):0.034731):0.00514):0.019457):0.008179,(Covei:0.088432,Cowec:0.078127):0.004926):0.044923):0.00288,((Cowal:0.075997,(Cogra:0.038395,Cotim:0.038647):0.0773):0.038417,(((Copas1:0.032129,Copas2:0.021234):0.011144,(Codro:0.0273,Cogym:0.030323):0.005321):0.011222,Coalt:0.047363):0.091221):0.00958):0.003076):0.090313):0.258335):0.056184):0.325445,Prflu:0.325445);
