# Supplementary material for: Stochasticity, determinism, and contingency shape genome evolution of endosymbiotic bacteria
Source: Nat Commun. 2024 May 29;15:4571. doi: 10.1038/s41467-024-48784-2 (PMC11137140; doi:10.1038/s41467-024-48784-2)
Supplement: Supplementary file 4 — Source Data [file 41467_2024_48784_MOESM4_ESM.zip › FigureSourceData/Figure1_SourceData/Fig1b_JANE.nex]

#nexus
begin host;
tree host = (Cofor:0.181841,(((Coext:0.042111,(Coada:0.04853,CospZemel:0.043673):0.012055):0.065943,((Cobec:0.028053,Coexi4:0.021194):0.080652,((Corod:0.031749,Comjo3:0.081173):0.071265,((Cohar:0.060267,Coang:0.045395):0.025006,(ComasB:0.063082,Comck:0.091308):0.01031):0.018146):0.011883):0.005139):0.011448,((((Cotsc:0.07546,(Cosmi:0.015571,CospAplar:0.019611):0.05392):0.014102,((((Cowai:0.034308,Cogui3:0.034547):0.02032,(Coclv:0.037861,(Cocol2:0.034662,(Cobcs:0.050104,Cobcs2:0.022788):0.013538):0.01203):0.012153):0.010103,(Comei:0.061088,CospStori:0.065604):0.012805):0.009379,((Cohoo:0.089825,CospTucha:0.102208):0.017617,Cocla:0.116315):0.004568):0.020392):0.010434,((Comal:0.061263,(Cocln:0.028712,Copar:0.037949):0.039871):0.027636,Covei:0.093358):0.044923):0.00288,(Cowal:0.114414,((Copas1:0.032129,Copas2:0.021234):0.011144,(Codro:0.0273,Cogym:0.030323):0.005321):0.102443):0.00958):0.003076):0.090313);
endblock;
begin parasite;
tree parasite = ((((((((CospTucha:0.06063655413,Cocol2:0.03142569297):0.0005343335349,(Cohoo:0.05474534189,CospAplar:0.03580988388):0.001238842987):0.00143977003,(Corod:0.09675523149,Comal:0.03357597061):0.001727202048):0.0003252262483,((Copar:0.0308879463,Cocln:0.0140420807):0.003190937077,Cobec:0.04986714699):0.0006585029751):0.0003375611986,((((Cobcs2:0.08107328246,Cobcs:0.0717812707):0.004350780034,Coclv:0.03550846881):0.001895496832,Comei:0.06211621307):0.0008046303177,(Covei:0.07558926738,Cocla:0.04166588848):0.00133030126):0.000153909324):0.001332009558,((((Coexi4:0.07129964063,Comjo3:0.09219214492):0.002088710521,Cosmi:0.06111550997):0.0009442737531,Cotsc:0.06381161335):0.0006405048319,((Cogui3:0.09467331873,Cofor:0.05621043343):0.002315509405,Cowai:0.05407019542):0.0005536835868):0.0004512506627):0.0006177563558,(((((CospZemel:0.08452688102,ComasB:0.07108251083):0.003631545839,(CospStori:0.08430235435,Comck:0.06961236619):0.002079076226):0.000494379144,Coext:0.06514548943):0.0007549745032,((Codro:0.06437799594,Cogym:0.06266458666):0.01019603563,(Copas1:0.02043970249,Copas2:0.0172772032):0.03308299289):0.002872900732):0.0002680410357,(Coada:0.05445928967,Cowal:0.04345318579):0.0006398110855):0.0004389748613):0.0005275690445,(Coang:0.04103003343,Cohar:0.07143907531):0.0005275690445);
endblock;
begin distribution;
Range
Coclv : Coclv, Cobcs2 : Cobcs2, Cobcs : Cobcs, Comei : Comei, Cowai : Cowai, Cogui3 : Cogui3, Cofor : Cofor, Cotsc : Cotsc, Cosmi : Cosmi, Coexi4 : Coexi4, Comjo3 : Comjo3, Coada : Coada, Cowal : Cowal, Coext : Coext, CospZemel : CospZemel, ComasB : ComasB, CospStori : CospStori, Comck : Comck, Codro : Codro, Cogym : Cogym, Copas1 : Copas1, Copas2 : Copas2, Cohar : Cohar, Coang : Coang, Corod : Corod, Comal : Comal, CospTucha : CospTucha, Cocol2 : Cocol2, Cohoo : Cohoo, CospAplar : CospAplar, Cobec : Cobec, Copar : Copar, Cocln : Cocln, Covei : Covei, Cocla : Cocla;
endblock;
