# Supplementary material for: Stochasticity, determinism, and contingency shape genome evolution of endosymbiotic bacteria
Source: Nat Commun. 2024 May 29;15:4571. doi: 10.1038/s41467-024-48784-2 (PMC11137140; doi:10.1038/s41467-024-48784-2)
Supplement: Supplementary file 4 — Source Data [file 41467_2024_48784_MOESM4_ESM.zip › FigureSourceData/FigureS6_SourceData/GC_Third.csv]

Taxon	GC
Cohar	0.374137931034483
ComasB	0.520569620253165
2_16_15_8	0.534181240063593
Corod	0.482758620689655
Covei	0.508744038155803
Comjo3	0.457869634340223
CospStori	0.510204081632653
Cohoo	0.522222222222222
CospZemel	0.496025437201908
Cobec	0.567567567567568
Coexi4	0.554848966613672
Cobcs	0.538950715421304
Cosmi	0.564387917329094
2_16_15_6	0.565977742448331
5_11_15_6	0.593004769475358
Cobcs2	0.473767885532591
2_16_15_5	0.558028616852146
5_11_15_2	0.534181240063593
CospTucha	0.53577106518283
Copar	0.593004769475358
2_16_15_3	0.546031746031746
2_16_15_4	0.534181240063593
5_11_15_7	0.626373626373626
Cowai	0.577708006279435
5_11_15_8	0.569157392686804
CospAplar	0.577952755905512
5_11_15_3	0.567567567567568
5_11_15_4	0.538950715421304
Coada	0.585326953748006
Cocol2	0.653418124006359
Cotsc	0.550079491255962
2_16_15_1	0.610492845786963
Comal	0.626391096979332
Cocln	0.667726550079491
Coang	0.608903020667727
Cotas	0.60731319554849
HS	0.731319554848967
Cohar	0.375545851528384
Comjo3	0.423913043478261
CospZemel	0.454148471615721
Cobcs2	0.485776805251641
2_16_15_8	0.492341356673961
CospStori	0.473799126637555
Coada	0.591703056768559
Covei	0.471739130434783
Corod	0.477516059957173
CospTucha	0.517467248908297
5_11_15_2	0.528384279475983
2_16_15_3	0.528384279475983
Cobec	0.548034934497817
Cohoo	0.502183406113537
2_16_15_5	0.553648068669528
Cotsc	0.548034934497817
ComasB	0.474945533769063
5_11_15_3	0.558951965065502
5_11_15_4	0.537117903930131
5_11_15_8	0.565502183406114
Copar	0.566739606126915
Cobcs	0.518518518518518
CospAplar	0.609170305676856
5_11_15_6	0.58296943231441
2_16_15_6	0.519650655021834
2_16_15_1	0.609170305676856
Coexi4	0.532751091703057
Cosmi	0.569868995633188
5_11_15_7	0.615720524017467
2_16_15_4	0.495633187772926
Comal	0.600436681222707
Coang	0.578602620087336
Cotas	0.58296943231441
Cowai	0.556768558951965
Cocol2	0.593886462882096
Cocln	0.622270742358079
HS	0.707423580786026
CospZemel	0.456628477905074
Cohar	0.410509031198686
Coexi4	0.473770491803279
2_16_15_8	0.472995090016367
2_16_15_3	0.513114754098361
Corod	0.477049180327869
Covei	0.504918032786885
Cosmi	0.548281505728314
CospStori	0.470491803278689
Cohoo	0.501639344262295
Cobcs2	0.48772504091653
Cobec	0.549180327868853
Cobcs	0.508196721311475
Coada	0.578688524590164
5_11_15_2	0.513071895424837
5_11_15_6	0.601957585644372
2_16_15_5	0.559016393442623
CospAplar	0.60655737704918
Comjo3	0.450819672131148
CospTucha	0.522950819672131
2_16_15_6	0.508196721311475
Copar	0.59344262295082
Cotsc	0.540983606557377
2_16_15_4	0.522094926350245
5_11_15_4	0.534426229508197
5_11_15_3	0.552459016393443
5_11_15_7	0.591803278688525
Coang	0.568852459016393
Cotas	0.572131147540984
5_11_15_8	0.539344262295082
ComasB	0.511475409836066
Comal	0.619672131147541
Cocol2	0.608196721311475
2_16_15_1	0.577049180327869
Cowai	0.565573770491803
Cocln	0.657377049180328
HS	0.695081967213115
ComasB	0.508810572687225
Covei	0.522026431718062
2_16_15_8	0.481318681318681
Comjo3	0.422907488986784
Cohar	0.484581497797357
Cobcs2	0.444933920704846
CospZemel	0.431718061674009
Cobcs	0.513215859030837
2_16_15_3	0.513215859030837
5_11_15_8	0.519823788546256
Corod	0.449339207048458
CospStori	0.508810572687225
Coada	0.561674008810573
Cobec	0.55726872246696
Coexi4	0.533039647577093
Cotsc	0.533039647577093
5_11_15_2	0.533039647577093
5_11_15_3	0.566079295154185
5_11_15_4	0.561674008810573
Cosmi	0.533039647577093
2_16_15_6	0.52863436123348
5_11_15_6	0.541850220264317
Cowai	0.554083885209713
Cohoo	0.513215859030837
Copar	0.599118942731278
2_16_15_4	0.469162995594714
Cocol2	0.594713656387665
2_16_15_5	0.518681318681319
CospTucha	0.527593818984547
Coang	0.544052863436123
Cotas	0.54625550660793
2_16_15_1	0.594713656387665
5_11_15_7	0.618421052631579
CospAplar	0.585903083700441
Comal	0.636563876651982
Cocln	0.665198237885463
HS	0.700440528634361
CospStori	0.541133455210238
Cobcs2	0.541284403669725
Cobcs	0.573260073260073
2_16_15_8	0.563071297989031
CospZemel	0.476277372262774
ComasB	0.565529622980251
Cohar	0.535648994515539
2_16_15_4	0.568555758683729
5_11_15_2	0.576427255985267
2_16_15_5	0.614068441064639
Corod	0.570383912248629
Coexi4	0.613553113553114
2_16_15_3	0.577132486388385
2_16_15_6	0.613259668508287
Covei	0.584837545126354
Comjo3	0.475319926873857
5_11_15_3	0.650822669104205
5_11_15_4	0.597069597069597
5_11_15_8	0.636197440585009
Cohoo	0.604693140794224
Cotsc	0.593525179856115
Cosmi	0.619744058500914
Cowai	0.60036496350365
5_11_15_6	0.628884826325411
CospTucha	0.576642335766423
Copar	0.692870201096892
Cobec	0.635036496350365
5_11_15_7	0.678899082568807
Comal	0.69835466179159
CospAplar	0.650822669104205
Cocol2	0.6654478976234
Coang	0.651705565529623
Cotas	0.649910233393178
Coada	0.623595505617977
2_16_15_1	0.661818181818182
Cocln	0.739051094890511
HS	0.775137111517367
Corod	0.420168067226891
Cohar	0.478991596638655
2_16_15_3	0.5
5_11_15_8	0.529411764705882
CospZemel	0.453781512605042
Coexi4	0.474137931034483
Comjo3	0.521008403361345
CospStori	0.470588235294118
Cotsc	0.504201680672269
2_16_15_5	0.537190082644628
Cobcs	0.462809917355372
2_16_15_6	0.512605042016807
Cowai	0.571428571428571
Cohoo	0.525
2_16_15_4	0.478991596638655
Covei	0.529411764705882
Cosmi	0.521008403361345
5_11_15_2	0.504201680672269
Coada	0.53781512605042
Cobcs2	0.470588235294118
ComasB	0.411764705882353
2_16_15_8	0.445378151260504
CospAplar	0.571428571428571
2_16_15_1	0.529411764705882
Coang	0.563025210084034
Cotas	0.563025210084034
5_11_15_3	0.543859649122807
Comal	0.588235294117647
5_11_15_4	0.579831932773109
Cobec	0.53781512605042
5_11_15_6	0.571428571428571
CospTucha	0.551724137931034
Cocol2	0.563025210084034
Copar	0.554621848739496
5_11_15_7	0.521008403361345
Cocln	0.630252100840336
HS	0.638655462184874
2_16_15_8	0.446808510638298
5_11_15_7	0.51063829787234
Cosmi	0.404255319148936
Comjo3	0.340425531914894
Cotsc	0.416666666666667
Comal	0.531914893617021
CospTucha	0.425531914893617
Cohoo	0.51063829787234
Cocol2	0.425531914893617
Cobcs2	0.319148936170213
CospAplar	0.48936170212766
5_11_15_6	0.531914893617021
2_16_15_3	0.468085106382979
2_16_15_4	0.468085106382979
Coexi4	0.468085106382979
2_16_15_1	0.404255319148936
Cohar	0.382978723404255
CospZemel	0.425531914893617
Cobec	0.51063829787234
ComasB	0.468085106382979
Copar	0.425531914893617
Cobcs	0.404255319148936
5_11_15_3	0.553191489361702
5_11_15_4	0.51063829787234
5_11_15_8	0.382978723404255
2_16_15_5	0.553191489361702
Coang	0.404255319148936
Cotas	0.404255319148936
2_16_15_6	0.468085106382979
CospStori	0.425531914893617
Covei	0.340425531914894
5_11_15_2	0.468085106382979
Cowai	0.48936170212766
Cocln	0.468085106382979
Coada	0.531914893617021
Corod	0.48936170212766
HS	0.51063829787234
Corod	0.487738419618529
CospStori	0.46448087431694
Cobcs2	0.483606557377049
2_16_15_4	0.497267759562842
Covei	0.467213114754098
2_16_15_8	0.486338797814208
2_16_15_3	0.519125683060109
Cohar	0.459016393442623
CospZemel	0.456284153005464
Comjo3	0.475409836065574
Coexi4	0.517711171662125
ComasB	0.494535519125683
Cotsc	0.538251366120219
Cobcs	0.467213114754098
Cosmi	0.524590163934426
5_11_15_2	0.486338797814208
CospTucha	0.532786885245902
2_16_15_5	0.513661202185792
Coada	0.554644808743169
5_11_15_3	0.543715846994536
5_11_15_4	0.519125683060109
Cohoo	0.540983606557377
Coang	0.565573770491803
Cotas	0.568306010928962
Cocol2	0.576502732240437
2_16_15_6	0.527322404371585
5_11_15_6	0.562841530054645
5_11_15_7	0.592896174863388
5_11_15_8	0.505464480874317
Cowai	0.562841530054645
2_16_15_1	0.595628415300546
Copar	0.568306010928962
Cobec	0.560109289617486
CospAplar	0.601092896174863
Comal	0.614754098360656
Cocln	0.64207650273224
HS	0.699453551912568
Cohar	0.445273631840796
2_16_15_8	0.45273631840796
Comjo3	0.461442786069652
Cobcs2	0.493781094527363
CospStori	0.469489414694894
Covei	0.514925373134328
CospZemel	0.477611940298507
Corod	0.472636815920398
2_16_15_4	0.506218905472637
5_11_15_2	0.498756218905473
Cobcs	0.503731343283582
2_16_15_5	0.554726368159204
Cosmi	0.538557213930348
2_16_15_3	0.509316770186335
ComasB	0.483830845771144
Cotsc	0.559701492537313
CospTucha	0.554726368159204
5_11_15_3	0.549751243781095
5_11_15_4	0.561338289962825
Coexi4	0.517412935323383
2_16_15_6	0.533582089552239
Cobec	0.57089552238806
5_11_15_6	0.595533498759305
Comal	0.625621890547264
Cowai	0.582089552238806
Coada	0.585820895522388
Coang	0.604477611940298
Cotas	0.605721393034826
Cohoo	0.560945273631841
2_16_15_1	0.599502487562189
Copar	0.598258706467662
5_11_15_7	0.609452736318408
5_11_15_8	0.593052109181141
CospAplar	0.620646766169154
Cocol2	0.628109452736318
Cocln	0.666666666666667
HS	0.692786069651741
5_11_15_2	0.456953642384106
CospZemel	0.370860927152318
Cobcs	0.470198675496689
Cohar	0.443708609271523
Covei	0.463576158940397
CospStori	0.431372549019608
ComasB	0.410596026490066
Coang	0.503311258278146
Cotas	0.503311258278146
5_11_15_7	0.549668874172185
Cosmi	0.443708609271523
Coexi4	0.437086092715232
Cobcs2	0.410596026490066
Cowai	0.401315789473684
2_16_15_3	0.443708609271523
5_11_15_6	0.437086092715232
Comjo3	0.390728476821192
2_16_15_6	0.397350993377483
2_16_15_1	0.490066225165563
Cohoo	0.417218543046358
CospTucha	0.450331125827815
5_11_15_3	0.470198675496689
5_11_15_4	0.443708609271523
Cocol2	0.52317880794702
Cotsc	0.490196078431373
Coada	0.529801324503311
2_16_15_4	0.450331125827815
5_11_15_8	0.463576158940397
Cocln	0.52317880794702
CospAplar	0.470198675496689
Corod	0.43046357615894
Comal	0.483443708609272
2_16_15_8	0.43046357615894
Cobec	0.483443708609272
Copar	0.437086092715232
2_16_15_5	0.490066225165563
HS	0.536423841059603
2_16_15_8	0.488448844884488
CospZemel	0.477272727272727
CospStori	0.528428093645485
2_16_15_3	0.530944625407166
5_11_15_4	0.584415584415584
5_11_15_3	0.564935064935065
ComasB	0.511551155115512
2_16_15_4	0.542483660130719
Corod	0.447368421052632
Cobcs	0.47682119205298
Cosmi	0.526315789473684
2_16_15_6	0.561688311688312
5_11_15_8	0.548701298701299
Cohar	0.470779220779221
Covei	0.546052631578947
Cobcs2	0.509933774834437
Coada	0.602649006622517
2_16_15_5	0.549342105263158
Comjo3	0.473684210526316
Coexi4	0.516447368421053
Cotsc	0.527687296416938
5_11_15_6	0.602605863192182
Coang	0.597402597402597
Cotas	0.597402597402597
5_11_15_2	0.529220779220779
Cohoo	0.519607843137255
Cowai	0.584158415841584
Comal	0.62012987012987
CospTucha	0.529220779220779
CospAplar	0.642857142857143
Cocol2	0.659090909090909
Cobec	0.595394736842105
5_11_15_7	0.632786885245902
2_16_15_1	0.601307189542484
Cocln	0.662337662337662
Copar	0.625827814569536
HS	0.700657894736842
2_16_15_8	0.537010159651669
CospStori	0.480406386066763
Coexi4	0.567489114658926
Covei	0.592162554426705
Comjo3	0.481159420289855
CospZemel	0.505079825834543
Corod	0.529753265602322
5_11_15_2	0.552975326560232
Cobcs	0.524709302325581
Cobcs2	0.519593613933237
Cohar	0.550072568940494
2_16_15_3	0.547169811320755
Cosmi	0.573294629898404
ComasB	0.537790697674419
Cotsc	0.619186046511628
2_16_15_5	0.566037735849057
5_11_15_6	0.596516690856314
2_16_15_6	0.58055152394775
5_11_15_8	0.602898550724638
Cohoo	0.574746008708273
CospTucha	0.579100145137881
2_16_15_4	0.544267053701016
Cowai	0.583454281567489
2_16_15_1	0.629898403483309
Cocol2	0.65166908563135
Cobec	0.592162554426705
CospAplar	0.669085631349782
Copar	0.645863570391872
5_11_15_3	0.634252539912917
5_11_15_4	0.596516690856314
Coada	0.638606676342525
Coang	0.643994211287988
Cotas	0.645441389290883
5_11_15_7	0.663280116110305
Comal	0.62844702467344
Cocln	0.706821480406386
HS	0.747460087082729
2_16_15_8	0.473170731707317
CospZemel	0.517073170731707
Covei	0.521951219512195
Cobcs2	0.48780487804878
5_11_15_2	0.55609756097561
Corod	0.478048780487805
Cohoo	0.478048780487805
2_16_15_4	0.497560975609756
5_11_15_8	0.558252427184466
Cobcs	0.463414634146341
Cohar	0.502439024390244
CospStori	0.463414634146341
Comjo3	0.424390243902439
2_16_15_5	0.560975609756098
2_16_15_6	0.517073170731707
5_11_15_7	0.595121951219512
Coexi4	0.517073170731707
Cotsc	0.526829268292683
ComasB	0.536585365853659
Copar	0.6
Cowai	0.541463414634146
2_16_15_3	0.526829268292683
Coang	0.604878048780488
Cotas	0.604878048780488
Comal	0.604878048780488
5_11_15_3	0.6
5_11_15_4	0.560975609756098
Cosmi	0.536585365853659
CospTucha	0.521951219512195
Cocol2	0.590243902439024
2_16_15_1	0.565853658536585
5_11_15_6	0.595121951219512
CospAplar	0.604878048780488
Cobec	0.580487804878049
Coada	0.546341463414634
Cocln	0.648780487804878
HS	0.702439024390244
Cobcs2	0.495588235294118
Cohar	0.484057971014493
2_16_15_8	0.478005865102639
CospZemel	0.42180774748924
2_16_15_3	0.51233671988389
Corod	0.464183381088825
ComasB	0.505763688760807
Coexi4	0.521613832853026
Cosmi	0.547687861271676
CospStori	0.477077363896848
Cobcs	0.523529411764706
Cotsc	0.520923520923521
Comjo3	0.460087082728592
Cohoo	0.521739130434783
Covei	0.556195965417867
2_16_15_4	0.517291066282421
2_16_15_5	0.559471365638767
5_11_15_2	0.550578034682081
Cowai	0.561863173216885
2_16_15_6	0.538799414348463
5_11_15_8	0.530259365994236
5_11_15_3	0.575
5_11_15_4	0.575
Coang	0.601156069364162
Cotas	0.602601156069364
Cobec	0.558823529411765
Coada	0.575402635431918
5_11_15_7	0.597982708933718
CospTucha	0.537463976945245
5_11_15_6	0.582132564841499
Cocol2	0.603746397694525
2_16_15_1	0.581395348837209
CospAplar	0.611190817790531
Comal	0.626801152737752
Copar	0.594516594516595
Cocln	0.654178674351585
HS	0.693083573487032
CospZemel	0.444055944055944
Corod	0.425
2_16_15_8	0.47719298245614
CospStori	0.47719298245614
Cobcs2	0.554385964912281
2_16_15_5	0.506944444444444
Comjo3	0.517482517482518
Cosmi	0.607017543859649
Cotsc	0.582456140350877
2_16_15_4	0.515789473684211
5_11_15_2	0.582456140350877
5_11_15_8	0.6
ComasB	0.515789473684211
2_16_15_3	0.529824561403509
Cohoo	0.596491228070175
Cobec	0.568421052631579
CospTucha	0.585964912280702
Covei	0.589473684210526
Copar	0.624561403508772
5_11_15_7	0.617543859649123
5_11_15_3	0.571929824561404
5_11_15_4	0.582456140350877
Cohar	0.508771929824561
Cobcs	0.589473684210526
CospAplar	0.642105263157895
2_16_15_6	0.592982456140351
Coexi4	0.571929824561404
Cocol2	0.617543859649123
5_11_15_6	0.643356643356643
Comal	0.652631578947368
Cocln	0.691228070175439
Coang	0.56993006993007
Cotas	0.570934256055363
2_16_15_1	0.607017543859649
Cowai	0.597902097902098
Coada	0.592982456140351
HS	0.719298245614035
2_16_15_8	0.51984126984127
CospZemel	0.468253968253968
Covei	0.571428571428571
Comjo3	0.48015873015873
Coexi4	0.551587301587302
Corod	0.484126984126984
Cobcs	0.535714285714286
2_16_15_5	0.55952380952381
2_16_15_3	0.496031746031746
Cobcs2	0.515873015873016
2_16_15_4	0.523809523809524
Cohar	0.46031746031746
ComasB	0.531746031746032
5_11_15_2	0.503968253968254
CospStori	0.503968253968254
5_11_15_8	0.623015873015873
Cotsc	0.589641434262948
Cowai	0.551587301587302
Cosmi	0.583333333333333
Cobec	0.603174603174603
Cohoo	0.583333333333333
5_11_15_6	0.603174603174603
CospTucha	0.547619047619048
Coada	0.599206349206349
2_16_15_6	0.569721115537849
Coang	0.634920634920635
Cotas	0.638888888888889
Copar	0.634920634920635
2_16_15_1	0.619047619047619
5_11_15_4	0.583333333333333
CospAplar	0.630952380952381
5_11_15_3	0.563492063492063
5_11_15_7	0.638888888888889
Comal	0.626984126984127
Cocol2	0.666666666666667
Cocln	0.714285714285714
HS	0.73015873015873
Comjo3	0.479779411764706
CospZemel	0.427007299270073
Cohar	0.529411764705882
Cosmi	0.545955882352941
Cobcs2	0.474264705882353
2_16_15_8	0.492673992673993
Corod	0.487132352941176
Cobcs	0.518181818181818
2_16_15_4	0.530275229357798
ComasB	0.483455882352941
2_16_15_6	0.566176470588235
2_16_15_5	0.520220588235294
Covei	0.545955882352941
5_11_15_2	0.539162112932605
CospStori	0.524770642201835
2_16_15_3	0.522058823529412
Cowai	0.575091575091575
5_11_15_8	0.558823529411765
Cotsc	0.516544117647059
Cobec	0.574311926605505
Coexi4	0.558823529411765
2_16_15_1	0.604779411764706
Cohoo	0.547794117647059
5_11_15_6	0.579044117647059
Coang	0.592250922509225
Cotas	0.590405904059041
5_11_15_3	0.591911764705882
5_11_15_4	0.569852941176471
CospTucha	0.576146788990826
Coada	0.614391143911439
Cocol2	0.602941176470588
CospAplar	0.626838235294118
Comal	0.602941176470588
5_11_15_7	0.621323529411765
Copar	0.601102941176471
Cocln	0.645220588235294
HS	0.693014705882353
Covei	0.541766109785203
Cobcs2	0.484486873508353
Corod	0.470167064439141
2_16_15_8	0.479713603818616
5_11_15_8	0.556085918854415
5_11_15_2	0.536992840095465
2_16_15_4	0.536992840095465
Cobcs	0.501193317422434
Cowai	0.548926014319809
Cohar	0.539379474940334
CospStori	0.513126491646778
CospZemel	0.474940334128878
Cosmi	0.570405727923628
2_16_15_5	0.608591885441527
Coada	0.591885441527446
Cobec	0.579952267303103
ComasB	0.505966587112172
Comjo3	0.465393794749403
5_11_15_6	0.568019093078759
Cotsc	0.54653937947494
Comal	0.627684964200477
2_16_15_6	0.594272076372315
Cocln	0.665871121718377
5_11_15_3	0.606205250596659
5_11_15_4	0.58472553699284
Coang	0.594272076372315
Cotas	0.596658711217184
Coexi4	0.553699284009546
CospAplar	0.632458233890215
2_16_15_1	0.62291169451074
2_16_15_3	0.515513126491647
Copar	0.637231503579952
CospTucha	0.553699284009546
5_11_15_7	0.634844868735084
HS	0.706443914081146
Cocol2	0.64200477326969
Cohoo	0.582338902147971
2_16_15_8	0.488472622478386
Comjo3	0.48050139275766
CospZemel	0.477777777777778
2_16_15_3	0.511080332409972
Cobcs2	0.506925207756233
Cobcs	0.568654646324549
Covei	0.523611111111111
CospStori	0.525
Corod	0.47009735744089
Coexi4	0.573611111111111
5_11_15_2	0.561111111111111
2_16_15_6	0.573816155988858
Cohar	0.55755894590846
Cowai	0.59612724757953
Coada	0.622222222222222
ComasB	0.536111111111111
CospTucha	0.572222222222222
Cotsc	0.573611111111111
2_16_15_4	0.558333333333333
5_11_15_6	0.624133148404993
5_11_15_3	0.608333333333333
5_11_15_4	0.596662030598053
Coang	0.653092006033183
Cotas	0.652757078986587
5_11_15_8	0.581944444444444
Cosmi	0.570833333333333
2_16_15_5	0.584722222222222
Cohoo	0.573611111111111
CospAplar	0.648611111111111
Cobec	0.622222222222222
5_11_15_7	0.630555555555556
Comal	0.656033287101248
Copar	0.659722222222222
2_16_15_1	0.653685674547983
Cocol2	0.643055555555556
Cocln	0.705555555555556
HS	0.743055555555556
5_11_15_2	0.539267015706806
Covei	0.528795811518325
Comjo3	0.455497382198953
ComasB	0.50261780104712
Cotsc	0.54040404040404
Coexi4	0.49738219895288
CospStori	0.460732984293194
CospZemel	0.476439790575916
Cobcs	0.492146596858639
Cobcs2	0.450261780104712
Corod	0.43979057591623
2_16_15_3	0.460732984293194
2_16_15_4	0.518324607329843
Cohoo	0.507853403141361
Cowai	0.552083333333333
CospTucha	0.539267015706806
2_16_15_5	0.518324607329843
5_11_15_6	0.607329842931937
Cosmi	0.581151832460733
Cohar	0.518324607329843
CospAplar	0.607329842931937
2_16_15_8	0.476439790575916
Comal	0.62303664921466
5_11_15_3	0.56020942408377
5_11_15_4	0.570680628272251
Copar	0.633507853403141
Cobec	0.570680628272251
Cocol2	0.565445026178011
2_16_15_6	0.507853403141361
2_16_15_1	0.596858638743455
Coada	0.581151832460733
5_11_15_7	0.612565445026178
Coang	0.586387434554974
Cotas	0.586387434554974
5_11_15_8	0.544502617801047
Cocln	0.649214659685864
HS	0.691099476439791
Cobcs2	0.402298850574713
CospStori	0.410404624277457
2_16_15_4	0.426136363636364
Coexi4	0.468208092485549
2_16_15_8	0.410404624277457
2_16_15_6	0.46551724137931
2_16_15_3	0.427777777777778
5_11_15_2	0.404624277456647
Corod	0.393063583815029
2_16_15_1	0.514450867052023
Cobcs	0.427745664739884
Cowai	0.473988439306358
5_11_15_8	0.485549132947977
CospZemel	0.375722543352601
ComasB	0.416184971098266
Cotsc	0.433526011560694
Cohoo	0.456647398843931
Cobec	0.502890173410405
Comjo3	0.352601156069364
Covei	0.445086705202312
Cosmi	0.473988439306358
2_16_15_5	0.473988439306358
5_11_15_7	0.497109826589595
Cocol2	0.485549132947977
Copar	0.531791907514451
Comal	0.46242774566474
Coang	0.479768786127168
Cotas	0.473988439306358
CospTucha	0.488505747126437
Cohar	0.410404624277457
CospAplar	0.491329479768786
5_11_15_3	0.485549132947977
5_11_15_4	0.450867052023121
Cocln	0.531791907514451
5_11_15_6	0.445086705202312
HS	0.560693641618497
Coada	0.479768786127168
CospZemel	0.518005540166205
CospStori	0.57617728531856
Cobcs2	0.49584487534626
2_16_15_4	0.573407202216066
2_16_15_8	0.473684210526316
Corod	0.49584487534626
Comjo3	0.486338797814208
Cobcs	0.56786703601108
Covei	0.565096952908587
2_16_15_5	0.578947368421053
Cohar	0.581717451523546
Cotsc	0.60387811634349
2_16_15_6	0.591160220994475
Cosmi	0.555256064690027
5_11_15_3	0.596100278551532
5_11_15_4	0.565217391304348
5_11_15_2	0.554016620498615
5_11_15_7	0.650969529085873
Comal	0.703601108033241
2_16_15_3	0.565096952908587
5_11_15_8	0.554016620498615
ComasB	0.509695290858726
2_16_15_1	0.670360110803324
CospTucha	0.553424657534247
Coexi4	0.581717451523546
Cohoo	0.537396121883656
Coada	0.628242074927954
Coang	0.634349030470914
Cotas	0.634349030470914
Cobec	0.617728531855956
5_11_15_6	0.628808864265928
Copar	0.636363636363636
CospAplar	0.665745856353591
Cocol2	0.659279778393352
Cowai	0.623268698060942
Cocln	0.705234159779614
HS	0.750692520775623
Covei	0.485106382978723
2_16_15_8	0.451327433628319
CospStori	0.473451327433628
ComasB	0.464601769911504
Comjo3	0.429203539823009
2_16_15_3	0.455752212389381
Coexi4	0.513274336283186
2_16_15_4	0.482300884955752
Corod	0.52212389380531
2_16_15_6	0.561946902654867
Cobec	0.548672566371681
CospTucha	0.508849557522124
Cotsc	0.526548672566372
CospAplar	0.561946902654867
5_11_15_3	0.557522123893805
5_11_15_4	0.530973451327434
Cobcs2	0.446902654867257
5_11_15_2	0.508849557522124
Cobcs	0.491150442477876
5_11_15_6	0.588495575221239
5_11_15_7	0.579646017699115
Cohar	0.47787610619469
Cocol2	0.621276595744681
Cosmi	0.52212389380531
CospZemel	0.440528634361233
Coada	0.530973451327434
Copar	0.601769911504425
Comal	0.632743362831858
Cowai	0.517699115044248
Cohoo	0.544247787610619
2_16_15_5	0.493273542600897
5_11_15_8	0.539823008849557
Coang	0.561946902654867
Cotas	0.557522123893805
Cocln	0.668141592920354
2_16_15_1	0.575221238938053
HS	0.68141592920354
Cobcs	0.482035928143713
2_16_15_3	0.538922155688623
Comjo3	0.44311377245509
Cobcs2	0.446107784431138
Corod	0.470059880239521
2_16_15_8	0.476047904191617
2_16_15_4	0.494011976047904
Covei	0.520958083832335
5_11_15_2	0.497005988023952
2_16_15_5	0.57185628742515
CospTucha	0.535928143712575
CospZemel	0.440119760479042
Cohar	0.508982035928144
Coada	0.598802395209581
Cowai	0.529940119760479
Coexi4	0.505988023952096
2_16_15_6	0.541916167664671
CospStori	0.449101796407186
ComasB	0.497005988023952
Cobec	0.577844311377245
Cotsc	0.517964071856287
5_11_15_3	0.574850299401198
5_11_15_4	0.529940119760479
Coang	0.586826347305389
Cotas	0.586826347305389
Cosmi	0.492537313432836
5_11_15_8	0.529940119760479
Cocol2	0.619760479041916
CospAplar	0.601796407185629
5_11_15_6	0.562874251497006
5_11_15_7	0.604790419161677
Cohoo	0.532934131736527
2_16_15_1	0.580838323353293
Comal	0.646706586826347
Copar	0.604790419161677
Cocln	0.664670658682635
HS	0.694610778443114
Cotsc	0.481865284974093
CospZemel	0.424870466321244
Comjo3	0.396039603960396
CospStori	0.523316062176166
Cobcs	0.476683937823834
2_16_15_8	0.419689119170984
Coexi4	0.512953367875648
2_16_15_4	0.507772020725389
Cohar	0.518134715025907
Covei	0.549222797927461
Cohoo	0.533678756476684
2_16_15_6	0.55440414507772
2_16_15_3	0.518134715025907
CospTucha	0.549222797927461
Cobec	0.569948186528497
CospAplar	0.616580310880829
Coada	0.585492227979275
2_16_15_5	0.538860103626943
5_11_15_3	0.523316062176166
Corod	0.44559585492228
5_11_15_2	0.518134715025907
ComasB	0.507772020725389
Cobcs2	0.450777202072539
5_11_15_7	0.626943005181347
5_11_15_4	0.50259067357513
Cocol2	0.61139896373057
Cosmi	0.544041450777202
Cowai	0.55440414507772
5_11_15_8	0.544041450777202
Comal	0.601036269430052
5_11_15_6	0.544041450777202
2_16_15_1	0.601036269430052
Copar	0.595854922279793
HS	0.678756476683938
Cocln	0.652849740932642
Coang	0.606217616580311
Cotas	0.601036269430052
Comjo3	0.495798319327731
ComasB	0.504201680672269
Cosmi	0.554621848739496
2_16_15_8	0.495798319327731
Cobcs	0.579831932773109
Coexi4	0.512605042016807
Corod	0.571428571428571
Cowai	0.630252100840336
CospStori	0.529411764705882
2_16_15_5	0.605042016806723
Cobcs2	0.529411764705882
2_16_15_3	0.512605042016807
2_16_15_6	0.647058823529412
Cohar	0.588235294117647
CospZemel	0.578512396694215
Cobec	0.65546218487395
CospTucha	0.495798319327731
Covei	0.554621848739496
5_11_15_3	0.630252100840336
5_11_15_4	0.647058823529412
2_16_15_4	0.621848739495798
Cohoo	0.571428571428571
5_11_15_8	0.613445378151261
Coang	0.621848739495798
Cotas	0.613445378151261
Coada	0.663865546218487
5_11_15_2	0.571428571428571
CospAplar	0.663865546218487
Cotsc	0.613445378151261
5_11_15_6	0.663865546218487
Comal	0.705882352941177
5_11_15_7	0.672268907563025
2_16_15_1	0.697478991596639
Copar	0.680672268907563
Cocol2	0.680672268907563
Cocln	0.73109243697479
HS	0.764705882352941
Covei	0.631578947368421
Cobcs2	0.557894736842105
Cohar	0.494736842105263
CospTucha	0.631578947368421
Corod	0.442105263157895
Comjo3	0.389473684210526
ComasB	0.610526315789474
2_16_15_8	0.484210526315789
2_16_15_6	0.484210526315789
2_16_15_3	0.526315789473684
2_16_15_4	0.473684210526316
5_11_15_2	0.568421052631579
Cobcs	0.473684210526316
Cohoo	0.578947368421053
5_11_15_7	0.621052631578947
Cotsc	0.589473684210526
CospZemel	0.431578947368421
CospStori	0.505263157894737
Copar	0.621052631578947
Cowai	0.568421052631579
5_11_15_3	0.631578947368421
5_11_15_4	0.6
Coang	0.589473684210526
Cotas	0.589473684210526
Coada	0.652631578947368
2_16_15_5	0.621052631578947
Cosmi	0.610526315789474
2_16_15_1	0.589473684210526
5_11_15_8	0.547368421052632
Comal	0.642105263157895
Coexi4	0.610526315789474
5_11_15_6	0.547368421052632
HS	0.726315789473684
Cobec	0.6
Cocln	0.673684210526316
CospAplar	0.642105263157895
Cocol2	0.642105263157895
2_16_15_4	0.508064516129032
Cobcs	0.596774193548387
Corod	0.435483870967742
CospZemel	0.5
2_16_15_8	0.451612903225806
Cohoo	0.467741935483871
Cosmi	0.491935483870968
5_11_15_8	0.57258064516129
2_16_15_6	0.580645161290323
5_11_15_7	0.588709677419355
Coexi4	0.508064516129032
5_11_15_3	0.540322580645161
5_11_15_4	0.540322580645161
Coada	0.508064516129032
2_16_15_3	0.540322580645161
Comal	0.556451612903226
Cowai	0.532258064516129
Cobcs2	0.532258064516129
Comjo3	0.411290322580645
Cotsc	0.580645161290323
Cobec	0.564516129032258
Cocln	0.645161290322581
CospTucha	0.556451612903226
CospAplar	0.588709677419355
2_16_15_5	0.612903225806452
Cohar	0.491935483870968
Cocol2	0.564516129032258
5_11_15_6	0.604838709677419
Covei	0.532258064516129
CospStori	0.475806451612903
Coang	0.548387096774194
Cotas	0.540322580645161
2_16_15_1	0.564516129032258
Copar	0.629032258064516
ComasB	0.451612903225806
5_11_15_2	0.516129032258065
HS	0.669354838709677
CospZemel	0.358974358974359
Comjo3	0.371794871794872
Cobcs2	0.358974358974359
5_11_15_7	0.455128205128205
Cohar	0.358974358974359
Corod	0.33974358974359
Covei	0.429487179487179
Comal	0.423076923076923
ComasB	0.384615384615385
CospTucha	0.397435897435897
Cohoo	0.391025641025641
CospStori	0.378205128205128
2_16_15_8	0.384615384615385
5_11_15_2	0.435897435897436
2_16_15_3	0.416666666666667
2_16_15_5	0.358974358974359
5_11_15_8	0.442307692307692
Cobcs	0.33974358974359
2_16_15_4	0.384615384615385
Copar	0.429487179487179
Coexi4	0.378205128205128
CospAplar	0.480769230769231
Coada	0.384615384615385
Cowai	0.429487179487179
Cotsc	0.384615384615385
2_16_15_1	0.423076923076923
2_16_15_6	0.41025641025641
5_11_15_4	0.346153846153846
Cosmi	0.378205128205128
Cocol2	0.448717948717949
Coang	0.429487179487179
Cotas	0.429487179487179
5_11_15_3	0.423076923076923
Cocln	0.480769230769231
Cobec	0.391025641025641
5_11_15_6	0.378205128205128
HS	0.493589743589744
CospStori	0.476462196861626
Cobcs	0.502139800285307
2_16_15_3	0.500713266761769
Cotsc	0.541963015647226
Corod	0.537142857142857
Cobcs2	0.4950213371266
Comjo3	0.439372325249643
2_16_15_8	0.503566333808845
CospZemel	0.450784593437946
5_11_15_2	0.537803138373752
Covei	0.51925820256776
Coada	0.582025677603424
Cosmi	0.542082738944365
2_16_15_4	0.530670470756063
Cobec	0.546362339514979
ComasB	0.476462196861626
Coexi4	0.512820512820513
5_11_15_3	0.549215406562054
5_11_15_4	0.536376604850214
2_16_15_6	0.543509272467903
CospTucha	0.514978601997147
Cohar	0.497860199714693
2_16_15_5	0.547788873038516
5_11_15_8	0.532097004279601
Cowai	0.569186875891583
CospAplar	0.613409415121255
Coang	0.61055634807418
Cotas	0.611982881597718
5_11_15_7	0.596291012838802
Cohoo	0.51925820256776
2_16_15_1	0.579172610556348
Cocol2	0.614835948644793
Comal	0.593437945791726
Cocln	0.646219686162625
5_11_15_6	0.584878744650499
Copar	0.592011412268188
HS	0.680456490727532
Corod	0.436893203883495
5_11_15_6	0.446601941747573
Cobcs2	0.41747572815534
CospZemel	0.446601941747573
Cobcs	0.436893203883495
5_11_15_8	0.485436893203884
5_11_15_7	0.533980582524272
2_16_15_8	0.427184466019417
Coang	0.524271844660194
Cotas	0.533980582524272
CospStori	0.407766990291262
2_16_15_6	0.495145631067961
5_11_15_2	0.427184466019417
Covei	0.485436893203884
Cobec	0.533980582524272
ComasB	0.407766990291262
Comjo3	0.378640776699029
CospAplar	0.456310679611651
Cocln	0.533980582524272
Cotsc	0.427184466019417
CospTucha	0.553398058252427
Cosmi	0.475728155339806
Copar	0.495145631067961
Comal	0.524271844660194
5_11_15_3	0.514563106796116
5_11_15_4	0.514563106796116
2_16_15_3	0.485436893203884
Cocol2	0.485436893203884
Cohoo	0.466019417475728
Cowai	0.456310679611651
Coexi4	0.436893203883495
2_16_15_1	0.524271844660194
2_16_15_4	0.427184466019417
2_16_15_5	0.495145631067961
Coada	0.504854368932039
Cohar	0.495145631067961
HS	0.572815533980582
Cobcs	0.440191387559809
2_16_15_8	0.440191387559809
ComasB	0.421800947867299
Corod	0.464114832535885
Comjo3	0.397129186602871
Cohar	0.421052631578947
Cobcs2	0.334928229665072
CospTucha	0.416267942583732
CospZemel	0.401913875598086
2_16_15_3	0.430622009569378
CospStori	0.411483253588517
5_11_15_2	0.454545454545455
2_16_15_4	0.464114832535885
2_16_15_6	0.438095238095238
Covei	0.425837320574163
2_16_15_1	0.502392344497608
Coexi4	0.4688995215311
Cosmi	0.473684210526316
2_16_15_5	0.444976076555024
5_11_15_8	0.492822966507177
Cohoo	0.421052631578947
Coada	0.473684210526316
CospAplar	0.5311004784689
Cowai	0.4688995215311
Cotsc	0.464114832535885
5_11_15_6	0.511961722488038
Comal	0.564593301435407
5_11_15_3	0.4688995215311
5_11_15_4	0.464114832535885
5_11_15_7	0.550239234449761
Cobec	0.45933014354067
Copar	0.511961722488038
Cocol2	0.526315789473684
Coang	0.516746411483254
Cotas	0.516746411483254
Cocln	0.578947368421053
HS	0.593301435406699
2_16_15_8	0.472636815920398
Cobcs	0.522388059701492
Comjo3	0.422885572139304
Covei	0.497512437810945
5_11_15_2	0.45273631840796
Cohar	0.497512437810945
2_16_15_3	0.45273631840796
Coada	0.522388059701492
ComasB	0.437810945273632
CospTucha	0.487562189054726
CospStori	0.502487562189055
Cobcs2	0.45771144278607
2_16_15_5	0.437810945273632
Cosmi	0.527363184079602
Cowai	0.512437810945274
2_16_15_6	0.462686567164179
Coang	0.567164179104478
Cotas	0.567164179104478
5_11_15_6	0.54228855721393
2_16_15_4	0.477611940298507
Cohoo	0.482587064676617
Cotsc	0.492537313432836
Corod	0.442786069651741
CospZemel	0.427860696517413
Cobec	0.45273631840796
5_11_15_3	0.477611940298507
5_11_15_4	0.502487562189055
Coexi4	0.517412935323383
5_11_15_8	0.532338308457711
5_11_15_7	0.54726368159204
Comal	0.567164179104478
Cocol2	0.527363184079602
CospAplar	0.517412935323383
2_16_15_1	0.527363184079602
Cocln	0.572139303482587
Copar	0.517412935323383
HS	0.616915422885572
Covei	0.42
2_16_15_3	0.46
Corod	0.36
CospTucha	0.33
Cohar	0.383838383838384
ComasB	0.42
5_11_15_8	0.38
Coexi4	0.4
CospStori	0.4
5_11_15_2	0.44
Cobcs	0.34
2_16_15_8	0.31
CospZemel	0.33
Cosmi	0.47
2_16_15_4	0.35
Comjo3	0.33
5_11_15_6	0.4
Cohoo	0.35
Cobcs2	0.41
Copar	0.42
Comal	0.49
Cotsc	0.47
Coang	0.48
Cotas	0.48
2_16_15_5	0.43
Cowai	0.42
5_11_15_7	0.41
Coada	0.41
5_11_15_3	0.4
5_11_15_4	0.42
Cobec	0.43
2_16_15_6	0.39
CospAplar	0.46
2_16_15_1	0.45
Cocol2	0.39
HS	0.49
Cocln	0.49
Cobcs2	0.454212454212454
Covei	0.435897435897436
2_16_15_8	0.402930402930403
Cotsc	0.468864468864469
CospZemel	0.355311355311355
CospStori	0.417582417582418
Coexi4	0.446886446886447
Cobcs	0.435897435897436
Comjo3	0.388278388278388
2_16_15_3	0.395604395604396
ComasB	0.43956043956044
Corod	0.406593406593407
5_11_15_3	0.492647058823529
5_11_15_4	0.448529411764706
Cohoo	0.406593406593407
CospTucha	0.435897435897436
2_16_15_5	0.446886446886447
2_16_15_6	0.47985347985348
5_11_15_6	0.52014652014652
Cohar	0.424908424908425
Coang	0.472527472527473
Cotas	0.468864468864469
Copar	0.47985347985348
2_16_15_4	0.41025641025641
5_11_15_2	0.461538461538462
5_11_15_8	0.468864468864469
Comal	0.476190476190476
Cosmi	0.424908424908425
Cowai	0.472527472527473
Cobec	0.450549450549451
Coada	0.498181818181818
CospAplar	0.505494505494505
5_11_15_7	0.468864468864469
2_16_15_1	0.494505494505495
Cocln	0.534798534798535
Cocol2	0.483516483516484
HS	0.545787545787546
Corod	0.478260869565217
2_16_15_5	0.456521739130435
Cohoo	0.423913043478261
Covei	0.467391304347826
CospStori	0.467391304347826
ComasB	0.369565217391304
5_11_15_4	0.521739130434783
5_11_15_3	0.489130434782609
CospTucha	0.456521739130435
5_11_15_8	0.489130434782609
Cobcs	0.467391304347826
2_16_15_6	0.489130434782609
CospZemel	0.391304347826087
5_11_15_2	0.5
5_11_15_6	0.5
Cohar	0.478260869565217
Cobec	0.489130434782609
Cosmi	0.489130434782609
2_16_15_4	0.478260869565217
Comjo3	0.445652173913043
2_16_15_8	0.456521739130435
Cocol2	0.532608695652174
Cobcs2	0.456521739130435
2_16_15_3	0.456521739130435
2_16_15_1	0.478260869565217
Cowai	0.521739130434783
Coang	0.532608695652174
Cotas	0.532608695652174
CospAplar	0.478260869565217
Comal	0.467391304347826
Coada	0.489130434782609
Coexi4	0.467391304347826
Copar	0.532608695652174
Cocln	0.554347826086957
5_11_15_7	0.510869565217391
HS	0.554347826086957
Cotsc	0.510869565217391
2_16_15_4	0.436363636363636
Coexi4	0.454545454545455
Cowai	0.436363636363636
CospStori	0.418181818181818
Covei	0.427272727272727
Cobec	0.472727272727273
CospTucha	0.454545454545455
2_16_15_3	0.454545454545455
Cobcs2	0.390909090909091
Comjo3	0.372727272727273
5_11_15_2	0.354545454545455
CospZemel	0.436363636363636
CospAplar	0.445454545454545
5_11_15_3	0.445454545454545
5_11_15_4	0.445454545454545
5_11_15_6	0.518181818181818
Cobcs	0.463636363636364
Cosmi	0.436363636363636
Comal	0.463636363636364
Corod	0.372727272727273
Coang	0.454545454545455
Cotas	0.454545454545455
Cohar	0.4
Coada	0.463636363636364
2_16_15_6	0.481818181818182
ComasB	0.409090909090909
5_11_15_8	0.436363636363636
2_16_15_5	0.490909090909091
2_16_15_8	0.418181818181818
5_11_15_7	0.454545454545455
Cotsc	0.481818181818182
Copar	0.454545454545455
Cocln	0.527272727272727
2_16_15_1	0.445454545454545
Cohoo	0.445454545454545
Cocol2	0.490909090909091
HS	0.536363636363636
Comjo3	0.431034482758621
Cobcs	0.474137931034483
CospStori	0.456896551724138
Cobcs2	0.443965517241379
2_16_15_4	0.471861471861472
2_16_15_8	0.495689655172414
Coada	0.525862068965517
Corod	0.435344827586207
5_11_15_2	0.474137931034483
2_16_15_6	0.495689655172414
Cotsc	0.504310344827586
2_16_15_3	0.469827586206897
5_11_15_8	0.478448275862069
CospZemel	0.40948275862069
5_11_15_4	0.469827586206897
Cosmi	0.456896551724138
Cohoo	0.456896551724138
CospTucha	0.491379310344828
ComasB	0.456896551724138
Coexi4	0.435344827586207
Covei	0.435344827586207
Cowai	0.491379310344828
5_11_15_3	0.512931034482759
5_11_15_7	0.521551724137931
CospAplar	0.551724137931034
Cobec	0.538793103448276
2_16_15_5	0.5
Cohar	0.46551724137931
Coang	0.53448275862069
Cotas	0.530172413793103
Cocol2	0.551724137931034
Copar	0.538793103448276
2_16_15_1	0.547413793103448
Comal	0.577586206896552
5_11_15_6	0.515021459227468
Cocln	0.568965517241379
HS	0.620689655172414
Cobec	0.455882352941176
Corod	0.345588235294118
CospStori	0.389705882352941
2_16_15_4	0.404411764705882
Comjo3	0.437956204379562
Covei	0.426470588235294
2_16_15_3	0.367647058823529
ComasB	0.360294117647059
2_16_15_8	0.382352941176471
5_11_15_3	0.426470588235294
5_11_15_4	0.419117647058824
CospTucha	0.397058823529412
2_16_15_5	0.404411764705882
5_11_15_2	0.382352941176471
Coada	0.430656934306569
Cohar	0.411764705882353
Coexi4	0.372262773722628
5_11_15_8	0.419117647058824
2_16_15_6	0.448529411764706
Cobcs	0.411764705882353
CospZemel	0.367647058823529
5_11_15_6	0.45985401459854
2_16_15_1	0.477941176470588
Cocol2	0.463235294117647
Cowai	0.448529411764706
Cobcs2	0.463235294117647
Cohoo	0.389705882352941
Comal	0.470588235294118
Cotsc	0.441176470588235
5_11_15_7	0.426470588235294
Copar	0.448529411764706
Cosmi	0.448529411764706
Cocln	0.485294117647059
Coang	0.426470588235294
Cotas	0.426470588235294
CospAplar	0.477941176470588
HS	0.5
Covei	0.523809523809524
5_11_15_2	0.661538461538462
2_16_15_4	0.569230769230769
5_11_15_8	0.6
Cobcs	0.609375
2_16_15_6	0.507692307692308
Cohoo	0.571428571428571
Cohar	0.492307692307692
Cosmi	0.569230769230769
CospStori	0.507936507936508
2_16_15_3	0.578125
Cotsc	0.538461538461538
Coexi4	0.603174603174603
Comjo3	0.492063492063492
Cobcs2	0.484375
5_11_15_6	0.590909090909091
2_16_15_5	0.603174603174603
5_11_15_3	0.523809523809524
5_11_15_4	0.545454545454545
ComasB	0.492063492063492
Cobec	0.555555555555556
2_16_15_8	0.492063492063492
Cocol2	0.630769230769231
Corod	0.523809523809524
CospTucha	0.590909090909091
Copar	0.666666666666667
Coang	0.571428571428571
Cotas	0.587301587301587
Cowai	0.578125
2_16_15_1	0.634920634920635
Cocln	0.682539682539683
CospAplar	0.682539682539683
Comal	0.666666666666667
CospZemel	0.53968253968254
5_11_15_7	0.603174603174603
Coada	0.650793650793651
HS	0.698412698412698
Covei	0.534883720930233
Cobcs	0.416666666666667
5_11_15_2	0.404761904761905
Cohar	0.428571428571429
2_16_15_8	0.488095238095238
2_16_15_4	0.464285714285714
Corod	0.404255319148936
Cobcs2	0.488095238095238
Coexi4	0.441860465116279
Cotsc	0.5
Coang	0.55952380952381
Cotas	0.55952380952381
Comjo3	0.392857142857143
Coada	0.476190476190476
2_16_15_6	0.523809523809524
ComasB	0.44047619047619
5_11_15_3	0.5
5_11_15_6	0.55952380952381
CospTucha	0.511904761904762
Cocol2	0.547619047619048
Cobec	0.511904761904762
CospStori	0.465116279069767
5_11_15_8	0.511904761904762
CospAplar	0.595238095238095
2_16_15_5	0.488095238095238
Cohoo	0.526881720430108
CospZemel	0.44047619047619
Copar	0.583333333333333
2_16_15_3	0.476190476190476
5_11_15_4	0.452380952380952
Comal	0.595238095238095
Cocln	0.607142857142857
Cowai	0.5
HS	0.630952380952381
5_11_15_7	0.5
2_16_15_1	0.5
Cosmi	0.5
2_16_15_8	0.418032786885246
ComasB	0.368852459016393
Cobcs	0.390243902439024
Coexi4	0.430894308943089
CospStori	0.357723577235772
2_16_15_4	0.422764227642276
Comjo3	0.40650406504065
Corod	0.467213114754098
2_16_15_6	0.479674796747967
2_16_15_3	0.455284552845528
Coada	0.430894308943089
Cosmi	0.504065040650406
CospZemel	0.365853658536585
5_11_15_2	0.479674796747967
5_11_15_8	0.471544715447154
CospTucha	0.390243902439024
Cotsc	0.463414634146341
Cohoo	0.382113821138211
CospAplar	0.48780487804878
Comal	0.463414634146341
2_16_15_5	0.463414634146341
Cowai	0.439024390243902
Covei	0.455284552845528
5_11_15_4	0.398373983739837
5_11_15_6	0.504065040650406
Cobec	0.40650406504065
Cocol2	0.504065040650406
5_11_15_3	0.439024390243902
2_16_15_1	0.447154471544715
Copar	0.536585365853659
Coang	0.463414634146341
Cotas	0.463414634146341
Cocln	0.51219512195122
HS	0.536585365853659
Cobcs2	0.40650406504065
Cohar	0.442622950819672
5_11_15_7	0.471544715447154
ComasB	0.375
Covei	0.403846153846154
5_11_15_2	0.384615384615385
Cohar	0.403846153846154
Cosmi	0.403846153846154
2_16_15_4	0.384615384615385
2_16_15_6	0.403846153846154
CospTucha	0.471153846153846
2_16_15_8	0.471153846153846
2_16_15_3	0.365384615384615
Comjo3	0.375
CospStori	0.471153846153846
CospZemel	0.326923076923077
Cobec	0.432692307692308
Cotsc	0.427184466019417
2_16_15_1	0.471153846153846
Corod	0.355769230769231
Cobcs	0.346153846153846
Coexi4	0.442307692307692
Cobcs2	0.423076923076923
Cowai	0.423076923076923
5_11_15_8	0.375
5_11_15_4	0.432692307692308
5_11_15_6	0.403846153846154
2_16_15_5	0.384615384615385
Coada	0.423076923076923
Coang	0.384615384615385
Cotas	0.384615384615385
Cocol2	0.432692307692308
Copar	0.480769230769231
Cohoo	0.365384615384615
Comal	0.490384615384615
5_11_15_3	0.480769230769231
5_11_15_7	0.461538461538462
CospAplar	0.442307692307692
Cocln	0.5
HS	0.519230769230769
Comjo3	0.41340782122905
2_16_15_8	0.430167597765363
CospZemel	0.486033519553073
Cobcs	0.446927374301676
2_16_15_4	0.46927374301676
CospTucha	0.491620111731844
5_11_15_2	0.452513966480447
Cohoo	0.486033519553073
CospStori	0.513966480446927
Corod	0.435754189944134
ComasB	0.463687150837989
Coada	0.53072625698324
Cohar	0.435754189944134
Coang	0.558659217877095
Cotas	0.558659217877095
Cowai	0.564245810055866
2_16_15_3	0.491620111731844
Cotsc	0.474860335195531
Covei	0.491620111731844
Cobcs2	0.435754189944134
2_16_15_1	0.526881720430108
5_11_15_6	0.536312849162011
5_11_15_7	0.553072625698324
5_11_15_8	0.508379888268156
Cocol2	0.569832402234637
5_11_15_3	0.53072625698324
5_11_15_4	0.474860335195531
Coexi4	0.441340782122905
CospAplar	0.536312849162011
2_16_15_5	0.435754189944134
Comal	0.502793296089385
Cobec	0.541899441340782
Cosmi	0.519553072625698
Cocln	0.597765363128492
2_16_15_6	0.46927374301676
Copar	0.569832402234637
HS	0.603351955307263
5_11_15_2	0.306930693069307
Comjo3	0.366336633663366
Cobcs2	0.366336633663366
2_16_15_3	0.415841584158416
Cotsc	0.485148514851485
Covei	0.415841584158416
2_16_15_5	0.405940594059406
Coada	0.514851485148515
Cobcs	0.415841584158416
5_11_15_6	0.504950495049505
Cosmi	0.415841584158416
2_16_15_8	0.336633663366337
5_11_15_8	0.435643564356436
Cohar	0.445544554455446
Coexi4	0.514851485148515
CospStori	0.396039603960396
Cohoo	0.455445544554455
CospZemel	0.435643564356436
Corod	0.386138613861386
ComasB	0.366336633663366
Cobec	0.405940594059406
5_11_15_3	0.425742574257426
Cowai	0.415841584158416
5_11_15_7	0.514851485148515
2_16_15_4	0.396039603960396
CospAplar	0.475247524752475
CospTucha	0.386138613861386
5_11_15_4	0.405940594059406
2_16_15_1	0.455445544554455
2_16_15_6	0.465346534653465
Cocol2	0.435643564356436
Copar	0.514851485148515
Cocln	0.514851485148515
Coang	0.504950495049505
Cotas	0.504950495049505
HS	0.514851485148515
Comal	0.475247524752475
2_16_15_8	0.430769230769231
CospStori	0.392307692307692
Corod	0.4
Cohoo	0.384615384615385
5_11_15_3	0.438461538461538
5_11_15_4	0.423076923076923
2_16_15_3	0.423076923076923
2_16_15_5	0.461538461538462
2_16_15_6	0.446153846153846
Cobcs2	0.484615384615385
CospZemel	0.4
Cobcs	0.461538461538462
5_11_15_2	0.453846153846154
Covei	0.415384615384615
Cosmi	0.461538461538462
Cohar	0.430769230769231
Comjo3	0.423076923076923
CospTucha	0.353846153846154
2_16_15_4	0.438461538461538
ComasB	0.423076923076923
Cowai	0.392307692307692
5_11_15_8	0.492307692307692
Cobec	0.5
Comal	0.5
Coada	0.430769230769231
Coexi4	0.484615384615385
Cotsc	0.484615384615385
Copar	0.546153846153846
5_11_15_6	0.507692307692308
Cocol2	0.515384615384615
2_16_15_1	0.507692307692308
Cocln	0.538461538461538
CospAplar	0.5
Coang	0.5
Cotas	0.5
5_11_15_7	0.507692307692308
HS	0.576923076923077
CospStori	0.338983050847458
Cobcs	0.361581920903955
2_16_15_8	0.389830508474576
2_16_15_4	0.378531073446328
Cobcs2	0.418079096045198
CospTucha	0.401129943502825
ComasB	0.361581920903955
Corod	0.355932203389831
Cohar	0.361581920903955
Covei	0.429378531073446
Coexi4	0.412429378531073
5_11_15_2	0.350282485875706
2_16_15_3	0.401129943502825
Cohoo	0.401129943502825
Comjo3	0.338983050847458
Cotsc	0.435028248587571
Cowai	0.401129943502825
Comal	0.491525423728814
Coada	0.451977401129944
CospZemel	0.372881355932203
5_11_15_8	0.435754189944134
5_11_15_3	0.440677966101695
Coang	0.446327683615819
Cotas	0.446327683615819
5_11_15_4	0.401129943502825
2_16_15_1	0.440677966101695
CospAplar	0.457627118644068
Cobec	0.423728813559322
2_16_15_5	0.401129943502825
5_11_15_7	0.440677966101695
Copar	0.480225988700565
5_11_15_6	0.463276836158192
Cosmi	0.412429378531073
2_16_15_6	0.418079096045198
Cocol2	0.480225988700565
Cocln	0.497175141242938
HS	0.502824858757062
Cobcs2	0.299145299145299
Cohar	0.367521367521368
Coexi4	0.358974358974359
Corod	0.316239316239316
CospZemel	0.308333333333333
5_11_15_8	0.352941176470588
2_16_15_8	0.367521367521368
2_16_15_4	0.384615384615385
Cotsc	0.384615384615385
Coada	0.35042735042735
Covei	0.384615384615385
CospTucha	0.341880341880342
5_11_15_2	0.35042735042735
Cosmi	0.396551724137931
2_16_15_3	0.35042735042735
Comjo3	0.307692307692308
Cobcs	0.324786324786325
2_16_15_1	0.367521367521368
CospStori	0.35042735042735
2_16_15_5	0.418803418803419
Cobec	0.341880341880342
Cowai	0.35042735042735
2_16_15_6	0.358974358974359
Coang	0.401709401709402
Cotas	0.401709401709402
ComasB	0.35042735042735
Cohoo	0.333333333333333
5_11_15_3	0.41025641025641
5_11_15_4	0.384615384615385
5_11_15_6	0.401709401709402
5_11_15_7	0.401709401709402
Copar	0.333333333333333
Cocln	0.444444444444444
Cocol2	0.401709401709402
Comal	0.452991452991453
CospAplar	0.435897435897436
HS	0.452991452991453
CospStori	0.427710843373494
Cobcs	0.407185628742515
Covei	0.44578313253012
Corod	0.463855421686747
2_16_15_3	0.397590361445783
Cobec	0.439759036144578
2_16_15_5	0.457831325301205
ComasB	0.401197604790419
5_11_15_2	0.391566265060241
Cosmi	0.451807228915663
Cobcs2	0.355421686746988
CospZemel	0.421686746987952
2_16_15_8	0.391566265060241
2_16_15_4	0.43030303030303
CospTucha	0.409638554216867
5_11_15_6	0.467065868263473
5_11_15_8	0.41566265060241
2_16_15_1	0.469879518072289
Cohar	0.409638554216867
Copar	0.457831325301205
Comal	0.44578313253012
Coada	0.487951807228916
Cotsc	0.463855421686747
Coexi4	0.475903614457831
Cowai	0.475903614457831
Comjo3	0.367469879518072
Cocln	0.524096385542169
Cohoo	0.44578313253012
5_11_15_7	0.5
2_16_15_6	0.463855421686747
CospAplar	0.449101796407186
5_11_15_4	0.409638554216867
Coang	0.469879518072289
Cotas	0.469879518072289
5_11_15_3	0.433734939759036
Cocol2	0.5
HS	0.542168674698795
2_16_15_8	0.366666666666667
5_11_15_2	0.406779661016949
Cohar	0.440677966101695
Cohoo	0.474576271186441
Cosmi	0.457627118644068
Comal	0.508474576271186
2_16_15_5	0.440677966101695
ComasB	0.423728813559322
Cobcs2	0.457627118644068
Coexi4	0.423728813559322
2_16_15_6	0.355932203389831
CospZemel	0.338983050847458
2_16_15_4	0.431034482758621
CospTucha	0.491525423728814
5_11_15_7	0.474576271186441
CospStori	0.355932203389831
Corod	0.382352941176471
Comjo3	0.338983050847458
5_11_15_8	0.491803278688525
5_11_15_4	0.525423728813559
2_16_15_1	0.457627118644068
Cowai	0.423728813559322
Cobcs	0.372881355932203
Coang	0.559322033898305
Cotas	0.542372881355932
Cocol2	0.474576271186441
5_11_15_6	0.406779661016949
CospAplar	0.423728813559322
Coada	0.491525423728814
5_11_15_3	0.491525423728814
Covei	0.508474576271186
2_16_15_3	0.5625
Cotsc	0.440677966101695
Cobec	0.474576271186441
HS	0.542372881355932
Cocln	0.525423728813559
Copar	0.525423728813559
Cobcs2	0.388888888888889
5_11_15_2	0.458333333333333
2_16_15_8	0.395833333333333
Comjo3	0.326388888888889
Cobec	0.416666666666667
Covei	0.416666666666667
2_16_15_4	0.430555555555556
CospTucha	0.430555555555556
CospAplar	0.486111111111111
Cosmi	0.465277777777778
5_11_15_3	0.4375
5_11_15_4	0.465277777777778
2_16_15_3	0.409722222222222
Cobcs	0.465277777777778
Cohoo	0.430555555555556
5_11_15_8	0.423611111111111
ComasB	0.402777777777778
Corod	0.409722222222222
2_16_15_6	0.458333333333333
CospStori	0.395833333333333
Coada	0.479166666666667
Cotsc	0.423611111111111
CospZemel	0.375
Coang	0.506944444444444
Cotas	0.513888888888889
Cowai	0.472222222222222
Cohar	0.423611111111111
Copar	0.5
Coexi4	0.368055555555556
2_16_15_5	0.381944444444444
5_11_15_7	0.503448275862069
Comal	0.513888888888889
Cocln	0.548611111111111
5_11_15_6	0.513888888888889
Cocol2	0.486111111111111
2_16_15_1	0.469798657718121
HS	0.5625
CospZemel	0.401805869074492
Cobcs2	0.451901565995526
Corod	0.45124716553288
2_16_15_8	0.397291196388262
Covei	0.471783295711061
Comjo3	0.399548532731377
Coexi4	0.465011286681716
Cohoo	0.435665914221219
Cobec	0.492099322799097
2_16_15_3	0.442437923250564
2_16_15_5	0.478555304740406
ComasB	0.417607223476298
2_16_15_4	0.471783295711061
Cohar	0.460496613995485
5_11_15_8	0.460496613995485
Cowai	0.485327313769752
Comal	0.525959367945824
5_11_15_3	0.483069977426637
5_11_15_4	0.474040632054176
CospTucha	0.451685393258427
Cobcs	0.464852607709751
CospAplar	0.528216704288939
5_11_15_6	0.5372460496614
Cosmi	0.485327313769752
5_11_15_7	0.532731376975169
Coada	0.505643340857788
CospStori	0.408577878103837
Cotsc	0.460496613995485
Coang	0.521444695259594
Cotas	0.521444695259594
5_11_15_2	0.451467268623025
Copar	0.564334085778781
2_16_15_1	0.528216704288939
2_16_15_6	0.4627539503386
Cocol2	0.55530474040632
Cocln	0.584650112866817
HS	0.611738148984199
Cotsc	0.394736842105263
Cosmi	0.368421052631579
Comal	0.421052631578947
Coada	0.421052631578947
Cohoo	0.421052631578947
5_11_15_8	0.421052631578947
2_16_15_5	0.447368421052632
Coang	0.368421052631579
Cotas	0.368421052631579
Copar	0.421052631578947
Covei	0.421052631578947
CospStori	0.342105263157895
2_16_15_4	0.473684210526316
2_16_15_3	0.368421052631579
5_11_15_3	0.421052631578947
5_11_15_4	0.421052631578947
Corod	0.263157894736842
Cocln	0.473684210526316
Cobcs	0.384615384615385
2_16_15_6	0.342105263157895
Cowai	0.394736842105263
CospZemel	0.289473684210526
CospTucha	0.315789473684211
Comjo3	0.289473684210526
Cocol2	0.421052631578947
5_11_15_2	0.394736842105263
5_11_15_6	0.447368421052632
Cobec	0.421052631578947
ComasB	0.289473684210526
Cobcs2	0.315789473684211
2_16_15_1	0.473684210526316
Coexi4	0.394736842105263
2_16_15_8	0.368421052631579
5_11_15_7	0.421052631578947
HS	0.473684210526316
Cohar	0.315789473684211
CospAplar	0.5
CospStori	0.364406779661017
Cobcs	0.38135593220339
Corod	0.322033898305085
Cobcs2	0.423728813559322
CospZemel	0.364406779661017
2_16_15_4	0.466101694915254
Comjo3	0.389830508474576
Cocol2	0.423728813559322
2_16_15_8	0.38135593220339
5_11_15_7	0.466101694915254
2_16_15_3	0.372881355932203
Cohar	0.372881355932203
Coexi4	0.38135593220339
Covei	0.423728813559322
Coada	0.440677966101695
Cotsc	0.449152542372881
CospTucha	0.423728813559322
5_11_15_8	0.440677966101695
Coang	0.406779661016949
Cotas	0.406779661016949
5_11_15_2	0.423728813559322
2_16_15_5	0.440677966101695
5_11_15_3	0.398305084745763
5_11_15_4	0.372881355932203
ComasB	0.457627118644068
2_16_15_6	0.406779661016949
2_16_15_1	0.457627118644068
Cohoo	0.372881355932203
Cosmi	0.432203389830508
Comal	0.423728813559322
5_11_15_6	0.415254237288136
Cowai	0.423728813559322
Cobec	0.440677966101695
CospAplar	0.491525423728814
Cocln	0.483050847457627
Copar	0.466101694915254
HS	0.5
Corod	0.325581395348837
[truncated: 8,990 more rows]
