# Supplementary material for: Stochasticity, determinism, and contingency shape genome evolution of endosymbiotic bacteria
Source: Nat Commun. 2024 May 29;15:4571. doi: 10.1038/s41467-024-48784-2 (PMC11137140; doi:10.1038/s41467-024-48784-2)
Supplement: Supplementary file 4 — Source Data [file 41467_2024_48784_MOESM4_ESM.zip › FigureSourceData/FigureS6_SourceData/GC_First.csv]

Taxon	GC
Cohar	0.581632653061224
ComasB	0.599683544303797
2_16_15_8	0.593004769475358
Corod	0.587774294670846
Covei	0.600953895071542
Comjo3	0.589825119236884
CospStori	0.594976452119309
Cohoo	0.582539682539683
CospZemel	0.599364069952305
Cobec	0.597774244833068
Coexi4	0.594594594594595
Cobcs	0.605723370429253
Cosmi	0.615262321144674
2_16_15_6	0.591414944356121
5_11_15_6	0.618441971383148
Cobcs2	0.605723370429253
2_16_15_5	0.615262321144674
5_11_15_2	0.6120826709062
CospTucha	0.597774244833068
Copar	0.610492845786963
2_16_15_3	0.596825396825397
2_16_15_4	0.605723370429253
5_11_15_7	0.615384615384615
Cowai	0.620094191522763
5_11_15_8	0.608903020667727
CospAplar	0.607874015748031
5_11_15_3	0.6120826709062
5_11_15_4	0.610492845786963
Coada	0.613672496025437
Cocol2	0.618441971383148
Cotsc	0.635930047694754
2_16_15_1	0.621621621621622
Comal	0.618441971383148
Cocln	0.626391096979332
Coang	0.620031796502385
Cotas	0.620031796502385
HS	0.653418124006359
Cohar	0.593886462882096
Comjo3	0.610869565217391
CospZemel	0.615720524017467
Cobcs2	0.62800875273523
2_16_15_8	0.61925601750547
CospStori	0.633187772925764
Coada	0.64410480349345
Covei	0.628260869565217
Corod	0.610278372591006
CospTucha	0.639737991266376
5_11_15_2	0.641921397379913
2_16_15_3	0.637554585152838
Cobec	0.626637554585153
Cohoo	0.626637554585153
2_16_15_5	0.63519313304721
Cotsc	0.641921397379913
ComasB	0.640522875816993
5_11_15_3	0.646288209606987
5_11_15_4	0.648471615720524
5_11_15_8	0.64410480349345
Copar	0.654266958424508
Cobcs	0.631808278867102
CospAplar	0.641921397379913
5_11_15_6	0.657205240174673
2_16_15_6	0.62882096069869
2_16_15_1	0.657205240174673
Coexi4	0.637554585152838
Cosmi	0.650655021834061
5_11_15_7	0.65938864628821
2_16_15_4	0.663755458515284
Comal	0.652838427947598
Coang	0.663755458515284
Cotas	0.661572052401747
Cowai	0.650655021834061
Cocol2	0.665938864628821
Cocln	0.676855895196507
HS	0.683406113537118
CospZemel	0.576104746317512
Cohar	0.607553366174056
Coexi4	0.595081967213115
2_16_15_8	0.617021276595745
2_16_15_3	0.611475409836066
Corod	0.591803278688525
Covei	0.640983606557377
Cosmi	0.621931260229133
CospStori	0.60655737704918
Cohoo	0.608196721311475
Cobcs2	0.625204582651391
Cobec	0.637704918032787
Cobcs	0.626229508196721
Coada	0.636065573770492
5_11_15_2	0.625816993464052
5_11_15_6	0.637846655791191
2_16_15_5	0.618032786885246
CospAplar	0.629508196721312
Comjo3	0.618032786885246
CospTucha	0.639344262295082
2_16_15_6	0.626229508196721
Copar	0.640983606557377
Cotsc	0.631147540983607
2_16_15_4	0.610474631751228
5_11_15_4	0.645901639344262
5_11_15_3	0.662295081967213
5_11_15_7	0.642622950819672
Coang	0.645901639344262
Cotas	0.645901639344262
5_11_15_8	0.634426229508197
ComasB	0.631147540983607
Comal	0.649180327868852
Cocol2	0.636065573770492
2_16_15_1	0.640983606557377
Cowai	0.649180327868852
Cocln	0.657377049180328
HS	0.670491803278689
ComasB	0.590308370044053
Covei	0.638766519823789
2_16_15_8	0.608791208791209
Comjo3	0.60352422907489
Cohar	0.618942731277533
Cobcs2	0.614537444933921
CospZemel	0.592511013215859
Cobcs	0.63215859030837
2_16_15_3	0.629955947136564
5_11_15_8	0.649779735682819
Corod	0.601321585903084
CospStori	0.627753303964758
Coada	0.647577092511013
Cobec	0.636563876651982
Coexi4	0.643171806167401
Cotsc	0.643171806167401
5_11_15_2	0.621145374449339
5_11_15_3	0.623348017621145
5_11_15_4	0.638766519823789
Cosmi	0.647577092511013
2_16_15_6	0.618942731277533
5_11_15_6	0.66079295154185
Cowai	0.653421633554084
Cohoo	0.625550660792952
Copar	0.638766519823789
2_16_15_4	0.651982378854626
Cocol2	0.66079295154185
2_16_15_5	0.63956043956044
CospTucha	0.640176600441501
Coang	0.654185022026432
Cotas	0.651982378854626
2_16_15_1	0.66079295154185
5_11_15_7	0.664473684210526
CospAplar	0.662995594713656
Comal	0.669603524229075
Cocln	0.6784140969163
HS	0.691629955947137
CospStori	0.482632541133455
Cobcs2	0.488073394495413
Cobcs	0.465201465201465
2_16_15_8	0.482632541133455
CospZemel	0.476277372262774
ComasB	0.475763016157989
Cohar	0.491773308957952
2_16_15_4	0.46800731261426
5_11_15_2	0.506445672191529
2_16_15_5	0.498098859315589
Corod	0.471663619744059
Coexi4	0.496336996336996
2_16_15_3	0.502722323049002
2_16_15_6	0.486187845303867
Covei	0.5
Comjo3	0.489945155393053
5_11_15_3	0.497257769652651
5_11_15_4	0.501831501831502
5_11_15_8	0.519195612431444
Cohoo	0.510830324909747
Cotsc	0.512589928057554
Cosmi	0.497257769652651
Cowai	0.507299270072993
5_11_15_6	0.522851919561243
CospTucha	0.52007299270073
Copar	0.508226691042048
Cobec	0.531021897810219
5_11_15_7	0.521100917431193
Comal	0.546617915904936
CospAplar	0.519195612431444
Cocol2	0.524680073126143
Coang	0.52064631956912
Cotas	0.52064631956912
Coada	0.524344569288389
2_16_15_1	0.509090909090909
Cocln	0.532846715328467
HS	0.541133455210238
Corod	0.53781512605042
Cohar	0.546218487394958
2_16_15_3	0.587719298245614
5_11_15_8	0.579831932773109
CospZemel	0.588235294117647
Coexi4	0.612068965517241
Comjo3	0.579831932773109
CospStori	0.563025210084034
Cotsc	0.605042016806723
2_16_15_5	0.611570247933884
Cobcs	0.578512396694215
2_16_15_6	0.579831932773109
Cowai	0.554621848739496
Cohoo	0.583333333333333
2_16_15_4	0.588235294117647
Covei	0.613445378151261
Cosmi	0.613445378151261
5_11_15_2	0.630252100840336
Coada	0.621848739495798
Cobcs2	0.571428571428571
ComasB	0.579831932773109
2_16_15_8	0.613445378151261
CospAplar	0.588235294117647
2_16_15_1	0.605042016806723
Coang	0.621848739495798
Cotas	0.621848739495798
5_11_15_3	0.605263157894737
Comal	0.621848739495798
5_11_15_4	0.613445378151261
Cobec	0.596638655462185
5_11_15_6	0.621848739495798
CospTucha	0.612068965517241
Cocol2	0.638655462184874
Copar	0.596638655462185
5_11_15_7	0.647058823529412
Cocln	0.630252100840336
HS	0.65546218487395
2_16_15_8	0.468085106382979
5_11_15_7	0.553191489361702
Cosmi	0.51063829787234
Comjo3	0.531914893617021
Cotsc	0.541666666666667
Comal	0.531914893617021
CospTucha	0.51063829787234
Cohoo	0.51063829787234
Cocol2	0.531914893617021
Cobcs2	0.553191489361702
CospAplar	0.531914893617021
5_11_15_6	0.553191489361702
2_16_15_3	0.531914893617021
2_16_15_4	0.531914893617021
Coexi4	0.595744680851064
2_16_15_1	0.531914893617021
Cohar	0.553191489361702
CospZemel	0.553191489361702
Cobec	0.574468085106383
ComasB	0.531914893617021
Copar	0.531914893617021
Cobcs	0.51063829787234
5_11_15_3	0.531914893617021
5_11_15_4	0.531914893617021
5_11_15_8	0.553191489361702
2_16_15_5	0.574468085106383
Coang	0.574468085106383
Cotas	0.574468085106383
2_16_15_6	0.574468085106383
CospStori	0.553191489361702
Covei	0.553191489361702
5_11_15_2	0.531914893617021
Cowai	0.531914893617021
Cocln	0.531914893617021
Coada	0.553191489361702
Corod	0.51063829787234
HS	0.553191489361702
Corod	0.577656675749319
CospStori	0.554644808743169
Cobcs2	0.557377049180328
2_16_15_4	0.524590163934426
Covei	0.57103825136612
2_16_15_8	0.584699453551913
2_16_15_3	0.581967213114754
Cohar	0.551912568306011
CospZemel	0.573770491803279
Comjo3	0.562841530054645
Coexi4	0.572207084468665
ComasB	0.581967213114754
Cotsc	0.581967213114754
Cobcs	0.562841530054645
Cosmi	0.595628415300546
5_11_15_2	0.584699453551913
CospTucha	0.581967213114754
2_16_15_5	0.592896174863388
Coada	0.603825136612022
5_11_15_3	0.60655737704918
5_11_15_4	0.603825136612022
Cohoo	0.614754098360656
Coang	0.595628415300546
Cotas	0.598360655737705
Cocol2	0.60655737704918
2_16_15_6	0.590163934426229
5_11_15_6	0.601092896174863
5_11_15_7	0.595628415300546
5_11_15_8	0.590163934426229
Cowai	0.609289617486339
2_16_15_1	0.587431693989071
Copar	0.622950819672131
Cobec	0.614754098360656
CospAplar	0.614754098360656
Comal	0.617486338797814
Cocln	0.628415300546448
HS	0.636612021857924
Cohar	0.563432835820896
2_16_15_8	0.558457711442786
Comjo3	0.574626865671642
Cobcs2	0.574626865671642
CospStori	0.575342465753425
Covei	0.577114427860697
CospZemel	0.579601990049751
Corod	0.592039800995025
2_16_15_4	0.578358208955224
5_11_15_2	0.588308457711443
Cobcs	0.597014925373134
2_16_15_5	0.582089552238806
Cosmi	0.585820895522388
2_16_15_3	0.591304347826087
ComasB	0.579601990049751
Cotsc	0.592039800995025
CospTucha	0.587064676616915
5_11_15_3	0.584577114427861
5_11_15_4	0.586121437422553
Coexi4	0.590796019900497
2_16_15_6	0.590796019900497
Cobec	0.590796019900497
5_11_15_6	0.589330024813896
Comal	0.601990049751244
Cowai	0.584577114427861
Coada	0.598258706467662
Coang	0.600746268656716
Cotas	0.603233830845771
Cohoo	0.597014925373134
2_16_15_1	0.600746268656716
Copar	0.610696517412935
5_11_15_7	0.608208955223881
5_11_15_8	0.604218362282878
CospAplar	0.606965174129353
Cocol2	0.614427860696517
Cocln	0.615671641791045
HS	0.621890547263682
5_11_15_2	0.576158940397351
CospZemel	0.562913907284768
Cobcs	0.543046357615894
Cohar	0.516556291390728
Covei	0.56953642384106
CospStori	0.522875816993464
ComasB	0.582781456953642
Coang	0.562913907284768
Cotas	0.562913907284768
5_11_15_7	0.589403973509934
Cosmi	0.56953642384106
Coexi4	0.596026490066225
Cobcs2	0.529801324503311
Cowai	0.565789473684211
2_16_15_3	0.576158940397351
5_11_15_6	0.556291390728477
Comjo3	0.549668874172185
2_16_15_6	0.582781456953642
2_16_15_1	0.582781456953642
Cohoo	0.56953642384106
CospTucha	0.582781456953642
5_11_15_3	0.589403973509934
5_11_15_4	0.576158940397351
Cocol2	0.56953642384106
Cotsc	0.581699346405229
Coada	0.596026490066225
2_16_15_4	0.582781456953642
5_11_15_8	0.582781456953642
Cocln	0.596026490066225
CospAplar	0.582781456953642
Corod	0.56953642384106
Comal	0.589403973509934
2_16_15_8	0.549668874172185
Cobec	0.589403973509934
Copar	0.56953642384106
2_16_15_5	0.576158940397351
HS	0.609271523178808
2_16_15_8	0.570957095709571
CospZemel	0.581168831168831
CospStori	0.57190635451505
2_16_15_3	0.560260586319218
5_11_15_4	0.577922077922078
5_11_15_3	0.571428571428571
ComasB	0.574257425742574
2_16_15_4	0.562091503267974
Corod	0.559210526315789
Cobcs	0.559602649006622
Cosmi	0.569078947368421
2_16_15_6	0.564935064935065
5_11_15_8	0.594155844155844
Cohar	0.561688311688312
Covei	0.539473684210526
Cobcs2	0.56953642384106
Coada	0.592715231788079
2_16_15_5	0.565789473684211
Comjo3	0.569078947368421
Coexi4	0.559210526315789
Cotsc	0.57328990228013
5_11_15_6	0.579804560260586
Coang	0.561688311688312
Cotas	0.561688311688312
5_11_15_2	0.568181818181818
Cohoo	0.584967320261438
Cowai	0.594059405940594
Comal	0.587662337662338
CospTucha	0.574675324675325
CospAplar	0.581168831168831
Cocol2	0.574675324675325
Cobec	0.585526315789474
5_11_15_7	0.583606557377049
2_16_15_1	0.588235294117647
Cocln	0.590909090909091
Copar	0.589403973509934
HS	0.608552631578947
2_16_15_8	0.600870827285922
CospStori	0.60522496371553
Coexi4	0.629898403483309
Covei	0.641509433962264
Comjo3	0.607246376811594
CospZemel	0.619738751814224
Corod	0.613933236574746
5_11_15_2	0.622641509433962
Cobcs	0.630813953488372
Cobcs2	0.65021770682148
Cohar	0.625544267053701
2_16_15_3	0.625544267053701
Cosmi	0.62844702467344
ComasB	0.622093023255814
Cotsc	0.636627906976744
2_16_15_5	0.641509433962264
5_11_15_6	0.647314949201742
2_16_15_6	0.644412191582003
5_11_15_8	0.652173913043478
Cohoo	0.635703918722787
CospTucha	0.641509433962264
2_16_15_4	0.624092888243832
Cowai	0.642960812772134
2_16_15_1	0.661828737300435
Cocol2	0.654571843251089
Cobec	0.644412191582003
CospAplar	0.664244186046512
Copar	0.667634252539913
5_11_15_3	0.658925979680697
5_11_15_4	0.656023222060958
Coada	0.657474600870827
Coang	0.665701881331404
Cotas	0.664254703328509
5_11_15_7	0.676342525399129
Comal	0.664731494920174
Cocln	0.690856313497823
HS	0.705370101596517
2_16_15_8	0.478048780487805
CospZemel	0.482926829268293
Covei	0.51219512195122
Cobcs2	0.521951219512195
5_11_15_2	0.517073170731707
Corod	0.48780487804878
Cohoo	0.517073170731707
2_16_15_4	0.521951219512195
5_11_15_8	0.490291262135922
Cobcs	0.531707317073171
Cohar	0.478048780487805
CospStori	0.526829268292683
Comjo3	0.492682926829268
2_16_15_5	0.526829268292683
2_16_15_6	0.517073170731707
5_11_15_7	0.521951219512195
Coexi4	0.546341463414634
Cotsc	0.551219512195122
ComasB	0.507317073170732
Copar	0.51219512195122
Cowai	0.51219512195122
2_16_15_3	0.502439024390244
Coang	0.531707317073171
Cotas	0.531707317073171
Comal	0.51219512195122
5_11_15_3	0.521951219512195
5_11_15_4	0.51219512195122
Cosmi	0.517073170731707
CospTucha	0.541463414634146
Cocol2	0.531707317073171
2_16_15_1	0.546341463414634
5_11_15_6	0.536585365853659
CospAplar	0.551219512195122
Cobec	0.546341463414634
Coada	0.560975609756098
Cocln	0.531707317073171
HS	0.565853658536585
Cobcs2	0.570588235294118
Cohar	0.57536231884058
2_16_15_8	0.579178885630499
CospZemel	0.579626972740316
2_16_15_3	0.590711175616836
Corod	0.584527220630373
ComasB	0.586455331412104
Coexi4	0.593659942363112
Cosmi	0.596820809248555
CospStori	0.606017191977077
Cobcs	0.6
Cotsc	0.604617604617605
Comjo3	0.599419448476052
Cohoo	0.602898550724638
Covei	0.599423631123919
2_16_15_4	0.596541786743516
2_16_15_5	0.599118942731278
5_11_15_2	0.606936416184971
Cowai	0.602620087336245
2_16_15_6	0.61493411420205
5_11_15_8	0.605187319884726
5_11_15_3	0.617647058823529
5_11_15_4	0.629411764705882
Coang	0.61849710982659
Cotas	0.617052023121387
Cobec	0.622058823529412
Coada	0.61493411420205
5_11_15_7	0.635446685878963
CospTucha	0.621037463976945
5_11_15_6	0.636887608069164
Cocol2	0.623919308357349
2_16_15_1	0.611918604651163
CospAplar	0.618364418938307
Comal	0.634005763688761
Copar	0.646464646464647
Cocln	0.645533141210375
HS	0.654178674351585
CospZemel	0.618881118881119
Corod	0.607142857142857
2_16_15_8	0.578947368421053
CospStori	0.617543859649123
Cobcs2	0.617543859649123
2_16_15_5	0.621527777777778
Comjo3	0.615384615384615
Cosmi	0.607017543859649
Cotsc	0.621052631578947
2_16_15_4	0.624561403508772
5_11_15_2	0.631578947368421
5_11_15_8	0.617543859649123
ComasB	0.635087719298246
2_16_15_3	0.603508771929825
Cohoo	0.635087719298246
Cobec	0.63859649122807
CospTucha	0.624561403508772
Covei	0.621052631578947
Copar	0.624561403508772
5_11_15_7	0.628070175438596
5_11_15_3	0.631578947368421
5_11_15_4	0.635087719298246
Cohar	0.628070175438596
Cobcs	0.635087719298246
CospAplar	0.659649122807018
2_16_15_6	0.617543859649123
Coexi4	0.649122807017544
Cocol2	0.631578947368421
5_11_15_6	0.636363636363636
Comal	0.652631578947368
Cocln	0.645614035087719
Coang	0.636363636363636
Cotas	0.636678200692042
2_16_15_1	0.642105263157895
Cowai	0.643356643356643
Coada	0.645614035087719
HS	0.656140350877193
2_16_15_8	0.543650793650794
CospZemel	0.555555555555556
Covei	0.571428571428571
Comjo3	0.51984126984127
Coexi4	0.527777777777778
Corod	0.53968253968254
Cobcs	0.531746031746032
2_16_15_5	0.547619047619048
2_16_15_3	0.543650793650794
Cobcs2	0.547619047619048
2_16_15_4	0.567460317460317
Cohar	0.551587301587302
ComasB	0.535714285714286
5_11_15_2	0.555555555555556
CospStori	0.567460317460317
5_11_15_8	0.567460317460317
Cotsc	0.569721115537849
Cowai	0.579365079365079
Cosmi	0.567460317460317
Cobec	0.551587301587302
Cohoo	0.547619047619048
5_11_15_6	0.575396825396825
CospTucha	0.571428571428571
Coada	0.579365079365079
2_16_15_6	0.565737051792829
Coang	0.595238095238095
Cotas	0.595238095238095
Copar	0.587301587301587
2_16_15_1	0.571428571428571
5_11_15_4	0.563492063492063
CospAplar	0.595238095238095
5_11_15_3	0.575396825396825
5_11_15_7	0.583333333333333
Comal	0.575396825396825
Cocol2	0.587301587301587
Cocln	0.595238095238095
HS	0.607142857142857
Comjo3	0.577205882352941
CospZemel	0.543795620437956
Cohar	0.571691176470588
Cosmi	0.564338235294118
Cobcs2	0.577205882352941
2_16_15_8	0.562271062271062
Corod	0.564338235294118
Cobcs	0.572727272727273
2_16_15_4	0.590825688073395
ComasB	0.566176470588235
2_16_15_6	0.580882352941177
2_16_15_5	0.588235294117647
Covei	0.577205882352941
5_11_15_2	0.573770491803279
CospStori	0.570642201834862
2_16_15_3	0.590073529411765
Cowai	0.580586080586081
5_11_15_8	0.582720588235294
Cotsc	0.595588235294118
Cobec	0.585321100917431
Coexi4	0.588235294117647
2_16_15_1	0.577205882352941
Cohoo	0.573529411764706
5_11_15_6	0.597426470588235
Coang	0.581180811808118
Cotas	0.581180811808118
5_11_15_3	0.590073529411765
5_11_15_4	0.586397058823529
CospTucha	0.577981651376147
Coada	0.583025830258303
Cocol2	0.59375
CospAplar	0.597426470588235
Comal	0.604779411764706
5_11_15_7	0.597426470588235
Copar	0.597426470588235
Cocln	0.604779411764706
HS	0.619485294117647
Covei	0.563245823389022
Cobcs2	0.556085918854415
Corod	0.558472553699284
2_16_15_8	0.568019093078759
5_11_15_8	0.572792362768496
5_11_15_2	0.570405727923628
2_16_15_4	0.570405727923628
Cobcs	0.577565632458234
Cowai	0.575178997613365
Cohar	0.577565632458234
CospStori	0.563245823389022
CospZemel	0.56563245823389
Cosmi	0.575178997613365
2_16_15_5	0.572792362768496
Coada	0.572792362768496
Cobec	0.577565632458234
ComasB	0.568019093078759
Comjo3	0.570405727923628
5_11_15_6	0.589498806682578
Cotsc	0.572792362768496
Comal	0.570405727923628
2_16_15_6	0.572792362768496
Cocln	0.58472553699284
5_11_15_3	0.570405727923628
5_11_15_4	0.568019093078759
Coang	0.582338902147971
Cotas	0.58472553699284
Coexi4	0.572792362768496
CospAplar	0.570405727923628
2_16_15_1	0.579952267303103
2_16_15_3	0.575178997613365
Copar	0.579952267303103
CospTucha	0.58472553699284
5_11_15_7	0.582338902147971
HS	0.58472553699284
Cocol2	0.577565632458234
Cohoo	0.568019093078759
2_16_15_8	0.567723342939481
Comjo3	0.588317107093185
CospZemel	0.605555555555556
2_16_15_3	0.588642659279778
Cobcs2	0.583102493074792
Cobcs	0.60748959778086
Covei	0.616666666666667
CospStori	0.5875
Corod	0.602225312934631
Coexi4	0.594444444444444
5_11_15_2	0.620833333333333
2_16_15_6	0.607242339832869
Cohar	0.611650485436893
Cowai	0.621023513139696
Coada	0.622222222222222
ComasB	0.620833333333333
CospTucha	0.620833333333333
Cotsc	0.608333333333333
2_16_15_4	0.627777777777778
5_11_15_6	0.636615811373093
5_11_15_3	0.636111111111111
5_11_15_4	0.642559109874826
Coang	0.624434389140271
Cotas	0.622950819672131
5_11_15_8	0.629166666666667
Cosmi	0.636111111111111
2_16_15_5	0.625
Cohoo	0.643055555555556
CospAplar	0.647222222222222
Cobec	0.634722222222222
5_11_15_7	0.645833333333333
Comal	0.643550624133148
Copar	0.644444444444444
2_16_15_1	0.641168289290681
Cocol2	0.655555555555556
Cocln	0.6625
HS	0.673611111111111
5_11_15_2	0.586387434554974
Covei	0.549738219895288
Comjo3	0.539267015706806
ComasB	0.549738219895288
Cotsc	0.557788944723618
Coexi4	0.539267015706806
CospStori	0.591623036649215
CospZemel	0.539267015706806
Cobcs	0.56020942408377
Cobcs2	0.570680628272251
Corod	0.554973821989529
2_16_15_3	0.549738219895288
2_16_15_4	0.570680628272251
Cohoo	0.554973821989529
Cowai	0.557291666666667
CospTucha	0.570680628272251
2_16_15_5	0.575916230366492
5_11_15_6	0.570680628272251
Cosmi	0.56020942408377
Cohar	0.565445026178011
CospAplar	0.575916230366492
2_16_15_8	0.596858638743455
Comal	0.570680628272251
5_11_15_3	0.570680628272251
5_11_15_4	0.586387434554974
Copar	0.591623036649215
Cobec	0.581151832460733
Cocol2	0.586387434554974
2_16_15_6	0.575916230366492
2_16_15_1	0.586387434554974
Coada	0.575916230366492
5_11_15_7	0.586387434554974
Coang	0.575916230366492
Cotas	0.581151832460733
5_11_15_8	0.602094240837696
Cocln	0.602094240837696
HS	0.617801047120419
Cobcs2	0.620689655172414
CospStori	0.61271676300578
2_16_15_4	0.636363636363636
Coexi4	0.61271676300578
2_16_15_8	0.641618497109827
2_16_15_6	0.620689655172414
2_16_15_3	0.588888888888889
5_11_15_2	0.624277456647399
Corod	0.630057803468208
2_16_15_1	0.624277456647399
Cobcs	0.653179190751445
Cowai	0.635838150289017
5_11_15_8	0.653179190751445
CospZemel	0.61849710982659
ComasB	0.630057803468208
Cotsc	0.624277456647399
Cohoo	0.647398843930636
Cobec	0.630057803468208
Comjo3	0.624277456647399
Covei	0.61849710982659
Cosmi	0.630057803468208
2_16_15_5	0.624277456647399
5_11_15_7	0.658959537572254
Cocol2	0.630057803468208
Copar	0.630057803468208
Comal	0.658959537572254
Coang	0.664739884393064
Cotas	0.664739884393064
CospTucha	0.637931034482759
Cohar	0.624277456647399
CospAplar	0.653179190751445
5_11_15_3	0.641618497109827
5_11_15_4	0.635838150289017
Cocln	0.664739884393064
5_11_15_6	0.647398843930636
HS	0.664739884393064
Coada	0.641618497109827
CospZemel	0.598337950138504
CospStori	0.595567867036011
Cobcs2	0.592797783933518
2_16_15_4	0.587257617728532
2_16_15_8	0.56786703601108
Corod	0.60387811634349
Comjo3	0.603825136612022
Cobcs	0.606648199445983
Covei	0.637119113573407
2_16_15_5	0.609418282548476
Cohar	0.60387811634349
Cotsc	0.631578947368421
2_16_15_6	0.635359116022099
Cosmi	0.636118598382749
5_11_15_3	0.623955431754875
5_11_15_4	0.619565217391304
5_11_15_2	0.628808864265928
5_11_15_7	0.656509695290859
Comal	0.637119113573407
2_16_15_3	0.617728531855956
5_11_15_8	0.626038781163435
ComasB	0.614958448753463
2_16_15_1	0.634349030470914
CospTucha	0.635616438356164
Coexi4	0.614958448753463
Cohoo	0.631578947368421
Coada	0.642651296829971
Coang	0.6398891966759
Cotas	0.642659279778393
Cobec	0.628808864265928
5_11_15_6	0.64819944598338
Copar	0.636363636363636
CospAplar	0.640883977900553
Cocol2	0.634349030470914
Cowai	0.645429362880886
Cocln	0.661157024793388
HS	0.673130193905817
Covei	0.574468085106383
2_16_15_8	0.566371681415929
CospStori	0.557522123893805
ComasB	0.557522123893805
Comjo3	0.566371681415929
2_16_15_3	0.588495575221239
Coexi4	0.588495575221239
2_16_15_4	0.588495575221239
Corod	0.570796460176991
2_16_15_6	0.592920353982301
Cobec	0.601769911504425
CospTucha	0.575221238938053
Cotsc	0.601769911504425
CospAplar	0.606194690265487
5_11_15_3	0.588495575221239
5_11_15_4	0.592920353982301
Cobcs2	0.575221238938053
5_11_15_2	0.597345132743363
Cobcs	0.592920353982301
5_11_15_6	0.597345132743363
5_11_15_7	0.606194690265487
Cohar	0.601769911504425
Cocol2	0.604255319148936
Cosmi	0.597345132743363
CospZemel	0.60352422907489
Coada	0.610619469026549
Copar	0.597345132743363
Comal	0.606194690265487
Cowai	0.597345132743363
Cohoo	0.588495575221239
2_16_15_5	0.63677130044843
5_11_15_8	0.606194690265487
Coang	0.628318584070796
Cotas	0.628318584070796
Cocln	0.623893805309734
2_16_15_1	0.606194690265487
HS	0.632743362831858
Cobcs	0.541916167664671
2_16_15_3	0.550898203592814
Comjo3	0.541916167664671
Cobcs2	0.565868263473054
Corod	0.538922155688623
2_16_15_8	0.550898203592814
2_16_15_4	0.577844311377245
Covei	0.562874251497006
5_11_15_2	0.562874251497006
2_16_15_5	0.562874251497006
CospTucha	0.568862275449102
CospZemel	0.544910179640719
Cohar	0.553892215568862
Coada	0.574850299401198
Cowai	0.55688622754491
Coexi4	0.55688622754491
2_16_15_6	0.562874251497006
CospStori	0.553892215568862
ComasB	0.562874251497006
Cobec	0.568862275449102
Cotsc	0.562874251497006
5_11_15_3	0.565868263473054
5_11_15_4	0.562874251497006
Coang	0.589820359281437
Cotas	0.589820359281437
Cosmi	0.567164179104478
5_11_15_8	0.574850299401198
Cocol2	0.589820359281437
CospAplar	0.583832335329341
5_11_15_6	0.568862275449102
5_11_15_7	0.586826347305389
Cohoo	0.568862275449102
2_16_15_1	0.598802395209581
Comal	0.586826347305389
Copar	0.580838323353293
Cocln	0.589820359281437
HS	0.598802395209581
Cotsc	0.61139896373057
CospZemel	0.595854922279793
Comjo3	0.574257425742574
CospStori	0.585492227979275
Cobcs	0.601036269430052
2_16_15_8	0.580310880829015
Coexi4	0.61139896373057
2_16_15_4	0.601036269430052
Cohar	0.61139896373057
Covei	0.61139896373057
Cohoo	0.606217616580311
2_16_15_6	0.621761658031088
2_16_15_3	0.652849740932642
CospTucha	0.616580310880829
Cobec	0.601036269430052
CospAplar	0.632124352331606
Coada	0.621761658031088
2_16_15_5	0.61139896373057
5_11_15_3	0.616580310880829
Corod	0.616580310880829
5_11_15_2	0.626943005181347
ComasB	0.606217616580311
Cobcs2	0.616580310880829
5_11_15_7	0.621761658031088
5_11_15_4	0.61139896373057
Cocol2	0.642487046632124
Cosmi	0.632124352331606
Cowai	0.626943005181347
5_11_15_8	0.616580310880829
Comal	0.647668393782383
5_11_15_6	0.621761658031088
2_16_15_1	0.637305699481865
Copar	0.637305699481865
HS	0.663212435233161
Cocln	0.642487046632124
Coang	0.642487046632124
Cotas	0.642487046632124
Comjo3	0.588235294117647
ComasB	0.663865546218487
Cosmi	0.638655462184874
2_16_15_8	0.613445378151261
Cobcs	0.596638655462185
Coexi4	0.638655462184874
Corod	0.630252100840336
Cowai	0.663865546218487
CospStori	0.630252100840336
2_16_15_5	0.672268907563025
Cobcs2	0.647058823529412
2_16_15_3	0.672268907563025
2_16_15_6	0.663865546218487
Cohar	0.630252100840336
CospZemel	0.636363636363636
Cobec	0.672268907563025
CospTucha	0.680672268907563
Covei	0.705882352941177
5_11_15_3	0.689075630252101
5_11_15_4	0.672268907563025
2_16_15_4	0.65546218487395
Cohoo	0.697478991596639
5_11_15_8	0.680672268907563
Coang	0.65546218487395
Cotas	0.65546218487395
Coada	0.663865546218487
5_11_15_2	0.680672268907563
CospAplar	0.697478991596639
Cotsc	0.680672268907563
5_11_15_6	0.672268907563025
Comal	0.697478991596639
5_11_15_7	0.680672268907563
2_16_15_1	0.689075630252101
Copar	0.680672268907563
Cocol2	0.714285714285714
Cocln	0.689075630252101
HS	0.722689075630252
Covei	0.578947368421053
Cobcs2	0.568421052631579
Cohar	0.6
CospTucha	0.557894736842105
Corod	0.557894736842105
Comjo3	0.557894736842105
ComasB	0.6
2_16_15_8	0.6
2_16_15_6	0.578947368421053
2_16_15_3	0.578947368421053
2_16_15_4	0.631578947368421
5_11_15_2	0.589473684210526
Cobcs	0.610526315789474
Cohoo	0.6
5_11_15_7	0.642105263157895
Cotsc	0.610526315789474
CospZemel	0.578947368421053
CospStori	0.6
Copar	0.621052631578947
Cowai	0.578947368421053
5_11_15_3	0.6
5_11_15_4	0.6
Coang	0.621052631578947
Cotas	0.621052631578947
Coada	0.621052631578947
2_16_15_5	0.642105263157895
Cosmi	0.6
2_16_15_1	0.642105263157895
5_11_15_8	0.642105263157895
Comal	0.631578947368421
Coexi4	0.610526315789474
5_11_15_6	0.652631578947368
HS	0.663157894736842
Cobec	0.631578947368421
Cocln	0.642105263157895
CospAplar	0.631578947368421
Cocol2	0.6
2_16_15_4	0.564516129032258
Cobcs	0.556451612903226
Corod	0.57258064516129
CospZemel	0.564516129032258
2_16_15_8	0.57258064516129
Cohoo	0.564516129032258
Cosmi	0.596774193548387
5_11_15_8	0.548387096774194
2_16_15_6	0.588709677419355
5_11_15_7	0.580645161290323
Coexi4	0.588709677419355
5_11_15_3	0.596774193548387
5_11_15_4	0.580645161290323
Coada	0.588709677419355
2_16_15_3	0.588709677419355
Comal	0.596774193548387
Cowai	0.580645161290323
Cobcs2	0.580645161290323
Comjo3	0.596774193548387
Cotsc	0.57258064516129
Cobec	0.596774193548387
Cocln	0.57258064516129
CospTucha	0.564516129032258
CospAplar	0.580645161290323
2_16_15_5	0.596774193548387
Cohar	0.564516129032258
Cocol2	0.580645161290323
5_11_15_6	0.580645161290323
Covei	0.596774193548387
CospStori	0.580645161290323
Coang	0.588709677419355
Cotas	0.588709677419355
2_16_15_1	0.596774193548387
Copar	0.596774193548387
ComasB	0.580645161290323
5_11_15_2	0.596774193548387
HS	0.596774193548387
CospZemel	0.583333333333333
Comjo3	0.628205128205128
Cobcs2	0.628205128205128
5_11_15_7	0.615384615384615
Cohar	0.647435897435897
Corod	0.628205128205128
Covei	0.634615384615385
Comal	0.621794871794872
ComasB	0.583333333333333
CospTucha	0.628205128205128
Cohoo	0.628205128205128
CospStori	0.634615384615385
2_16_15_8	0.647435897435897
5_11_15_2	0.653846153846154
2_16_15_3	0.615384615384615
2_16_15_5	0.647435897435897
5_11_15_8	0.615384615384615
Cobcs	0.621794871794872
2_16_15_4	0.628205128205128
Copar	0.641025641025641
Coexi4	0.641025641025641
CospAplar	0.628205128205128
Coada	0.621794871794872
Cowai	0.641025641025641
Cotsc	0.634615384615385
2_16_15_1	0.653846153846154
2_16_15_6	0.641025641025641
5_11_15_4	0.628205128205128
Cosmi	0.634615384615385
Cocol2	0.641025641025641
Coang	0.621794871794872
Cotas	0.621794871794872
5_11_15_3	0.647435897435897
Cocln	0.66025641025641
Cobec	0.647435897435897
5_11_15_6	0.673076923076923
HS	0.66025641025641
CospStori	0.59058487874465
Cobcs	0.589158345221113
2_16_15_3	0.587731811697575
Cotsc	0.594594594594595
Corod	0.592857142857143
Cobcs2	0.59601706970128
Comjo3	0.592011412268188
2_16_15_8	0.593437945791726
CospZemel	0.593437945791726
5_11_15_2	0.594864479315264
Covei	0.600570613409415
Coada	0.599144079885877
Cosmi	0.609129814550642
2_16_15_4	0.587731811697575
Cobec	0.596291012838802
ComasB	0.600570613409415
Coexi4	0.5997150997151
5_11_15_3	0.596291012838802
5_11_15_4	0.600570613409415
2_16_15_6	0.594864479315264
CospTucha	0.604850213980029
Cohar	0.61055634807418
2_16_15_5	0.600570613409415
5_11_15_8	0.59771754636234
Cowai	0.603423680456491
CospAplar	0.603423680456491
Coang	0.607703281027104
Cotas	0.606276747503566
5_11_15_7	0.614835948644793
Cohoo	0.606276747503566
2_16_15_1	0.606276747503566
Cocol2	0.619115549215407
Comal	0.607703281027104
Cocln	0.616262482168331
5_11_15_6	0.609129814550642
Copar	0.613409415121255
HS	0.620542082738944
Corod	0.631067961165049
5_11_15_6	0.640776699029126
Cobcs2	0.640776699029126
CospZemel	0.611650485436893
Cobcs	0.621359223300971
5_11_15_8	0.650485436893204
5_11_15_7	0.640776699029126
2_16_15_8	0.611650485436893
Coang	0.640776699029126
Cotas	0.640776699029126
CospStori	0.640776699029126
2_16_15_6	0.601941747572815
5_11_15_2	0.631067961165049
Covei	0.631067961165049
Cobec	0.631067961165049
ComasB	0.650485436893204
Comjo3	0.621359223300971
CospAplar	0.640776699029126
Cocln	0.631067961165049
Cotsc	0.621359223300971
CospTucha	0.621359223300971
Cosmi	0.640776699029126
Copar	0.650485436893204
Comal	0.640776699029126
5_11_15_3	0.640776699029126
5_11_15_4	0.631067961165049
2_16_15_3	0.611650485436893
Cocol2	0.640776699029126
Cohoo	0.631067961165049
Cowai	0.631067961165049
Coexi4	0.621359223300971
2_16_15_1	0.650485436893204
2_16_15_4	0.650485436893204
2_16_15_5	0.640776699029126
Coada	0.631067961165049
Cohar	0.631067961165049
HS	0.650485436893204
Cobcs	0.578947368421053
2_16_15_8	0.535885167464115
ComasB	0.554502369668246
Corod	0.564593301435407
Comjo3	0.550239234449761
Cohar	0.574162679425837
Cobcs2	0.564593301435407
CospTucha	0.583732057416268
CospZemel	0.54066985645933
2_16_15_3	0.583732057416268
CospStori	0.578947368421053
5_11_15_2	0.593301435406699
2_16_15_4	0.588516746411483
2_16_15_6	0.585714285714286
Covei	0.598086124401914
2_16_15_1	0.588516746411483
Coexi4	0.578947368421053
Cosmi	0.593301435406699
2_16_15_5	0.578947368421053
5_11_15_8	0.588516746411483
Cohoo	0.583732057416268
Coada	0.598086124401914
CospAplar	0.61244019138756
Cowai	0.602870813397129
Cotsc	0.61244019138756
5_11_15_6	0.607655502392344
Comal	0.61244019138756
5_11_15_3	0.602870813397129
5_11_15_4	0.617224880382775
5_11_15_7	0.617224880382775
Cobec	0.61244019138756
Copar	0.61244019138756
Cocol2	0.62200956937799
Coang	0.607655502392344
Cotas	0.607655502392344
Cocln	0.626794258373206
HS	0.641148325358852
2_16_15_8	0.567164179104478
Cobcs	0.577114427860697
Comjo3	0.577114427860697
Covei	0.577114427860697
5_11_15_2	0.592039800995025
Cohar	0.587064676616915
2_16_15_3	0.567164179104478
Coada	0.63681592039801
ComasB	0.562189054726368
CospTucha	0.572139303482587
CospStori	0.597014925373134
Cobcs2	0.587064676616915
2_16_15_5	0.567164179104478
Cosmi	0.572139303482587
Cowai	0.587064676616915
2_16_15_6	0.601990049751244
Coang	0.577114427860697
Cotas	0.577114427860697
5_11_15_6	0.597014925373134
2_16_15_4	0.592039800995025
Cohoo	0.567164179104478
Cotsc	0.592039800995025
Corod	0.597014925373134
CospZemel	0.592039800995025
Cobec	0.592039800995025
5_11_15_3	0.621890547263682
5_11_15_4	0.597014925373134
Coexi4	0.621890547263682
5_11_15_8	0.587064676616915
5_11_15_7	0.616915422885572
Comal	0.601990049751244
Cocol2	0.601990049751244
CospAplar	0.63681592039801
2_16_15_1	0.601990049751244
Cocln	0.63681592039801
Copar	0.626865671641791
HS	0.63681592039801
Covei	0.51
2_16_15_3	0.54
Corod	0.49
CospTucha	0.56
Cohar	0.585858585858586
ComasB	0.56
5_11_15_8	0.55
Coexi4	0.52
CospStori	0.55
5_11_15_2	0.56
Cobcs	0.57
2_16_15_8	0.53
CospZemel	0.53
Cosmi	0.6
2_16_15_4	0.54
Comjo3	0.52
5_11_15_6	0.53
Cohoo	0.58
Cobcs2	0.57
Copar	0.56
Comal	0.56
Cotsc	0.57
Coang	0.59
Cotas	0.59
2_16_15_5	0.58
Cowai	0.57
5_11_15_7	0.6
Coada	0.58
5_11_15_3	0.58
5_11_15_4	0.57
Cobec	0.58
2_16_15_6	0.57
CospAplar	0.58
2_16_15_1	0.61
Cocol2	0.6
HS	0.63
Cocln	0.62
Cobcs2	0.608058608058608
Covei	0.608058608058608
2_16_15_8	0.597069597069597
Cotsc	0.611721611721612
CospZemel	0.600732600732601
CospStori	0.615384615384615
Coexi4	0.604395604395604
Cobcs	0.626373626373626
Comjo3	0.608058608058608
2_16_15_3	0.597069597069597
ComasB	0.586080586080586
Corod	0.604395604395604
5_11_15_3	0.621323529411765
5_11_15_4	0.613970588235294
Cohoo	0.611721611721612
CospTucha	0.622710622710623
2_16_15_5	0.626373626373626
2_16_15_6	0.604395604395604
5_11_15_6	0.604395604395604
Cohar	0.597069597069597
Coang	0.615384615384615
Cotas	0.619047619047619
Copar	0.615384615384615
2_16_15_4	0.611721611721612
5_11_15_2	0.597069597069597
5_11_15_8	0.619047619047619
Comal	0.615384615384615
Cosmi	0.615384615384615
Cowai	0.619047619047619
Cobec	0.604395604395604
Coada	0.610909090909091
CospAplar	0.604395604395604
5_11_15_7	0.615384615384615
2_16_15_1	0.622710622710623
Cocln	0.63003663003663
Cocol2	0.622710622710623
HS	0.633699633699634
Corod	0.532608695652174
2_16_15_5	0.510869565217391
Cohoo	0.532608695652174
Covei	0.510869565217391
CospStori	0.576086956521739
ComasB	0.532608695652174
5_11_15_4	0.521739130434783
5_11_15_3	0.510869565217391
CospTucha	0.532608695652174
5_11_15_8	0.510869565217391
Cobcs	0.532608695652174
2_16_15_6	0.532608695652174
CospZemel	0.554347826086957
5_11_15_2	0.521739130434783
5_11_15_6	0.543478260869565
Cohar	0.554347826086957
Cobec	0.554347826086957
Cosmi	0.532608695652174
2_16_15_4	0.554347826086957
Comjo3	0.521739130434783
2_16_15_8	0.543478260869565
Cocol2	0.576086956521739
Cobcs2	0.543478260869565
2_16_15_3	0.543478260869565
2_16_15_1	0.532608695652174
Cowai	0.565217391304348
Coang	0.565217391304348
Cotas	0.565217391304348
CospAplar	0.565217391304348
Comal	0.543478260869565
Coada	0.554347826086957
Coexi4	0.565217391304348
Copar	0.554347826086957
Cocln	0.565217391304348
5_11_15_7	0.576086956521739
HS	0.576086956521739
Cotsc	0.565217391304348
2_16_15_4	0.536363636363636
Coexi4	0.554545454545455
Cowai	0.563636363636364
CospStori	0.563636363636364
Covei	0.590909090909091
Cobec	0.609090909090909
CospTucha	0.572727272727273
2_16_15_3	0.563636363636364
Cobcs2	0.563636363636364
Comjo3	0.590909090909091
5_11_15_2	0.572727272727273
CospZemel	0.590909090909091
CospAplar	0.590909090909091
5_11_15_3	0.618181818181818
5_11_15_4	0.6
5_11_15_6	0.627272727272727
Cobcs	0.572727272727273
Cosmi	0.581818181818182
Comal	0.618181818181818
Corod	0.6
Coang	0.618181818181818
Cotas	0.627272727272727
Cohar	0.6
Coada	0.6
2_16_15_6	0.590909090909091
ComasB	0.618181818181818
5_11_15_8	0.627272727272727
2_16_15_5	0.572727272727273
2_16_15_8	0.581818181818182
5_11_15_7	0.627272727272727
Cotsc	0.636363636363636
Copar	0.618181818181818
Cocln	0.618181818181818
2_16_15_1	0.618181818181818
Cohoo	0.618181818181818
Cocol2	0.627272727272727
HS	0.636363636363636
Comjo3	0.573275862068966
Cobcs	0.586206896551724
CospStori	0.59051724137931
Cobcs2	0.59051724137931
2_16_15_4	0.571428571428571
2_16_15_8	0.577586206896552
Coada	0.577586206896552
Corod	0.59051724137931
5_11_15_2	0.581896551724138
2_16_15_6	0.577586206896552
Cotsc	0.603448275862069
2_16_15_3	0.586206896551724
5_11_15_8	0.599137931034483
CospZemel	0.581896551724138
5_11_15_4	0.577586206896552
Cosmi	0.59051724137931
Cohoo	0.599137931034483
CospTucha	0.581896551724138
ComasB	0.607758620689655
Coexi4	0.599137931034483
Covei	0.594827586206897
Cowai	0.586206896551724
5_11_15_3	0.581896551724138
5_11_15_7	0.603448275862069
CospAplar	0.599137931034483
Cobec	0.607758620689655
2_16_15_5	0.603448275862069
Cohar	0.603448275862069
Coang	0.599137931034483
Cotas	0.599137931034483
Cocol2	0.607758620689655
Copar	0.603448275862069
2_16_15_1	0.603448275862069
Comal	0.616379310344828
5_11_15_6	0.613733905579399
Cocln	0.607758620689655
HS	0.620689655172414
Cobec	0.573529411764706
Corod	0.551470588235294
CospStori	0.573529411764706
2_16_15_4	0.566176470588235
Comjo3	0.554744525547445
Covei	0.573529411764706
2_16_15_3	0.551470588235294
ComasB	0.551470588235294
2_16_15_8	0.566176470588235
5_11_15_3	0.580882352941177
5_11_15_4	0.595588235294118
CospTucha	0.558823529411765
2_16_15_5	0.580882352941177
5_11_15_2	0.595588235294118
Coada	0.591240875912409
Cohar	0.602941176470588
Coexi4	0.569343065693431
5_11_15_8	0.566176470588235
2_16_15_6	0.573529411764706
Cobcs	0.573529411764706
CospZemel	0.580882352941177
5_11_15_6	0.598540145985402
2_16_15_1	0.558823529411765
Cocol2	0.580882352941177
Cowai	0.595588235294118
Cobcs2	0.573529411764706
Cohoo	0.580882352941177
Comal	0.602941176470588
Cotsc	0.580882352941177
5_11_15_7	0.580882352941177
Copar	0.580882352941177
Cosmi	0.580882352941177
Cocln	0.588235294117647
Coang	0.588235294117647
Cotas	0.588235294117647
CospAplar	0.595588235294118
HS	0.595588235294118
Covei	0.587301587301587
5_11_15_2	0.584615384615385
2_16_15_4	0.6
5_11_15_8	0.584615384615385
Cobcs	0.640625
2_16_15_6	0.615384615384615
Cohoo	0.587301587301587
Cohar	0.553846153846154
Cosmi	0.553846153846154
CospStori	0.571428571428571
2_16_15_3	0.609375
Cotsc	0.553846153846154
Coexi4	0.634920634920635
Comjo3	0.555555555555556
Cobcs2	0.53125
5_11_15_6	0.651515151515151
2_16_15_5	0.587301587301587
5_11_15_3	0.587301587301587
5_11_15_4	0.606060606060606
ComasB	0.587301587301587
Cobec	0.555555555555556
2_16_15_8	0.571428571428571
Cocol2	0.630769230769231
Corod	0.571428571428571
CospTucha	0.606060606060606
Copar	0.571428571428571
Coang	0.619047619047619
Cotas	0.619047619047619
Cowai	0.609375
2_16_15_1	0.634920634920635
Cocln	0.619047619047619
CospAplar	0.603174603174603
Comal	0.634920634920635
CospZemel	0.603174603174603
5_11_15_7	0.650793650793651
Coada	0.634920634920635
HS	0.650793650793651
Covei	0.488372093023256
Cobcs	0.476190476190476
5_11_15_2	0.535714285714286
Cohar	0.5
2_16_15_8	0.476190476190476
2_16_15_4	0.523809523809524
Corod	0.468085106382979
Cobcs2	0.5
Coexi4	0.523255813953488
Cotsc	0.523809523809524
Coang	0.523809523809524
Cotas	0.523809523809524
Comjo3	0.511904761904762
Coada	0.511904761904762
2_16_15_6	0.488095238095238
ComasB	0.488095238095238
5_11_15_3	0.476190476190476
5_11_15_6	0.511904761904762
CospTucha	0.452380952380952
Cocol2	0.523809523809524
Cobec	0.535714285714286
CospStori	0.465116279069767
5_11_15_8	0.5
CospAplar	0.523809523809524
2_16_15_5	0.511904761904762
Cohoo	0.505376344086022
CospZemel	0.488095238095238
Copar	0.511904761904762
2_16_15_3	0.5
5_11_15_4	0.5
Comal	0.5
Cocln	0.5
Cowai	0.511904761904762
HS	0.511904761904762
5_11_15_7	0.511904761904762
2_16_15_1	0.511904761904762
Cosmi	0.511904761904762
2_16_15_8	0.557377049180328
ComasB	0.614754098360656
Cobcs	0.560975609756098
Coexi4	0.577235772357724
CospStori	0.569105691056911
2_16_15_4	0.585365853658537
Comjo3	0.536585365853659
Corod	0.581967213114754
2_16_15_6	0.569105691056911
2_16_15_3	0.569105691056911
Coada	0.59349593495935
Cosmi	0.552845528455285
CospZemel	0.569105691056911
5_11_15_2	0.544715447154472
5_11_15_8	0.59349593495935
CospTucha	0.552845528455285
Cotsc	0.552845528455285
Cohoo	0.577235772357724
CospAplar	0.59349593495935
Comal	0.560975609756098
2_16_15_5	0.560975609756098
Cowai	0.569105691056911
Covei	0.544715447154472
5_11_15_4	0.585365853658537
5_11_15_6	0.569105691056911
Cobec	0.552845528455285
Cocol2	0.59349593495935
5_11_15_3	0.585365853658537
2_16_15_1	0.569105691056911
Copar	0.577235772357724
Coang	0.59349593495935
Cotas	0.59349593495935
Cocln	0.585365853658537
HS	0.585365853658537
Cobcs2	0.552845528455285
Cohar	0.573770491803279
5_11_15_7	0.577235772357724
ComasB	0.519230769230769
Covei	0.5
5_11_15_2	0.509615384615385
Cohar	0.548076923076923
Cosmi	0.528846153846154
2_16_15_4	0.538461538461538
2_16_15_6	0.490384615384615
CospTucha	0.490384615384615
2_16_15_8	0.5
2_16_15_3	0.519230769230769
Comjo3	0.528846153846154
CospStori	0.538461538461538
CospZemel	0.490384615384615
Cobec	0.519230769230769
Cotsc	0.524271844660194
2_16_15_1	0.509615384615385
Corod	0.519230769230769
Cobcs	0.519230769230769
Coexi4	0.538461538461538
Cobcs2	0.519230769230769
Cowai	0.528846153846154
5_11_15_8	0.567307692307692
5_11_15_4	0.528846153846154
5_11_15_6	0.528846153846154
2_16_15_5	0.557692307692308
Coada	0.548076923076923
Coang	0.548076923076923
Cotas	0.548076923076923
Cocol2	0.548076923076923
Copar	0.557692307692308
Cohoo	0.538461538461538
Comal	0.557692307692308
5_11_15_3	0.548076923076923
5_11_15_7	0.557692307692308
CospAplar	0.548076923076923
Cocln	0.557692307692308
HS	0.567307692307692
Comjo3	0.497206703910615
2_16_15_8	0.53072625698324
CospZemel	0.480446927374302
Cobcs	0.547486033519553
2_16_15_4	0.513966480446927
CospTucha	0.508379888268156
5_11_15_2	0.497206703910615
Cohoo	0.536312849162011
CospStori	0.508379888268156
Corod	0.513966480446927
ComasB	0.519553072625698
Coada	0.553072625698324
Cohar	0.502793296089385
Coang	0.553072625698324
Cotas	0.547486033519553
Cowai	0.519553072625698
2_16_15_3	0.536312849162011
Cotsc	0.525139664804469
Covei	0.497206703910615
Cobcs2	0.525139664804469
2_16_15_1	0.548387096774194
5_11_15_6	0.547486033519553
5_11_15_7	0.541899441340782
5_11_15_8	0.541899441340782
Cocol2	0.53072625698324
5_11_15_3	0.547486033519553
5_11_15_4	0.525139664804469
Coexi4	0.541899441340782
CospAplar	0.541899441340782
2_16_15_5	0.536312849162011
Comal	0.558659217877095
Cobec	0.547486033519553
Cosmi	0.547486033519553
Cocln	0.558659217877095
2_16_15_6	0.553072625698324
Copar	0.541899441340782
HS	0.558659217877095
5_11_15_2	0.554455445544555
Comjo3	0.514851485148515
Cobcs2	0.554455445544555
2_16_15_3	0.544554455445545
Cotsc	0.554455445544555
Covei	0.524752475247525
2_16_15_5	0.564356435643564
Coada	0.574257425742574
Cobcs	0.544554455445545
5_11_15_6	0.574257425742574
Cosmi	0.564356435643564
2_16_15_8	0.544554455445545
5_11_15_8	0.584158415841584
Cohar	0.574257425742574
Coexi4	0.564356435643564
CospStori	0.574257425742574
Cohoo	0.564356435643564
CospZemel	0.564356435643564
Corod	0.524752475247525
ComasB	0.544554455445545
Cobec	0.584158415841584
5_11_15_3	0.584158415841584
Cowai	0.544554455445545
5_11_15_7	0.594059405940594
2_16_15_4	0.554455445544555
CospAplar	0.574257425742574
CospTucha	0.564356435643564
5_11_15_4	0.574257425742574
2_16_15_1	0.574257425742574
2_16_15_6	0.584158415841584
Cocol2	0.574257425742574
Copar	0.574257425742574
Cocln	0.594059405940594
Coang	0.574257425742574
Cotas	0.574257425742574
HS	0.594059405940594
Comal	0.594059405940594
2_16_15_8	0.5
CospStori	0.515384615384615
Corod	0.523076923076923
Cohoo	0.5
5_11_15_3	0.523076923076923
5_11_15_4	0.507692307692308
2_16_15_3	0.523076923076923
2_16_15_5	0.515384615384615
2_16_15_6	0.546153846153846
Cobcs2	0.538461538461538
CospZemel	0.523076923076923
Cobcs	0.523076923076923
5_11_15_2	0.546153846153846
Covei	0.546153846153846
Cosmi	0.507692307692308
Cohar	0.530769230769231
Comjo3	0.538461538461538
CospTucha	0.507692307692308
2_16_15_4	0.484615384615385
ComasB	0.523076923076923
Cowai	0.515384615384615
5_11_15_8	0.538461538461538
Cobec	0.553846153846154
Comal	0.538461538461538
Coada	0.553846153846154
Coexi4	0.546153846153846
Cotsc	0.538461538461538
Copar	0.546153846153846
5_11_15_6	0.530769230769231
Cocol2	0.530769230769231
2_16_15_1	0.515384615384615
Cocln	0.538461538461538
CospAplar	0.569230769230769
Coang	0.538461538461538
Cotas	0.538461538461538
5_11_15_7	0.553846153846154
HS	0.569230769230769
CospStori	0.570621468926554
Cobcs	0.576271186440678
2_16_15_8	0.604519774011299
2_16_15_4	0.570621468926554
Cobcs2	0.604519774011299
CospTucha	0.627118644067797
ComasB	0.587570621468927
Corod	0.576271186440678
Cohar	0.615819209039548
Covei	0.615819209039548
Coexi4	0.581920903954802
5_11_15_2	0.627118644067797
2_16_15_3	0.598870056497175
Cohoo	0.604519774011299
Comjo3	0.627118644067797
Cotsc	0.621468926553672
Cowai	0.615819209039548
Comal	0.632768361581921
Coada	0.615819209039548
CospZemel	0.604519774011299
5_11_15_8	0.608938547486033
5_11_15_3	0.638418079096045
Coang	0.655367231638418
Cotas	0.655367231638418
5_11_15_4	0.610169491525424
2_16_15_1	0.632768361581921
CospAplar	0.644067796610169
Cobec	0.644067796610169
2_16_15_5	0.632768361581921
5_11_15_7	0.649717514124294
Copar	0.644067796610169
5_11_15_6	0.632768361581921
Cosmi	0.627118644067797
2_16_15_6	0.615819209039548
Cocol2	0.638418079096045
Cocln	0.649717514124294
HS	0.666666666666667
Cobcs2	0.632478632478632
Cohar	0.641025641025641
Coexi4	0.641025641025641
Corod	0.658119658119658
CospZemel	0.675
5_11_15_8	0.689075630252101
2_16_15_8	0.623931623931624
2_16_15_4	0.64957264957265
Cotsc	0.632478632478632
Coada	0.623931623931624
Covei	0.64957264957265
CospTucha	0.64957264957265
5_11_15_2	0.666666666666667
Cosmi	0.663793103448276
2_16_15_3	0.658119658119658
Comjo3	0.666666666666667
Cobcs	0.666666666666667
2_16_15_1	0.64957264957265
CospStori	0.666666666666667
2_16_15_5	0.675213675213675
Cobec	0.641025641025641
Cowai	0.632478632478632
2_16_15_6	0.675213675213675
Coang	0.683760683760684
Cotas	0.692307692307692
ComasB	0.658119658119658
Cohoo	0.666666666666667
5_11_15_3	0.64957264957265
5_11_15_4	0.64957264957265
5_11_15_6	0.683760683760684
5_11_15_7	0.666666666666667
Copar	0.700854700854701
Cocln	0.700854700854701
Cocol2	0.675213675213675
Comal	0.683760683760684
CospAplar	0.683760683760684
HS	0.700854700854701
CospStori	0.572289156626506
Cobcs	0.580838323353293
Covei	0.572289156626506
Corod	0.572289156626506
2_16_15_3	0.572289156626506
Cobec	0.590361445783133
2_16_15_5	0.620481927710843
ComasB	0.598802395209581
5_11_15_2	0.590361445783133
Cosmi	0.608433734939759
Cobcs2	0.590361445783133
CospZemel	0.608433734939759
2_16_15_8	0.602409638554217
2_16_15_4	0.587878787878788
CospTucha	0.602409638554217
5_11_15_6	0.598802395209581
5_11_15_8	0.608433734939759
2_16_15_1	0.614457831325301
Cohar	0.602409638554217
Copar	0.608433734939759
Comal	0.596385542168675
Coada	0.578313253012048
Cotsc	0.596385542168675
Coexi4	0.602409638554217
Cowai	0.614457831325301
Comjo3	0.608433734939759
Cocln	0.620481927710843
Cohoo	0.608433734939759
5_11_15_7	0.614457831325301
2_16_15_6	0.614457831325301
CospAplar	0.598802395209581
5_11_15_4	0.608433734939759
Coang	0.614457831325301
Cotas	0.614457831325301
5_11_15_3	0.620481927710843
Cocol2	0.620481927710843
HS	0.632530120481928
2_16_15_8	0.566666666666667
5_11_15_2	0.491525423728814
Cohar	0.542372881355932
Cohoo	0.474576271186441
Cosmi	0.559322033898305
Comal	0.542372881355932
2_16_15_5	0.576271186440678
ComasB	0.508474576271186
Cobcs2	0.559322033898305
Coexi4	0.491525423728814
2_16_15_6	0.525423728813559
CospZemel	0.542372881355932
2_16_15_4	0.551724137931034
CospTucha	0.508474576271186
5_11_15_7	0.576271186440678
CospStori	0.559322033898305
Corod	0.529411764705882
Comjo3	0.508474576271186
5_11_15_8	0.573770491803279
5_11_15_4	0.491525423728814
2_16_15_1	0.525423728813559
Cowai	0.525423728813559
Cobcs	0.559322033898305
Coang	0.559322033898305
Cotas	0.559322033898305
Cocol2	0.542372881355932
5_11_15_6	0.559322033898305
CospAplar	0.610169491525424
Coada	0.559322033898305
5_11_15_3	0.559322033898305
Covei	0.542372881355932
2_16_15_3	0.546875
Cotsc	0.559322033898305
Cobec	0.576271186440678
HS	0.593220338983051
Cocln	0.593220338983051
Copar	0.576271186440678
Cobcs2	0.506944444444444
5_11_15_2	0.5625
2_16_15_8	0.590277777777778
Comjo3	0.569444444444444
Cobec	0.590277777777778
Covei	0.625
2_16_15_4	0.576388888888889
CospTucha	0.590277777777778
CospAplar	0.611111111111111
Cosmi	0.569444444444444
5_11_15_3	0.638888888888889
5_11_15_4	0.611111111111111
2_16_15_3	0.590277777777778
Cobcs	0.583333333333333
Cohoo	0.638888888888889
5_11_15_8	0.638888888888889
ComasB	0.590277777777778
Corod	0.583333333333333
2_16_15_6	0.611111111111111
CospStori	0.597222222222222
Coada	0.597222222222222
Cotsc	0.597222222222222
CospZemel	0.590277777777778
Coang	0.611111111111111
Cotas	0.611111111111111
Cowai	0.611111111111111
Cohar	0.611111111111111
Copar	0.631944444444444
Coexi4	0.618055555555556
2_16_15_5	0.604166666666667
5_11_15_7	0.641379310344828
Comal	0.638888888888889
Cocln	0.631944444444444
5_11_15_6	0.638888888888889
Cocol2	0.625
2_16_15_1	0.61744966442953
HS	0.652777777777778
CospZemel	0.514672686230248
Cobcs2	0.487695749440716
Corod	0.476190476190476
2_16_15_8	0.494356659142212
Covei	0.514672686230248
Comjo3	0.496613995485327
Coexi4	0.498871331828442
Cohoo	0.496613995485327
Cobec	0.496613995485327
2_16_15_3	0.519187358916479
2_16_15_5	0.505643340857788
ComasB	0.498871331828442
2_16_15_4	0.505643340857788
Cohar	0.494356659142212
5_11_15_8	0.507900677200903
Cowai	0.507900677200903
Comal	0.498871331828442
5_11_15_3	0.523702031602709
5_11_15_4	0.507900677200903
CospTucha	0.525842696629213
Cobcs	0.510204081632653
CospAplar	0.519187358916479
5_11_15_6	0.514672686230248
Cosmi	0.519187358916479
5_11_15_7	0.525959367945824
Coada	0.507900677200903
CospStori	0.519187358916479
Cotsc	0.523702031602709
Coang	0.507900677200903
Cotas	0.505643340857788
5_11_15_2	0.512415349887133
Copar	0.523702031602709
2_16_15_1	0.532731376975169
2_16_15_6	0.510158013544018
Cocol2	0.528216704288939
Cocln	0.530474040632054
HS	0.5372460496614
Cotsc	0.5
Cosmi	0.421052631578947
Comal	0.473684210526316
Coada	0.5
Cohoo	0.447368421052632
5_11_15_8	0.447368421052632
2_16_15_5	0.473684210526316
Coang	0.5
Cotas	0.5
Copar	0.473684210526316
Covei	0.526315789473684
CospStori	0.5
2_16_15_4	0.473684210526316
2_16_15_3	0.473684210526316
5_11_15_3	0.447368421052632
5_11_15_4	0.473684210526316
Corod	0.526315789473684
Cocln	0.552631578947368
Cobcs	0.487179487179487
2_16_15_6	0.526315789473684
Cowai	0.5
CospZemel	0.473684210526316
CospTucha	0.5
Comjo3	0.526315789473684
Cocol2	0.526315789473684
5_11_15_2	0.5
5_11_15_6	0.526315789473684
Cobec	0.5
ComasB	0.5
Cobcs2	0.5
2_16_15_1	0.5
Coexi4	0.5
2_16_15_8	0.5
5_11_15_7	0.526315789473684
HS	0.526315789473684
Cohar	0.5
CospAplar	0.526315789473684
CospStori	0.542372881355932
Cobcs	0.559322033898305
Corod	0.593220338983051
Cobcs2	0.593220338983051
CospZemel	0.601694915254237
2_16_15_4	0.567796610169492
Comjo3	0.584745762711864
Cocol2	0.61864406779661
2_16_15_8	0.584745762711864
5_11_15_7	0.601694915254237
2_16_15_3	0.567796610169492
Cohar	0.584745762711864
Coexi4	0.576271186440678
Covei	0.576271186440678
Coada	0.584745762711864
Cotsc	0.584745762711864
CospTucha	0.593220338983051
5_11_15_8	0.550847457627119
Coang	0.584745762711864
Cotas	0.584745762711864
5_11_15_2	0.576271186440678
2_16_15_5	0.584745762711864
5_11_15_3	0.61864406779661
5_11_15_4	0.61864406779661
ComasB	0.559322033898305
2_16_15_6	0.593220338983051
2_16_15_1	0.610169491525424
Cohoo	0.567796610169492
Cosmi	0.610169491525424
Comal	0.584745762711864
5_11_15_6	0.61864406779661
Cowai	0.610169491525424
Cobec	0.601694915254237
CospAplar	0.601694915254237
Cocln	0.610169491525424
Copar	0.593220338983051
HS	0.610169491525424
Corod	0.558139534883721
[truncated: 8,990 more rows]
