# Supplementary material for: Stochasticity, determinism, and contingency shape genome evolution of endosymbiotic bacteria
Source: Nat Commun. 2024 May 29;15:4571. doi: 10.1038/s41467-024-48784-2 (PMC11137140; doi:10.1038/s41467-024-48784-2)
Supplement: Supplementary file 4 — Source Data [file 41467_2024_48784_MOESM4_ESM.zip › FigureSourceData/FigureS6_SourceData/GC_Second.csv]

Taxon	GC
Cohar	0.402044293015332
ComasB	0.39873417721519
2_16_15_8	0.406995230524642
Corod	0.407523510971787
Covei	0.405405405405405
Comjo3	0.405405405405405
CospStori	0.395604395604396
Cohoo	0.40952380952381
CospZemel	0.408585055643879
Cobec	0.405405405405405
Coexi4	0.400635930047695
Cobcs	0.411764705882353
Cosmi	0.411764705882353
2_16_15_6	0.399046104928458
5_11_15_6	0.408585055643879
Cobcs2	0.414944356120827
2_16_15_5	0.406995230524642
5_11_15_2	0.410174880763116
CospTucha	0.41335453100159
Copar	0.411764705882353
2_16_15_3	0.412698412698413
2_16_15_4	0.408585055643879
5_11_15_7	0.422291993720565
Cowai	0.417582417582418
5_11_15_8	0.406995230524642
CospAplar	0.4
5_11_15_3	0.414944356120827
5_11_15_4	0.411764705882353
Coada	0.415605095541401
Cocol2	0.410174880763116
Cotsc	0.4181240063593
2_16_15_1	0.41335453100159
Comal	0.410174880763116
Cocln	0.421303656597774
Coang	0.414944356120827
Cotas	0.414944356120827
HS	0.421303656597774
Cohar	0.40174672489083
Comjo3	0.378260869565217
CospZemel	0.382096069868996
Cobcs2	0.382932166301969
2_16_15_8	0.393873085339168
CospStori	0.393013100436681
Coada	0.410480349344978
Covei	0.408695652173913
Corod	0.396145610278373
CospTucha	0.399563318777293
5_11_15_2	0.408296943231441
2_16_15_3	0.395196506550218
Cobec	0.395196506550218
Cohoo	0.393013100436681
2_16_15_5	0.401287553648069
Cotsc	0.403930131004367
ComasB	0.40958605664488
5_11_15_3	0.395196506550218
5_11_15_4	0.408296943231441
5_11_15_8	0.417030567685589
Copar	0.393873085339168
Cobcs	0.418300653594771
CospAplar	0.406113537117904
5_11_15_6	0.403930131004367
2_16_15_6	0.40174672489083
2_16_15_1	0.399563318777293
Coexi4	0.417030567685589
Cosmi	0.40174672489083
5_11_15_7	0.406113537117904
2_16_15_4	0.395196506550218
Comal	0.40174672489083
Coang	0.40174672489083
Cotas	0.403930131004367
Cowai	0.410480349344978
Cocol2	0.406113537117904
Cocln	0.408296943231441
HS	0.414847161572052
CospZemel	0.39607201309329
Cohar	0.405582922824302
Coexi4	0.40327868852459
2_16_15_8	0.397708674304419
2_16_15_3	0.40327868852459
Corod	0.390163934426229
Covei	0.401639344262295
Cosmi	0.397708674304419
CospStori	0.391803278688525
Cohoo	0.391803278688525
Cobcs2	0.39443535188216
Cobec	0.398360655737705
Cobcs	0.411475409836066
Coada	0.40327868852459
5_11_15_2	0.405228758169935
5_11_15_6	0.391517128874388
2_16_15_5	0.401639344262295
CospAplar	0.409836065573771
Comjo3	0.39672131147541
CospTucha	0.39344262295082
2_16_15_6	0.4
Copar	0.398360655737705
Cotsc	0.395081967213115
2_16_15_4	0.412438625204583
5_11_15_4	0.4
5_11_15_3	0.398360655737705
5_11_15_7	0.404918032786885
Coang	0.40655737704918
Cotas	0.404918032786885
5_11_15_8	0.404918032786885
ComasB	0.4
Comal	0.408196721311475
Cocol2	0.404918032786885
2_16_15_1	0.409836065573771
Cowai	0.414754098360656
Cocln	0.413114754098361
HS	0.414754098360656
ComasB	0.398678414096916
Covei	0.420704845814978
2_16_15_8	0.408791208791209
Comjo3	0.427312775330396
Cohar	0.422907488986784
Cobcs2	0.42511013215859
CospZemel	0.42511013215859
Cobcs	0.449339207048458
2_16_15_3	0.436123348017621
5_11_15_8	0.444933920704846
Corod	0.427312775330396
CospStori	0.429515418502203
Coada	0.429515418502203
Cobec	0.438325991189427
Coexi4	0.418502202643172
Cotsc	0.420704845814978
5_11_15_2	0.422907488986784
5_11_15_3	0.42511013215859
5_11_15_4	0.42511013215859
Cosmi	0.433920704845815
2_16_15_6	0.429515418502203
5_11_15_6	0.427312775330396
Cowai	0.417218543046358
Cohoo	0.438325991189427
Copar	0.444933920704846
2_16_15_4	0.433920704845815
Cocol2	0.436123348017621
2_16_15_5	0.428571428571429
CospTucha	0.439293598233996
Coang	0.44273127753304
Cotas	0.44273127753304
2_16_15_1	0.431718061674009
5_11_15_7	0.445175438596491
CospAplar	0.447136563876652
Comal	0.427312775330396
Cocln	0.444933920704846
HS	0.451541850220264
CospStori	0.351005484460695
Cobcs2	0.352293577981651
Cobcs	0.36996336996337
2_16_15_8	0.363802559414991
CospZemel	0.35948905109489
ComasB	0.364452423698384
Cohar	0.372943327239488
2_16_15_4	0.380255941499086
5_11_15_2	0.379373848987109
2_16_15_5	0.388994307400379
Corod	0.363802559414991
Coexi4	0.357142857142857
2_16_15_3	0.38475499092559
2_16_15_6	0.360957642725599
Covei	0.379061371841155
Comjo3	0.354661791590494
5_11_15_3	0.383912248628885
5_11_15_4	0.366300366300366
5_11_15_8	0.374771480804388
Cohoo	0.375451263537906
Cotsc	0.388489208633094
Cosmi	0.36563071297989
Cowai	0.35948905109489
5_11_15_6	0.380255941499086
CospTucha	0.37956204379562
Copar	0.378427787934186
Cobec	0.377737226277372
5_11_15_7	0.374311926605505
Comal	0.374771480804388
CospAplar	0.371115173674589
Cocol2	0.382084095063985
Coang	0.385996409335727
Cotas	0.385996409335727
Coada	0.380149812734082
2_16_15_1	0.383636363636364
Cocln	0.388686131386861
HS	0.391224862888483
Corod	0.378151260504202
Cohar	0.378151260504202
2_16_15_3	0.368421052631579
5_11_15_8	0.403361344537815
CospZemel	0.319327731092437
Coexi4	0.362068965517241
Comjo3	0.369747899159664
CospStori	0.38655462184874
Cotsc	0.369747899159664
2_16_15_5	0.388429752066116
Cobcs	0.396694214876033
2_16_15_6	0.394957983193277
Cowai	0.38655462184874
Cohoo	0.358333333333333
2_16_15_4	0.394957983193277
Covei	0.403361344537815
Cosmi	0.411764705882353
5_11_15_2	0.38655462184874
Coada	0.38655462184874
Cobcs2	0.38655462184874
ComasB	0.361344537815126
2_16_15_8	0.361344537815126
CospAplar	0.378151260504202
2_16_15_1	0.403361344537815
Coang	0.369747899159664
Cotas	0.369747899159664
5_11_15_3	0.37719298245614
Comal	0.411764705882353
5_11_15_4	0.394957983193277
Cobec	0.394957983193277
5_11_15_6	0.411764705882353
CospTucha	0.379310344827586
Cocol2	0.411764705882353
Copar	0.411764705882353
5_11_15_7	0.411764705882353
Cocln	0.411764705882353
HS	0.411764705882353
2_16_15_8	0.617021276595745
5_11_15_7	0.595744680851064
Cosmi	0.617021276595745
Comjo3	0.531914893617021
Cotsc	0.520833333333333
Comal	0.553191489361702
CospTucha	0.531914893617021
Cohoo	0.574468085106383
Cocol2	0.553191489361702
Cobcs2	0.595744680851064
CospAplar	0.574468085106383
5_11_15_6	0.531914893617021
2_16_15_3	0.51063829787234
2_16_15_4	0.553191489361702
Coexi4	0.553191489361702
2_16_15_1	0.595744680851064
Cohar	0.531914893617021
CospZemel	0.553191489361702
Cobec	0.553191489361702
ComasB	0.553191489361702
Copar	0.574468085106383
Cobcs	0.574468085106383
5_11_15_3	0.574468085106383
5_11_15_4	0.574468085106383
5_11_15_8	0.574468085106383
2_16_15_5	0.574468085106383
Coang	0.574468085106383
Cotas	0.574468085106383
2_16_15_6	0.553191489361702
CospStori	0.553191489361702
Covei	0.574468085106383
5_11_15_2	0.574468085106383
Cowai	0.595744680851064
Cocln	0.574468085106383
Coada	0.553191489361702
Corod	0.553191489361702
HS	0.574468085106383
Corod	0.373297002724796
CospStori	0.37431693989071
Cobcs2	0.37431693989071
2_16_15_4	0.390710382513661
Covei	0.396174863387978
2_16_15_8	0.35792349726776
2_16_15_3	0.396174863387978
Cohar	0.371584699453552
CospZemel	0.366120218579235
Comjo3	0.37431693989071
Coexi4	0.373297002724796
ComasB	0.382513661202186
Cotsc	0.368852459016393
Cobcs	0.377049180327869
Cosmi	0.35792349726776
5_11_15_2	0.382513661202186
CospTucha	0.37431693989071
2_16_15_5	0.382513661202186
Coada	0.382513661202186
5_11_15_3	0.371584699453552
5_11_15_4	0.368852459016393
Cohoo	0.37431693989071
Coang	0.377049180327869
Cotas	0.377049180327869
Cocol2	0.385245901639344
2_16_15_6	0.37431693989071
5_11_15_6	0.371584699453552
5_11_15_7	0.387978142076503
5_11_15_8	0.371584699453552
Cowai	0.385245901639344
2_16_15_1	0.382513661202186
Copar	0.379781420765027
Cobec	0.385245901639344
CospAplar	0.371584699453552
Comal	0.382513661202186
Cocln	0.377049180327869
HS	0.390710382513661
Cohar	0.360696517412935
2_16_15_8	0.353233830845771
Comjo3	0.34452736318408
Cobcs2	0.353233830845771
CospStori	0.344956413449564
Covei	0.364427860696517
CospZemel	0.350746268656716
Corod	0.360696517412935
2_16_15_4	0.355721393034826
5_11_15_2	0.371890547263682
Cobcs	0.359452736318408
2_16_15_5	0.361940298507463
Cosmi	0.364427860696517
2_16_15_3	0.365217391304348
ComasB	0.350746268656716
Cotsc	0.359452736318408
CospTucha	0.360696517412935
5_11_15_3	0.358208955223881
5_11_15_4	0.360594795539033
Coexi4	0.369402985074627
2_16_15_6	0.36318407960199
Cobec	0.360696517412935
5_11_15_6	0.36848635235732
Comal	0.353233830845771
Cowai	0.354477611940299
Coada	0.364427860696517
Coang	0.366915422885572
Cotas	0.366915422885572
Cohoo	0.36318407960199
2_16_15_1	0.360696517412935
Copar	0.359452736318408
5_11_15_7	0.365671641791045
5_11_15_8	0.367245657568238
CospAplar	0.364427860696517
Cocol2	0.361940298507463
Cocln	0.369402985074627
HS	0.368159203980099
5_11_15_2	0.344370860927152
CospZemel	0.357615894039735
Cobcs	0.344370860927152
Cohar	0.344370860927152
Covei	0.324503311258278
CospStori	0.326797385620915
ComasB	0.344370860927152
Coang	0.364238410596026
Cotas	0.364238410596026
5_11_15_7	0.364238410596026
Cosmi	0.364238410596026
Coexi4	0.364238410596026
Cobcs2	0.370860927152318
Cowai	0.348684210526316
2_16_15_3	0.337748344370861
5_11_15_6	0.337748344370861
Comjo3	0.364238410596026
2_16_15_6	0.370860927152318
2_16_15_1	0.344370860927152
Cohoo	0.344370860927152
CospTucha	0.357615894039735
5_11_15_3	0.350993377483444
5_11_15_4	0.344370860927152
Cocol2	0.364238410596026
Cotsc	0.372549019607843
Coada	0.364238410596026
2_16_15_4	0.344370860927152
5_11_15_8	0.357615894039735
Cocln	0.377483443708609
CospAplar	0.364238410596026
Corod	0.364238410596026
Comal	0.364238410596026
2_16_15_8	0.357615894039735
Cobec	0.377483443708609
Copar	0.364238410596026
2_16_15_5	0.370860927152318
HS	0.370860927152318
2_16_15_8	0.382838283828383
CospZemel	0.373376623376623
CospStori	0.374581939799331
2_16_15_3	0.41042345276873
5_11_15_4	0.376623376623377
5_11_15_3	0.392857142857143
ComasB	0.372937293729373
2_16_15_4	0.38562091503268
Corod	0.378289473684211
Cobcs	0.384105960264901
Cosmi	0.388157894736842
2_16_15_6	0.37987012987013
5_11_15_8	0.37987012987013
Cohar	0.383116883116883
Covei	0.371710526315789
Cobcs2	0.370860927152318
Coada	0.390728476821192
2_16_15_5	0.394736842105263
Comjo3	0.381578947368421
Coexi4	0.388157894736842
Cotsc	0.390879478827362
5_11_15_6	0.390879478827362
Coang	0.392857142857143
Cotas	0.392857142857143
5_11_15_2	0.392857142857143
Cohoo	0.379084967320261
Cowai	0.372937293729373
Comal	0.405844155844156
CospTucha	0.396103896103896
CospAplar	0.409090909090909
Cocol2	0.396103896103896
Cobec	0.381578947368421
5_11_15_7	0.390163934426229
2_16_15_1	0.388888888888889
Cocln	0.396103896103896
Copar	0.397350993377483
HS	0.394736842105263
2_16_15_8	0.37155297532656
CospStori	0.388969521044993
Coexi4	0.380261248185777
Covei	0.383164005805515
Comjo3	0.379710144927536
CospZemel	0.390420899854862
Corod	0.380261248185777
5_11_15_2	0.406386066763425
Cobcs	0.393895348837209
Cobcs2	0.381712626995646
Cohar	0.39477503628447
2_16_15_3	0.403483309143687
Cosmi	0.387518142235123
ComasB	0.398255813953488
Cotsc	0.393895348837209
2_16_15_5	0.399129172714078
5_11_15_6	0.399129172714078
2_16_15_6	0.386066763425254
5_11_15_8	0.397101449275362
Cohoo	0.399129172714078
CospTucha	0.402031930333817
2_16_15_4	0.383164005805515
Cowai	0.397677793904209
2_16_15_1	0.393323657474601
Cocol2	0.388969521044993
Cobec	0.400580551523948
CospAplar	0.396802325581395
Copar	0.388969521044993
5_11_15_3	0.393323657474601
5_11_15_4	0.386066763425254
Coada	0.400580551523948
Coang	0.397973950795948
Cotas	0.397973950795948
5_11_15_7	0.404934687953556
Comal	0.402031930333817
Cocln	0.407837445573295
HS	0.416545718432511
2_16_15_8	0.351219512195122
CospZemel	0.360975609756098
Covei	0.370731707317073
Cobcs2	0.341463414634146
5_11_15_2	0.365853658536585
Corod	0.380487804878049
Cohoo	0.35609756097561
2_16_15_4	0.35609756097561
5_11_15_8	0.378640776699029
Cobcs	0.365853658536585
Cohar	0.35609756097561
CospStori	0.370731707317073
Comjo3	0.380487804878049
2_16_15_5	0.346341463414634
2_16_15_6	0.370731707317073
5_11_15_7	0.365853658536585
Coexi4	0.365853658536585
Cotsc	0.385365853658537
ComasB	0.35609756097561
Copar	0.370731707317073
Cowai	0.360975609756098
2_16_15_3	0.385365853658537
Coang	0.35609756097561
Cotas	0.35609756097561
Comal	0.380487804878049
5_11_15_3	0.385365853658537
5_11_15_4	0.380487804878049
Cosmi	0.365853658536585
CospTucha	0.375609756097561
Cocol2	0.360975609756098
2_16_15_1	0.395121951219512
5_11_15_6	0.385365853658537
CospAplar	0.390243902439024
Cobec	0.365853658536585
Coada	0.380487804878049
Cocln	0.385365853658537
HS	0.390243902439024
Cobcs2	0.391176470588235
Cohar	0.4
2_16_15_8	0.385630498533724
CospZemel	0.383070301291248
2_16_15_3	0.393323657474601
Corod	0.378223495702006
ComasB	0.370317002881844
Coexi4	0.399135446685879
Cosmi	0.38150289017341
CospStori	0.389684813753582
Cobcs	0.392647058823529
Cotsc	0.392496392496393
Comjo3	0.404934687953556
Cohoo	0.398550724637681
Covei	0.397694524495677
2_16_15_4	0.396253602305476
2_16_15_5	0.39647577092511
5_11_15_2	0.410404624277457
Cowai	0.388646288209607
2_16_15_6	0.387994143484627
5_11_15_8	0.393371757925072
5_11_15_3	0.394117647058824
5_11_15_4	0.391176470588235
Coang	0.398843930635838
Cotas	0.398843930635838
Cobec	0.402941176470588
Coada	0.401171303074671
5_11_15_7	0.406340057636888
CospTucha	0.384726224783862
5_11_15_6	0.396253602305476
Cocol2	0.396253602305476
2_16_15_1	0.398255813953488
CospAplar	0.403156384505022
Comal	0.397694524495677
Copar	0.396825396825397
Cocln	0.404899135446686
HS	0.407780979827089
CospZemel	0.342657342657343
Corod	0.339285714285714
2_16_15_8	0.354385964912281
CospStori	0.340350877192982
Cobcs2	0.350877192982456
2_16_15_5	0.361111111111111
Comjo3	0.346153846153846
Cosmi	0.354385964912281
Cotsc	0.350877192982456
2_16_15_4	0.343859649122807
5_11_15_2	0.347368421052632
5_11_15_8	0.354385964912281
ComasB	0.329824561403509
2_16_15_3	0.347368421052632
Cohoo	0.354385964912281
Cobec	0.357894736842105
CospTucha	0.357894736842105
Covei	0.36140350877193
Copar	0.354385964912281
5_11_15_7	0.354385964912281
5_11_15_3	0.350877192982456
5_11_15_4	0.350877192982456
Cohar	0.36140350877193
Cobcs	0.357894736842105
CospAplar	0.364912280701754
2_16_15_6	0.357894736842105
Coexi4	0.350877192982456
Cocol2	0.350877192982456
5_11_15_6	0.34965034965035
Comal	0.347368421052632
Cocln	0.357894736842105
Coang	0.342657342657343
Cotas	0.342560553633218
2_16_15_1	0.350877192982456
Cowai	0.356643356643357
Coada	0.343859649122807
HS	0.357894736842105
2_16_15_8	0.349206349206349
CospZemel	0.349206349206349
Covei	0.357142857142857
Comjo3	0.361111111111111
Coexi4	0.357142857142857
Corod	0.337301587301587
Cobcs	0.349206349206349
2_16_15_5	0.357142857142857
2_16_15_3	0.365079365079365
Cobcs2	0.345238095238095
2_16_15_4	0.353174603174603
Cohar	0.353174603174603
ComasB	0.357142857142857
5_11_15_2	0.373015873015873
CospStori	0.361111111111111
5_11_15_8	0.361111111111111
Cotsc	0.342629482071713
Cowai	0.357142857142857
Cosmi	0.353174603174603
Cobec	0.361111111111111
Cohoo	0.349206349206349
5_11_15_6	0.376984126984127
CospTucha	0.357142857142857
Coada	0.369047619047619
2_16_15_6	0.370517928286853
Coang	0.349206349206349
Cotas	0.349206349206349
Copar	0.373015873015873
2_16_15_1	0.373015873015873
5_11_15_4	0.353174603174603
CospAplar	0.380952380952381
5_11_15_3	0.361111111111111
5_11_15_7	0.369047619047619
Comal	0.369047619047619
Cocol2	0.361111111111111
Cocln	0.376984126984127
HS	0.380952380952381
Comjo3	0.334558823529412
CospZemel	0.333941605839416
Cohar	0.352941176470588
Cosmi	0.349264705882353
Cobcs2	0.334558823529412
2_16_15_8	0.338827838827839
Corod	0.345588235294118
Cobcs	0.343636363636364
2_16_15_4	0.348623853211009
ComasB	0.347426470588235
2_16_15_6	0.349264705882353
2_16_15_5	0.352941176470588
Covei	0.360294117647059
5_11_15_2	0.358834244080146
CospStori	0.335779816513761
2_16_15_3	0.349264705882353
Cowai	0.347985347985348
5_11_15_8	0.349264705882353
Cotsc	0.354779411764706
Cobec	0.355963302752294
Coexi4	0.341911764705882
2_16_15_1	0.345588235294118
Cohoo	0.34375
5_11_15_6	0.354779411764706
Coang	0.35239852398524
Cotas	0.35239852398524
5_11_15_3	0.352941176470588
5_11_15_4	0.354779411764706
CospTucha	0.346788990825688
Coada	0.350553505535055
Cocol2	0.345588235294118
CospAplar	0.362132352941176
Comal	0.352941176470588
5_11_15_7	0.360294117647059
Copar	0.349264705882353
Cocln	0.356617647058824
HS	0.358455882352941
Covei	0.360381861575179
Cobcs2	0.362768496420048
Corod	0.365155131264916
2_16_15_8	0.365155131264916
5_11_15_8	0.35799522673031
5_11_15_2	0.360381861575179
2_16_15_4	0.365155131264916
Cobcs	0.365155131264916
Cowai	0.362768496420048
Cohar	0.360381861575179
CospStori	0.360381861575179
CospZemel	0.362768496420048
Cosmi	0.372315035799523
2_16_15_5	0.365155131264916
Coada	0.367541766109785
Cobec	0.35799522673031
ComasB	0.362768496420048
Comjo3	0.362768496420048
5_11_15_6	0.369928400954654
Cotsc	0.369928400954654
Comal	0.360381861575179
2_16_15_6	0.362768496420048
Cocln	0.362768496420048
5_11_15_3	0.365155131264916
5_11_15_4	0.362768496420048
Coang	0.365155131264916
Cotas	0.362768496420048
Coexi4	0.367541766109785
CospAplar	0.362768496420048
2_16_15_1	0.360381861575179
2_16_15_3	0.367541766109785
Copar	0.362768496420048
CospTucha	0.367541766109785
5_11_15_7	0.362768496420048
HS	0.365155131264916
Cocol2	0.362768496420048
Cohoo	0.362768496420048
2_16_15_8	0.390489913544669
Comjo3	0.386648122392211
CospZemel	0.376388888888889
2_16_15_3	0.390581717451524
Cobcs2	0.385041551246537
Cobcs	0.385575589459085
Covei	0.404166666666667
CospStori	0.377777777777778
Corod	0.378303198887344
Coexi4	0.390277777777778
5_11_15_2	0.3875
2_16_15_6	0.38857938718663
Cohar	0.393897364771151
Cowai	0.390041493775934
Coada	0.397222222222222
ComasB	0.373611111111111
CospTucha	0.388888888888889
Cotsc	0.398611111111111
2_16_15_4	0.377777777777778
5_11_15_6	0.398058252427184
5_11_15_3	0.391666666666667
5_11_15_4	0.394993045897079
Coang	0.393665158371041
Cotas	0.39344262295082
5_11_15_8	0.397222222222222
Cosmi	0.393055555555556
2_16_15_5	0.394444444444444
Cohoo	0.4
CospAplar	0.4
Cobec	0.4
5_11_15_7	0.390277777777778
Comal	0.399445214979196
Copar	0.393055555555556
2_16_15_1	0.399165507649513
Cocol2	0.404166666666667
Cocln	0.397222222222222
HS	0.406944444444444
5_11_15_2	0.324607329842932
Covei	0.340314136125654
Comjo3	0.335078534031414
ComasB	0.345549738219895
Cotsc	0.370558375634518
Coexi4	0.340314136125654
CospStori	0.340314136125654
CospZemel	0.345549738219895
Cobcs	0.329842931937173
Cobcs2	0.340314136125654
Corod	0.345549738219895
2_16_15_3	0.335078534031414
2_16_15_4	0.350785340314136
Cohoo	0.345549738219895
Cowai	0.338541666666667
CospTucha	0.335078534031414
2_16_15_5	0.350785340314136
5_11_15_6	0.329842931937173
Cosmi	0.340314136125654
Cohar	0.335078534031414
CospAplar	0.335078534031414
2_16_15_8	0.335078534031414
Comal	0.361256544502618
5_11_15_3	0.361256544502618
5_11_15_4	0.371727748691099
Copar	0.345549738219895
Cobec	0.335078534031414
Cocol2	0.335078534031414
2_16_15_6	0.335078534031414
2_16_15_1	0.345549738219895
Coada	0.335078534031414
5_11_15_7	0.340314136125654
Coang	0.340314136125654
Cotas	0.340314136125654
5_11_15_8	0.345549738219895
Cocln	0.345549738219895
HS	0.356020942408377
Cobcs2	0.367816091954023
CospStori	0.364161849710983
2_16_15_4	0.369318181818182
Coexi4	0.358381502890173
2_16_15_8	0.369942196531792
2_16_15_6	0.373563218390805
2_16_15_3	0.377777777777778
5_11_15_2	0.38728323699422
Corod	0.375722543352601
2_16_15_1	0.364161849710983
Cobcs	0.358381502890173
Cowai	0.38150289017341
5_11_15_8	0.38150289017341
CospZemel	0.369942196531792
ComasB	0.369942196531792
Cotsc	0.375722543352601
Cohoo	0.352601156069364
Cobec	0.393063583815029
Comjo3	0.393063583815029
Covei	0.38728323699422
Cosmi	0.398843930635838
2_16_15_5	0.375722543352601
5_11_15_7	0.393063583815029
Cocol2	0.369942196531792
Copar	0.369942196531792
Comal	0.38728323699422
Coang	0.38150289017341
Cotas	0.38150289017341
CospTucha	0.390804597701149
Cohar	0.393063583815029
CospAplar	0.38150289017341
5_11_15_3	0.38728323699422
5_11_15_4	0.38150289017341
Cocln	0.364161849710983
5_11_15_6	0.38150289017341
HS	0.38728323699422
Coada	0.393063583815029
CospZemel	0.407202216066482
CospStori	0.409972299168975
Cobcs2	0.421052631578947
2_16_15_4	0.409972299168975
2_16_15_8	0.426592797783933
Corod	0.418282548476454
Comjo3	0.415300546448087
Cobcs	0.440443213296399
Covei	0.42382271468144
2_16_15_5	0.434903047091413
Cohar	0.437673130193906
Cotsc	0.42382271468144
2_16_15_6	0.422651933701657
Cosmi	0.436657681940701
5_11_15_3	0.437325905292479
5_11_15_4	0.440217391304348
5_11_15_2	0.421052631578947
5_11_15_7	0.43213296398892
Comal	0.418282548476454
2_16_15_3	0.42382271468144
5_11_15_8	0.437673130193906
ComasB	0.43213296398892
2_16_15_1	0.43213296398892
CospTucha	0.419178082191781
Coexi4	0.43213296398892
Cohoo	0.43213296398892
Coada	0.429394812680115
Coang	0.415512465373961
Cotas	0.415512465373961
Cobec	0.43213296398892
5_11_15_6	0.426592797783933
Copar	0.429752066115702
CospAplar	0.43646408839779
Cocol2	0.445983379501385
Cowai	0.440443213296399
Cocln	0.426997245179063
HS	0.445983379501385
Covei	0.404255319148936
2_16_15_8	0.384955752212389
CospStori	0.384955752212389
ComasB	0.371681415929204
Comjo3	0.389380530973451
2_16_15_3	0.389380530973451
Coexi4	0.389380530973451
2_16_15_4	0.398230088495575
Corod	0.393805309734513
2_16_15_6	0.393805309734513
Cobec	0.393805309734513
CospTucha	0.393805309734513
Cotsc	0.393805309734513
CospAplar	0.384955752212389
5_11_15_3	0.398230088495575
5_11_15_4	0.389380530973451
Cobcs2	0.380530973451327
5_11_15_2	0.398230088495575
Cobcs	0.393805309734513
5_11_15_6	0.398230088495575
5_11_15_7	0.384955752212389
Cohar	0.380530973451327
Cocol2	0.391489361702128
Cosmi	0.384955752212389
CospZemel	0.387665198237885
Coada	0.402654867256637
Copar	0.398230088495575
Comal	0.389380530973451
Cowai	0.402654867256637
Cohoo	0.384955752212389
2_16_15_5	0.390134529147982
5_11_15_8	0.393805309734513
Coang	0.389380530973451
Cotas	0.389380530973451
Cocln	0.389380530973451
2_16_15_1	0.415929203539823
HS	0.411504424778761
Cobcs	0.377245508982036
2_16_15_3	0.380239520958084
Comjo3	0.365269461077844
Cobcs2	0.377245508982036
Corod	0.356287425149701
2_16_15_8	0.383233532934132
2_16_15_4	0.356287425149701
Covei	0.380239520958084
5_11_15_2	0.389221556886228
2_16_15_5	0.380239520958084
CospTucha	0.383233532934132
CospZemel	0.380239520958084
Cohar	0.374251497005988
Coada	0.374251497005988
Cowai	0.380239520958084
Coexi4	0.362275449101796
2_16_15_6	0.374251497005988
CospStori	0.374251497005988
ComasB	0.374251497005988
Cobec	0.377245508982036
Cotsc	0.374251497005988
5_11_15_3	0.383233532934132
5_11_15_4	0.377245508982036
Coang	0.377245508982036
Cotas	0.377245508982036
Cosmi	0.37910447761194
5_11_15_8	0.374251497005988
Cocol2	0.38622754491018
CospAplar	0.38622754491018
5_11_15_6	0.38622754491018
5_11_15_7	0.380239520958084
Cohoo	0.383233532934132
2_16_15_1	0.380239520958084
Comal	0.377245508982036
Copar	0.383233532934132
Cocln	0.38622754491018
HS	0.389221556886228
Cotsc	0.435233160621762
CospZemel	0.419689119170984
Comjo3	0.425742574257426
CospStori	0.404145077720207
Cobcs	0.414507772020725
2_16_15_8	0.398963730569948
Coexi4	0.424870466321244
2_16_15_4	0.435233160621762
Cohar	0.424870466321244
Covei	0.430051813471503
Cohoo	0.409326424870466
2_16_15_6	0.424870466321244
2_16_15_3	0.419689119170984
CospTucha	0.430051813471503
Cobec	0.430051813471503
CospAplar	0.430051813471503
Coada	0.414507772020725
2_16_15_5	0.424870466321244
5_11_15_3	0.424870466321244
Corod	0.430051813471503
5_11_15_2	0.414507772020725
ComasB	0.419689119170984
Cobcs2	0.430051813471503
5_11_15_7	0.430051813471503
5_11_15_4	0.424870466321244
Cocol2	0.419689119170984
Cosmi	0.440414507772021
Cowai	0.430051813471503
5_11_15_8	0.424870466321244
Comal	0.414507772020725
5_11_15_6	0.430051813471503
2_16_15_1	0.424870466321244
Copar	0.440414507772021
HS	0.440414507772021
Cocln	0.44559585492228
Coang	0.430051813471503
Cotas	0.430051813471503
Comjo3	0.411764705882353
ComasB	0.378151260504202
Cosmi	0.445378151260504
2_16_15_8	0.411764705882353
Cobcs	0.420168067226891
Coexi4	0.420168067226891
Corod	0.428571428571429
Cowai	0.445378151260504
CospStori	0.403361344537815
2_16_15_5	0.394957983193277
Cobcs2	0.411764705882353
2_16_15_3	0.453781512605042
2_16_15_6	0.428571428571429
Cohar	0.436974789915966
CospZemel	0.43801652892562
Cobec	0.445378151260504
CospTucha	0.420168067226891
Covei	0.436974789915966
5_11_15_3	0.436974789915966
5_11_15_4	0.428571428571429
2_16_15_4	0.403361344537815
Cohoo	0.411764705882353
5_11_15_8	0.436974789915966
Coang	0.436974789915966
Cotas	0.436974789915966
Coada	0.436974789915966
5_11_15_2	0.436974789915966
CospAplar	0.436974789915966
Cotsc	0.428571428571429
5_11_15_6	0.436974789915966
Comal	0.478991596638655
5_11_15_7	0.436974789915966
2_16_15_1	0.436974789915966
Copar	0.445378151260504
Cocol2	0.436974789915966
Cocln	0.445378151260504
HS	0.453781512605042
Covei	0.431578947368421
Cobcs2	0.442105263157895
Cohar	0.421052631578947
CospTucha	0.452631578947368
Corod	0.473684210526316
Comjo3	0.410526315789474
ComasB	0.421052631578947
2_16_15_8	0.421052631578947
2_16_15_6	0.442105263157895
2_16_15_3	0.4
2_16_15_4	0.4
5_11_15_2	0.463157894736842
Cobcs	0.421052631578947
Cohoo	0.452631578947368
5_11_15_7	0.473684210526316
Cotsc	0.442105263157895
CospZemel	0.431578947368421
CospStori	0.484210526315789
Copar	0.473684210526316
Cowai	0.484210526315789
5_11_15_3	0.431578947368421
5_11_15_4	0.421052631578947
Coang	0.463157894736842
Cotas	0.463157894736842
Coada	0.452631578947368
2_16_15_5	0.442105263157895
Cosmi	0.442105263157895
2_16_15_1	0.484210526315789
5_11_15_8	0.431578947368421
Comal	0.452631578947368
Coexi4	0.463157894736842
5_11_15_6	0.452631578947368
HS	0.505263157894737
Cobec	0.463157894736842
Cocln	0.484210526315789
CospAplar	0.442105263157895
Cocol2	0.463157894736842
2_16_15_4	0.467741935483871
Cobcs	0.475806451612903
Corod	0.475806451612903
CospZemel	0.467741935483871
2_16_15_8	0.467741935483871
Cohoo	0.467741935483871
Cosmi	0.483870967741935
5_11_15_8	0.483870967741935
2_16_15_6	0.475806451612903
5_11_15_7	0.467741935483871
Coexi4	0.451612903225806
5_11_15_3	0.475806451612903
5_11_15_4	0.475806451612903
Coada	0.467741935483871
2_16_15_3	0.459677419354839
Comal	0.467741935483871
Cowai	0.467741935483871
Cobcs2	0.475806451612903
Comjo3	0.475806451612903
Cotsc	0.467741935483871
Cobec	0.467741935483871
Cocln	0.459677419354839
CospTucha	0.467741935483871
CospAplar	0.467741935483871
2_16_15_5	0.467741935483871
Cohar	0.475806451612903
Cocol2	0.467741935483871
5_11_15_6	0.459677419354839
Covei	0.467741935483871
CospStori	0.467741935483871
Coang	0.467741935483871
Cotas	0.467741935483871
2_16_15_1	0.459677419354839
Copar	0.475806451612903
ComasB	0.459677419354839
5_11_15_2	0.467741935483871
HS	0.467741935483871
CospZemel	0.429487179487179
Comjo3	0.423076923076923
Cobcs2	0.423076923076923
5_11_15_7	0.416666666666667
Cohar	0.429487179487179
Corod	0.397435897435897
Covei	0.416666666666667
Comal	0.416666666666667
ComasB	0.435897435897436
CospTucha	0.41025641025641
Cohoo	0.423076923076923
CospStori	0.423076923076923
2_16_15_8	0.416666666666667
5_11_15_2	0.423076923076923
2_16_15_3	0.423076923076923
2_16_15_5	0.423076923076923
5_11_15_8	0.423076923076923
Cobcs	0.423076923076923
2_16_15_4	0.416666666666667
Copar	0.429487179487179
Coexi4	0.429487179487179
CospAplar	0.429487179487179
Coada	0.448717948717949
Cowai	0.423076923076923
Cotsc	0.429487179487179
2_16_15_1	0.442307692307692
2_16_15_6	0.435897435897436
5_11_15_4	0.416666666666667
Cosmi	0.435897435897436
Cocol2	0.429487179487179
Coang	0.429487179487179
Cotas	0.429487179487179
5_11_15_3	0.429487179487179
Cocln	0.435897435897436
Cobec	0.429487179487179
5_11_15_6	0.429487179487179
HS	0.435897435897436
CospStori	0.385164051355207
Cobcs	0.395149786019971
2_16_15_3	0.385164051355207
Cotsc	0.391180654338549
Corod	0.391428571428571
Cobcs2	0.388335704125178
Comjo3	0.386590584878745
2_16_15_8	0.390870185449358
CospZemel	0.390870185449358
5_11_15_2	0.395149786019971
Covei	0.395149786019971
Coada	0.386590584878745
Cosmi	0.385164051355207
2_16_15_4	0.392296718972896
Cobec	0.393723252496434
ComasB	0.393723252496434
Coexi4	0.394586894586895
5_11_15_3	0.390870185449358
5_11_15_4	0.399429386590585
2_16_15_6	0.396576319543509
CospTucha	0.393723252496434
Cohar	0.392296718972896
2_16_15_5	0.396576319543509
5_11_15_8	0.396576319543509
Cowai	0.393723252496434
CospAplar	0.398002853067047
Coang	0.395149786019971
Cotas	0.395149786019971
5_11_15_7	0.393723252496434
Cohoo	0.38944365192582
2_16_15_1	0.388017118402282
Cocol2	0.393723252496434
Comal	0.395149786019971
Cocln	0.396576319543509
5_11_15_6	0.395149786019971
Copar	0.392296718972896
HS	0.395149786019971
Corod	0.378640776699029
5_11_15_6	0.388349514563107
Cobcs2	0.368932038834951
CospZemel	0.368932038834951
Cobcs	0.378640776699029
5_11_15_8	0.388349514563107
5_11_15_7	0.378640776699029
2_16_15_8	0.378640776699029
Coang	0.398058252427184
Cotas	0.398058252427184
CospStori	0.398058252427184
2_16_15_6	0.388349514563107
5_11_15_2	0.398058252427184
Covei	0.407766990291262
Cobec	0.398058252427184
ComasB	0.378640776699029
Comjo3	0.378640776699029
CospAplar	0.378640776699029
Cocln	0.388349514563107
Cotsc	0.388349514563107
CospTucha	0.388349514563107
Cosmi	0.388349514563107
Copar	0.388349514563107
Comal	0.388349514563107
5_11_15_3	0.378640776699029
5_11_15_4	0.378640776699029
2_16_15_3	0.388349514563107
Cocol2	0.388349514563107
Cohoo	0.388349514563107
Cowai	0.388349514563107
Coexi4	0.388349514563107
2_16_15_1	0.388349514563107
2_16_15_4	0.388349514563107
2_16_15_5	0.388349514563107
Coada	0.388349514563107
Cohar	0.388349514563107
HS	0.388349514563107
Cobcs	0.38755980861244
2_16_15_8	0.392344497607655
ComasB	0.398104265402844
Corod	0.392344497607655
Comjo3	0.397129186602871
Cohar	0.397129186602871
Cobcs2	0.421052631578947
CospTucha	0.392344497607655
CospZemel	0.406698564593301
2_16_15_3	0.416267942583732
CospStori	0.416267942583732
5_11_15_2	0.411483253588517
2_16_15_4	0.401913875598086
2_16_15_6	0.419047619047619
Covei	0.411483253588517
2_16_15_1	0.416267942583732
Coexi4	0.401913875598086
Cosmi	0.406698564593301
2_16_15_5	0.425837320574163
5_11_15_8	0.397129186602871
Cohoo	0.397129186602871
Coada	0.425837320574163
CospAplar	0.406698564593301
Cowai	0.397129186602871
Cotsc	0.421052631578947
5_11_15_6	0.401913875598086
Comal	0.406698564593301
5_11_15_3	0.406698564593301
5_11_15_4	0.411483253588517
5_11_15_7	0.406698564593301
Cobec	0.411483253588517
Copar	0.421052631578947
Cocol2	0.401913875598086
Coang	0.416267942583732
Cotas	0.416267942583732
Cocln	0.406698564593301
HS	0.421052631578947
2_16_15_8	0.373134328358209
Cobcs	0.412935323383085
Comjo3	0.398009950248756
Covei	0.398009950248756
5_11_15_2	0.398009950248756
Cohar	0.402985074626866
2_16_15_3	0.393034825870647
Coada	0.388059701492537
ComasB	0.393034825870647
CospTucha	0.378109452736318
CospStori	0.378109452736318
Cobcs2	0.393034825870647
2_16_15_5	0.407960199004975
Cosmi	0.398009950248756
Cowai	0.402985074626866
2_16_15_6	0.378109452736318
Coang	0.393034825870647
Cotas	0.393034825870647
5_11_15_6	0.388059701492537
2_16_15_4	0.393034825870647
Cohoo	0.393034825870647
Cotsc	0.393034825870647
Corod	0.383084577114428
CospZemel	0.393034825870647
Cobec	0.398009950248756
5_11_15_3	0.378109452736318
5_11_15_4	0.388059701492537
Coexi4	0.393034825870647
5_11_15_8	0.393034825870647
5_11_15_7	0.393034825870647
Comal	0.398009950248756
Cocol2	0.393034825870647
CospAplar	0.398009950248756
2_16_15_1	0.398009950248756
Cocln	0.398009950248756
Copar	0.402985074626866
HS	0.398009950248756
Covei	0.3
2_16_15_3	0.3
Corod	0.34
CospTucha	0.3
Cohar	0.333333333333333
ComasB	0.31
5_11_15_8	0.33
Coexi4	0.37
CospStori	0.36
5_11_15_2	0.37
Cobcs	0.34
2_16_15_8	0.34
CospZemel	0.34
Cosmi	0.33
2_16_15_4	0.32
Comjo3	0.37
5_11_15_6	0.34
Cohoo	0.35
Cobcs2	0.35
Copar	0.33
Comal	0.32
Cotsc	0.31
Coang	0.36
Cotas	0.36
2_16_15_5	0.35
Cowai	0.32
5_11_15_7	0.35
Coada	0.35
5_11_15_3	0.36
5_11_15_4	0.36
Cobec	0.33
2_16_15_6	0.35
CospAplar	0.36
2_16_15_1	0.34
Cocol2	0.35
HS	0.35
Cocln	0.35
Cobcs2	0.457875457875458
Covei	0.465201465201465
2_16_15_8	0.468864468864469
Cotsc	0.465201465201465
CospZemel	0.461538461538462
CospStori	0.457875457875458
Coexi4	0.465201465201465
Cobcs	0.465201465201465
Comjo3	0.461538461538462
2_16_15_3	0.468864468864469
ComasB	0.465201465201465
Corod	0.465201465201465
5_11_15_3	0.463235294117647
5_11_15_4	0.455882352941176
Cohoo	0.461538461538462
CospTucha	0.47985347985348
2_16_15_5	0.476190476190476
2_16_15_6	0.461538461538462
5_11_15_6	0.461538461538462
Cohar	0.465201465201465
Coang	0.472527472527473
Cotas	0.472527472527473
Copar	0.454212454212454
2_16_15_4	0.457875457875458
5_11_15_2	0.457875457875458
5_11_15_8	0.476190476190476
Comal	0.461538461538462
Cosmi	0.465201465201465
Cowai	0.454212454212454
Cobec	0.465201465201465
Coada	0.465454545454545
CospAplar	0.472527472527473
5_11_15_7	0.468864468864469
2_16_15_1	0.472527472527473
Cocln	0.472527472527473
Cocol2	0.47985347985348
HS	0.472527472527473
Corod	0.391304347826087
2_16_15_5	0.423913043478261
Cohoo	0.41304347826087
Covei	0.41304347826087
CospStori	0.391304347826087
ComasB	0.391304347826087
5_11_15_4	0.423913043478261
5_11_15_3	0.402173913043478
CospTucha	0.423913043478261
5_11_15_8	0.391304347826087
Cobcs	0.41304347826087
2_16_15_6	0.41304347826087
CospZemel	0.423913043478261
5_11_15_2	0.41304347826087
5_11_15_6	0.434782608695652
Cohar	0.41304347826087
Cobec	0.402173913043478
Cosmi	0.41304347826087
2_16_15_4	0.423913043478261
Comjo3	0.423913043478261
2_16_15_8	0.423913043478261
Cocol2	0.41304347826087
Cobcs2	0.423913043478261
2_16_15_3	0.41304347826087
2_16_15_1	0.423913043478261
Cowai	0.423913043478261
Coang	0.423913043478261
Cotas	0.423913043478261
CospAplar	0.423913043478261
Comal	0.423913043478261
Coada	0.402173913043478
Coexi4	0.423913043478261
Copar	0.423913043478261
Cocln	0.41304347826087
5_11_15_7	0.423913043478261
HS	0.423913043478261
Cotsc	0.423913043478261
2_16_15_4	0.372727272727273
Coexi4	0.381818181818182
Cowai	0.4
CospStori	0.363636363636364
Covei	0.409090909090909
Cobec	0.4
CospTucha	0.4
2_16_15_3	0.4
Cobcs2	0.381818181818182
Comjo3	0.390909090909091
5_11_15_2	0.4
CospZemel	0.390909090909091
CospAplar	0.418181818181818
5_11_15_3	0.363636363636364
5_11_15_4	0.363636363636364
5_11_15_6	0.390909090909091
Cobcs	0.372727272727273
Cosmi	0.4
Comal	0.381818181818182
Corod	0.381818181818182
Coang	0.390909090909091
Cotas	0.390909090909091
Cohar	0.390909090909091
Coada	0.4
2_16_15_6	0.409090909090909
ComasB	0.4
5_11_15_8	0.390909090909091
2_16_15_5	0.409090909090909
2_16_15_8	0.381818181818182
5_11_15_7	0.390909090909091
Cotsc	0.4
Copar	0.409090909090909
Cocln	0.4
2_16_15_1	0.381818181818182
Cohoo	0.390909090909091
Cocol2	0.4
HS	0.4
Comjo3	0.387931034482759
Cobcs	0.413793103448276
CospStori	0.422413793103448
Cobcs2	0.431034482758621
2_16_15_4	0.424242424242424
2_16_15_8	0.431034482758621
Coada	0.40948275862069
Corod	0.413793103448276
5_11_15_2	0.40948275862069
2_16_15_6	0.40948275862069
Cotsc	0.413793103448276
2_16_15_3	0.40948275862069
5_11_15_8	0.418103448275862
CospZemel	0.418103448275862
5_11_15_4	0.426724137931034
Cosmi	0.422413793103448
Cohoo	0.422413793103448
CospTucha	0.418103448275862
ComasB	0.422413793103448
Coexi4	0.40948275862069
Covei	0.413793103448276
Cowai	0.422413793103448
5_11_15_3	0.40948275862069
5_11_15_7	0.413793103448276
CospAplar	0.422413793103448
Cobec	0.413793103448276
2_16_15_5	0.418103448275862
Cohar	0.418103448275862
Coang	0.422413793103448
Cotas	0.422413793103448
Cocol2	0.418103448275862
Copar	0.431034482758621
2_16_15_1	0.418103448275862
Comal	0.418103448275862
5_11_15_6	0.412017167381974
Cocln	0.418103448275862
HS	0.422413793103448
Cobec	0.448529411764706
Corod	0.448529411764706
CospStori	0.411764705882353
2_16_15_4	0.455882352941176
Comjo3	0.430656934306569
Covei	0.433823529411765
2_16_15_3	0.448529411764706
ComasB	0.433823529411765
2_16_15_8	0.448529411764706
5_11_15_3	0.433823529411765
5_11_15_4	0.433823529411765
CospTucha	0.433823529411765
2_16_15_5	0.441176470588235
5_11_15_2	0.441176470588235
Coada	0.437956204379562
Cohar	0.448529411764706
Coexi4	0.452554744525547
5_11_15_8	0.448529411764706
2_16_15_6	0.448529411764706
Cobcs	0.448529411764706
CospZemel	0.455882352941176
5_11_15_6	0.437956204379562
2_16_15_1	0.448529411764706
Cocol2	0.463235294117647
Cowai	0.455882352941176
Cobcs2	0.448529411764706
Cohoo	0.455882352941176
Comal	0.448529411764706
Cotsc	0.448529411764706
5_11_15_7	0.441176470588235
Copar	0.455882352941176
Cosmi	0.455882352941176
Cocln	0.448529411764706
Coang	0.448529411764706
Cotas	0.448529411764706
CospAplar	0.448529411764706
HS	0.448529411764706
Covei	0.349206349206349
5_11_15_2	0.323076923076923
2_16_15_4	0.292307692307692
5_11_15_8	0.276923076923077
Cobcs	0.28125
2_16_15_6	0.215384615384615
Cohoo	0.253968253968254
Cohar	0.307692307692308
Cosmi	0.307692307692308
CospStori	0.301587301587302
2_16_15_3	0.3125
Cotsc	0.292307692307692
Coexi4	0.317460317460317
Comjo3	0.317460317460317
Cobcs2	0.296875
5_11_15_6	0.303030303030303
2_16_15_5	0.26984126984127
5_11_15_3	0.349206349206349
5_11_15_4	0.318181818181818
ComasB	0.253968253968254
Cobec	0.301587301587302
2_16_15_8	0.333333333333333
Cocol2	0.276923076923077
Corod	0.301587301587302
CospTucha	0.318181818181818
Copar	0.333333333333333
Coang	0.333333333333333
Cotas	0.333333333333333
Cowai	0.34375
2_16_15_1	0.301587301587302
Cocln	0.333333333333333
CospAplar	0.317460317460317
Comal	0.317460317460317
CospZemel	0.349206349206349
5_11_15_7	0.317460317460317
Coada	0.333333333333333
HS	0.333333333333333
Covei	0.325581395348837
Cobcs	0.345238095238095
5_11_15_2	0.357142857142857
Cohar	0.321428571428571
2_16_15_8	0.333333333333333
2_16_15_4	0.345238095238095
Corod	0.319148936170213
Cobcs2	0.30952380952381
Coexi4	0.313953488372093
Cotsc	0.321428571428571
Coang	0.321428571428571
Cotas	0.321428571428571
Comjo3	0.333333333333333
Coada	0.333333333333333
2_16_15_6	0.297619047619048
ComasB	0.321428571428571
5_11_15_3	0.321428571428571
5_11_15_6	0.30952380952381
CospTucha	0.297619047619048
Cocol2	0.285714285714286
Cobec	0.321428571428571
CospStori	0.302325581395349
5_11_15_8	0.297619047619048
CospAplar	0.321428571428571
2_16_15_5	0.297619047619048
Cohoo	0.32258064516129
CospZemel	0.30952380952381
Copar	0.333333333333333
2_16_15_3	0.321428571428571
5_11_15_4	0.321428571428571
Comal	0.321428571428571
Cocln	0.30952380952381
Cowai	0.30952380952381
HS	0.321428571428571
5_11_15_7	0.321428571428571
2_16_15_1	0.321428571428571
Cosmi	0.321428571428571
2_16_15_8	0.401639344262295
ComasB	0.401639344262295
Cobcs	0.414634146341463
Coexi4	0.430894308943089
CospStori	0.430894308943089
2_16_15_4	0.390243902439024
Comjo3	0.422764227642276
Corod	0.409836065573771
2_16_15_6	0.398373983739837
2_16_15_3	0.422764227642276
Coada	0.422764227642276
Cosmi	0.382113821138211
CospZemel	0.40650406504065
5_11_15_2	0.40650406504065
5_11_15_8	0.414634146341463
CospTucha	0.398373983739837
Cotsc	0.398373983739837
Cohoo	0.390243902439024
CospAplar	0.40650406504065
Comal	0.398373983739837
2_16_15_5	0.398373983739837
Cowai	0.398373983739837
Covei	0.40650406504065
5_11_15_4	0.414634146341463
5_11_15_6	0.40650406504065
Cobec	0.398373983739837
Cocol2	0.398373983739837
5_11_15_3	0.398373983739837
2_16_15_1	0.40650406504065
Copar	0.398373983739837
Coang	0.40650406504065
Cotas	0.40650406504065
Cocln	0.398373983739837
HS	0.40650406504065
Cobcs2	0.414634146341463
Cohar	0.39344262295082
5_11_15_7	0.414634146341463
ComasB	0.326923076923077
Covei	0.355769230769231
5_11_15_2	0.375
Cohar	0.346153846153846
Cosmi	0.355769230769231
2_16_15_4	0.317307692307692
2_16_15_6	0.365384615384615
CospTucha	0.336538461538462
2_16_15_8	0.326923076923077
2_16_15_3	0.355769230769231
Comjo3	0.365384615384615
CospStori	0.346153846153846
CospZemel	0.317307692307692
Cobec	0.365384615384615
Cotsc	0.349514563106796
2_16_15_1	0.307692307692308
Corod	0.298076923076923
Cobcs	0.336538461538462
Coexi4	0.375
Cobcs2	0.336538461538462
Cowai	0.326923076923077
5_11_15_8	0.326923076923077
5_11_15_4	0.355769230769231
5_11_15_6	0.336538461538462
2_16_15_5	0.326923076923077
Coada	0.346153846153846
Coang	0.336538461538462
Cotas	0.336538461538462
Cocol2	0.326923076923077
Copar	0.326923076923077
Cohoo	0.346153846153846
Comal	0.317307692307692
5_11_15_3	0.355769230769231
5_11_15_7	0.336538461538462
CospAplar	0.336538461538462
Cocln	0.336538461538462
HS	0.346153846153846
Comjo3	0.368715083798883
2_16_15_8	0.357541899441341
CospZemel	0.379888268156425
Cobcs	0.391061452513966
2_16_15_4	0.379888268156425
CospTucha	0.385474860335196
5_11_15_2	0.379888268156425
Cohoo	0.374301675977654
CospStori	0.368715083798883
Corod	0.379888268156425
ComasB	0.407821229050279
Coada	0.407821229050279
Cohar	0.374301675977654
Coang	0.357541899441341
Cotas	0.363128491620112
Cowai	0.385474860335196
2_16_15_3	0.379888268156425
Cotsc	0.385474860335196
Covei	0.374301675977654
Cobcs2	0.363128491620112
2_16_15_1	0.39247311827957
5_11_15_6	0.374301675977654
5_11_15_7	0.368715083798883
5_11_15_8	0.379888268156425
Cocol2	0.385474860335196
5_11_15_3	0.396648044692737
5_11_15_4	0.391061452513966
Coexi4	0.368715083798883
CospAplar	0.379888268156425
2_16_15_5	0.385474860335196
Comal	0.379888268156425
Cobec	0.385474860335196
Cosmi	0.379888268156425
Cocln	0.379888268156425
2_16_15_6	0.357541899441341
Copar	0.385474860335196
HS	0.385474860335196
5_11_15_2	0.504950495049505
Comjo3	0.475247524752475
Cobcs2	0.485148514851485
2_16_15_3	0.475247524752475
Cotsc	0.495049504950495
Covei	0.455445544554455
2_16_15_5	0.475247524752475
Coada	0.485148514851485
Cobcs	0.475247524752475
5_11_15_6	0.495049504950495
Cosmi	0.465346534653465
2_16_15_8	0.504950495049505
5_11_15_8	0.485148514851485
Cohar	0.475247524752475
Coexi4	0.495049504950495
CospStori	0.465346534653465
Cohoo	0.465346534653465
CospZemel	0.465346534653465
Corod	0.485148514851485
ComasB	0.465346534653465
Cobec	0.495049504950495
5_11_15_3	0.435643564356436
Cowai	0.475247524752475
5_11_15_7	0.465346534653465
2_16_15_4	0.465346534653465
CospAplar	0.465346534653465
CospTucha	0.465346534653465
5_11_15_4	0.475247524752475
2_16_15_1	0.465346534653465
2_16_15_6	0.485148514851485
Cocol2	0.475247524752475
Copar	0.465346534653465
Cocln	0.475247524752475
Coang	0.475247524752475
Cotas	0.475247524752475
HS	0.475247524752475
Comal	0.485148514851485
2_16_15_8	0.376923076923077
CospStori	0.376923076923077
Corod	0.438461538461538
Cohoo	0.353846153846154
5_11_15_3	0.384615384615385
5_11_15_4	0.376923076923077
2_16_15_3	0.407692307692308
2_16_15_5	0.4
2_16_15_6	0.392307692307692
Cobcs2	0.4
CospZemel	0.376923076923077
Cobcs	0.392307692307692
5_11_15_2	0.4
Covei	0.423076923076923
Cosmi	0.392307692307692
Cohar	0.384615384615385
Comjo3	0.415384615384615
CospTucha	0.392307692307692
2_16_15_4	0.376923076923077
ComasB	0.376923076923077
Cowai	0.376923076923077
5_11_15_8	0.415384615384615
Cobec	0.376923076923077
Comal	0.430769230769231
Coada	0.4
Coexi4	0.384615384615385
Cotsc	0.392307692307692
Copar	0.392307692307692
5_11_15_6	0.407692307692308
Cocol2	0.407692307692308
2_16_15_1	0.4
Cocln	0.4
CospAplar	0.392307692307692
Coang	0.392307692307692
Cotas	0.392307692307692
5_11_15_7	0.392307692307692
HS	0.4
CospStori	0.378531073446328
Cobcs	0.395480225988701
2_16_15_8	0.384180790960452
2_16_15_4	0.406779661016949
Cobcs2	0.384180790960452
CospTucha	0.435028248587571
ComasB	0.406779661016949
Corod	0.401129943502825
Cohar	0.406779661016949
Covei	0.423728813559322
Coexi4	0.429378531073446
5_11_15_2	0.412429378531073
2_16_15_3	0.418079096045198
Cohoo	0.412429378531073
Comjo3	0.395480225988701
Cotsc	0.401129943502825
Cowai	0.412429378531073
Comal	0.418079096045198
Coada	0.423728813559322
CospZemel	0.412429378531073
5_11_15_8	0.424581005586592
5_11_15_3	0.372881355932203
Coang	0.401129943502825
Cotas	0.401129943502825
5_11_15_4	0.401129943502825
2_16_15_1	0.418079096045198
CospAplar	0.435028248587571
Cobec	0.406779661016949
2_16_15_5	0.423728813559322
5_11_15_7	0.401129943502825
Copar	0.406779661016949
5_11_15_6	0.412429378531073
Cosmi	0.406779661016949
2_16_15_6	0.412429378531073
Cocol2	0.406779661016949
Cocln	0.401129943502825
HS	0.423728813559322
Cobcs2	0.461538461538462
Cohar	0.504273504273504
Coexi4	0.487179487179487
Corod	0.452991452991453
CospZemel	0.45
5_11_15_8	0.470588235294118
2_16_15_8	0.461538461538462
2_16_15_4	0.452991452991453
Cotsc	0.495726495726496
Coada	0.487179487179487
Covei	0.487179487179487
CospTucha	0.461538461538462
5_11_15_2	0.47008547008547
Cosmi	0.456896551724138
2_16_15_3	0.487179487179487
Comjo3	0.444444444444444
Cobcs	0.452991452991453
2_16_15_1	0.47008547008547
CospStori	0.47008547008547
2_16_15_5	0.461538461538462
Cobec	0.452991452991453
Cowai	0.444444444444444
2_16_15_6	0.452991452991453
Coang	0.47008547008547
Cotas	0.47008547008547
ComasB	0.487179487179487
Cohoo	0.478632478632479
5_11_15_3	0.487179487179487
5_11_15_4	0.478632478632479
5_11_15_6	0.452991452991453
5_11_15_7	0.452991452991453
Copar	0.47008547008547
Cocln	0.478632478632479
Cocol2	0.461538461538462
Comal	0.47008547008547
CospAplar	0.47008547008547
HS	0.47008547008547
CospStori	0.421686746987952
Cobcs	0.431137724550898
Covei	0.463855421686747
Corod	0.457831325301205
2_16_15_3	0.44578313253012
Cobec	0.427710843373494
2_16_15_5	0.439759036144578
ComasB	0.449101796407186
5_11_15_2	0.457831325301205
Cosmi	0.433734939759036
Cobcs2	0.451807228915663
CospZemel	0.457831325301205
2_16_15_8	0.457831325301205
2_16_15_4	0.424242424242424
CospTucha	0.433734939759036
5_11_15_6	0.431137724550898
5_11_15_8	0.427710843373494
2_16_15_1	0.427710843373494
Cohar	0.44578313253012
Copar	0.44578313253012
Comal	0.44578313253012
Coada	0.439759036144578
Cotsc	0.44578313253012
Coexi4	0.427710843373494
Cowai	0.451807228915663
Comjo3	0.439759036144578
Cocln	0.457831325301205
Cohoo	0.439759036144578
5_11_15_7	0.44578313253012
2_16_15_6	0.44578313253012
CospAplar	0.44311377245509
5_11_15_4	0.451807228915663
Coang	0.433734939759036
Cotas	0.433734939759036
5_11_15_3	0.44578313253012
Cocol2	0.44578313253012
HS	0.44578313253012
2_16_15_8	0.416666666666667
5_11_15_2	0.406779661016949
Cohar	0.389830508474576
Cohoo	0.406779661016949
Cosmi	0.406779661016949
Comal	0.355932203389831
2_16_15_5	0.355932203389831
ComasB	0.457627118644068
Cobcs2	0.389830508474576
Coexi4	0.406779661016949
2_16_15_6	0.389830508474576
CospZemel	0.406779661016949
2_16_15_4	0.379310344827586
CospTucha	0.423728813559322
5_11_15_7	0.372881355932203
CospStori	0.406779661016949
Corod	0.411764705882353
Comjo3	0.389830508474576
5_11_15_8	0.409836065573771
5_11_15_4	0.457627118644068
2_16_15_1	0.423728813559322
Cowai	0.423728813559322
Cobcs	0.389830508474576
Coang	0.406779661016949
Cotas	0.406779661016949
Cocol2	0.406779661016949
5_11_15_6	0.406779661016949
CospAplar	0.423728813559322
Coada	0.423728813559322
5_11_15_3	0.423728813559322
Covei	0.440677966101695
2_16_15_3	0.40625
Cotsc	0.423728813559322
Cobec	0.440677966101695
HS	0.423728813559322
Cocln	0.423728813559322
Copar	0.440677966101695
Cobcs2	0.472222222222222
5_11_15_2	0.493055555555556
2_16_15_8	0.493055555555556
Comjo3	0.486111111111111
Cobec	0.513888888888889
Covei	0.472222222222222
2_16_15_4	0.493055555555556
CospTucha	0.493055555555556
CospAplar	0.506944444444444
Cosmi	0.479166666666667
5_11_15_3	0.493055555555556
5_11_15_4	0.5
2_16_15_3	0.513888888888889
Cobcs	0.472222222222222
Cohoo	0.479166666666667
5_11_15_8	0.513888888888889
ComasB	0.493055555555556
Corod	0.479166666666667
2_16_15_6	0.506944444444444
CospStori	0.493055555555556
Coada	0.513888888888889
Cotsc	0.493055555555556
CospZemel	0.493055555555556
Coang	0.506944444444444
Cotas	0.506944444444444
Cowai	0.5
Cohar	0.486111111111111
Copar	0.506944444444444
Coexi4	0.5
2_16_15_5	0.493055555555556
5_11_15_7	0.496551724137931
Comal	0.506944444444444
Cocln	0.513888888888889
5_11_15_6	0.513888888888889
Cocol2	0.520833333333333
2_16_15_1	0.51006711409396
HS	0.513888888888889
CospZemel	0.381489841986456
Cobcs2	0.404921700223714
Corod	0.394557823129252
2_16_15_8	0.397291196388262
Covei	0.404063205417607
Comjo3	0.397291196388262
Coexi4	0.397291196388262
Cohoo	0.383747178329571
Cobec	0.379232505643341
2_16_15_3	0.392776523702032
2_16_15_5	0.399548532731377
ComasB	0.388261851015801
2_16_15_4	0.390519187358916
Cohar	0.399548532731377
5_11_15_8	0.399548532731377
Cowai	0.388261851015801
Comal	0.397291196388262
5_11_15_3	0.392776523702032
5_11_15_4	0.388261851015801
CospTucha	0.386516853932584
Cobcs	0.399092970521542
CospAplar	0.401805869074492
5_11_15_6	0.399548532731377
Cosmi	0.406320541760722
5_11_15_7	0.392776523702032
Coada	0.410835214446953
CospStori	0.395033860045147
Cotsc	0.397291196388262
Coang	0.390519187358916
Cotas	0.390519187358916
5_11_15_2	0.395033860045147
Copar	0.397291196388262
2_16_15_1	0.390519187358916
2_16_15_6	0.399548532731377
Cocol2	0.386004514672686
Cocln	0.408577878103837
HS	0.406320541760722
Cotsc	0.368421052631579
Cosmi	0.368421052631579
Comal	0.368421052631579
Coada	0.368421052631579
Cohoo	0.394736842105263
5_11_15_8	0.394736842105263
2_16_15_5	0.394736842105263
Coang	0.342105263157895
Cotas	0.342105263157895
Copar	0.421052631578947
Covei	0.421052631578947
CospStori	0.342105263157895
2_16_15_4	0.421052631578947
2_16_15_3	0.394736842105263
5_11_15_3	0.368421052631579
5_11_15_4	0.368421052631579
Corod	0.447368421052632
Cocln	0.421052631578947
Cobcs	0.358974358974359
2_16_15_6	0.394736842105263
Cowai	0.368421052631579
CospZemel	0.394736842105263
CospTucha	0.394736842105263
Comjo3	0.421052631578947
Cocol2	0.394736842105263
5_11_15_2	0.394736842105263
5_11_15_6	0.394736842105263
Cobec	0.394736842105263
ComasB	0.394736842105263
Cobcs2	0.394736842105263
2_16_15_1	0.394736842105263
Coexi4	0.394736842105263
2_16_15_8	0.394736842105263
5_11_15_7	0.394736842105263
HS	0.394736842105263
Cohar	0.421052631578947
CospAplar	0.421052631578947
CospStori	0.449152542372881
Cobcs	0.449152542372881
Corod	0.432203389830508
Cobcs2	0.440677966101695
CospZemel	0.432203389830508
2_16_15_4	0.449152542372881
Comjo3	0.457627118644068
Cocol2	0.457627118644068
2_16_15_8	0.449152542372881
5_11_15_7	0.457627118644068
2_16_15_3	0.415254237288136
Cohar	0.457627118644068
Coexi4	0.449152542372881
Covei	0.466101694915254
Coada	0.457627118644068
Cotsc	0.457627118644068
CospTucha	0.457627118644068
5_11_15_8	0.457627118644068
Coang	0.457627118644068
Cotas	0.457627118644068
5_11_15_2	0.457627118644068
2_16_15_5	0.474576271186441
5_11_15_3	0.432203389830508
5_11_15_4	0.432203389830508
ComasB	0.440677966101695
2_16_15_6	0.449152542372881
2_16_15_1	0.449152542372881
Cohoo	0.466101694915254
Cosmi	0.440677966101695
Comal	0.466101694915254
5_11_15_6	0.457627118644068
Cowai	0.449152542372881
Cobec	0.449152542372881
CospAplar	0.457627118644068
Cocln	0.457627118644068
Copar	0.457627118644068
HS	0.457627118644068
Corod	0.527131782945736
[truncated: 8,990 more rows]
